# Supplementary material for: Laser Capture and Deep Sequencing Reveals the Transcriptomic Programmes Regulating the Onset of Pancreas and Liver Differentiation in Human Embryos
Source: Stem Cell Reports. 2017 Oct 19;9(5):1387–94. doi: 10.1016/j.stemcr.2017.09.018 (PMC5830993; doi:10.1016/j.stemcr.2017.09.018)
Supplement: Table S1. Carnegie Stages of Human Development and LCA-RNA-Seq Mapping Summary [file mmc2.xlsx]

## Sheet: Supplemental Table S1
Supplemental Table S1.
(A) Timeline of human embryonic development (Carnegie stages and days post-conception). Adapted from Jennings et al. 2015.
(B) LCA-RNAseq mapping summary
A.
Timeline of human embryonic development
Carnegie Stage	days post conception (dpc)
CS9	22-26
CS10	25-27
CS11	27-29
CS12	29-31
CS13	30-33
CS14	33-35
CS15	35-37
CS16	37-40
CS17	39-42
CS18	42-45
CS19	45-47
CS20	47-50
CS21	49-52
CS22	52-55
CS23	53-58
B.
LCA-RNAseq mapping summary
Tissue	Dorsal Pancreatic bud (DP)		Hepatobiliary primordium (HBP)		Hepatic cords (HC)		Ventral Pancreatic bud (VP) *
Sample Name	DP1	DP2	HBP1	HBP2	HC1	HC2	VP1
Individual embryos contributing tissue	CS12/13, CS13 (x2), CS14 (x3)	CS12, CS13, CS14 (x5)	CS12/13, CS13 (x2), CS14 (x3)	CS12, CS13, CS14 (x5)	CS12/13, CS13 (x2), CS14 (x3)	CS12, CS13, CS14 (x5)	CS13 (x2), CS14 (x2)
Surface area dissected (µm²)	838099	764476	508022	616152	841894	769439	50330
Total Number of Reads	14.0M	8.5M	13.2M	10.1M	26.3M	9.0M	NA
% of reads which fully overlap exon	8.30444	11.0536	6.57801	12.6417	13.4073	20.1555	NA
% of improper pairs **	21.8956	16.8483	27.1922	21.6186	28.4366	27.493	NA
% of reads which partially overlap exon	0.723628	0.951217	0.625881	0.850112	0.550202	0.596308	NA
% of reads within an intron	48.885	54.4787	42.8283	49.0808	33.1403	30.2978	NA
% of reads between genes	20.1913	16.6683	22.7756	15.8087	24.4655	21.4574	NA
% of transcripts with reads	35.8143	43.6877	35.5259	41.0341	41.0809	44.8965	NA
% genome covered directly by reads	4	5.5	4.3	5	4.2	3.7	NA
% genome covered by spliced reads	11.2	14.4	11.7	12.3	12.2	12.3	NA
* qRT-PCR analysis only - insufficient tissue for RNAseq
** paired-end reads where one alignment fully overlaps an exonic region but the read is not compatible with any transcript: The mate(s) may be unmapped or simply not compatible with the same transcript
