# Supplementary material for: Laser Capture and Deep Sequencing Reveals the Transcriptomic Programmes Regulating the Onset of Pancreas and Liver Differentiation in Human Embryos
Source: Stem Cell Reports. 2017 Oct 19;9(5):1387–94. doi: 10.1016/j.stemcr.2017.09.018 (PMC5830993; doi:10.1016/j.stemcr.2017.09.018)
Supplement: Table S2. Gene-Level Abundance: Read Count and RPKM [file mmc3.xlsx]

## Sheet: Supplemental Table S2 (A)
Supplemental Table S2 (A). Gene level abundance: read count
Raw read counts for each LCA-RNAseq sample with annotations from GENCODE15. Read counts are non-integers due to the isoform level counting algorithm used in Partek Genomics Suite (version 6.6 [6.12.1227]; Partek Inc., St. Louis, MO, USA) (Xing et al., 2006).
Xing, Y., Yu, T., Wu, Y.N., Roy, M., Kim, J., and Lee, C. (2006). An expectation-maximization algorithm for probabilistic reconstructions of full-length isoforms from splice graphs. Nucleic Acids Res 34, 3150-3160.
gene i.d.	gene name	DP1	DP2	HBP1	HBP2	HC1	HC2	gene type
ENSG00000000003.10	TSPAN6	185	92	110	80	389	132	protein coding
ENSG00000000005.5	TNMD	0	7	2	6	0	0	protein_coding
ENSG00000000419.8	DPM1	1	7	0	8	5	8	protein_coding
ENSG00000000457.8	SCYL3	15.8739	16.2014	14	6	13.4034	2	protein_coding
ENSG00000000460.11	C1orf112	66.1261	14.7986	3	35	25.5966	26	protein_coding
ENSG00000000938.7	FGR	0	0	0	0	0	1	protein_coding
ENSG00000000971.11	CFH	1	0	0	4	5	0	protein_coding
ENSG00000001036.8	FUCA2	25	13	7	15	72.8795	53.9111	protein_coding
ENSG00000001084.6	GCLC	22	63	43	50	165	31	protein_coding
ENSG00000001167.10	NFYA	123	72	32	66	209	83	protein_coding
ENSG00000001460.13	STPG1	8	13	5	13	4	4	protein_coding
ENSG00000001461.11	NIPAL3	3	9	17	41	21	12	protein_coding
ENSG00000001497.12	LAS1L	48	33	33	40	125	40	protein_coding
ENSG00000001561.5	ENPP4	7	17	3	10	15	6	protein_coding
ENSG00000001617.7	SEMA3F	3	9	0	5	0	3	protein_coding
ENSG00000001626.9	CFTR	0	3	0	1	0	0	protein_coding
ENSG00000001629.5	ANKIB1	60	71	44	40	116	39	protein_coding
ENSG00000001630.11	CYP51A1	38.9944	33.9742	18.9998	50.6042	394.444	207.745	protein_coding
ENSG00000001631.10	KRIT1	58.9945	62.8069	18	45	109.374	51.7074	protein_coding
ENSG00000002016.11	RAD52	24	48.6137	3	17	17	18	protein_coding
ENSG00000002079.8	MYH16	7	0	0	0	0	0	pseudogene
ENSG00000002330.9	BAD	0	3	0	2	0	1	protein_coding
ENSG00000002549.7	LAP3	13	16	4	13	58	26	protein_coding
ENSG00000002586.12	CD99	53.1372	26	20.5	30.2764	47.8886	27.5	protein_coding
ENSG00000002587.5	HS3ST1	48	45	34	48	81	13	protein_coding
ENSG00000002726.15	ABP1	1	0	0	0	0	0	protein_coding
ENSG00000002746.9	HECW1	0	0	0	0	0	4	protein_coding
ENSG00000002822.10	MAD1L1	5	11	2	1	4	4	protein_coding
ENSG00000002834.13	LASP1	142.532	118.784	77.9156	114.661	284.473	175.474	protein_coding
ENSG00000002919.10	SNX11	0	3	0	12	19	3	protein_coding
ENSG00000002933.3	TMEM176A	0	0	2	5	64	31	protein_coding
ENSG00000003056.3	M6PR	38.6676	44.4573	37.6472	57.6559	77.1605	48.3371	protein_coding
ENSG00000003096.9	KLHL13	1	11.9549	1	6	11	8	protein_coding
ENSG00000003137.4	CYP26B1	0	4	0	7	15	3	protein_coding
ENSG00000003147.13	ICA1	8	15	5	14	24	9	protein_coding
ENSG00000003249.8	DBNDD1	15	13	4	5	0	0	protein_coding
ENSG00000003393.10	ALS2	60	48	39	41	92	22	protein_coding
ENSG00000003400.10	CASP10	8	16	6	17	64	31	protein_coding
ENSG00000003402.14	CFLAR	46	43.4338	14	46	57.7741	51	protein_coding
ENSG00000003436.10	TFPI	8	9	76	81	706	354.999	protein_coding
ENSG00000003509.11	NDUFAF7	14	14.8245	0	6	3	8	protein_coding
ENSG00000003756.12	RBM5	298	298.999	147	240	495	158	protein_coding
ENSG00000003987.9	MTMR7	4	19	5.0646	3	17	1	protein_coding
ENSG00000003989.12	SLC7A2	136	210	119	174	897	444	protein_coding
ENSG00000004059.5	ARF5	19.3097	22	1.49292e-09	4	25	8	protein_coding
ENSG00000004139.9	SARM1	34.5388	22.308	4.93954	23.5928	0.0171673	6.81382	protein_coding
ENSG00000004142.6	POLDIP2	23.148	22.0698	39.368	45.6306	94.0716	99.1389	processed_transcript
ENSG00000004399.8	PLXND1	0	9	8	6	230	67	protein_coding
ENSG00000004455.12	AK2	24	43.5291	26	42	236.309	74	protein_coding
ENSG00000004468.7	CD38	0	0	1	3	0	8	protein_coding
ENSG00000004478.5	FKBP4	87	57	23	62	308.804	91	protein_coding
ENSG00000004487.10	KDM1A	63	62	66	120	341	118	protein_coding
ENSG00000004534.9	RBM6	41	98.0014	38	67	68	37	protein_coding
ENSG00000004660.10	CAMKK1	5	1	0	0	0	0	protein_coding
ENSG00000004700.11	RECQL	15.9998	4.90382	0.000491018	6.75598	65.3939	6.36132	protein_coding
ENSG00000004766.11	CCDC132	44	19	23	7	45	18	protein_coding
ENSG00000004776.7	HSPB6	0	3.00001	0	3	5	0	protein_coding
ENSG00000004777.12	ARHGAP33	42	34	7	43	47	28	protein_coding
ENSG00000004779.5	NDUFAB1	10	6	0	0	57	19	protein_coding
ENSG00000004799.7	PDK4	6	13	6	13	7	1	protein_coding
ENSG00000004809.9	SLC22A16	4	0	0	0	7	0	protein_coding
ENSG00000004838.9	ZMYND10	0	1	0	4	0	0	protein_coding
ENSG00000004846.12	ABCB5	1	0	0	0	0	0	protein_coding
ENSG00000004864.8	SLC25A13	2	15	19	23	159	59	protein_coding
ENSG00000004866.13	ST7	18	29	10	13	36	47	protein_coding
ENSG00000004897.6	CDC27	62	60	111	85	292	178	protein_coding
ENSG00000004939.9	SLC4A1	11	0	9	4.21716	189.617	57.0601	protein_coding
ENSG00000004961.10	HCCS	34	2	8	11	44	12	protein_coding
ENSG00000004975.7	DVL2	22	16	6	19	149	24	protein_coding
ENSG00000005001.4	PRSS22	0	4	2	0	0	0	protein_coding
ENSG00000005007.8	UPF1	20	17	16	33	66	33	protein_coding
ENSG00000005020.8	SKAP2	22	24	1	4	9	6	protein_coding
ENSG00000005022.5	SLC25A5	12	24	16	37	130	60	protein_coding
ENSG00000005059.11	CCDC109B	15	0	1	5	4	2	protein_coding
ENSG00000005075.11	POLR2J	26.1049	14.4044	7.89245	23.0615	87.0233	17.1024	protein_coding
ENSG00000005100.8	DHX33	11	26	25	21	114	74	protein_coding
ENSG00000005108.9	THSD7A	0	10	80	109	47	9	protein_coding
ENSG00000005156.7	LIG3	150	25	23	43	76	43	protein_coding
ENSG00000005175.5	RPAP3	29	17	12	25	57	23	protein_coding
ENSG00000005187.7	ACSM3	5.16935	22.5463	37.0001	36.4259	15.5977	23.0662	protein_coding
ENSG00000005189.14	AC004381.6	15	11	9	6	14	7	protein_coding
ENSG00000005194.10	CIAPIN1	17	15	14	35	95.9999	41	protein_coding
ENSG00000005206.10	SPPL2B	42	23	5	39	22	6	processed_transcript
ENSG00000005238.13	FAM214B	13	13	5	15	31	5	protein_coding
ENSG00000005249.7	PRKAR2B	46	3	5	24	17	17	protein_coding
ENSG00000005302.12	MSL3	12	6	12	12	11	11	protein_coding
ENSG00000005339.8	CREBBP	568.999	515	329	350	530	216	protein_coding
ENSG00000005379.11	BZRAP1	28	21	4	5	0	3	protein_coding
ENSG00000005381.6	MPO	0	0	0	0	23	16	protein_coding
ENSG00000005421.4	PON1	0	0	0	0	5	0	protein_coding
ENSG00000005436.9	GCFC2	21	38	16	71	60	49	protein_coding
ENSG00000005448.12	WDR54	0	18	2	16	2	1	protein_coding
ENSG00000005469.7	CROT	0	5	2	1	7	4	protein_coding
ENSG00000005471.11	ABCB4	0	0	0	7	13	10	protein_coding
ENSG00000005483.14	MLL5	247.771	319	161	315	245	133	protein_coding
ENSG00000005486.11	RHBDD2	13	23	7	28	31	48	protein_coding
ENSG00000005513.9	SOX8	1	0	4	0	1	5	protein_coding
ENSG00000005700.10	IBTK	59	40	81	55	198	63	protein_coding
ENSG00000005801.11	ZNF195	149	36	19	21	93	33	protein_coding
ENSG00000005810.12	MYCBP2	137	209.797	86.8965	120	261	165.998	protein_coding
ENSG00000005812.6	FBXL3	27	13	4	39	30	21	protein_coding
ENSG00000005844.12	ITGAL	0	2	0	4	15	22	protein_coding
ENSG00000005882.6	PDK2	35.0113	48	62	47	117	33	protein_coding
ENSG00000005884.13	ITGA3	11	31	4	3	0	1	protein_coding
ENSG00000005889.11	ZFX	55	37	49	73	107	54	protein_coding
ENSG00000005893.11	LAMP2	52	39	49	104	86	92	protein_coding
ENSG00000005955.8	GGNBP2	27	38	11	53	79	49	protein_coding
ENSG00000005961.13	ITGA2B	0	0	0	0	0	2	protein_coding
ENSG00000006007.7	GDE1	41.0783	38	23	45	89.4412	22.9648	protein_coding
ENSG00000006015.13	C19orf60	15	8	36	6	25	10	protein_coding
ENSG00000006016.6	CRLF1	0	0	0	1	0	0	protein_coding
ENSG00000006025.7	OSBPL7	1	18	7	8	22	4	protein_coding
ENSG00000006042.6	TMEM98	34	39	38	46	58	46	protein_coding
ENSG00000006047.8	YBX2	8	3	4	3	10	1	protein_coding
ENSG00000006062.9	MAP3K14	4	8.81937	7	0	1	1	processed_transcript
ENSG00000006071.7	ABCC8	4	11	0	0	0	0	protein_coding
ENSG00000006075.11	CCL3	0	0	0	0	4	2	protein_coding
ENSG00000006114.11	SYNRG	179	177	96	118	195	65	protein_coding
ENSG00000006116.3	CACNG3	0	0	0	1	0	0	protein_coding
ENSG00000006118.10	TMEM132A	126	69	7	20	31	13	protein_coding
ENSG00000006125.12	AP2B1	134	121	72	124	252	156	protein_coding
ENSG00000006194.6	ZNF263	41	12	7	7	16	5	protein_coding
ENSG00000006210.6	CX3CL1	0	7	6	25	25	20	protein_coding
ENSG00000006282.14	SPATA20	114	16	21	26	33	25	protein_coding
ENSG00000006283.13	CACNA1G	0	1	0	0	0	2	protein_coding
ENSG00000006327.9	TNFRSF12A	6	17	1	2	12	6	protein_coding
ENSG00000006432.11	MAP3K9	34	77	32	49	51	30	protein_coding
ENSG00000006451.3	RALA	24	13	8	18	51	18	protein_coding
ENSG00000006453.9	BAIAP2L1	13	24	41	59	148	75	protein_coding
ENSG00000006459.6	JHDM1D	62	32	16	36	34	20	protein_coding
ENSG00000006468.9	ETV1	10	22	79	121	233	56	protein_coding
ENSG00000006530.11	AGK	27	31	18	22	108	32	protein_coding
ENSG00000006534.11	ALDH3B1	0	1	0	0	0	1	processed_transcript
ENSG00000006555.6	TTC22	4	10	14	14	54	6	protein_coding
ENSG00000006576.12	PHTF2	52	32	16	19	29	13	protein_coding
ENSG00000006607.8	FARP2	13	16	0	6	6	12	protein_coding
ENSG00000006611.10	USH1C	0	3	4	6	0	4	protein_coding
ENSG00000006625.13	GGCT	4	6	2	8	27	16	protein_coding
ENSG00000006634.3	DBF4	15	3	15	6	38	18	protein_coding
ENSG00000006652.9	IFRD1	1	23	13	17	32	16	protein_coding
ENSG00000006695.6	COX10	46	9	8	16	19	20	protein_coding
ENSG00000006704.6	GTF2IRD1	5	32	19	40	8	16	protein_coding
ENSG00000006712.10	PAF1	13	26	11	22	93	53	protein_coding
ENSG00000006715.11	VPS41	53	50	14	60	61	47	protein_coding
ENSG00000006740.11	ARHGAP44	6	11	22	10.9998	1	9	protein_coding
ENSG00000006744.11	ELAC2	100	26	18	26	67	47	protein_coding
ENSG00000006747.10	SCIN	0	1	0	0	3	0	protein_coding
ENSG00000006756.11	ARSD	41.5478	56.9519	23.8183	45.2192	12.691	14.2539	protein_coding
ENSG00000006757.7	PNPLA4	18	3	0	11	17	10	protein_coding
ENSG00000006831.9	ADIPOR2	28	21	10	24	48	15	protein_coding
ENSG00000006837.6	CDKL3	0	7	1.23192	1	0	0	protein_coding
ENSG00000007047.10	MARK4	47	41	17	37	73	31	protein_coding
ENSG00000007062.7	PROM1	62	67	25	30	93	8	protein_coding
ENSG00000007080.6	CCDC124	1	1	7	3	6	6	protein_coding
ENSG00000007168.6	PAFAH1B1	107	107	62	129	221	61	protein_coding
ENSG00000007171.12	NOS2	0	0	0	5	0	0	protein_coding
ENSG00000007174.12	DNAH9	2	1	0	2	0	0	protein_coding
ENSG00000007202.9	KIAA0100	168	86	91	119.917	391.979	188.933	protein_coding
ENSG00000007216.10	SLC13A2	0	0	2	0	0	0	protein_coding
ENSG00000007237.12	GAS7	23	11	11	29	5	7	protein_coding
ENSG00000007255.6	TRAPPC6A	4	6	0	3	17	3	protein_coding
ENSG00000007264.9	MATK	3	0	0	0	0	0	protein_coding
ENSG00000007314.7	SCN4A	0	0	2	0	9	3	protein_coding
ENSG00000007341.13	ST7L	38	20	5	21	3	29	protein_coding
ENSG00000007372.14	PAX6	0	4	2	1	1	2	protein_coding
ENSG00000007376.3	RPUSD1	5	2	4	5	16	1	protein_coding
ENSG00000007384.10	RHBDF1	44	38	5	37	0	7	protein_coding
ENSG00000007392.12	LUC7L	107	150	48	119	206	60	protein_coding
ENSG00000007402.7	CACNA2D2	24	19	7	17	4	4	protein_coding
ENSG00000007516.9	BAIAP3	0	3.96541	1.6356e-31	3.62972	18.6963	8.20024	protein_coding
ENSG00000007520.3	TSR3	17	10.0346	6	8.37028	16.3037	21.7998	protein_coding
ENSG00000007541.10	PIGQ	54	16	11	35	17	17	protein_coding
ENSG00000007545.10	CRAMP1L	140.267	62.7773	65.6447	31.0606	115.327	44.9215	protein_coding
ENSG00000007866.14	TEAD3	31	43	15	53	66	17	protein_coding
ENSG00000007908.10	SELE	0	0	0	0	0	2	protein_coding
ENSG00000007923.11	DNAJC11	20	21.4359	19	7.12113	57.7139	49	protein_coding
ENSG00000007933.8	FMO3	0	1	2	0	4	4	protein_coding
ENSG00000007944.10	MYLIP	38	21	1	9	23	4	protein_coding
ENSG00000007952.13	NOX1	0	0	0	0	4	0	protein_coding
ENSG00000007968.6	E2F2	22	8	0	3	5	9	protein_coding
ENSG00000008018.8	PSMB1	38	30	18	26	62	40	protein_coding
ENSG00000008056.8	SYN1	7	10	2	5	1	4	protein_coding
ENSG00000008083.9	JARID2	79	76	64	47	81	40	protein_coding
ENSG00000008086.6	CDKL5	21	42	33	44	38	27	protein_coding
ENSG00000008118.5	CAMK1G	4	15	0	0	0	0	protein_coding
ENSG00000008128.17	CDK11A	5.31072	2.54904	3.26553	1.37713e-10	5.87426	5	protein_coding
ENSG00000008130.11	NADK	37	10	10	13	47	18	protein_coding
ENSG00000008196.7	TFAP2B	0	1	0	0	5	0	protein_coding
ENSG00000008226.15	DLEC1	1	1.20978	6.29545e-36	2.92563e-20	9.6153e-14	4.32424e-14	protein_coding
ENSG00000008256.11	CYTH3	8	4	4	6	10	7	protein_coding
ENSG00000008277.10	ADAM22	42	34	14	21	26	9	protein_coding
ENSG00000008282.3	SYPL1	66	23	3	17	68	16	protein_coding
ENSG00000008283.11	CYB561	35	6	0	2	27	5	protein_coding
ENSG00000008294.16	SPAG9	67	81	59	70	107	88	protein_coding
ENSG00000008300.10	CELSR3	1	4	23	18	28	21	protein_coding
ENSG00000008311.10	AASS	27	41	9	32	78	22	protein_coding
ENSG00000008323.11	PLEKHG6	2	13	11	9	8	22	protein_coding
ENSG00000008324.6	SS18L2	0	7	0	0	15	8	protein_coding
ENSG00000008382.11	MPND	13	2	11	4	7	1	protein_coding
ENSG00000008394.7	MGST1	47	12	20	24	309	171	protein_coding
ENSG00000008405.7	CRY1	24	7	4	22	7	4	protein_coding
ENSG00000008441.12	NFIX	0	0	0	2	0	1	protein_coding
ENSG00000008513.10	ST3GAL1	4	8	33	29	169	65	protein_coding
ENSG00000008516.12	MMP25	0	2	0	2	0	0	protein_coding
ENSG00000008517.12	IL32	0	0	6	1	0	0	protein_coding
ENSG00000008710.12	PKD1	60.9833	47.5458	25.1629	35.2257	115.175	25.7278	protein_coding
ENSG00000008838.12	MED24	234	31	23	30	71	26	protein_coding
ENSG00000008853.12	RHOBTB2	2.24679	7.99497	13.4801	10	69.1839	9	protein_coding
ENSG00000008869.7	HEATR5B	27	11	16	41	37	36	protein_coding
ENSG00000008952.11	SEC62	83	71	32	74	151	101	protein_coding
ENSG00000008988.5	RPS20	212.986	177	97	175	324.711	197	protein_coding
ENSG00000009307.11	CSDE1	297	211	144	178	666.999	286	protein_coding
ENSG00000009335.13	UBE3C	66	50	19	76	132	67	protein_coding
ENSG00000009413.11	REV3L	353	216	117	153	214	107	protein_coding
ENSG00000009694.9	TENM1	0	3	87	169	281	81	protein_coding
ENSG00000009709.7	PAX7	0	2	0	0	0	0	protein_coding
ENSG00000009724.12	MASP2	9	1	0	6	26	31	protein_coding
ENSG00000009765.10	IYD	0	0	0	0	9	4	protein_coding
ENSG00000009780.10	FAM76A	0	0	2	0	8	1	protein_coding
ENSG00000009790.10	TRAF3IP3	2	1	0	24	18	9	protein_coding
ENSG00000009830.6	POMT2	22	24	16	22	24	23	protein_coding
ENSG00000009844.10	VTA1	67	22	17	20	87	39	protein_coding
ENSG00000009950.11	MLXIPL	6	6	43	34	139	111	protein_coding
ENSG00000009954.6	BAZ1B	142	149	82	117	349	113	protein_coding
ENSG00000010017.9	RANBP9	108	80.0001	30	62	74	53	protein_coding
ENSG00000010072.11	SPRTN	15	2	5	12	6	2	protein_coding
ENSG00000010165.14	METTL13	6	27	7	16	54	7	protein_coding
ENSG00000010219.8	DYRK4	8	10	0	5	34	9	protein_coding
ENSG00000010244.11	ZNF207	353	302	286	461	691.999	296	protein_coding
ENSG00000010256.6	UQCRC1	6	23	2	25	58	22	protein_coding
ENSG00000010270.9	STARD3NL	62	24	16	29	41	10	protein_coding
ENSG00000010278.7	CD9	0	3	0	0	0	2	protein_coding
ENSG00000010292.8	NCAPD2	60	61	17	32	154	79	protein_coding
ENSG00000010295.14	IFFO1	28	2	0	8	8	11	protein_coding
ENSG00000010310.4	GIPR	3	10	6	15	10	5	protein_coding
ENSG00000010318.14	PHF7	0	0	3	7	5	0	protein_coding
ENSG00000010319.2	SEMA3G	0	0	0	3	2	0	protein_coding
ENSG00000010322.11	NISCH	124	138	87	48	92	68	protein_coding
ENSG00000010327.6	STAB1	1	0	0	19	78.1489	39	protein_coding
ENSG00000010361.9	FUZ	0.0332142	1	1.15269e-22	0.00192499	1	1	protein_coding
ENSG00000010404.13	IDS	120	51.6248	59.7244	28.0001	10	25	protein_coding
ENSG00000010438.11	PRSS3	0	0	0	0	1	0	protein_coding
ENSG00000010539.7	ZNF200	1	0	2	4	7	0	protein_coding
ENSG00000010610.5	CD4	0	10	21	34	214	68	protein_coding
ENSG00000010626.10	LRRC23	7	2	0	3	0	0	protein_coding
ENSG00000010671.11	BTK	0	0	0	0	5	3	protein_coding
ENSG00000010704.14	HFE	13	0	8	2	14	5	protein_coding
ENSG00000010803.12	SCMH1	185	90	63	59	222	68	protein_coding
ENSG00000010810.11	FYN	22	47	28	51	39	10	protein_coding
ENSG00000010818.4	HIVEP2	81	72	20	43	27	14	protein_coding
ENSG00000010932.11	FMO1	0	0	0	0	0	3	protein_coding
ENSG00000011007.7	TCEB3	24	36.8901	34	37.7916	72	66	protein_coding
ENSG00000011009.6	LYPLA2	19	38	10	38	92.9999	44	protein_coding
ENSG00000011021.17	CLCN6	44	42	25	51	185	73	protein_coding
ENSG00000011028.9	MRC2	0	1	0	11	18	8	protein_coding
ENSG00000011052.16	NME2	23.1868	9.66117	18.3738	34.8173	128.773	11.9527	protein_coding
ENSG00000011105.7	TSPAN9	1	23	1	3	74	18	protein_coding
ENSG00000011114.10	BTBD7	104	112	64	55	261	55	protein_coding
ENSG00000011132.7	APBA3	2	8	13	4	8	6	protein_coding
ENSG00000011143.12	MKS1	6	22	0	2	13	0	protein_coding
ENSG00000011198.3	ABHD5	4	3	0	14	12	20	protein_coding
ENSG00000011201.6	KAL1	3	0	0	0	0	2	protein_coding
ENSG00000011243.11	AKAP8L	59.5	72.9998	9.35286	12.0476	30.2394	23.1928	protein_coding
ENSG00000011258.11	MBTD1	141	75	25	63	58	20	protein_coding
ENSG00000011260.9	UTP18	9	9	5	7	17	3	protein_coding
ENSG00000011275.14	RNF216	57	56	32	23	82	44	protein_coding
ENSG00000011295.9	TTC19	54	42	16	45	47	27	protein_coding
ENSG00000011304.11	PTBP1	208	239	164	266	615	310	protein_coding
ENSG00000011332.15	DPF1	2	0	0	3	0	0	protein_coding
ENSG00000011347.5	SYT7	2	3	1	16	7	2	protein_coding
ENSG00000011376.5	LARS2	72	9	13	7	62	24	protein_coding
ENSG00000011405.9	PIK3C2A	254	255	220	268	569.002	186	protein_coding
ENSG00000011422.7	PLAUR	10	8	0	4	15	2	protein_coding
ENSG00000011426.6	ANLN	75	46	14	20	209	77	protein_coding
ENSG00000011451.10	WIZ	105	91	74	70	157	55	protein_coding
ENSG00000011454.11	RABGAP1	139	113	42	89	77	36	protein_coding
ENSG00000011465.12	DCN	0	6	5	3	80	29	protein_coding
ENSG00000011478.7	QPCTL	6	8	1	3	16	5	protein_coding
ENSG00000011485.9	PPP5C	24	62.8636	71	54.9994	77.4757	76.77	protein_coding
ENSG00000011523.9	CEP68	43	48	33.6691	52	45.106	31	protein_coding
ENSG00000011566.9	MAP4K3	67	84	81	95.9999	131	73	protein_coding
ENSG00000011590.9	ZBTB32	0	8	0	0	19	2	protein_coding
ENSG00000011600.5	TYROBP	1	1	0	0	25	9	protein_coding
ENSG00000011638.6	TMEM159	1	0	0	1	13	1	protein_coding
ENSG00000012048.14	BRCA1	46	20	13	8	98	14	protein_coding
ENSG00000012061.11	ERCC1	80.8688	16.6116	28.4893	24.5639	67.0697	24.7163	protein_coding
ENSG00000012124.10	CD22	0	2	1	1	0	0	protein_coding
ENSG00000012171.13	SEMA3B	0	18	2	19	0	2	processed_transcript
ENSG00000012174.7	MBTPS2	14	14	17	37	99	63.2153	protein_coding
ENSG00000012211.8	PRICKLE3	1.62172	4	5	3	2	0	protein_coding
ENSG00000012232.4	EXTL3	24	36	6	19	34	26	protein_coding
ENSG00000012504.9	NR1H4	0	0	6	4	26	27	protein_coding
ENSG00000012660.9	ELOVL5	56	42	22	23	243	70	protein_coding
ENSG00000012779.5	ALOX5	0	0	0	1	0	0	protein_coding
ENSG00000012817.10	KDM5D	0	0	17	1	59	1	protein_coding
ENSG00000012822.10	CALCOCO1	163	128	132	177	140	63	protein_coding
ENSG00000012963.9	UBR7	1	19	17	10.9939	11.9985	15	protein_coding
ENSG00000012983.6	MAP4K5	87	88	70	120	111	50	protein_coding
ENSG00000013016.10	EHD3	12	26	16	20	76	28	protein_coding
ENSG00000013275.3	PSMC4	12	28	23	23	89	48	protein_coding
ENSG00000013288.4	MAN2B2	17	13	26	13	67	21	protein_coding
ENSG00000013297.5	CLDN11	0	0	0	2	9	1	protein_coding
ENSG00000013306.11	SLC25A39	2	13.7568	1.57772e-21	36.248	71.9272	53.735	protein_coding
ENSG00000013364.14	MVP	0	3	0	0	18	4	protein_coding
ENSG00000013374.11	NUB1	31	26	10	25.8672	61	18	protein_coding
ENSG00000013375.9	PGM3	47.7336	24.3663	21.6857	58.6791	192.648	91.0504	protein_coding
ENSG00000013392.5	RWDD2A	0	5	0	0	14	7	protein_coding
ENSG00000013441.11	CLK1	108	90	42	62	70	53	protein_coding
ENSG00000013503.4	POLR3B	7	3	18	5	71	22	protein_coding
ENSG00000013523.5	ANGEL1	106	179	70	99	204	74	protein_coding
ENSG00000013561.13	RNF14	0	24	1	20	5	21	protein_coding
ENSG00000013563.8	DNASE1L1	0	3	0	3	2	3.23781	protein_coding
ENSG00000013573.12	DDX11	28.9355	78.8388	30.243	54.3825	201.76	73.5421	protein_coding
ENSG00000013583.4	HEBP1	34	18	9	23	14	21	protein_coding
ENSG00000013588.5	GPRC5A	0	0	0	0	0	1	protein_coding
ENSG00000013619.9	MAMLD1	8	15	29	56	14	15	protein_coding
ENSG00000013725.10	CD6	0	0	0	0	32	0	protein_coding
ENSG00000013810.14	TACC3	80	25	41	16	168	41	protein_coding
ENSG00000014123.9	UFL1	79	25	29	84	145	43	protein_coding
ENSG00000014138.4	POLA2	40	41	9	18	32	36	protein_coding
ENSG00000014164.6	ZC3H3	1	18	12	23	22	11	protein_coding
ENSG00000014216.10	CAPN1	97	52	42	33	139	33	protein_coding
ENSG00000014257.11	ACPP	2	6	0	0	0	1	protein_coding
ENSG00000014641.13	MDH1	62	29	31	17	77	31	protein_coding
ENSG00000014824.8	SLC30A9	74	47	39	43	60	47	protein_coding
ENSG00000014914.15	MTMR11	0	1	0	0	2	1	protein_coding
ENSG00000014919.7	COX15	79	27	27	29	68	48	protein_coding
ENSG00000015133.14	CCDC88C	58	92	81	73	151	105	protein_coding
ENSG00000015153.10	YAF2	18	16	8	29	50	13	protein_coding
ENSG00000015171.13	ZMYND11	102	83	32	99	104	47	protein_coding
ENSG00000015285.6	WAS	0	0	0	0	16	16	protein_coding
ENSG00000015413.5	DPEP1	5	16	12	23	24	2	protein_coding
ENSG00000015475.14	BID	0	12	7	11	19	10	protein_coding
ENSG00000015479.13	MATR3	299	390	138	340	526	204	protein_coding
ENSG00000015520.10	NPC1L1	36	95	64	30	173	100	protein_coding
ENSG00000015532.5	XYLT2	12	8	5	22	37	11	protein_coding
ENSG00000015568.7	RGPD5	64.0254	75.9734	33.1613	67.7603	82.1562	24.7951	protein_coding
ENSG00000015676.12	NUDCD3	40	37	12	44	43	14	protein_coding
ENSG00000016082.10	ISL1	2	0	9	13	0	7	protein_coding
ENSG00000016391.5	CHDH	4	1	3	8	9	17	protein_coding
ENSG00000016402.8	IL20RA	0	3	0	0	0	2	protein_coding
ENSG00000016864.12	GLT8D1	44	39	13	21	48	27	protein_coding
ENSG00000017260.14	ATP2C1	27	39	18.3852	43	20	31.3403	protein_coding
ENSG00000017373.11	SRCIN1	20	13	3	20	0	1	protein_coding
ENSG00000017427.11	IGF1	0	2	0	0	0	6	protein_coding
ENSG00000017483.10	SLC38A5	2	0	0	0	7	0	protein_coding
ENSG00000017621.11	MAGIX	0	2	0	0	0	2	protein_coding
ENSG00000017797.7	RALBP1	52	33	24	27	82.9999	39	protein_coding
ENSG00000018189.7	RUFY3	59	42	35	31	58	36	protein_coding
ENSG00000018280.12	SLC11A1	0	2	0	5	0	3	protein_coding
ENSG00000018408.10	WWTR1	45.028	26	71	23	69	28.0523	protein_coding
ENSG00000018510.8	AGPS	47	30	6	56	218	91	protein_coding
ENSG00000018607.5	ZNF806	0	0	0	0	0	2	pseudogene
ENSG00000018610.8	CXorf56	4	0	0	0	0	5	protein_coding
ENSG00000018625.10	ATP1A2	0	0	0	0	0	2	protein_coding
ENSG00000018699.7	TTC27	2	7	6	10	50	9	protein_coding
ENSG00000018869.12	ZNF582	0	1	0	0	2	5	protein_coding
ENSG00000019102.7	VSIG2	25	0	1	0	0	0	protein_coding
ENSG00000019144.12	PHLDB1	141	94	95	121	42	16	protein_coding
ENSG00000019186.5	CYP24A1	0	2	1	0	4	0	protein_coding
ENSG00000019485.8	PRDM11	5.30433e-11	3	0	1	0	4	protein_coding
ENSG00000019505.3	SYT13	8	2	0	1	0	0	protein_coding
ENSG00000019549.4	SNAI2	3	11	1	14	76	36	protein_coding
ENSG00000019582.10	CD74	37	9	32	22	233	130	protein_coding
ENSG00000019991.11	HGF	0	0	6	12	234	136	protein_coding
ENSG00000019995.6	ZRANB1	35.2583	40	28.7979	55	61	26.5914	protein_coding
ENSG00000020129.11	NCDN	15	16	23	15	79	15	protein_coding
ENSG00000020181.12	GPR124	2.15538e-18	0	4.62593	11.5484	67.9736	66	protein_coding
ENSG00000020256.15	ZFP64	13	19	7	26	29	37	protein_coding
ENSG00000020426.6	MNAT1	24	5	8	10	14.4518	6	protein_coding
ENSG00000020577.9	SAMD4A	2	13.0966	10	4.22031	87	15	protein_coding
ENSG00000020633.14	RUNX3	0	0	0	0	0	2	protein_coding
ENSG00000020922.7	MRE11A	15	24.0059	20	16	29	13	protein_coding
ENSG00000021300.7	PLEKHB1	88	44	95	149	32	9	protein_coding
ENSG00000021355.8	SERPINB1	7	6	10	9	16	9	protein_coding
ENSG00000021488.8	SLC7A9	0	0	1	15	11	8	protein_coding
ENSG00000021574.7	SPAST	22	39	17	21	44	20	protein_coding
ENSG00000021645.13	NRXN3	30	46	23	15	16	15	protein_coding
ENSG00000021762.15	OSBPL5	23	3	0	6	0	9	protein_coding
ENSG00000021776.6	AQR	108	96	61	88	182	52	protein_coding
ENSG00000021826.10	CPS1	1	1	24	9	870.997	428.001	protein_coding
ENSG00000021852.8	C8B	0	0	17	28	65	38	protein_coding
ENSG00000022267.12	FHL1	0	0	4	3	9	12	protein_coding
ENSG00000022277.8	RTFDC1	5	11	5	18	70	10	protein_coding
ENSG00000022556.11	NLRP2	1	7	47	5.00021	19	4.99903	protein_coding
ENSG00000022567.5	SLC45A4	23	12	25	20	139	37	protein_coding
ENSG00000022840.9	RNF10	5	17	12	41	45	24	protein_coding
ENSG00000022976.11	ZNF839	17	5	10	22	4	6	protein_coding
ENSG00000023041.7	ZDHHC6	25	38	6	36	53	34	protein_coding
ENSG00000023171.10	GRAMD1B	27	2	2	13	11	4	protein_coding
ENSG00000023191.11	RNH1	3	7	5	3	21	8	protein_coding
ENSG00000023228.8	NDUFS1	47	24	24	24	116	78	protein_coding
ENSG00000023287.8	RB1CC1	116	38	54	86	157	70	protein_coding
ENSG00000023318.7	ERP44	54	27	14	35	78	29	protein_coding
ENSG00000023330.10	ALAS1	2	15	13	18	92	21	protein_coding
ENSG00000023445.8	BIRC3	6	1	4	5	0	0	protein_coding
ENSG00000023516.7	AKAP11	232	143	62	87	312	137	protein_coding
ENSG00000023572.4	GLRX2	0	0	4	0	0	1	protein_coding
ENSG00000023608.4	SNAPC1	1	4	1.66769e-28	6	14	5	protein_coding
ENSG00000023697.8	DERA	3	6	14	10	24	8	protein_coding
ENSG00000023734.6	STRAP	41	26	25	34	127	54	protein_coding
ENSG00000023839.6	ABCC2	1	0	16	25	186	73	protein_coding
ENSG00000023892.9	DEF6	6	1	2	3	2	1	protein_coding
ENSG00000023902.8	PLEKHO1	15	29	28	26	54	19	protein_coding
ENSG00000023909.5	GCLM	6	19	6	18	34	20	protein_coding
ENSG00000024048.6	UBR2	61	59	44	50	94	49	protein_coding
ENSG00000024422.7	EHD2	0	0	3	2	19	12	protein_coding
ENSG00000024526.12	DEPDC1	21	18.4054	5	8	131.983	39	protein_coding
ENSG00000024862.12	CCDC28A	1	4	4	3	0	1	protein_coding
ENSG00000025039.9	RRAGD	1	11	2	13	20	17	protein_coding
ENSG00000025156.7	HSF2	24	14	4	12	20	10	protein_coding
ENSG00000025293.11	PHF20	46	17	13	13	76	21	protein_coding
ENSG00000025423.7	HSD17B6	0	0	0	0	0	2	protein_coding
ENSG00000025434.14	NR1H3	0	5	2	7	8	11	protein_coding
ENSG00000025708.8	TYMP	0	0	0	0	0	1	protein_coding
ENSG00000025770.13	NCAPH2	9	4	0	0	5	9	protein_coding
ENSG00000025772.7	TOMM34	15	20	21	40	40	39	protein_coding
ENSG00000025796.9	SEC63	41	46	65	84.3968	267.872	138	protein_coding
ENSG00000025800.9	KPNA6	114.884	134	119	154	235	119	protein_coding
ENSG00000026025.9	VIM	273	230	156	251	211	138	protein_coding
ENSG00000026036.16	RTEL1-TNFRSF6B	15.987	16.0233	0.00680533	2.30514e-18	1.60786e-08	3	protein_coding
ENSG00000026103.15	FAS	0	0	0	0	0	1	protein_coding
ENSG00000026297.11	RNASET2	84	11	16	29	21	16	protein_coding
ENSG00000026508.11	CD44	5	0	0	14	34	31	protein_coding
ENSG00000026559.8	KCNG1	0	2	0	0	0	0	protein_coding
ENSG00000026652.9	AGPAT4	83	80	40	30	78	22	protein_coding
ENSG00000026950.12	BTN3A1	4	6	4	15	53	9	protein_coding
ENSG00000027001.7	MIPEP	2	6	0	8	11	7	protein_coding
ENSG00000027075.9	PRKCH	13	2	6.99178	0	6	5	protein_coding
ENSG00000027697.8	IFNGR1	23	22	5	6	30	20	protein_coding
ENSG00000027847.9	B4GALT7	20	7	14	13	46	13	protein_coding
ENSG00000028116.12	VRK2	2	10	11	5.48406	16.2439	4.32232	protein_coding
ENSG00000028137.12	TNFRSF1B	0	0	0	4	8	12	protein_coding
ENSG00000028203.13	VEZT	187	115	79	88	72	45	protein_coding
ENSG00000028277.13	POU2F2	5	0	0	1	8	3	protein_coding
ENSG00000028310.13	BRD9	15	24	22	24	46	21	protein_coding
ENSG00000028528.10	SNX1	139	70	64	144	130	71	protein_coding
ENSG00000028839.4	TBPL1	2	7	1	8	15	10	protein_coding
ENSG00000029153.10	ARNTL2	4	5	0	7	5	13	protein_coding
ENSG00000029363.11	BCLAF1	290.976	272.97	186	327.853	591	238.975	protein_coding
ENSG00000029364.7	SLC39A9	71	88.0001	54	114	153	83	protein_coding
ENSG00000029534.15	ANK1	0	13	33	22	26	29	protein_coding
ENSG00000029639.6	TFB1M	12.842	8	1	13	29	16	protein_coding
ENSG00000029725.12	RABEP1	45.0644	41	35.8225	43	82	67	protein_coding
ENSG00000029993.10	HMGB3	71	48	15	23	68	10	protein_coding
ENSG00000030066.9	NUP160	53	55	21	58	248	60	protein_coding
ENSG00000030110.8	BAK1	3	2	0	4	4	0	protein_coding
ENSG00000030304.7	MUSK	0	1	1	0	0	0	protein_coding
ENSG00000030419.12	IKZF2	47	29	2	4	14	9	protein_coding
ENSG00000030582.12	GRN	17	27	7	16	97	61	protein_coding
ENSG00000031003.6	FAM13B	45	83	25	66	51	21	protein_coding
ENSG00000031081.6	ARHGAP31	4	8	6	33	34	16	protein_coding
ENSG00000031691.5	CENPQ	3	3	8	9	16	5	protein_coding
ENSG00000031698.8	SARS	52	17	21	33	139	44	protein_coding
ENSG00000031823.10	RANBP3	67	27	19	46	92	40	protein_coding
ENSG00000032219.14	ARID4A	46	52	4	47	57	33	protein_coding
ENSG00000032389.8	TSSC1	3	8	0	1	7	10	protein_coding
ENSG00000032444.11	PNPLA6	8	4	7	24	13	12	protein_coding
ENSG00000032742.13	IFT88	7	7	5	16	10	8	protein_coding
ENSG00000033011.7	ALG1	12.5572	9.38769	9.51984e-07	8.59338	4.00138	21.0246	protein_coding
ENSG00000033030.9	ZCCHC8	36	33	22	35	43	21	protein_coding
ENSG00000033050.3	ABCF2	14	20	23	14	67	20	protein_coding
ENSG00000033100.10	CHPF2	24	13	1	4	28	17	protein_coding
ENSG00000033122.13	LRRC7	28	41	13	13	0	4	protein_coding
ENSG00000033170.12	FUT8	11	6	2	12	27	10	protein_coding
ENSG00000033178.7	UBA6	107	43	42	54	128	48	protein_coding
ENSG00000033327.8	GAB2	84	76	63	83	57	42	protein_coding
ENSG00000033627.10	ATP6V0A1	72	65	57	83	113	100	protein_coding
ENSG00000033800.9	PIAS1	126	118	92.9999	150	258	54	protein_coding
ENSG00000033867.12	SLC4A7	45	55	25	90.9999	46	39	protein_coding
ENSG00000034053.10	APBA2	20	16	8	14	2	4	protein_coding
ENSG00000034063.8	UHRF1	22	19	10	17	72	23	processed_transcript
ENSG00000034152.14	MAP2K3	11	5	4	15	17	14	protein_coding
ENSG00000034239.5	EFCAB1	0	2	0	0	4	0	protein_coding
ENSG00000034510.4	TMSB10	62	56	54	52	56	43	protein_coding
ENSG00000034533.7	ASTE1	2	1.21147e-39	2.61483	1	1	3.65966	protein_coding
ENSG00000034677.7	RNF19A	24	29.9854	14	38	47	21	protein_coding
ENSG00000034693.10	PEX3	3	16	3	7	16	14	protein_coding
ENSG00000034713.3	GABARAPL2	45	21	10	23	57	24	protein_coding
ENSG00000035115.15	SH3YL1	48	68	55	85	78	25	protein_coding
ENSG00000035141.3	FAM136A	23	21	20	29	114	37	protein_coding
ENSG00000035403.11	VCL	198	114	90	74	252	88	protein_coding
ENSG00000035499.8	DEPDC1B	46	48	27	31	71	43	protein_coding
ENSG00000035664.7	DAPK2	0	0	0	1	0	1	protein_coding
ENSG00000035681.3	NSMAF	35	42	15	16	15	9	protein_coding
ENSG00000035687.9	ADSS	23	15	7	5	29	9	protein_coding
ENSG00000035862.8	TIMP2	70	76	69	93	105	61	protein_coding
ENSG00000035928.10	RFC1	33	44	44	56	143	63	protein_coding
ENSG00000036054.8	TBC1D23	18	12	10	31	40	13	protein_coding
ENSG00000036257.8	CUL3	38	67	47	48	87	33	protein_coding
ENSG00000036448.5	MYOM2	2	0	0	0	0	1	protein_coding
ENSG00000036473.5	OTC	0	0	0	6	58	28	protein_coding
ENSG00000036530.4	CYP46A1	4	10	1	7	0	3	protein_coding
ENSG00000036549.8	ZZZ3	128	74	20	84	99	42	protein_coding
ENSG00000036565.10	SLC18A1	0	0	1	0	0	0	protein_coding
ENSG00000036672.10	USP2	8	1	0	0	0	2	protein_coding
ENSG00000036828.9	CASR	0	0	30	10	0	3	protein_coding
ENSG00000037042.8	TUBG2	0	9.56626	1.03103	13	55.6659	8.39391	protein_coding
ENSG00000037241.3	RPL26L1	5	0.114066	2	0	17	10	protein_coding
ENSG00000037280.11	FLT4	0	0	4	5	4	4	protein_coding
ENSG00000037474.10	NSUN2	28	16	3	25	37	18	protein_coding
ENSG00000037637.6	FBXO42	27	56	30	59	87	10	protein_coding
ENSG00000037749.7	MFAP3	139	32	38	72	103	65	protein_coding
ENSG00000037757.9	MRI1	3.54173	14.426	17	13.7572	47.6371	17.638	protein_coding
ENSG00000037897.12	METTL1	0	0	9	2	21	5	protein_coding
ENSG00000037965.4	HOXC8	0	1	0	0	0	0	protein_coding
ENSG00000038002.4	AGA	16	2	4	2	14	12	protein_coding
ENSG00000038210.9	PI4K2B	16	14	10	14	91	21	protein_coding
ENSG00000038219.8	BOD1L1	146	175	112	190	135	104	protein_coding
ENSG00000038274.11	MAT2B	42	23	11	28	59	29	protein_coding
ENSG00000038295.3	TLL1	0	0	0	2	0	0	protein_coding
ENSG00000038358.10	EDC4	11.3514	27	19	37.2996	122	51.4953	protein_coding
ENSG00000038382.13	TRIO	146	113	41	81	137	97	protein_coding
ENSG00000038427.11	VCAN	946.999	567.999	606.001	761.998	258	88	protein_coding
ENSG00000038532.10	CLEC16A	93	57	20	25	41	30	protein_coding
ENSG00000038945.9	MSR1	0	0	0	3	5	5	protein_coding
ENSG00000039068.13	CDH1	497.999	484.001	153	274	158	103	protein_coding
ENSG00000039123.11	SKIV2L2	26	23.1504	36.781	63.0158	110.015	33.0511	protein_coding
ENSG00000039319.12	ZFYVE16	196	174	62	137	207	70	protein_coding
ENSG00000039523.12	FAM65A	147.643	107	68	133	156	97	protein_coding
ENSG00000039537.9	C6	24	5	81	102	23	3	protein_coding
ENSG00000039560.9	RAI14	246	69	45	23	222	106	protein_coding
ENSG00000039650.5	PNKP	12	9	8	16	48	3	protein_coding
ENSG00000040199.14	PHLPP2	24	30	14	9	36.7562	7	protein_coding
ENSG00000040275.12	SPDL1	17	37	11	24	68	54	protein_coding
ENSG00000040341.13	STAU2	110	94	41	99	88	61.9912	protein_coding
ENSG00000040487.8	PQLC2	13	15	7	1	21	7	protein_coding
ENSG00000040531.10	CTNS	15	2	3	13	32	27	protein_coding
ENSG00000040608.9	RTN4R	5	4	0	0	0	0	protein_coding
ENSG00000040633.8	PHF23	11	4	34	27	106	9	protein_coding
ENSG00000040731.6	CDH10	51	58	5	26	2	2	protein_coding
ENSG00000040933.10	INPP4A	48	16	3	28	70	12	protein_coding
ENSG00000041353.5	RAB27B	4	12	1	0	0	1	protein_coding
ENSG00000041357.11	PSMA4	54	32	14	29	119	55	protein_coding
ENSG00000041515.10	MYO16	0	1	1	0	0	3	protein_coding
ENSG00000041802.6	LSG1	19	29	10	12	44	38	protein_coding
ENSG00000041880.10	PARP3	19	9	7	1	13	6	protein_coding
ENSG00000041982.10	TNC	0	2	0	2	0	4	protein_coding
ENSG00000041988.10	THAP3	9.86156e-06	8.5641	8	17.8789	15.2862	1	protein_coding
ENSG00000042062.7	FAM65C	0	0	1	0	4	5	protein_coding
ENSG00000042088.9	TDP1	17	19	12	15	41	5	protein_coding
ENSG00000042286.10	AIFM2	3	6	0	7	26	2	protein_coding
ENSG00000042304.6	C2orf83	0	1	0	0	0	0	protein_coding
ENSG00000042317.12	SPATA7	71	40.33	16	34	27	10	protein_coding
ENSG00000042429.6	MED17	55	31	5	15	41	22	protein_coding
ENSG00000042445.9	RETSAT	0	0	11	7	38	11	protein_coding
ENSG00000042493.10	CAPG	0	1	1	0	0	0	protein_coding
ENSG00000042753.7	AP2S1	6	2	2	9	23	25	protein_coding
ENSG00000042781.8	USH2A	3	2	6	0	9	5	protein_coding
ENSG00000042980.8	ADAM28	6	1	0	11	0	14	protein_coding
ENSG00000043039.4	BARX2	0	5	0	0	0	0	protein_coding
ENSG00000043093.9	DCUN1D1	27	49	34	40	83	47	protein_coding
ENSG00000043143.15	PHF15	0	8	1	0	14	8	protein_coding
ENSG00000043355.6	ZIC2	0	0	0	0	0	4	protein_coding
ENSG00000043462.7	LCP2	0	0	0	0	4	16	protein_coding
ENSG00000043514.10	TRIT1	16	12	10	16	30	13	protein_coding
ENSG00000044090.4	CUL7	37	32	36	25	75	51	protein_coding
ENSG00000044115.15	CTNNA1	276	156	143	137	354	153	protein_coding
ENSG00000044446.6	PHKA2	56	51	58	80	111	65	protein_coding
ENSG00000044459.9	CNTLN	12	35	4	43	101	29	protein_coding
ENSG00000044574.7	HSPA5	186	217.991	166	325	998	679	protein_coding
ENSG00000046604.8	DSG2	276	279	99	175	207	108	protein_coding
ENSG00000046647.9	GEMIN8	4	3	5	1	6	7	protein_coding
ENSG00000046651.10	OFD1	12	66	26	58	34	22	protein_coding
ENSG00000046653.10	GPM6B	15	25	18	22	9	16	protein_coding
ENSG00000046889.14	PREX2	38	39	9	14	11	4	protein_coding
ENSG00000047056.10	WDR37	3	4	1	15	12	16	protein_coding
ENSG00000047188.11	YTHDC2	95	90.0001	64	66	229	44	protein_coding
ENSG00000047230.10	CTPS2	58	54	37	55	35	26	protein_coding
ENSG00000047249.11	ATP6V1H	14	20	4	17	21	4	protein_coding
ENSG00000047315.10	POLR2B	48	18.0022	24.9561	21.7776	92.7112	75	protein_coding
ENSG00000047346.8	FAM214A	20	54	23	84	23	33.7802	protein_coding
ENSG00000047365.6	ARAP2	7	8	3	30	24	8	protein_coding
ENSG00000047410.8	TPR	260	208	168	221.922	588.431	251.929	protein_coding
ENSG00000047457.9	CP	2.41095e-23	5.76624e-29	35.599	26.2562	154.487	101.64	protein_coding
ENSG00000047578.8	KIAA0556	16	34	17	15	35	16	protein_coding
ENSG00000047579.14	DTNBP1	0	4	0	4	7	2	protein_coding
ENSG00000047597.5	XK	0	3	2	1	16	8	protein_coding
ENSG00000047617.10	ANO2	0	9	0	0	0	0	protein_coding
ENSG00000047621.7	C12orf4	19	22	10	29	60	5	protein_coding
ENSG00000047634.10	SCML1	14	15	22	43	207	64	protein_coding
ENSG00000047644.13	WWC3	0	12	22	11	23	11	protein_coding
ENSG00000047648.16	ARHGAP6	0	5	1	0	17	19	protein_coding
ENSG00000047662.4	FAM184B	23.1115	57.9822	10	37	21	11.0055	protein_coding
ENSG00000047849.17	MAP4	191	180	136	165	337	216	protein_coding
ENSG00000047932.9	GOPC	47	63	37	79.9999	174	46	protein_coding
ENSG00000047936.6	ROS1	0	0	0	0	0	2	protein_coding
ENSG00000048028.7	USP28	68	27	29	50	46	19	protein_coding
ENSG00000048052.16	HDAC9	0	2	0	0	7	18	protein_coding
ENSG00000048140.13	TSPAN17	1	11	5	21	7	24	protein_coding
ENSG00000048162.15	NOP16	1	7	3	2	15	12	protein_coding
ENSG00000048342.11	CC2D2A	10	25	7	7	27	18	protein_coding
ENSG00000048392.7	RRM2B	0	11	11	5	17	7	protein_coding
ENSG00000048405.5	ZNF800	91	31	28	51	62	37	protein_coding
ENSG00000048471.8	SNX29	4	20	7	39	12	21	protein_coding
ENSG00000048540.10	LMO3	32	31	3	0	22	0	protein_coding
ENSG00000048544.5	MRPS10	15	19	10	17	69	36	protein_coding
ENSG00000048545.9	GUCA1A	0	0	0	0	0	1	protein_coding
ENSG00000048649.9	RSF1	149	132	118	132	191	70	protein_coding
ENSG00000048707.8	VPS13D	51	72	127	82	248	64	protein_coding
ENSG00000048740.11	CELF2	31	7	22	12	36	44	protein_coding
ENSG00000048828.11	FAM120A	63	78.6975	62	110	469	196	protein_coding
ENSG00000048991.12	R3HDM1	196	93	82	138	261	114	protein_coding
ENSG00000049089.9	COL9A2	30	2	73	41	15	0	protein_coding
ENSG00000049130.8	KITLG	0	12	3	5	56	8	protein_coding
ENSG00000049167.9	ERCC8	6	4	6	15	12	0	protein_coding
ENSG00000049192.10	ADAMTS6	38	22	16	40	8	2	protein_coding
ENSG00000049239.7	H6PD	81	41	28	69	227	92	protein_coding
ENSG00000049245.8	VAMP3	60	30	24	36	55	45	protein_coding
ENSG00000049246.9	PER3	2	1.34585	1	2	18.0618	6	protein_coding
ENSG00000049247.9	UTS2	1	0.654153	0	0	0.93816	0	protein_coding
ENSG00000049283.13	EPN3	0	1	0	0	0	0	protein_coding
ENSG00000049323.10	LTBP1	44	52	20	14	94	39	protein_coding
ENSG00000049449.3	RCN1	79.0759	64.834	76.6295	63.0735	257.044	99.9754	protein_coding
ENSG00000049540.11	ELN	0	0	0	0	3	1	protein_coding
ENSG00000049541.5	RFC2	2	4	2	8	9	12	protein_coding
ENSG00000049618.15	ARID1B	248	249	100	195	313	112	protein_coding
ENSG00000049656.9	CLPTM1L	14	26	4	25	29	23	protein_coding
ENSG00000049759.12	NEDD4L	181	142	88.9998	161	216.495	72	protein_coding
ENSG00000049768.10	FOXP3	5	0	0	0	0	0	protein_coding
ENSG00000049769.8	PPP1R3F	0	3	0	8	0	2	protein_coding
ENSG00000049860.9	HEXB	5	15	8	25	56.6903	20.0001	protein_coding
ENSG00000049883.9	PTCD2	1	8	0	0	7	4	protein_coding
ENSG00000050030.8	KIAA2022	1	10	1	1	0	0	protein_coding
ENSG00000050130.12	JKAMP	14	20	2	13.3188	25	23	protein_coding
ENSG00000050165.13	DKK3	77	23	0	21	5	6	protein_coding
ENSG00000050327.9	ARHGEF5	29.8121	55.7219	18.6939	51.5263	28.4846	23.9134	protein_coding
ENSG00000050344.7	NFE2L3	22	34	5	16	3	8	protein_coding
ENSG00000050393.6	CCDC90A	2	5	3	0	15	6	protein_coding
ENSG00000050405.8	LIMA1	63	41	30	76	60	39	protein_coding
ENSG00000050426.10	LETMD1	60	37	40	46	46	27	protein_coding
ENSG00000050438.10	SLC4A8	1	2	0	1	1	0	protein_coding
ENSG00000050555.12	LAMC3	0	0	1	0	24	1	protein_coding
ENSG00000050628.15	PTGER3	1	0	0	0	0	0	protein_coding
ENSG00000050748.12	MAPK9	42	39	30	51	56	33	protein_coding
ENSG00000050767.11	COL23A1	0	0	0	0	3	4	protein_coding
ENSG00000050820.12	BCAR1	14	21	17	13	29.8905	25	protein_coding
ENSG00000051009.6	FAM160A2	79	40	24	52	191	68	protein_coding
ENSG00000051108.10	HERPUD1	23	14	1	11	85	27	protein_coding
ENSG00000051128.14	HOMER3	21	14	2	9	27	10	protein_coding
ENSG00000051180.12	RAD51	0	0	0	5	9	2	protein_coding
ENSG00000051341.9	POLQ	73	15	5	17	71	27	protein_coding
ENSG00000051382.4	PIK3CB	7	13	18	15	67	19	protein_coding
ENSG00000051523.6	CYBA	0	4	6	1	4	4	protein_coding
ENSG00000051596.5	THOC3	0.104608	2.53149	0.99814	1.62989e-28	0.000113971	15.0886	protein_coding
ENSG00000051620.5	HEBP2	5	2	6	2	33	5	protein_coding
ENSG00000051825.9	MPHOSPH9	79	25	32	58	123	34	protein_coding
ENSG00000052126.10	PLEKHA5	138	107	106	190	75	72	protein_coding
ENSG00000052344.11	PRSS8	4.37149	29	16	14.8315	0	1	protein_coding
ENSG00000052723.7	SIKE1	48	52	55	87	133	61	protein_coding
ENSG00000052749.9	RRP12	57	12	20	20	43	13	protein_coding
ENSG00000052795.8	FNIP2	100	142	36	63	143	87	protein_coding
ENSG00000052802.8	MSMO1	96	90	69	97	1059	557	protein_coding
ENSG00000052841.9	TTC17	161	223	92	181	368	110	protein_coding
ENSG00000053108.12	FSTL4	0	3	0	1	2	0	protein_coding
ENSG00000053254.11	FOXN3	82	72	96	136	380.001	122	protein_coding
ENSG00000053328.8	METTL24	0	3	5	6	0	0	protein_coding
ENSG00000053371.8	AKR7A2	12	9	25	22	8	11	protein_coding
ENSG00000053372.4	MRTO4	3	1	1	3	40	11	protein_coding
ENSG00000053438.7	NNAT	65	104	49	30	41	11	protein_coding
ENSG00000053501.8	USE1	0	10	5	4	14	10	protein_coding
ENSG00000053524.7	MCF2L2	7	0	1.10599e-10	8.88962e-33	0	0	protein_coding
ENSG00000053702.10	NRIP2	19	10	0	2	12	2	protein_coding
ENSG00000053770.7	AP5M1	26	15	17	12	22	10	protein_coding
ENSG00000053900.6	ANAPC4	8	30	13	58	46	20	protein_coding
ENSG00000053918.10	KCNQ1	0	1	0	0	0	0	protein_coding
ENSG00000054116.7	TRAPPC3	48	10	22	13	35	14	protein_coding
ENSG00000054118.9	THRAP3	257.966	154	123	154	379	168.948	protein_coding
ENSG00000054148.13	PHPT1	2	13	1	8	39	40	protein_coding
ENSG00000054219.9	LY75	3	1	0	2	8.99847	8	protein_coding
ENSG00000054267.16	ARID4B	128.262	96.5052	42	104.767	121.483	21.0002	protein_coding
ENSG00000054277.8	OPN3	8	10	2	13	8.6816	11.4516	protein_coding
ENSG00000054282.10	SDCCAG8	17	21	10	7	16	10	protein_coding
ENSG00000054356.7	PTPRN	12	0	0	0	0	1	protein_coding
ENSG00000054392.8	HHAT	15	9	12	3	5	1	protein_coding
ENSG00000054523.12	KIF1B	183	257	115	156	313	104	protein_coding
ENSG00000054598.5	FOXC1	0	1	0	0	0	1	protein_coding
ENSG00000054611.9	TBC1D22A	9	28	26	9	35	16	protein_coding
ENSG00000054654.11	SYNE2	490.999	383	192	254	248	115	protein_coding
ENSG00000054690.9	PLEKHH1	354	221.383	135.409	98.3836	113.748	53	protein_coding
ENSG00000054793.9	ATP9A	104	159	64	111	74	22	protein_coding
ENSG00000054938.11	CHRDL2	0	1	0	0	5	1	protein_coding
ENSG00000054965.6	FAM168A	133	95	92	154	224	54	protein_coding
ENSG00000054967.8	RELT	3	0	0	8.35361	9	6	protein_coding
ENSG00000054983.12	GALC	27	63	21	33	45	25	protein_coding
ENSG00000055044.5	NOP58	20	30	8	29	120	51	protein_coding
ENSG00000055070.12	SZRD1	45	40	33	41	92	52	protein_coding
ENSG00000055118.10	KCNH2	0	6	0	0	31	1	protein_coding
ENSG00000055130.10	CUL1	54	47	33	55	126	33	protein_coding
ENSG00000055147.13	FAM114A2	1	7	3	1	20	14	protein_coding
ENSG00000055163.14	CYFIP2	70	48	51	98	17	18	protein_coding
ENSG00000055208.12	TAB2	244	106	77	105	279	92	protein_coding
ENSG00000055211.8	GINM1	10	7	9	8	39	8	protein_coding
ENSG00000055332.11	EIF2AK2	97	41	71	88	167	78	protein_coding
ENSG00000055483.12	USP36	140	52	58	71	199	47	protein_coding
ENSG00000055609.13	MLL3	443.001	459.999	283	394.739	491	278	protein_coding
ENSG00000055732.7	MCOLN3	57	78	0	7	0	5	protein_coding
ENSG00000055813.4	CCDC85A	0	3	0	0	0	0	protein_coding
ENSG00000055917.11	PUM2	126	167	76	141	196	116	protein_coding
ENSG00000055950.12	MRPL43	4	11.0315	19	29	67.2585	10	protein_coding
ENSG00000055955.11	ITIH4	0	3.0309	4.31109	2	4.98426e-23	6.45335	protein_coding
ENSG00000055957.6	ITIH1	0	0	14	23	378	132	protein_coding
ENSG00000056050.6	C4orf27	1	3	1	8	19	3	protein_coding
ENSG00000056097.11	ZFR	214	158	159	219	555.001	156	protein_coding
ENSG00000056277.11	ZNF280C	42	28	41	31	41	16	protein_coding
ENSG00000056487.11	PHF21B	15	4	7	11	7	2	protein_coding
ENSG00000056558.6	TRAF1	6	9	0	11	22	3	protein_coding
ENSG00000056586.10	RC3H2	65	68	69	81	207	67	protein_coding
ENSG00000056661.9	PCGF2	166.626	81	78	88	148.992	35.2161	protein_coding
ENSG00000056736.5	IL17RB	31	25	12	20	66	21	protein_coding
ENSG00000056972.14	TRAF3IP2	20	34	4	25	23	12	protein_coding
ENSG00000056998.13	GYG2	90	31	22	35	114.029	41	protein_coding
ENSG00000057019.11	DCBLD2	180	174	66	138	189	115	protein_coding
ENSG00000057149.10	SERPINB3	0	2.63784e-22	0	0	0	5.14104e-05	protein_coding
ENSG00000057252.8	SOAT1	79	60	21	38	95	41	protein_coding
ENSG00000057294.9	PKP2	56	50	24	61	53	27	protein_coding
ENSG00000057593.9	F7	0	10	4	108	126	50	protein_coding
ENSG00000057608.11	GDI2	185	118	74	122	414	198.968	protein_coding
ENSG00000057657.10	PRDM1	19	18	0	0	5	0	protein_coding
ENSG00000057663.8	ATG5	10	18	12	7	34	12	protein_coding
ENSG00000057704.6	TMCC3	14	6	24	28	1	1	protein_coding
ENSG00000057757.5	PITHD1	1	3	6	15	32	15	protein_coding
ENSG00000057935.9	MTA3	6	50	23	59	81	56	protein_coding
ENSG00000058056.4	USP13	27	42	8	51	115	63	protein_coding
ENSG00000058063.10	ATP11B	92	209	67	110	103	79	protein_coding
ENSG00000058085.10	LAMC2	1	7	0	3	0	0	protein_coding
ENSG00000058091.12	CDK14	67	39	47	36	159	40	protein_coding
ENSG00000058262.5	SEC61A1	39	56.9208	28	64.7086	300.895	235.926	protein_coding
ENSG00000058272.11	PPP1R12A	70	77	56	111	220	67	protein_coding
ENSG00000058335.10	RASGRF1	0	3	0	0	0	0	protein_coding
ENSG00000058404.15	CAMK2B	13	20	0	2	0	0	protein_coding
ENSG00000058453.11	CROCC	66.5662	19.0005	0	23.6344	17.763	21	protein_coding
ENSG00000058600.11	POLR3E	15	26	8	25	68	34	protein_coding
ENSG00000058668.10	ATP2B4	97	79	27	50	63	29	protein_coding
ENSG00000058673.11	ZC3H11A	150.234	165.098	114.664	121.259	307.303	119.479	protein_coding
ENSG00000058729.6	RIOK2	1	17	14	27	24	14	protein_coding
ENSG00000058799.8	YIPF1	0	19	7	19	24	7	protein_coding
ENSG00000058804.10	TMEM48	68	31	8	31	106	82.9999	protein_coding
ENSG00000059122.12	FLYWCH1	4	10	16	1	33	5	protein_coding
ENSG00000059145.13	UNKL	2	5	4	8	18.07	5.04552	protein_coding
ENSG00000059377.10	TBXAS1	0	6	0	2	0	2	protein_coding
ENSG00000059378.8	PARP12	0	0	2	0	15	10	protein_coding
ENSG00000059573.4	ALDH18A1	52	37	39	40	72	65	protein_coding
ENSG00000059588.5	TARBP1	72	124	30	81	154	110	protein_coding
ENSG00000059691.7	PET112	18	1	14	5	33	12.0096	protein_coding
ENSG00000059728.6	MXD1	35	43	10	66	82	50	protein_coding
ENSG00000059758.3	CDK17	94	56	27	40	86	36	protein_coding
ENSG00000059769.15	DNAJC25	0.000997488	24	7.06621	4.00028	43.3004	18	protein_coding
ENSG00000059804.11	SLC2A3	3	84.9663	12	34	65.7034	63	protein_coding
ENSG00000059915.11	PSD	2	0	0	0	0	0	protein_coding
ENSG00000060069.12	CTDP1	3	9	0	5	19	7	protein_coding
ENSG00000060138.8	CSDA	55	47	16	29	64	52	protein_coding
ENSG00000060237.12	WNK1	376	519.998	344	553.001	1145	474.999	protein_coding
ENSG00000060339.8	CCAR1	251	150	148	192	400	172	protein_coding
ENSG00000060491.11	OGFR	3	7	8	2	37	13	protein_coding
ENSG00000060566.9	CREB3L3	0	6	39	18	240	98	protein_coding
ENSG00000060642.6	PIGV	0	1	0	9	11	2	protein_coding
ENSG00000060656.14	PTPRU	66	71	29	23	17	3	protein_coding
ENSG00000060688.8	SNRNP40	45	8	3	11	13	10	protein_coding
ENSG00000060709.9	RIMBP2	16	15	15	7	0	0	protein_coding
ENSG00000060718.14	COL11A1	1	5	3	17	19	10	protein_coding
ENSG00000060749.10	QSER1	267	190	213	270	681.999	210	protein_coding
ENSG00000060762.14	MPC1	15	2	10	15	135	37	protein_coding
ENSG00000060971.12	ACAA1	1	20.7902	15	13	22	31	protein_coding
ENSG00000060982.10	BCAT1	69	45	16	62	386	162	protein_coding
ENSG00000061273.12	HDAC7	66	93.9945	37	53	61	55	protein_coding
ENSG00000061337.11	LZTS1	53	23	8	8	54	18	protein_coding
ENSG00000061455.9	PRDM6	0	0	2	9	11.4678	0	protein_coding
ENSG00000061656.5	SPAG4	0	1	0	2	7	0	protein_coding
ENSG00000061676.9	NCKAP1	131	108	70.0001	121	297.001	100	protein_coding
ENSG00000061794.8	MRPS35	4	19	3	10	35	32	protein_coding
ENSG00000061918.8	GUCY1B3	1	1	2	0	8	4	protein_coding
ENSG00000061936.5	SFSWAP	38	80	43	75	74	28	protein_coding
ENSG00000061938.12	TNK2	20	17	12	13	46	8	protein_coding
ENSG00000061987.10	MON2	44	98	57	128	169	66	protein_coding
ENSG00000062038.9	CDH3	33	44	21	10	0	2	protein_coding
ENSG00000062194.10	GPBP1	112	64	49	66	165	62	protein_coding
ENSG00000062282.9	DGAT2	0	0	0	0	65	25	protein_coding
ENSG00000062370.12	ZFP112	12	4	6	14	9	1	protein_coding
ENSG00000062485.13	CS	262.809	143	93	133	350.999	203.93	protein_coding
ENSG00000062582.9	MRPS24	8	4	11	19	74	26	protein_coding
ENSG00000062598.13	ELMO2	53	25	18	21	84	62	protein_coding
ENSG00000062650.12	WAPAL	53	97	51	108	158	73	protein_coding
ENSG00000062716.5	VMP1	180	159	127	230	423	217	protein_coding
ENSG00000062725.5	APPBP2	58	42	13	52	83	28	protein_coding
ENSG00000062822.8	POLD1	12	9	6	15	33	11	protein_coding
ENSG00000063015.14	SEZ6	0	0	1	0	0	0	protein_coding
ENSG00000063046.13	EIF4B	164.368	184.518	195.433	246.521	567.352	304.809	protein_coding
ENSG00000063127.11	SLC6A16	0	1	4	8	13	0	protein_coding
ENSG00000063169.6	GLTSCR1	6	35	28	30	53	33	protein_coding
ENSG00000063176.11	SPHK2	18.9939	8.06565	18	21.0079	37	23	protein_coding
ENSG00000063177.8	RPL18	212	232	146	322	658.998	377	protein_coding
ENSG00000063180.4	CA11	0	10	2	3	0	0	protein_coding
ENSG00000063241.3	ISOC2	7	10	1	20	82	34	protein_coding
ENSG00000063244.8	U2AF2	35	45	40	46	119	48	protein_coding
ENSG00000063245.10	EPN1	0	18	20	34	36	29	protein_coding
ENSG00000063322.8	MED29	26	11	7	45	80	31	protein_coding
ENSG00000063438.12	AHRR	0	0	0	0	4	0	protein_coding
ENSG00000063587.11	ZNF275	41	24	36	56	82	53	protein_coding
ENSG00000063601.12	MTMR1	20	13	12	16	72	22	protein_coding
ENSG00000063660.4	GPC1	66	11	5	2	36	6	protein_coding
ENSG00000063761.11	ADCK1	4	6	13	4	53	2	protein_coding
ENSG00000063854.7	HAGH	10	0	3	0	0	10	protein_coding
ENSG00000063978.11	RNF4	90	64	40	26	107	36	protein_coding
ENSG00000064012.16	CASP8	0	0	0	0	12	7	protein_coding
ENSG00000064042.13	LIMCH1	9	30	10	8	2	6	protein_coding
ENSG00000064102.10	ASUN	11	8	4	13	31	18	protein_coding
ENSG00000064115.6	TM7SF3	15	30	28	5	37	32	protein_coding
ENSG00000064195.7	DLX3	0	1	0	7	0	0	protein_coding
ENSG00000064199.2	SPA17	5	13	4	40	11	4	protein_coding
ENSG00000064201.10	TSPAN32	0	0	1	0	2	1	protein_coding
ENSG00000064205.6	WISP2	0	0	0	2	0	1	protein_coding
ENSG00000064225.8	ST3GAL6	32	33	11	12	67	38	protein_coding
ENSG00000064270.7	ATP2C2	0	1	4	1	0	2.99939	protein_coding
ENSG00000064300.4	NGFR	0	2	0	1	28	18	protein_coding
ENSG00000064309.10	CDON	82.2602	20.2939	31.4182	88.5878	140.247	18.1238	protein_coding
ENSG00000064313.7	TAF2	43	26	35	35	100	54	protein_coding
ENSG00000064393.11	HIPK2	943.998	836.999	389	668.999	718.001	353	protein_coding
ENSG00000064419.9	TNPO3	38	39	15	44	42	52	protein_coding
ENSG00000064489.15	MEF2BNB-MEF2B	3.6365	0	0.188257	2.75541e-05	0.0129192	0	protein_coding
ENSG00000064490.7	RFXANK	36	23.7806	5	7	18	14.8603	protein_coding
ENSG00000064545.9	TMEM161A	1	16	3	16	70	30	protein_coding
ENSG00000064547.9	LPAR2	48	81	28	37	32	18	protein_coding
ENSG00000064601.11	CTSA	88	32	6	52	185	124	protein_coding
ENSG00000064607.12	SUGP2	153.863	176.132	87.999	159.88	293.785	130.291	protein_coding
ENSG00000064651.9	SLC12A2	70	43	33	104	64	48	protein_coding
ENSG00000064652.6	SNX24	0	6	2	5	2	12	protein_coding
ENSG00000064655.14	EYA2	0	2	0	0	0	0	protein_coding
ENSG00000064666.9	CNN2	57.3998	69.9862	24.8097	50.3461	209.32	51.4138	protein_coding
ENSG00000064687.8	ABCA7	0	6	1	4	21	10	protein_coding
ENSG00000064692.13	SNCAIP	11	12	14	23	13	7	protein_coding
ENSG00000064703.7	DDX20	15	12	1	15	17	17	protein_coding
ENSG00000064726.5	BTBD1	20	31	13	13	130	30	protein_coding
ENSG00000064763.5	FAR2	2	0	4	4	12	4	protein_coding
ENSG00000064787.8	BCAS1	55	0	0	3	14	5	protein_coding
ENSG00000064932.11	SBNO2	4	17	9	39	53	28	protein_coding
ENSG00000064933.12	PMS1	10	26	18	39	86	11	protein_coding
ENSG00000064961.14	HMG20B	19	23	36	41	17	19	protein_coding
ENSG00000064989.8	CALCRL	11	2	11	12	47	29	protein_coding
ENSG00000064995.12	TAF11	0	21	9	8	8	12	protein_coding
ENSG00000064999.12	ANKS1A	79	69	16	39	112	48	protein_coding
ENSG00000065000.11	AP3D1	65	79	78	91	226	167	protein_coding
ENSG00000065029.10	ZNF76	11	15	9	23	36	21	protein_coding
ENSG00000065054.8	SLC9A3R2	0	22	9	5	14	14	protein_coding
ENSG00000065057.2	NTHL1	0	1.0744e-05	0	0	7	1	protein_coding
ENSG00000065060.12	UHRF1BP1	103	92	36	77	176	83	protein_coding
ENSG00000065135.7	GNAI3	39	73	17	47	92	43	protein_coding
ENSG00000065150.13	IPO5	195	152	135	193	636.998	244	protein_coding
ENSG00000065154.7	OAT	0	1	3	20	15	22	protein_coding
ENSG00000065183.10	WDR3	13	11	6	6	53	9	protein_coding
ENSG00000065243.14	PKN2	88	102	29	85	123	48	protein_coding
ENSG00000065268.4	WDR18	3	5	7	5	21	27	protein_coding
ENSG00000065308.4	TRAM2	61	51	36	83	102	72	protein_coding
ENSG00000065320.4	NTN1	2	7	0	1	19	1	protein_coding
ENSG00000065325.7	GLP2R	0	0	0	0	9	3	protein_coding
ENSG00000065328.11	MCM10	28	5	2	13	32	20	protein_coding
ENSG00000065357.14	DGKA	15	6	6	19	28	7	protein_coding
ENSG00000065361.8	ERBB3	424	161	237	344	355	114	protein_coding
ENSG00000065413.12	ANKRD44	0	0	0	7	0	2	protein_coding
ENSG00000065427.10	KARS	51	30	33	47	148	70	protein_coding
ENSG00000065457.6	ADAT1	1	13	1	16.9846	28	10	protein_coding
ENSG00000065485.13	PDIA5	0	8	5	14.3955	51	29	protein_coding
ENSG00000065491.8	TBC1D22B	16	23	13	41	31	13	protein_coding
ENSG00000065518.7	NDUFB4	56	62	41	39	114.97	38	protein_coding
ENSG00000065526.6	SPEN	582	362	235	375	696	229	protein_coding
ENSG00000065534.14	MYLK	33	24	25	27	105	34	protein_coding
ENSG00000065548.13	ZC3H15	63	71	27	79	225	62	protein_coding
ENSG00000065559.9	MAP2K4	78	59	25	53	81	27	protein_coding
ENSG00000065600.8	TMEM206	0	3	1	7	20	1	protein_coding
ENSG00000065613.9	SLK	43	91	17	86	78	61	protein_coding
ENSG00000065615.7	CYB5R4	0	0	0	0	21	3	protein_coding
ENSG00000065618.12	COL17A1	0	1	0	0	0	0	protein_coding
ENSG00000065621.8	GSTO2	52	28	6	21	57	5	protein_coding
ENSG00000065665.15	SEC61A2	14.117	14	4	26	0	14	protein_coding
ENSG00000065675.9	PRKCQ	6	11	1	0	7	1	protein_coding
ENSG00000065717.10	TLE2	32	29	18	38	10	7	protein_coding
ENSG00000065802.7	ASB1	34	27	15	20	36	28	protein_coding
ENSG00000065809.8	FAM107B	36	26	21	24	48	19	protein_coding
ENSG00000065833.7	ME1	0	0	1	6	24	12	protein_coding
ENSG00000065882.10	TBC1D1	48	52	26	43	68	31	protein_coding
ENSG00000065883.10	CDK13	58	107	39	119	156	58	protein_coding
ENSG00000065911.7	MTHFD2	5	3	1.00364	2	34.2643	7.79242	protein_coding
ENSG00000065923.5	SLC9A7	0	7	0	1	9	7	protein_coding
ENSG00000065970.4	FOXJ2	83	78	10	31	97	60	protein_coding
ENSG00000065978.13	YBX1	71.087	124.589	81.4365	132.167	627.416	371.053	protein_coding
ENSG00000065989.11	PDE4A	0	3	2	0	5	9	protein_coding
ENSG00000066027.4	PPP2R5A	21	9	4	20	41	15	protein_coding
ENSG00000066032.13	CTNNA2	0	5	0	0	0	0	protein_coding
ENSG00000066044.9	ELAVL1	59	42	35	66	114	77	protein_coding
ENSG00000066056.8	TIE1	0	0	0	1	14	10	protein_coding
ENSG00000066084.8	DIP2B	89	66	87	93	264	118	protein_coding
ENSG00000066117.10	SMARCD1	126	89	81	90	190	47	protein_coding
ENSG00000066135.8	KDM4A	45.4244	20	5	25.4784	58.6915	24	protein_coding
ENSG00000066136.14	NFYC	96	43	25	42	105	42	protein_coding
ENSG00000066185.8	ZMYND12	0	0	2	0	0	0	protein_coding
ENSG00000066230.6	SLC9A3	0	7.74653e-35	0	0	0	0	protein_coding
ENSG00000066248.10	NGEF	0	0	0	4	0	4	protein_coding
ENSG00000066279.12	ASPM	137	83	93	121	433.999	243	protein_coding
ENSG00000066294.10	CD84	0	6	0	3	17	2	protein_coding
ENSG00000066322.7	ELOVL1	24	11	1	21	22	26	protein_coding
ENSG00000066336.7	SPI1	0	0	0	1	25	4	protein_coding
ENSG00000066379.10	ZNRD1	15	4.95526	2	2	1	10	protein_coding
ENSG00000066382.11	MPPED2	7	4	3	10	10	3	protein_coding
ENSG00000066405.8	CLDN18	10	16	31	30	16	1	protein_coding
ENSG00000066422.4	ZBTB11	42	33	26	57	86	46	protein_coding
ENSG00000066427.16	ATXN3	25	20	3.49596	12.0001	17.0002	15.4416	protein_coding
ENSG00000066455.8	GOLGA5	35	26	40	32	121	65	protein_coding
ENSG00000066468.15	FGFR2	191	122	155	127	232	81	protein_coding
ENSG00000066557.5	LRRC40	16	16	11	27	60	32	protein_coding
ENSG00000066583.6	ISOC1	14	22	17	42	161	83	protein_coding
ENSG00000066629.11	EML1	14	17	5	17	18	14	protein_coding
ENSG00000066651.12	TRMT11	11	11	2	22	30	15	protein_coding
ENSG00000066654.8	THUMPD1	117	54	96	139	33	29	protein_coding
ENSG00000066697.10	MSANTD3	3	14	13	0	0	2	protein_coding
ENSG00000066735.10	KIF26A	0	2	0	1	19	3	protein_coding
ENSG00000066739.7	ATG2B	103	68	55	144	112	34	protein_coding
ENSG00000066777.3	ARFGEF1	77	160	100	126	178	87	protein_coding
ENSG00000066813.10	ACSM2B	0	0	2	4	22	3.09151	protein_coding
ENSG00000066827.11	ZFAT	24	22	21	24	70	31	protein_coding
ENSG00000066855.10	MTFR1	18	11	7	19	66	16	protein_coding
ENSG00000066923.12	STAG3	157.316	48.1321	37	23.477	37	16	protein_coding
ENSG00000066926.6	FECH	6	1	32	16	42	32	protein_coding
ENSG00000066933.11	MYO9A	27	35	27	56	164	68	protein_coding
ENSG00000067048.11	DDX3Y	0	0	1	1	105	0	protein_coding
ENSG00000067057.11	PFKP	4	0	0	3	3	3	protein_coding
ENSG00000067064.6	IDI1	5.00058	19.8787	18	31	373.822	233	protein_coding
ENSG00000067066.12	SP100	0	0	2	5	13	7	protein_coding
ENSG00000067082.10	KLF6	53	36	51	59	125	33	protein_coding
ENSG00000067113.12	PPAP2A	2.00002	5.84963	2.21898	1.98416	10.9853	20.9489	protein_coding
ENSG00000067141.12	NEO1	303	272	139	299	199	107	protein_coding
ENSG00000067167.3	TRAM1	22.6293	17.0008	11.3745	46.6645	318.811	147.292	protein_coding
ENSG00000067177.10	PHKA1	3	16	7	14	12	9	protein_coding
ENSG00000067182.3	TNFRSF1A	31	53	23	56	216	127	protein_coding
ENSG00000067191.11	CACNB1	15	8	1	5	4	8	protein_coding
ENSG00000067208.9	EVI5	21	33	17	34	56	20	protein_coding
ENSG00000067221.9	STOML1	3	2	0	2	0	5	protein_coding
ENSG00000067225.12	PKM	669.997	438	229	298.001	608.001	314	protein_coding
ENSG00000067248.5	DHX29	29	18	22	30	76	27	protein_coding
ENSG00000067334.8	DNTTIP2	12	11	10	10	63	23	protein_coding
ENSG00000067365.10	METTL22	6	11	4	13	11	8	protein_coding
ENSG00000067369.8	TP53BP1	261	304	128	182	104	85	protein_coding
ENSG00000067445.15	TRO	105	81	95	131	152	65	protein_coding
ENSG00000067533.5	RRP15	62	26	24	38	65	54	protein_coding
ENSG00000067560.6	RHOA	191	125	83	193	550	312	protein_coding
ENSG00000067596.5	DHX8	11	26	42	52	66	31	protein_coding
ENSG00000067601.6	PMS2P4	0	3	0	0	0	1	pseudogene
ENSG00000067606.11	PRKCZ	8	18.734	2	10	13	10.4794	protein_coding
ENSG00000067646.7	ZFY	0	0	2.64094e-37	1	1	0	protein_coding
ENSG00000067704.8	IARS2	20	24	30	25	204	46	protein_coding
ENSG00000067715.9	SYT1	0	4	1	5	22	18	protein_coding
ENSG00000067798.9	NAV3	16	18	3	7	6	2	protein_coding
ENSG00000067829.13	IDH3G	5	9	23	10	66	23	protein_coding
ENSG00000067836.8	ROGDI	29	17	9	15	42	12	protein_coding
ENSG00000067840.7	PDZD4	6	2	2	0	0	3	protein_coding
ENSG00000067842.13	ATP2B3	0	6	0	0	0	0	protein_coding
ENSG00000067900.5	ROCK1	54	107.572	51	119.218	182.185	82	protein_coding
ENSG00000067955.9	CBFB	33	31	20	16	74.9999	34	protein_coding
ENSG00000067992.8	PDK3	21	19	48	26	83	54	protein_coding
ENSG00000068001.9	HYAL2	27	13	10.9818	51	73.9999	24	protein_coding
ENSG00000068024.12	HDAC4	24	32	32	46	78	23	protein_coding
ENSG00000068028.13	RASSF1	5	1	7	1	12	6	protein_coding
ENSG00000068078.13	FGFR3	60	44	77	130	123	28	protein_coding
ENSG00000068079.3	IFI35	0	0	0	0	0	1	protein_coding
ENSG00000068097.10	HEATR6	43	26	42	52	67	10	protein_coding
ENSG00000068120.10	COASY	14	19	17	54	130	40	protein_coding
ENSG00000068137.10	PLEKHH3	0	1	2	3	1	4	protein_coding
ENSG00000068305.12	MEF2A	46.5843	42.7061	81	65.5176	150	104	protein_coding
ENSG00000068308.9	OTUD5	162	65	23	49	106	66	protein_coding
ENSG00000068323.11	TFE3	22	15	12	8	36	37	protein_coding
ENSG00000068354.10	TBC1D25	2	15	18	6	28	14	protein_coding
ENSG00000068366.14	ACSL4	17	16	140	166	1423	610	protein_coding
ENSG00000068383.13	INPP5A	23.1009	11.4828	20	11.7094	48.8307	7.0003	protein_coding
ENSG00000068394.9	GPKOW	3	6	3	5	15	5	protein_coding
ENSG00000068400.9	GRIPAP1	11	18	4	3	34	12	protein_coding
ENSG00000068438.10	FTSJ1	10	3	7	4	33	20	protein_coding
ENSG00000068489.8	PRR11	78	37	20	20	110	27	protein_coding
ENSG00000068615.11	REEP1	10	13	6	32	9	4	protein_coding
ENSG00000068650.13	ATP11A	145.372	129.14	121.349	144.678	166.541	120.721	protein_coding
ENSG00000068654.11	POLR1A	121	53	44	36	261	77	protein_coding
ENSG00000068697.6	LAPTM4A	77	100	48	118	292	182	protein_coding
ENSG00000068724.11	TTC7A	18	34	3	16	11	6	protein_coding
ENSG00000068745.10	IP6K2	66	109	57	78	33	47	protein_coding
ENSG00000068781.15	STON1-GTF2A1L	2	5.26575	2.34358e-05	9.97971e-17	35.2335	3.36715	protein_coding
ENSG00000068784.8	SRBD1	3	17	3	6	21	16	protein_coding
ENSG00000068793.12	CYFIP1	83.2436	70.4308	20	38.5184	105.041	64.8275	protein_coding
ENSG00000068796.11	KIF2A	15	57.0192	45	30	79	33	protein_coding
ENSG00000068831.14	RASGRP2	0	1	0	0	0	1	protein_coding
ENSG00000068878.10	PSME4	161	73	72	52	181	101	protein_coding
ENSG00000068885.10	IFT80	30	27.9931	17	9.50966	64.9489	19.0015	protein_coding
ENSG00000068903.15	SIRT2	38	13	27	39	82	43	protein_coding
ENSG00000068912.9	ERLEC1	13	17	15	29	60	48	protein_coding
ENSG00000068971.8	PPP2R5B	0	5	3	8	10	2	protein_coding
ENSG00000068976.9	PYGM	0	0	0	2	0	0	protein_coding
ENSG00000069011.10	PITX1	4	1	0	0	0	0	protein_coding
ENSG00000069018.12	TRPC7	0	1	0	0	0	3	protein_coding
ENSG00000069020.13	MAST4	185	152	34	73	65	56	protein_coding
ENSG00000069122.13	GPR116	0	0	0	0	4	9	protein_coding
ENSG00000069188.12	SDK2	2	24	5	38	49	38	protein_coding
ENSG00000069248.8	NUP133	40	19	13	10	35	17	protein_coding
ENSG00000069275.12	NUCKS1	509	316	228	390	1180	422	protein_coding
ENSG00000069329.11	VPS35	59	87	30	93	123	59	protein_coding
ENSG00000069345.7	DNAJA2	57	34	15	63	38	29	protein_coding
ENSG00000069399.8	BCL3	4	0	3	5	15	11	protein_coding
ENSG00000069424.9	KCNAB2	7	0	0	0	5	6	protein_coding
ENSG00000069431.6	ABCC9	0	0	0	0	6	14	protein_coding
ENSG00000069482.6	GAL	0	0	0	0	6	0	protein_coding
ENSG00000069493.9	CLEC2D	14	6.46582	5	4	10	10.743	protein_coding
ENSG00000069509.5	FUNDC1	3	5	1	8	0	5	protein_coding
ENSG00000069535.11	MAOB	0	3	11	19	152	84	protein_coding
ENSG00000069667.11	RORA	53	62	22	35	135	59	protein_coding
ENSG00000069696.6	DRD4	0	0	0	4	3	0	protein_coding
ENSG00000069702.6	TGFBR3	19	6	18	63	128	75	protein_coding
ENSG00000069712.9	KIAA1107	1	24	29	16	2	7	protein_coding
ENSG00000069764.5	PLA2G10	4	1	0	0	0	0	protein_coding
ENSG00000069849.6	ATP1B3	20	9	7	6	23	25	protein_coding
ENSG00000069869.11	NEDD4	17	4	11	32	97	54	protein_coding
ENSG00000069943.5	PIGB	0.470021	1	6	13	16	1	protein_coding
ENSG00000069956.7	MAPK6	114.983	99.9179	97	194	370	164	protein_coding
ENSG00000069966.14	GNB5	13	16.8161	3	26	0	1	protein_coding
ENSG00000069974.11	RAB27A	1	0	3	5	26	2	protein_coding
ENSG00000069998.8	CECR5	12	7	6	12	13	28	protein_coding
ENSG00000070010.13	UFD1L	57	21	10	19	50	45	protein_coding
ENSG00000070018.4	LRP6	200	158	125	115	272	132	protein_coding
ENSG00000070019.3	GUCY2C	0	0	0	3	3	0	protein_coding
ENSG00000070047.6	PHRF1	32	18	12	49	60	21	protein_coding
ENSG00000070061.10	IKBKAP	39	42	35	59	153	81	protein_coding
ENSG00000070081.9	NUCB2	9	19	14	26	64	25	protein_coding
ENSG00000070087.9	PFN2	83	41	8	34	134	27	protein_coding
ENSG00000070159.7	PTPN3	19	8.58071	8	5	11	10	protein_coding
ENSG00000070182.13	SPTB	2	3	33	0	49	8	protein_coding
ENSG00000070214.10	SLC44A1	62	64	41	65	181	102	protein_coding
ENSG00000070269.9	C14orf101	12	31	26	12	30	5	protein_coding
ENSG00000070366.8	SMG6	150	58	77	65	133	52	protein_coding
ENSG00000070367.11	EXOC5	75.5842	44	50.4518	74	111.939	52.7089	protein_coding
ENSG00000070371.11	CLTCL1	2	10	1	8	9	5	protein_coding
ENSG00000070404.4	FSTL3	12	8	0	9	3	0	protein_coding
ENSG00000070413.13	DGCR2	26	16	18	15	37	20	protein_coding
ENSG00000070423.12	RNF126	9	2	10	9	40	38	protein_coding
ENSG00000070444.8	MNT	52	22.9998	10.7436	40	44.4093	26	protein_coding
ENSG00000070476.10	ZXDC	11	20	59	33	32	40	protein_coding
ENSG00000070495.10	JMJD6	0	14	6	19	7	14	protein_coding
ENSG00000070501.6	POLB	36	14	12	25	3	5	protein_coding
ENSG00000070526.10	ST6GALNAC1	0	1	0	0	2	0	protein_coding
ENSG00000070540.8	WIPI1	14	9.37951	6.52369	19	39.4085	29.0472	protein_coding
ENSG00000070601.5	FRMPD1	0	2	0	0	0	0	protein_coding
ENSG00000070610.10	GBA2	10	32	22	21	93.2147	36	protein_coding
ENSG00000070614.9	NDST1	162	147	195	238	266	117	protein_coding
ENSG00000070669.12	ASNS	9	9	3	6	20	7	protein_coding
ENSG00000070718.7	AP3M2	20	5	5	10	19	7	protein_coding
ENSG00000070731.5	ST6GALNAC2	8.18941	6.20764	9.42868e-28	3.74731e-18	2.01449	8.63955	protein_coding
ENSG00000070756.9	PABPC1	803.956	794.961	517.942	1006.98	2487.98	1160.97	protein_coding
ENSG00000070759.12	TESK2	1	6	0	16	32.758	2	protein_coding
ENSG00000070761.3	C16orf80	16	1	8	6	17	5	protein_coding
ENSG00000070770.4	CSNK2A2	106	113	62	180	371	163	protein_coding
ENSG00000070778.8	PTPN21	22	68.67	45	54	44	13	protein_coding
ENSG00000070785.12	EIF2B3	2	4	3	12	37	2	protein_coding
ENSG00000070814.12	TCOF1	44	37	25	25	207	79	protein_coding
ENSG00000070831.11	CDC42	137	101	83	126	196	120	protein_coding
ENSG00000070882.8	OSBPL3	0	4	1	14	12	27	protein_coding
ENSG00000070950.5	RAD18	80	33	16	35	76	47	protein_coding
ENSG00000070961.10	ATP2B1	165	126	118	213	514.999	136	protein_coding
ENSG00000070985.9	TRPM5	3.34484	7	0	8.91958	0	0	protein_coding
ENSG00000071051.9	NCK2	28	80	24	33	78	35	protein_coding
ENSG00000071054.10	MAP4K4	253	258	319	414	1119	465	protein_coding
ENSG00000071073.6	MGAT4A	57	37	18	35	70	25	protein_coding
ENSG00000071082.5	RPL31	551	350	305	478	1036	635.769	protein_coding
ENSG00000071127.12	WDR1	68	32	27	62	146	53	protein_coding
ENSG00000071189.16	SNX13	81	95	49	84	144	69	protein_coding
ENSG00000071205.7	ARHGAP10	14	10	3	0	5	4	protein_coding
ENSG00000071242.7	RPS6KA2	16	27	32	27	37	21	protein_coding
ENSG00000071243.11	ING3	7	20	4	6	23	3	protein_coding
ENSG00000071246.5	VASH1	7.55855	33.3304	10.6349	28.9999	37.6773	28	protein_coding
ENSG00000071282.7	LMCD1	0	0	3	5	0	1	protein_coding
ENSG00000071462.7	WBSCR22	7	56.3683	50	120	146	51	protein_coding
ENSG00000071537.9	SEL1L	179	121	117	211	403	142	protein_coding
ENSG00000071539.9	TRIP13	11	2	1	15	34	18	protein_coding
ENSG00000071553.12	ATP6AP1	41	24	16	12	110	49	protein_coding
ENSG00000071564.10	TCF3	164	163	96	110	149	62	protein_coding
ENSG00000071575.7	TRIB2	28	37	20	61	81	20	protein_coding
ENSG00000071626.11	DAZAP1	46	41	15	39	56	23	protein_coding
ENSG00000071655.10	MBD3	27	10.692	18	16	35	19.9571	protein_coding
ENSG00000071794.11	HLTF	46	23	28	66	101	47	protein_coding
ENSG00000071859.10	FAM50A	26	13	2	6	4	15	protein_coding
ENSG00000071889.12	FAM3A	70	20	8	8	44	20	protein_coding
ENSG00000071894.9	CPSF1	108	43	80	53	235	84	protein_coding
ENSG00000071967.7	CYBRD1	1	0	0	0	10	4	protein_coding
ENSG00000071991.4	CDH19	0	0	0	0	0	1	protein_coding
ENSG00000071994.6	PDCD2	8	12	5	22	15	15	protein_coding
ENSG00000072042.8	RDH11	86	44	40	109	269	132	protein_coding
ENSG00000072062.8	PRKACA	77	48	52	64	239	108	protein_coding
ENSG00000072071.12	LPHN1	79.4471	53.3902	67	146	88.0394	64.0079	protein_coding
ENSG00000072110.9	ACTN1	87	39	24	59.246	83	88	protein_coding
ENSG00000072121.11	ZFYVE26	37	46	37	35	160	58	protein_coding
ENSG00000072133.6	RPS6KA6	23	19	2	8	31	23	protein_coding
ENSG00000072134.11	EPN2	9	44.2819	23.7463	36.1273	78.0033	26.7758	protein_coding
ENSG00000072135.7	PTPN18	17	35	8	12	126	56	protein_coding
ENSG00000072163.13	LIMS2	0	2	2	7	0	2	protein_coding
ENSG00000072182.8	ASIC4	0	0	0	2	0	0	protein_coding
ENSG00000072195.10	SPEG	3	2	0	1	12	3	protein_coding
ENSG00000072201.9	LNX1	15.1699	18.3138	3.1115	21.6044	17.29	7.02205e-17	protein_coding
ENSG00000072210.14	ALDH3A2	42	58	30	76	152	122	protein_coding
ENSG00000072274.8	TFRC	59	73	14	36	69	15	protein_coding
ENSG00000072310.12	SREBF1	18.0405	28	21.0154	78	170	115	protein_coding
ENSG00000072315.3	TRPC5	0	0	0	0	11	1	protein_coding
ENSG00000072364.8	AFF4	287	219	183	339	458	245	protein_coding
ENSG00000072401.9	UBE2D1	2	8	14	20	69	5	protein_coding
ENSG00000072415.4	MPP5	93	29	35	73	74	51	protein_coding
ENSG00000072422.12	RHOBTB1	39	8	37	17	29	21	protein_coding
ENSG00000072444.9	ASAH2C	6.35908	0.0768701	0.00019526	3.95799e-07	39.3606	1.23769e-20	protein_coding
ENSG00000072501.12	SMC1A	178	186	117	164	339	292	protein_coding
ENSG00000072506.8	HSD17B10	7	11	0	10	88	22	protein_coding
ENSG00000072518.15	MARK2	60	51	23	61	137	51	protein_coding
ENSG00000072571.14	HMMR	15	19	3	20	87	32	protein_coding
ENSG00000072609.11	CHFR	1.46649	3	15.0001	9.90272	18	7.92103	protein_coding
ENSG00000072657.4	TRHDE	0	0	0	1	0	1	protein_coding
ENSG00000072682.12	P4HA2	7.35873e-21	1.0008	0	11	45	8	protein_coding
ENSG00000072694.14	FCGR2B	0	0	0	0	0	1	protein_coding
ENSG00000072736.14	NFATC3	98.2684	96.1324	88.8811	172.574	533.538	166.564	protein_coding
ENSG00000072756.12	TRNT1	3.25499	3	3	19.0001	7	8	protein_coding
ENSG00000072778.14	ACADVL	92	74	81	138	402	231	protein_coding
ENSG00000072786.7	STK10	9	8	4	9	11	23	protein_coding
ENSG00000072803.13	FBXW11	31	35	44	44	51	44	protein_coding
ENSG00000072818.6	ACAP1	0	5	2	8	0	1	protein_coding
ENSG00000072832.9	CRMP1	21	31	23	63	31.0433	17	protein_coding
ENSG00000072840.8	EVC	133	51	107	42	82.9567	42	protein_coding
ENSG00000072849.6	DERL2	26	34	18	35	37	36	protein_coding
ENSG00000072864.8	NDE1	66.9377	27	13	23	48	26	protein_coding
ENSG00000072952.13	MRVI1	8	4	3	29	21	5	protein_coding
ENSG00000072954.2	TMEM38A	0	0	0	1	0	9	protein_coding
ENSG00000072958.4	AP1M1	0	4	7	13	39	20	protein_coding
ENSG00000073008.9	PVR	101	132	45	24	149	80	protein_coding
ENSG00000073009.8	IKBKG	11	7	4	5	5	4	protein_coding
ENSG00000073050.7	XRCC1	75	101	61	79	88	83	protein_coding
ENSG00000073060.9	SCARB1	60	55	42	110	433	190	protein_coding
ENSG00000073067.9	CYP2W1	0	0	0	2	0	0	protein_coding
ENSG00000073111.9	MCM2	38	21	14	16	91	29	protein_coding
ENSG00000073150.9	PANX2	0	1	3	2	5	8	protein_coding
ENSG00000073169.9	RP3-402G11.5	0	9	6	28	44	12	protein_coding
ENSG00000073331.13	ALPK1	0	2	2	4	26	1	protein_coding
ENSG00000073350.9	LLGL2	11	35	12	26	1	11	protein_coding
ENSG00000073417.10	PDE8A	18	21	14	60	72	61	protein_coding
ENSG00000073464.7	CLCN4	0	0	4	4	21	31	protein_coding
ENSG00000073536.13	NLE1	7	6	8	11	44	19	protein_coding
ENSG00000073578.11	SDHA	22	15	15	18	68.5179	43	protein_coding
ENSG00000073584.14	SMARCE1	153	79.6087	107	114	193.283	100	protein_coding
ENSG00000073605.13	GSDMB	28	4	42	40	104	30	protein_coding
ENSG00000073614.7	KDM5A	119	60	54	71	131	57	protein_coding
ENSG00000073670.9	ADAM11	0	1	0	0	0	1	protein_coding
ENSG00000073711.6	PPP2R3A	71	73	73	59	54	46	protein_coding
ENSG00000073712.9	FERMT2	27	37	24	59	169	78	protein_coding
ENSG00000073734.8	ABCB11	0	0	0	1	0	3	protein_coding
ENSG00000073737.11	DHRS9	0	0	0	0	2	1	protein_coding
ENSG00000073756.7	PTGS2	0	0	4	1	16	11	protein_coding
ENSG00000073792.11	IGF2BP2	309	235	245	243	538	199	protein_coding
ENSG00000073803.9	MAP3K13	62	51.7516	23.0576	37.0576	91	33.4192	protein_coding
ENSG00000073849.10	ST6GAL1	60	61	81	60	267	132	protein_coding
ENSG00000073905.7	VDAC1P1	0	0	2	1	11.1118	1.04366	pseudogene
ENSG00000073910.14	FRY	28	18	50	46	160	10	protein_coding
ENSG00000073921.12	PICALM	109	70	79	112	162	75	protein_coding
ENSG00000073969.13	NSF	84	19	8.6397	31.2508	104	80.9666	protein_coding
ENSG00000074047.16	GLI2	7	13	6	13	15	6	protein_coding
ENSG00000074054.12	CLASP1	154	217	141	159	371	142	protein_coding
ENSG00000074071.8	MRPS34	6	8	8	9	29	24	protein_coding
ENSG00000074181.4	NOTCH3	349	237	129	219	127	59	protein_coding
ENSG00000074201.3	CLNS1A	43	21	14	16	56	43	protein_coding
ENSG00000074219.9	TEAD2	227.802	148.04	73.4157	136.943	159	68	protein_coding
ENSG00000074266.11	EED	7	20	13	4	11	15	protein_coding
ENSG00000074276.6	CDHR2	0.0338825	1	11	6	13	40	protein_coding
ENSG00000074319.7	TSG101	49	29	29	20	66	36	protein_coding
ENSG00000074356.11	C17orf85	52	92	19	62	73	26	protein_coding
ENSG00000074370.13	ATP2A3	0	2	0	0	3	2	protein_coding
ENSG00000074410.9	CA12	0	1	1	4	79	32	protein_coding
ENSG00000074416.9	MGLL	0	0	0	0	4	1	protein_coding
ENSG00000074527.7	NTN4	4	1	0	8	0	2	protein_coding
ENSG00000074582.8	BCS1L	1	2	1	2	9	4	protein_coding
ENSG00000074590.9	NUAK1	5	6	33	52	102	46	protein_coding
ENSG00000074603.14	DPP8	83	66	11	49	114	22	protein_coding
ENSG00000074621.8	SLC24A1	2	8	27	44	45	32	protein_coding
ENSG00000074657.9	ZNF532	218.94	274.985	145	157	223	67	protein_coding
ENSG00000074660.11	SCARF1	0	0	0	0	8	5	protein_coding
ENSG00000074695.5	LMAN1	68	73	69	106	473	227	protein_coding
ENSG00000074696.7	PTPLAD1	169	144	135	263	438	244	protein_coding
ENSG00000074706.9	IPCEF1	5	0	1	0	2	6	protein_coding
ENSG00000074755.9	ZZEF1	37	52	56	59	68	36	protein_coding
ENSG00000074800.8	ENO1	173	200	98	186	845.003	324.999	protein_coding
ENSG00000074842.3	C19orf10	13	6	16	18	75	31	protein_coding
ENSG00000074855.6	ANO8	30	15	35	32	7	2	protein_coding
ENSG00000074935.8	TUBE1	18	6	0	21	2	13	protein_coding
ENSG00000074964.12	ARHGEF10L	7	24	23	5	54	50	protein_coding
ENSG00000074966.6	TXK	0	1	0	0	0	0	protein_coding
ENSG00000075043.12	KCNQ2	0	0	10	4	3	0	protein_coding
ENSG00000075089.5	ACTR6	2	1	3	0	19	6	protein_coding
ENSG00000075131.5	TIPIN	10	5	2	3	14	10	protein_coding
ENSG00000075142.9	SRI	10	23	7	15	22	22	protein_coding
ENSG00000075151.14	EIF4G3	267	217	212	171	404	177	protein_coding
ENSG00000075188.3	NUP37	8	1	7	3	5	5	protein_coding
ENSG00000075213.5	SEMA3A	34	49	1	3	31	25	protein_coding
ENSG00000075218.14	GTSE1	67	34	14	18	76	32	protein_coding
ENSG00000075223.9	SEMA3C	163	205	31	59	20	1	protein_coding
ENSG00000075234.12	TTC38	12	13	14	23	104	58	protein_coding
ENSG00000075239.9	ACAT1	2	0	0	3	44	26	protein_coding
ENSG00000075240.12	GRAMD4	43	5	1	3	4	5	protein_coding
ENSG00000075275.12	CELSR1	59	32	7	29	34	0	protein_coding
ENSG00000075290.7	WNT8B	21	3	7	10	0	2	protein_coding
ENSG00000075292.13	ZNF638	310	304	174	299	348	147	protein_coding
ENSG00000075303.8	SLC25A40	62	37	17	30	41	31	protein_coding
ENSG00000075336.7	TIMM21	0	2	2	3	45	12	protein_coding
ENSG00000075340.16	ADD2	17	3	0	1	15	5	protein_coding
ENSG00000075391.12	RASAL2	50	116	76.9999	93.9999	112	30	protein_coding
ENSG00000075399.8	VPS9D1	3	3	0	1.02898e-33	0	9	protein_coding
ENSG00000075407.11	ZNF37A	21	45	34	49	71	27	protein_coding
ENSG00000075413.13	MARK3	140	131	43	87	120	102	protein_coding
ENSG00000075415.8	SLC25A3	77	93	52	97	340	204	protein_coding
ENSG00000075420.8	FNDC3B	247	241	272	304	1000	396	protein_coding
ENSG00000075426.7	FOSL2	63	22	3	1	19	21	protein_coding
ENSG00000075461.5	CACNG4	14	7	2	2	6	2	protein_coding
ENSG00000075539.9	FRYL	172	99	84	98	124	71	protein_coding
ENSG00000075568.12	TMEM131	179	236	84	171	273	159	protein_coding
ENSG00000075618.12	FSCN1	55	42	29	52	257.001	69	protein_coding
ENSG00000075624.9	ACTB	1274.99	797.991	716.998	985.003	3627.96	2160	protein_coding
ENSG00000075643.5	MOCOS	0	0	0	5	22	5	protein_coding
ENSG00000075651.11	PLD1	35	68	31	54	32	25	protein_coding
ENSG00000075673.7	ATP12A	0	1	4	0	0	1	protein_coding
ENSG00000075702.10	WDR62	16	11	3	1	73	15	protein_coding
ENSG00000075711.15	DLG1	181	79	49	121	219	74	protein_coding
ENSG00000075785.8	RAB7A	87	101	133	167	583.001	277	protein_coding
ENSG00000075790.6	BCAP29	21	19	5.07766	6	36	23	protein_coding
ENSG00000075826.11	SEC31B	16	67	31	50	34.9669	20	protein_coding
ENSG00000075856.7	SART3	28	41	10	40	84	46	protein_coding
ENSG00000075886.10	TUBA3D	0	0	0	0	2	0.452509	protein_coding
ENSG00000075914.8	EXOSC7	14	13	3	15	25	8	protein_coding
ENSG00000075945.8	KIFAP3	6	23	10	17	18	16	protein_coding
ENSG00000075975.11	MKRN2	21	34	20	21	19.1389	11	protein_coding
ENSG00000076003.4	MCM6	75	25	19	27	78	50	protein_coding
ENSG00000076043.5	REXO2	2	5	2	4	27	21	protein_coding
ENSG00000076053.6	RBM7	8	34.7278	10	13	21.8346	10	protein_coding
ENSG00000076067.6	RBMS2	62	28.5403	16	25	25	10	protein_coding
ENSG00000076108.7	BAZ2A	178	195	112	170	377	139	protein_coding
ENSG00000076201.9	PTPN23	144	62	39	71.0001	172	78	protein_coding
ENSG00000076242.10	MLH1	19	19	24	28	102	28	protein_coding
ENSG00000076248.5	UNG	30	25	10	21	34	18	protein_coding
ENSG00000076258.5	FMO4	2	3	5	9	0	2	protein_coding
ENSG00000076321.6	KLHL20	20	16	12	4	24	8	protein_coding
ENSG00000076351.8	SLC46A1	11.4612	22.692	33.0605	41.4072	129.983	18.1862	protein_coding
ENSG00000076356.6	PLXNA2	103	81	18	42	81	32	protein_coding
ENSG00000076382.10	SPAG5	54.7333	28.5033	3	26	47.3674	49.5303	protein_coding
ENSG00000076513.11	ANKRD13A	105	65.2429	30	28	75.3878	43	protein_coding
ENSG00000076554.10	TPD52	44	71	6	28	27	28	protein_coding
ENSG00000076555.11	ACACB	25	50	33	35	88	45	protein_coding
ENSG00000076604.10	TRAF4	5	31.689	17	1	14	7	protein_coding
ENSG00000076641.3	PAG1	0	3	1	6	12	9	protein_coding
ENSG00000076650.2	GPATCH1	25	13	6	22	21	9	protein_coding
ENSG00000076662.5	ICAM3	0	0	0	3	6	8	protein_coding
ENSG00000076685.14	NT5C2	74	49	50	63	60	45	protein_coding
ENSG00000076706.8	MCAM	0	11	10	12	0	14	protein_coding
ENSG00000076716.7	GPC4	6	10	1	3	0	3	protein_coding
ENSG00000076770.10	MBNL3	49	36	161	280.001	1035.99	413.999	protein_coding
ENSG00000076826.5	CAMSAP3	94	52	44	39	104	40	protein_coding
ENSG00000076864.14	RAP1GAP	8	17	23	30	38	31	protein_coding
ENSG00000076924.7	XAB2	1	8	5	0	9	10	protein_coding
ENSG00000076928.13	ARHGEF1	67	64	17	44	13	19	protein_coding
ENSG00000076944.9	STXBP2	34.9999	11	10.9996	22	35.3216	8.59501	protein_coding
ENSG00000076984.13	MAP2K7	19	54	31.0756	56	62	29	protein_coding
ENSG00000077044.5	DGKD	94	14.6094	6	17	108	14	protein_coding
ENSG00000077063.6	CTTNBP2	30	12	23	34	34	22	protein_coding
ENSG00000077092.14	RARB	12	11	11	10	29	11	protein_coding
ENSG00000077097.9	TOP2B	131	91	83	117	144	87	protein_coding
ENSG00000077147.10	TM9SF3	70	60	44	95	226	109	protein_coding
ENSG00000077150.13	NFKB2	1	0	8	7	5	4	protein_coding
ENSG00000077152.5	UBE2T	18	15	0	4	9	15	protein_coding
ENSG00000077157.15	PPP1R12B	140	137	43	66	188	44	protein_coding
ENSG00000077232.11	DNAJC10	77	103	58	125	214	103	protein_coding
ENSG00000077235.13	GTF3C1	46	50	57	52	117	50	protein_coding
ENSG00000077238.9	IL4R	8	11	15	31	116	52	protein_coding
ENSG00000077254.10	USP33	66	41	32	35	35	32	protein_coding
ENSG00000077264.9	PAK3	8	3	2	8	1	0	protein_coding
ENSG00000077274.7	CAPN6	117	79	39	112	0	0	protein_coding
ENSG00000077279.12	DCX	306	241	156	226	26	14	protein_coding
ENSG00000077312.4	SNRPA	29	48	27	19	117	62	protein_coding
ENSG00000077327.9	SPAG6	0	3	0	2	0	0	protein_coding
ENSG00000077348.4	EXOSC5	6	2	2	26	2	1	protein_coding
ENSG00000077380.11	DYNC1I2	46.7239	41	39	25	86	30	protein_coding
ENSG00000077420.10	APBB1IP	0	0	0	0	11	14	protein_coding
ENSG00000077454.11	LRCH4	68	54.8564	28	83	83	65.5447	protein_coding
ENSG00000077458.8	FAM76B	13	13	12	21	39	5	protein_coding
ENSG00000077463.10	SIRT6	1	5	2	5	10	1	protein_coding
ENSG00000077514.4	POLD3	91	19	5	35	52	17	protein_coding
ENSG00000077522.8	ACTN2	0	0	0	0	2	0	protein_coding
ENSG00000077549.13	CAPZB	60	55	34	46	141	57	protein_coding
ENSG00000077585.9	GPR137B	23	9	0	1	1	5	protein_coding
ENSG00000077616.6	NAALAD2	4	25	4	17	54	11	protein_coding
ENSG00000077684.11	PHF17	62	61	55	32	49	28	protein_coding
ENSG00000077713.13	SLC25A43	0	5	12	8	49	10	protein_coding
ENSG00000077721.11	UBE2A	59	26	12	43	70	26	protein_coding
ENSG00000077782.15	FGFR1	178	113	94	94	93	30	protein_coding
ENSG00000077800.7	FKBP6	0	0.000695663	0	1.0529e-18	0	0	protein_coding
ENSG00000077809.8	GTF2I	964.859	1016.32	521.25	847.429	1330.3	408.291	protein_coding
ENSG00000077942.13	FBLN1	155	54	91	122	386	168	protein_coding
ENSG00000077943.7	ITGA8	3	0	0	0	36	9	protein_coding
ENSG00000077984.4	CST7	2	0	0	0	0	0	protein_coding
ENSG00000078018.15	MAP2	29	43	58	66	4	4	protein_coding
ENSG00000078043.11	PIAS2	107	62	12	37	97	31	protein_coding
ENSG00000078053.12	AMPH	0	3	0	0	0	5	protein_coding
ENSG00000078061.7	ARAF	7	33	30	30	80	40	protein_coding
ENSG00000078070.7	MCCC1	29	24	16	28	35	34	protein_coding
ENSG00000078081.3	LAMP3	0	3	0	3	2	0	protein_coding
ENSG00000078114.13	NEBL	9	15	12	35	0	1	protein_coding
ENSG00000078124.6	ACER3	66	12	3	14	2	19	protein_coding
ENSG00000078140.9	UBE2K	89	72	59	78	281	104	protein_coding
ENSG00000078142.7	PIK3C3	30	63	67	56	118	29	protein_coding
ENSG00000078177.9	N4BP2	182	149	58	159	247	126	protein_coding
ENSG00000078237.4	C12orf5	0	1	0	0	0	0	protein_coding
ENSG00000078246.10	TULP3	40	31	36	34	135	28	protein_coding
ENSG00000078269.9	SYNJ2	52	47	52	58	80	33	protein_coding
ENSG00000078295.11	ADCY2	0	15	0	0	0	2	protein_coding
ENSG00000078304.13	PPP2R5C	87	90	56	118	137	69	protein_coding
ENSG00000078319.7	PMS2P1	0	0	4.35273e-26	0	0	4.63986e-05	pseudogene
ENSG00000078328.15	RBFOX1	0	2	0	0	0	0	protein_coding
ENSG00000078369.11	GNB1	159	165	143	201	518.998	244	protein_coding
ENSG00000078399.11	HOXA9	0	2	0	0	0	1	protein_coding
ENSG00000078401.6	EDN1	4	0	11	8	2	1	protein_coding
ENSG00000078403.12	MLLT10	132	128	133	200	447.998	145	protein_coding
ENSG00000078487.13	ZCWPW1	4	1	0	0	0	1	protein_coding
ENSG00000078596.6	ITM2A	0	0	0	1	0	9	protein_coding
ENSG00000078618.14	NRD1	127.099	123	78.9248	90	280	108	protein_coding
ENSG00000078668.8	VDAC3	11	10	12	17	64	4	protein_coding
ENSG00000078674.12	PCM1	290	414	160	341	524.001	235	protein_coding
ENSG00000078687.12	TNRC6C	115.377	64.9976	76.6954	71.6529	120.497	52.4961	protein_coding
ENSG00000078699.16	CBFA2T2	88	55	58	40	81	25	protein_coding
ENSG00000078725.7	DBC1	4	2	6	4	0	2	protein_coding
ENSG00000078747.7	ITCH	48	44	53	70	189	60	protein_coding
ENSG00000078795.12	PKD2L2	0	0	4.96692e-20	7.52121e-12	4.16336e-27	1.42415e-32	protein_coding
ENSG00000078804.8	TP53INP2	19	13	10	19	50	14	protein_coding
ENSG00000078808.11	SDF4	19	16	13	29	30	20	protein_coding
ENSG00000078814.11	MYH7B	0	3	0	3	0	3	protein_coding
ENSG00000078898.6	BPIFB2	0	0	0	3	68	60	protein_coding
ENSG00000078900.9	TP73	0	2	0	8	0	0	protein_coding
ENSG00000078902.11	TOLLIP	9	6.34868	25	7	48	45.3931	protein_coding
ENSG00000078967.6	UBE2D4	4.88585	2.69142	0	11.2261	1	4	protein_coding
ENSG00000079101.11	CLUL1	0	2	0	0	0	0	protein_coding
ENSG00000079102.12	RUNX1T1	9	13	3	31	80	39	protein_coding
ENSG00000079112.5	CDH17	46	56	0	0	0	0	protein_coding
ENSG00000079134.7	THOC1	40	63	27	34.6645	67	22	protein_coding
ENSG00000079150.13	FKBP7	18	2	1	14	35	12	protein_coding
ENSG00000079156.12	OSBPL6	9	5	6	17	21	12	protein_coding
ENSG00000079215.8	SLC1A3	1	0	7	0	2	6	protein_coding
ENSG00000079246.11	XRCC5	236	163	92	198	486	312	protein_coding
ENSG00000079257.3	LXN	11	6	7	3	1	13	protein_coding
ENSG00000079263.12	SP140	0	0	1	0	0	0	protein_coding
ENSG00000079277.14	MKNK1	39	17	15	43	41	21	protein_coding
ENSG00000079308.11	TNS1	16	21	50.4199	75.3813	209	63.7921	protein_coding
ENSG00000079313.7	REXO1	6.64924	12.1903	7	18.8394	109.336	26.8686	protein_coding
ENSG00000079332.8	SAR1A	83	29	18	33	257	65	protein_coding
ENSG00000079335.13	CDC14A	8	36	5	46	32	8	protein_coding
ENSG00000079337.10	RAPGEF3	0	1	0	0	0	1	protein_coding
ENSG00000079385.16	CEACAM1	4	5	18	14	47	50	protein_coding
ENSG00000079387.9	SENP1	94.1501	66	54	50	78.9768	35	protein_coding
ENSG00000079432.2	CIC	189	83	74	120	163	74	protein_coding
ENSG00000079435.5	LIPE	2	1	0	6	15	3	protein_coding
ENSG00000079459.7	FDFT1	208	103	99	140	977.001	516	protein_coding
ENSG00000079462.3	PAFAH1B3	35	51	25	26	25	22	protein_coding
ENSG00000079482.11	OPHN1	14	13	4	9	2	0	protein_coding
ENSG00000079616.8	KIF22	39	26	15	44	94	56	protein_coding
ENSG00000079689.9	SCGN	11	0	15	1	0	0	protein_coding
ENSG00000079691.14	LRRC16A	221	141	47	62	117	52	protein_coding
ENSG00000079739.10	PGM1	5	17	11	22	84	55	protein_coding
ENSG00000079785.9	DDX1	27	56	33	32	135	96	protein_coding
ENSG00000079805.11	DNM2	58	78.9985	52	56	142.069	90.7705	protein_coding
ENSG00000079819.11	EPB41L2	103	83	80	132	352	187	protein_coding
ENSG00000079841.14	RIMS1	4	2	0	9	6	0	protein_coding
ENSG00000079931.10	MOXD1	3	13	14	11	0	0	protein_coding
ENSG00000079950.8	STX7	8	15	22	45	45	25	protein_coding
ENSG00000079974.13	RABL2B	45.8061	50.3352	18.3411	37.5432	26.4921	12.2213	protein_coding
ENSG00000079999.9	KEAP1	22	7	0	0	18	17	protein_coding
ENSG00000080031.5	PTPRH	0	0	1	0	0	14	protein_coding
ENSG00000080189.10	SLC35C2	13	29	16	38	50	24	protein_coding
ENSG00000080200.5	CRYBG3	4	0	10	10.9996	16.3353	5.3109	protein_coding
ENSG00000080224.13	EPHA6	7	32	11	23	13	0	protein_coding
ENSG00000080293.5	SCTR	47	67	2	28	0	0	protein_coding
ENSG00000080298.11	RFX3	44	86	66	74	41	35	protein_coding
ENSG00000080345.12	RIF1	146	121	56	93	238	116	protein_coding
ENSG00000080371.4	RAB21	62	37	24	51	75	25	protein_coding
ENSG00000080493.9	SLC4A4	598	509	73	136	18	22	protein_coding
ENSG00000080503.14	SMARCA2	31	49	18	25	48	29	protein_coding
ENSG00000080546.9	SESN1	16	19	18	8	33	18	protein_coding
ENSG00000080561.9	MID2	21	9	6	0	4	5	protein_coding
ENSG00000080603.12	SRCAP	565	397	340.001	285	783	272	protein_coding
ENSG00000080608.8	KIAA0020	14	7	4	15	16	10	protein_coding
ENSG00000080618.9	CPB2	0	0	18	26	220	85	protein_coding
ENSG00000080644.11	CHRNA3	0	1	0	0	0	0	protein_coding
ENSG00000080709.9	KCNN2	0	1	0	0	0	1	protein_coding
ENSG00000080802.14	CNOT4	121	132	71	139	256	77	protein_coding
ENSG00000080815.13	PSEN1	47	77	72	45	74	49	protein_coding
ENSG00000080819.2	CPOX	4	3	0	5	27	10	protein_coding
ENSG00000080822.11	CLDND1	33	42	15	46	38	44	protein_coding
ENSG00000080823.16	MOK	9	46	39	18	13	5	protein_coding
ENSG00000080824.13	HSP90AA1	611.44	453.931	352.817	542.203	2076.43	996.729	protein_coding
ENSG00000080839.7	RBL1	35	30	15	27	38	30	protein_coding
ENSG00000080845.13	DLGAP4	128	108	73	149	292	67	protein_coding
ENSG00000080854.9	IGSF9B	12	31	0	3	0	1	protein_coding
ENSG00000080947.10	CROCCP3	26	19	6	16	5.83215e-11	7	pseudogene
ENSG00000080986.7	NDC80	15	14	5	8	82	11	protein_coding
ENSG00000081014.6	AP4E1	42	16	9	11	44	28	protein_coding
ENSG00000081019.9	RSBN1	66	62	45	80	111	49	protein_coding
ENSG00000081026.14	MAGI3	99	39	80	22	68	29	protein_coding
ENSG00000081041.7	CXCL2	1	0	0	0	0	0	protein_coding
ENSG00000081051.3	AFP	191	61	3504.01	6042	42674	30040.1	protein_coding
ENSG00000081052.10	COL4A4	0	1	0	0	0	0	protein_coding
ENSG00000081059.15	TCF7	22	32	10	20	54	20	protein_coding
ENSG00000081087.10	OSTM1	12	4	0	10	16	7	protein_coding
ENSG00000081138.9	CDH7	6	10	6	0	5	0	protein_coding
ENSG00000081148.10	IMPG2	0	1	0	0	0	4	protein_coding
ENSG00000081154.7	PCNP	87	90	23	41	118	50	protein_coding
ENSG00000081177.13	EXD2	23	37	13	22	19	13	protein_coding
ENSG00000081181.3	ARG2	1.83916e-27	2.76351	3.48617e-27	8.65902	5.79321	8.48189e-22	protein_coding
ENSG00000081189.9	MEF2C	13	12.0959	10	2	63	41	protein_coding
ENSG00000081237.14	PTPRC	0	1	0	0	13	6	protein_coding
ENSG00000081277.7	PKP1	3	0	0	0	0	0	protein_coding
ENSG00000081307.8	UBA5	12.306	26	13	24	90	27.3651	protein_coding
ENSG00000081320.5	STK17B	3	1	10	21	23	6	protein_coding
ENSG00000081377.12	CDC14B	62	52.8603	20	50	18	18	protein_coding
ENSG00000081386.8	ZNF510	34	29	20	21	73	13	protein_coding
ENSG00000081479.8	LRP2	24	14	36	22	4	2	protein_coding
ENSG00000081665.9	ZNF506	59	76	38	79	95	51	protein_coding
ENSG00000081692.8	JMJD4	6	1	4	4	10.8987	4	protein_coding
ENSG00000081721.6	DUSP12	7	9	8	1	8	6	protein_coding
ENSG00000081760.12	AACS	29	18	20	29	61	30	protein_coding
ENSG00000081791.4	KIAA0141	55	59	25	70	116	54	protein_coding
ENSG00000081803.11	CADPS2	5	6	2	5	74	34	protein_coding
ENSG00000081818.1	PCDHB4	0	0	0	1	0	0	protein_coding
ENSG00000081842.13	PCDHA6	0	0	0	3.49023e-14	0	2.52565e-20	protein_coding
ENSG00000081853.13	PCDHGA2	9.13483	2.47462e-20	1.83411e-22	3.69444e-14	6.39546e-08	7.62831e-16	protein_coding
ENSG00000081870.6	HSPB11	4	6	3	2	39	9	protein_coding
ENSG00000081913.9	PHLPP1	59	36	32	43	117	55	protein_coding
ENSG00000081923.6	ATP8B1	17	28	5	52	16	17	protein_coding
ENSG00000081985.6	IL12RB2	0	0	0	0	3	6	protein_coding
ENSG00000082014.12	SMARCD3	14	35	24	23	8	5	protein_coding
ENSG00000082068.4	WDR70	36	23	18	11	57	9	protein_coding
ENSG00000082074.11	FYB	0	0	0	0	9.88536e-19	1.41858	protein_coding
ENSG00000082126.12	MPP4	0	2	0	0	0	0	protein_coding
ENSG00000082146.7	STRADB	19	21	36	32	167.166	40	protein_coding
ENSG00000082153.13	BZW1	23	25	20	35.8971	156.959	29	protein_coding
ENSG00000082175.10	PGR	0	0	0	2	0	0	protein_coding
ENSG00000082196.15	C1QTNF3	0.00200961	16.9998	11	1.00089	16.0027	4.00314	protein_coding
ENSG00000082212.7	ME2	34	13	8	36	58	30	protein_coding
ENSG00000082213.13	C5orf22	77	43	20	27	59	35	protein_coding
ENSG00000082258.8	CCNT2	168	144	60	155	170	43	protein_coding
ENSG00000082269.12	FAM135A	50	53	14	80	62	25	protein_coding
ENSG00000082293.8	COL19A1	6	14	11	19	3	7	protein_coding
ENSG00000082397.11	EPB41L3	30	43	45	66	91	43	protein_coding
ENSG00000082438.10	COBLL1	272	226	174	292	530	198	protein_coding
ENSG00000082458.7	DLG3	179	68	14	42	89.9999	27	protein_coding
ENSG00000082482.9	KCNK2	1	0	0	0	0	0	protein_coding
ENSG00000082497.7	SERTAD4	14	0	0	0	0	1	protein_coding
ENSG00000082512.10	TRAF5	5	8	1	6	24	9	protein_coding
ENSG00000082515.12	MRPL22	9	10	17	9	38	18	protein_coding
ENSG00000082516.8	GEMIN5	30	10	16	16	117	44	protein_coding
ENSG00000082556.6	OPRK1	1	0	0	0	0	0	protein_coding
ENSG00000082641.11	NFE2L1	92	72	53	76	162	70	protein_coding
ENSG00000082684.10	SEMA5B	0	4	6	7	11	0	protein_coding
ENSG00000082701.10	GSK3B	107	152	117	111	181	110	protein_coding
ENSG00000082781.6	ITGB5	4	15	6	33	66	46	protein_coding
ENSG00000082805.14	ERC1	219	151	51	101	137	110	protein_coding
ENSG00000082898.12	XPO1	353	272	98	153	455	113	protein_coding
ENSG00000082996.14	RNF13	9	17	13	8	13	24	protein_coding
ENSG00000083067.16	TRPM3	0	4	11	0	39	3	protein_coding
ENSG00000083093.5	PALB2	19	22	7	16	44	20	protein_coding
ENSG00000083097.9	DOPEY1	77.2664	80.6337	69.3143	85.3209	30.3517	19.9496	protein_coding
ENSG00000083099.6	LYRM2	20	15.5899	8.21571	21.4081	27	26	protein_coding
ENSG00000083123.9	BCKDHB	40	38	21	75	201	42	protein_coding
ENSG00000083168.5	KAT6A	128	168	131	137	354	117	protein_coding
ENSG00000083223.13	ZCCHC6	32	45	23	46	35	33	protein_coding
ENSG00000083290.15	ULK2	12	29	14	10	53	10	protein_coding
ENSG00000083307.6	GRHL2	127	112	29	54	0	5	protein_coding
ENSG00000083312.11	TNPO1	170	128	69	147	298	151	protein_coding
ENSG00000083444.11	PLOD1	82	45	35	71	345.999	93	protein_coding
ENSG00000083457.7	ITGAE	4	1	1	9	22	3	protein_coding
ENSG00000083520.10	DIS3	23.4298	35.0422	35	13	80.0001	20.7641	protein_coding
ENSG00000083535.11	PIBF1	47	23	9	23	17	19	protein_coding
ENSG00000083544.8	TDRD3	9	32	11	29	18	9	protein_coding
ENSG00000083635.7	NUFIP1	13	12	4	11	4	34	protein_coding
ENSG00000083642.14	PDS5B	74	111	47	119	143	70	protein_coding
ENSG00000083720.8	OXCT1	4	9	14	20	19	27	protein_coding
ENSG00000083750.8	RRAGB	3	20	7	13	33	11	protein_coding
ENSG00000083799.13	CYLD	3	16	7	16	52	16	protein_coding
ENSG00000083807.5	SLC27A5	24	1	2	0	55	8	protein_coding
ENSG00000083812.7	ZNF324	73	3	1	0	1	7	protein_coding
ENSG00000083814.8	ZNF671	16	15	2	6	14	6	protein_coding
ENSG00000083817.8	ZNF416	0	0	16	5	6	0	protein_coding
ENSG00000083828.10	ZNF586	4	25	13	13	36	18	protein_coding
ENSG00000083838.11	ZNF446	13	14	36	8	13	8	protein_coding
ENSG00000083842.8	ZNF8	44	13	12	1.58798e-11	16.9991	0	protein_coding
ENSG00000083844.6	ZNF264	22	15	13	11	19	8	protein_coding
ENSG00000083845.4	RPS5	194	125	102	174	416.999	297	protein_coding
ENSG00000083857.9	FAT1	756	598	486	582	758	326	protein_coding
ENSG00000083896.8	YTHDC1	95	151	46	139	114	75	protein_coding
ENSG00000083937.4	CHMP2B	22	16	13	25	58	14	protein_coding
ENSG00000084070.6	SMAP2	36	43	24	52	113	43	protein_coding
ENSG00000084072.12	PPIE	63	40	12	49	31	27	protein_coding
ENSG00000084073.4	ZMPSTE24	4	2	1	14	57	27	protein_coding
ENSG00000084090.9	STARD7	107	64	30	74	164	77.9999	protein_coding
ENSG00000084092.6	NOA1	11	17	9	19	47	18	protein_coding
ENSG00000084093.11	REST	206	177	154	260	335	125	protein_coding
ENSG00000084110.6	HAL	0	0	7	0	92	106	protein_coding
ENSG00000084112.9	SSH1	49	57	62	73	140	69	protein_coding
ENSG00000084207.11	GSTP1	80	76	50	105	357	177	protein_coding
ENSG00000084234.11	APLP2	281	277	166	378	739.004	609	protein_coding
ENSG00000084444.9	KIAA1467	42	28	2	12	14	5	protein_coding
ENSG00000084453.12	SLCO1A2	0	0	0	2	0	0	protein_coding
ENSG00000084463.2	WBP11	129	78	36	97	323	102	protein_coding
ENSG00000084623.7	EIF3I	16	20	5	52	69	29	protein_coding
ENSG00000084628.5	NKAIN1	62	5	8	8	19	10	protein_coding
ENSG00000084636.11	COL16A1	0	0	0	1	8	1	protein_coding
ENSG00000084652.11	TXLNA	86.9999	39	68	123	285	84	protein_coding
ENSG00000084674.9	APOB	154	105	6915	10869	92859.6	55460.6	protein_coding
ENSG00000084676.11	NCOA1	103	103	68	150	111	96	protein_coding
ENSG00000084693.11	AGBL5	43.0325	28	19	37.0605	52.0139	25	protein_coding
ENSG00000084710.9	EFR3B	16	24	0	3	0	1	protein_coding
ENSG00000084731.9	KIF3C	28	18	17	30	13	16	protein_coding
ENSG00000084733.6	RAB10	49	46	28	69	121	60	protein_coding
ENSG00000084734.4	GCKR	0	0	0	10	31	5	protein_coding
ENSG00000084754.6	HADHA	59	57	60	102	235	210	protein_coding
ENSG00000084764.6	MAPRE3	2	12	2	11	2	6	protein_coding
ENSG00000084774.8	CAD	24	36	21	18	213	33	protein_coding
ENSG00000085063.10	CD59	18	18	20	25	15	23	protein_coding
ENSG00000085117.7	CD82	5	2	3	2	24	8	protein_coding
ENSG00000085185.10	BCORL1	63	74	60	92	333	118	protein_coding
ENSG00000085224.15	ATRX	181	189	84	157	239	85	protein_coding
ENSG00000085231.9	TAF9	28	23	18	44	96	58	protein_coding
ENSG00000085265.6	FCN1	0	0	0	0	0	1	protein_coding
ENSG00000085274.10	MYNN	18	24	17	21	31	16	protein_coding
ENSG00000085276.13	MECOM	49	39	2	11	0	3	protein_coding
ENSG00000085365.12	SCAMP1	43	23	32	54	44	25	processed_transcript
ENSG00000085377.9	PREP	9	8	13	9	52	21	protein_coding
ENSG00000085382.7	HACE1	27	42	9	33	16	16	protein_coding
ENSG00000085415.11	SEH1L	36.543	19	18	31	60.1634	29	protein_coding
ENSG00000085433.11	WDR47	0	20	6	2	3	4	protein_coding
ENSG00000085449.10	WDFY1	83	48	55	59	270	37	protein_coding
ENSG00000085465.11	OVGP1	0	5	6	3	43	5	protein_coding
ENSG00000085491.11	SLC25A24	36	16	2	11	6	3	protein_coding
ENSG00000085511.15	MAP3K4	41	50	44	48	141	34	protein_coding
ENSG00000085514.10	PILRA	13	9	1	12.19	73.5581	4	protein_coding
ENSG00000085552.12	IGSF9	129	75	6	42	32	5	protein_coding
ENSG00000085644.9	ZNF213	17	9	0	9	4	6	protein_coding
ENSG00000085662.8	AKR1B1	11	6	4	13	26	23	protein_coding
ENSG00000085719.7	CPNE3	19	57	53	70	188	48	protein_coding
ENSG00000085721.8	RRN3	2.69029e-10	7.40965	7.99965	10	24.1281	12.4315	protein_coding
ENSG00000085733.11	CTTN	60	40	23	28	63	45	protein_coding
ENSG00000085760.9	MTIF2	11	16	1	7	20	22	protein_coding
ENSG00000085788.9	DDHD2	18	48	16	30	40	29	protein_coding
ENSG00000085831.11	TTC39A	37	4	0	0	0	0	protein_coding
ENSG00000085832.12	EPS15	23	48	22	91	62	58	protein_coding
ENSG00000085840.7	ORC1	31	12	0	3	53	11	protein_coding
ENSG00000085871.4	MGST2	10	13.0544	17	47.2495	51	83	protein_coding
ENSG00000085872.10	CHERP	41	44.6936	19.4313	54.3113	113	62	protein_coding
ENSG00000085978.17	ATG16L1	12	25	5	6	51	7	protein_coding
ENSG00000085982.9	USP40	13	27	27	31	82	47	protein_coding
ENSG00000085998.9	POMGNT1	14	15	20	0	45	13	protein_coding
ENSG00000085999.7	RAD54L	19	5	10	4	28	14	protein_coding
ENSG00000086015.14	MAST2	64	58	24	39	103	27	protein_coding
ENSG00000086061.11	DNAJA1	69	58	41	41	164	79	protein_coding
ENSG00000086062.8	B4GALT1	80	84	83	135	321	227	protein_coding
ENSG00000086065.8	CHMP5	38	6	2	5	21	17	protein_coding
ENSG00000086102.14	NFX1	23	22	17	35	125	52	protein_coding
ENSG00000086189.5	DIMT1	34	11	4	40	35	18	protein_coding
ENSG00000086200.11	IPO11	26.3039	23.987	20	19	47.0027	21	protein_coding
ENSG00000086205.12	FOLH1	1	0	0	8	5	2	protein_coding
ENSG00000086232.7	EIF2AK1	133	95	59.1043	105	418.401	159.919	protein_coding
ENSG00000086289.7	EPDR1	0	0	0	2	0	0	protein_coding
ENSG00000086300.11	SNX10	10	8	7	6	18	21	protein_coding
ENSG00000086475.9	SEPHS1	81	33	29	35	111	60	protein_coding
ENSG00000086504.10	MRPL28	9	10	8	10	26	4	protein_coding
ENSG00000086506.2	HBQ1	0	0	0	0	0	1	protein_coding
ENSG00000086544.2	ITPKC	1	12	1	1	16	5	protein_coding
ENSG00000086548.8	CEACAM6	0	0	2	1	0	0	protein_coding
ENSG00000086570.8	FAT2	0	0	3	0	0	1	protein_coding
ENSG00000086589.7	RBM22	8	12	25	22	22	26	protein_coding
ENSG00000086598.5	TMED2	62.918	87	81	109	660.705	289	protein_coding
ENSG00000086619.9	ERO1LB	1	22	7	20	32	25	protein_coding
ENSG00000086666.14	ZFAND6	39	25	14	32	54	24	protein_coding
ENSG00000086696.4	HSD17B2	0	0	9	26	36	29	protein_coding
ENSG00000086712.8	TXLNG	71	40.8637	13	33.6139	55	42	protein_coding
ENSG00000086730.12	LAT2	4	3	0	6	22	8	protein_coding
ENSG00000086758.11	HUWE1	717.999	588	459	577	1729	779.999	protein_coding
ENSG00000086827.4	ZW10	24	16	18	14	60	13	protein_coding
ENSG00000086848.9	ALG9	115	28	13	48	95	29	protein_coding
ENSG00000086991.8	NOX4	23	10	2	0	12	0	protein_coding
ENSG00000087008.10	ACOX3	6	11	0	5	1	4	protein_coding
ENSG00000087053.13	MTMR2	100	37	35	39	108	32	protein_coding
ENSG00000087074.7	PPP1R15A	5	18	3	11	15	15	protein_coding
ENSG00000087076.4	HSD17B14	0	1	1	1	1	0	protein_coding
ENSG00000087077.7	TRIP6	37	61	34	55	107	26	protein_coding
ENSG00000087085.9	ACHE	0	1	0	0	4	0	protein_coding
ENSG00000087086.9	FTL	539.991	277	544	645	5853.87	3039	protein_coding
ENSG00000087087.14	SRRT	96	31	25	26	138	41	protein_coding
ENSG00000087088.14	BAX	13	3	8	1	19	8	protein_coding
ENSG00000087095.8	NLK	70	66	39	115	151	58	protein_coding
ENSG00000087111.16	PIGS	87	38	8	33	94	32	protein_coding
ENSG00000087116.9	ADAMTS2	0	4	0	0	5	13	protein_coding
ENSG00000087152.11	ATXN7L3	19	18	24	37	33	32	protein_coding
ENSG00000087157.13	PGS1	33	35	42	25	29	17	protein_coding
ENSG00000087191.8	PSMC5	25	24	5	4	52	47	protein_coding
ENSG00000087206.12	UIMC1	1	10	4	8	24	10	protein_coding
ENSG00000087245.8	MMP2	10	2	0	4	48	26	protein_coding
ENSG00000087253.7	LPCAT2	2	10	0	6	22	11	protein_coding
ENSG00000087258.9	GNAO1	10	0	0	10	3	5	protein_coding
ENSG00000087263.12	OGFOD1	65	9	14	21	143	31	protein_coding
ENSG00000087266.11	SH3BP2	202	39	17	22	88	57	protein_coding
ENSG00000087269.11	NOP14	11.9942	15.4905	0.109759	7	58	19	protein_coding
ENSG00000087274.12	ADD1	235	162	111	149	227	142	protein_coding
ENSG00000087299.6	L2HGDH	1	3	1	9	11	5	protein_coding
ENSG00000087301.4	TXNDC16	13	25	16	20	27	26	protein_coding
ENSG00000087302.4	C14orf166	22	14	15	11	86	38	protein_coding
ENSG00000087303.12	NID2	0	9	2	8	47	34	protein_coding
ENSG00000087338.3	GMCL1	60	43	13	59	58	25	protein_coding
ENSG00000087365.9	SF3B2	150	100	39	45	183	93	protein_coding
ENSG00000087448.5	KLHDC5	59	99	7	12	62	27	protein_coding
ENSG00000087460.17	GNAS	551.999	726.999	435.001	861.997	1380	833	protein_coding
ENSG00000087470.13	DNM1L	58	33	24	70	124	47	protein_coding
ENSG00000087494.11	PTHLH	0	0	0	0	2	0	protein_coding
ENSG00000087502.13	ERGIC2	32	26	21	17	49	19	protein_coding
ENSG00000087586.13	AURKA	11	27	4	11	94.8605	48	protein_coding
ENSG00000087589.12	CASS4	0	0	0	1	0	1	protein_coding
ENSG00000087842.6	PIR	1	0	0	0	15	5	protein_coding
ENSG00000087884.10	AAMDC	8	7	2	5	16	3	protein_coding
ENSG00000087903.8	RFX2	27.0013	33	5	11	3	7	protein_coding
ENSG00000087916.7	SLC6A14	0	0	0	4	0	0	protein_coding
ENSG00000087995.11	METTL2A	29.5233	7	5.12039	6.45232	11	2.60809	protein_coding
ENSG00000088002.7	SULT2B1	0	0	0	1	0	0	protein_coding
ENSG00000088035.9	ALG6	16	15	13	15	34	22	protein_coding
ENSG00000088038.13	CNOT3	176	128	82	154	197	82.0556	protein_coding
ENSG00000088053.7	GP6	6	0	0	2	0	1	protein_coding
ENSG00000088179.4	PTPN4	68	55	31	65	110	18	protein_coding
ENSG00000088205.8	DDX18	46	78	66	128	249	118	protein_coding
ENSG00000088247.11	KHSRP	82	68	46	97	195	92	protein_coding
ENSG00000088256.4	GNA11	29	20.9926	19	33	85	20	protein_coding
ENSG00000088280.13	ASAP3	8	16	13	19	86	22	protein_coding
ENSG00000088298.7	EDEM2	7	4	1	2	10	17	protein_coding
ENSG00000088305.13	DNMT3B	21	17	14	5	27	22	protein_coding
ENSG00000088325.11	TPX2	142	83.0001	30	76	224	159	protein_coding
ENSG00000088340.11	FER1L4	16	3	0	1	8	2	pseudogene
ENSG00000088356.4	PDRG1	18	8	8	4	15	1	protein_coding
ENSG00000088367.15	EPB41L1	55	38	12	33	41	23	protein_coding
ENSG00000088386.10	SLC15A1	0	1	0	2	0	5	protein_coding
ENSG00000088387.13	DOCK9	52	38	30	66	29	4	protein_coding
ENSG00000088448.9	ANKRD10	33	40	51	52	82	30	protein_coding
ENSG00000088451.6	TGDS	31	1	2	19	46	15	protein_coding
ENSG00000088538.11	DOCK3	8	9	5	0	0	0	protein_coding
ENSG00000088543.10	C3orf18	0	1	2	6	11	2	protein_coding
ENSG00000088682.9	COQ9	15	13	11	9	28	8	protein_coding
ENSG00000088727.8	KIF9	5	3	0	6	3	1	protein_coding
ENSG00000088756.8	ARHGAP28	31	32	38	39	42	21	protein_coding
ENSG00000088766.6	CRLS1	34	9	9	10	66	27	protein_coding
ENSG00000088808.12	PPP1R13B	98	64	69	175	57	34	protein_coding
ENSG00000088812.13	ATRN	166	129	70	110	126	88	protein_coding
ENSG00000088826.12	SMOX	13	0	22	22	25	5	protein_coding
ENSG00000088827.8	SIGLEC1	0	2	2	2	1	5	protein_coding
ENSG00000088832.10	FKBP1A	37.9231	49	53	133.85	307.803	169.712	protein_coding
ENSG00000088833.11	NSFL1C	85.6506	34	18	14	83	15	protein_coding
ENSG00000088836.7	SLC4A11	1	0	0	2	0	0	protein_coding
ENSG00000088854.11	C20orf194	43	33	12	15	16	29	protein_coding
ENSG00000088876.7	ZNF343	11	20	3	8	28	9	protein_coding
ENSG00000088881.15	EBF4	0	12	2	10	3	3	protein_coding
ENSG00000088882.7	CPXM1	46	22	21	45	134	36	protein_coding
ENSG00000088888.13	MAVS	40	28	20	66	98	63	protein_coding
ENSG00000088899.10	PROSAPIP1	26	48	68	48	18	14	protein_coding
ENSG00000088926.9	F11	0	0	3	10	19.9201	19	protein_coding
ENSG00000088930.6	XRN2	63	82	35	74	83	49	protein_coding
ENSG00000088970.10	PLK1S1	79	35	6	11	102	16	lincRNA
ENSG00000088986.6	DYNLL1	44	40	37	43	160	105	protein_coding
ENSG00000088992.13	TESC	0	0	4	3	0	3	protein_coding
ENSG00000089006.11	SNX5	44	55	27	69	191	104	protein_coding
ENSG00000089009.9	RPL6	214.867	267.237	167.329	297.288	917.339	354.898	protein_coding
ENSG00000089022.8	MAPKAPK5	51	17	17	12	83	27	protein_coding
ENSG00000089048.10	ESF1	24	17	12	27	37	16	protein_coding
ENSG00000089050.10	RBBP9	34	36	31	37	140	24	protein_coding
ENSG00000089053.7	ANAPC5	48	57	61	81	217	108	protein_coding
ENSG00000089057.10	SLC23A2	82	78	170	71	310	107	protein_coding
ENSG00000089060.7	SLC24A6	4	6	0	2	0	2	protein_coding
ENSG00000089063.10	TMEM230	16	24	19	30	71	68	protein_coding
ENSG00000089091.11	DZANK1	8	14	5	9	0	3	protein_coding
ENSG00000089094.11	KDM2B	101	45.9913	28	47	7	15	protein_coding
ENSG00000089116.2	LHX5	0	0	0	1	0	0	protein_coding
ENSG00000089123.11	TASP1	11	3	11	0	12	4	protein_coding
ENSG00000089127.8	OAS1	0	0	28	2	0	10	protein_coding
ENSG00000089154.6	GCN1L1	199	63	56	83	332	119	protein_coding
ENSG00000089157.11	RPLP0	261.478	161.599	170.707	208.188	851.998	354.509	protein_coding
ENSG00000089159.11	PXN	145	72	94	95	124	65	protein_coding
ENSG00000089177.13	KIF16B	10	16	7	18	40	22	protein_coding
ENSG00000089195.10	TRMT6	1	7	0	9	5	2	protein_coding
ENSG00000089199.5	CHGB	0	0	5	0	0	0	protein_coding
ENSG00000089220.4	PEBP1	27	37	45	74	275	201	protein_coding
ENSG00000089225.15	TBX5	0	0	0	0	8	0	protein_coding
ENSG00000089234.10	BRAP	57	22	4	46	25	19	protein_coding
ENSG00000089248.6	ERP29	72	48	30	45	152	64	protein_coding
ENSG00000089250.14	NOS1	2	8	0	3	6	0	protein_coding
ENSG00000089280.14	FUS	110	118	49	144	238	146.061	protein_coding
ENSG00000089289.11	IGBP1	30	26	9	19	56	24	protein_coding
ENSG00000089327.9	FXYD5	0	0	2	2	20	14	protein_coding
ENSG00000089335.15	ZNF302	44	16	18	27	18	22	protein_coding
ENSG00000089351.9	GRAMD1A	6	22.2215	21	10	17	4	protein_coding
ENSG00000089356.11	FXYD3	0	1	0	0	0	0	protein_coding
ENSG00000089472.12	HEPH	30	53	26	38	16	9	protein_coding
ENSG00000089486.11	CDIP1	2	3	1	6	40	37	protein_coding
ENSG00000089505.13	CMTM1	5	9	0	3	3	17	protein_coding
ENSG00000089597.11	GANAB	273	167	167	291	842.004	464	protein_coding
ENSG00000089639.6	GMIP	9	13	8	22	55	2	protein_coding
ENSG00000089682.12	RBM41	42	31	13	31	19	8	protein_coding
ENSG00000089685.9	BIRC5	15.9379	25	7	16	54	37	protein_coding
ENSG00000089692.3	LAG3	1	2	0	0	0	2	protein_coding
ENSG00000089693.6	MLF2	144	87	91	91	285	86.9999	protein_coding
ENSG00000089723.5	OTUB2	7	10	6	16	9	0	protein_coding
ENSG00000089737.11	DDX24	43	12	24	36	76	29	protein_coding
ENSG00000089775.6	ZBTB25	13	10	8	5	62	11	protein_coding
ENSG00000089818.11	NECAP1	19	20	4	10	53	21	protein_coding
ENSG00000089820.11	ARHGAP4	0	0	5.58775e-34	1	16	6	protein_coding
ENSG00000089876.7	DHX32	24	42.842	10	27	75	25.2375	protein_coding
ENSG00000089902.7	RCOR1	54	86	55	95	165	63	protein_coding
ENSG00000089916.13	GPATCH2L	209	153.5	98	155	318	108	protein_coding
ENSG00000090006.13	LTBP4	1	2	9	6	17	13	protein_coding
ENSG00000090013.5	BLVRB	0	1	3	7	40	3	protein_coding
ENSG00000090020.6	SLC9A1	62	22	10	8	17	20	protein_coding
ENSG00000090054.9	SPTLC1	13	9	6	1	80	20	protein_coding
ENSG00000090060.13	PAPOLA	207	197	131	163	429	183	protein_coding
ENSG00000090061.13	CCNK	52.4956	55.5625	44.9951	94.4449	145.513	51.3715	protein_coding
ENSG00000090097.15	PCBP4	53	46	28	79	47	16	protein_coding
ENSG00000090104.7	RGS1	0	2	0	0	0	0	protein_coding
ENSG00000090238.7	YPEL3	36.7567	24	2	12	7	2	protein_coding
ENSG00000090263.11	MRPS33	22	3	8	7	22	9	protein_coding
ENSG00000090266.7	NDUFB2	35	12	20	29	101	38	protein_coding
ENSG00000090273.9	NUDC	51	14	38	18	67	58	protein_coding
ENSG00000090316.11	MAEA	17	19	15	29	52	17	protein_coding
ENSG00000090339.4	ICAM1	0	0	0	2	7	5	protein_coding
ENSG00000090372.8	STRN4	80	54	42	45	168	61	protein_coding
ENSG00000090376.4	IRAK3	0	1	0	0	27	9	protein_coding
ENSG00000090382.2	LYZ	0	0	18	7	24.6509	17	protein_coding
ENSG00000090402.3	SI	22	1	0	0	0	0	protein_coding
ENSG00000090432.5	MUL1	2	5	5	13	38	10	protein_coding
ENSG00000090447.7	TFAP4	38	11	5	18	59	15	protein_coding
ENSG00000090470.10	PDCD7	33	37	4	12	50	15	protein_coding
ENSG00000090487.6	SPG21	61	22	18	21	38	5	protein_coding
ENSG00000090512.7	FETUB	0	0	1	2	11	1	protein_coding
ENSG00000090520.6	DNAJB11	16	16	13.1984	27	71	80	protein_coding
ENSG00000090530.5	LEPREL1	3	8	17	5	59	7	protein_coding
ENSG00000090534.13	THPO	2	10	4	30	145	33	protein_coding
ENSG00000090539.11	CHRD	0	8	5	22	91	16	protein_coding
ENSG00000090565.11	RAB11FIP3	18	19	8	8	39	8	protein_coding
ENSG00000090581.5	GNPTG	7	19	25	10	60.93	22.9545	protein_coding
ENSG00000090612.16	ZNF268	57	22	9	24	62	33	protein_coding
ENSG00000090615.7	GOLGA3	26	38	19	37	146	81	protein_coding
ENSG00000090621.8	PABPC4	118	98	44	164	255	142	protein_coding
ENSG00000090661.7	CERS4	8	30	4	8	53	30	protein_coding
ENSG00000090674.11	MCOLN1	0	3	1	1	10	6	protein_coding
ENSG00000090686.11	USP48	31	111	39	79	80	73	protein_coding
ENSG00000090776.5	EFNB1	19	10	5	16	25	39	protein_coding
ENSG00000090857.9	PDPR	86.7718	93.0885	41.9135	69.8857	159.724	66.6155	protein_coding
ENSG00000090861.10	AARS	46	32	26	14	127	92	protein_coding
ENSG00000090863.7	GLG1	255	215	154	235	300	157	protein_coding
ENSG00000090889.10	KIF4A	34	36	10	6	82.9527	20.7322	protein_coding
ENSG00000090905.13	TNRC6A	176	161	128	174	163	111	protein_coding
ENSG00000090924.9	PLEKHG2	379	183	175	246	315	120	protein_coding
ENSG00000090971.4	NAT14	2	24	3	0	51	4	protein_coding
ENSG00000090975.8	PITPNM2	1	2	0	0	2	1	protein_coding
ENSG00000090989.13	EXOC1	7	46	10	21	65	11	protein_coding
ENSG00000091009.6	RBM27	100	90	42	105	147	86	protein_coding
ENSG00000091039.12	OSBPL8	47	62	27	75	109	48	protein_coding
ENSG00000091073.14	DTX2	27.4883	25.7218	16.6195	8.48604	4.74264	26.6052	protein_coding
ENSG00000091106.14	NLRC4	0	0	4	7	0	3	protein_coding
ENSG00000091127.8	PUS7	8	16	6	15	36	15	protein_coding
ENSG00000091129.14	NRCAM	85	47	17	22	1	3	protein_coding
ENSG00000091136.9	LAMB1	194	325	91	244	270	151	protein_coding
ENSG00000091138.8	SLC26A3	0	0	0	0	1	2	protein_coding
ENSG00000091140.6	DLD	16	22	15	8	60	32	protein_coding
ENSG00000091157.9	WDR7	9	60	3	35	79	33	protein_coding
ENSG00000091164.8	TXNL1	42	48	23	24	75	48	protein_coding
ENSG00000091262.10	ABCC6	32.9606	30.1128	22.3566	43.1454	141.736	80.7058	protein_coding
ENSG00000091317.7	CMTM6	13	9	11.4082	30	70.6896	45.4907	protein_coding
ENSG00000091409.10	ITGA6	126	109	15	67	124	80	protein_coding
ENSG00000091428.12	RAPGEF4	2	11	6	3	10	1	protein_coding
ENSG00000091436.12	MLTK	42	30	7	27	25	6	protein_coding
ENSG00000091482.5	SMPX	0	0	0	0	1	1	protein_coding
ENSG00000091483.6	FH	34	12	16	19	150	86	protein_coding
ENSG00000091490.6	SEL1L3	45	33	9	9	2	10	protein_coding
ENSG00000091513.10	TF	34	12	373	560	3044	1753	protein_coding
ENSG00000091527.11	CDV3	50	41	31	49	133	110	protein_coding
ENSG00000091536.12	MYO15A	0	7	1	1	1	11	protein_coding
ENSG00000091542.8	ALKBH5	36	25	12	19	60	32	protein_coding
ENSG00000091583.6	APOH	0	0	5	3	159	104	protein_coding
ENSG00000091592.10	NLRP1	3	1	3	2	5	2	protein_coding
ENSG00000091622.11	PITPNM3	1	21	2	17	0	0	protein_coding
ENSG00000091640.3	SPAG7	15	24	20	10	27	12	protein_coding
ENSG00000091651.4	ORC6	23	4	4	10	13	15	protein_coding
ENSG00000091656.11	ZFHX4	87	93	146	267	267	157	protein_coding
ENSG00000091704.4	CPA1	48	17	0	4	0	0	protein_coding
ENSG00000091732.11	ZC3HC1	3	7	32	7	49	10	protein_coding
ENSG00000091831.16	ESR1	0	0	1	2	0	3	protein_coding
ENSG00000091844.2	RGS17	0	0	1	0	0	0	protein_coding
ENSG00000091879.9	ANGPT2	51	79	3	11	15	6	protein_coding
ENSG00000091947.5	TMEM101	23	9	0	5	10	17	protein_coding
ENSG00000091972.13	CD200	26	46	5	28	17	0	protein_coding
ENSG00000091986.10	CCDC80	11	22	4	7	29	16	protein_coding
ENSG00000092010.10	PSME1	26	29	25	28	90	50	protein_coding
ENSG00000092020.6	PPP2R3C	6.31656	3	4	9.077	26	13	protein_coding
ENSG00000092036.12	HAUS4	6.99402	13.653	8.03124e-07	7.02355	0	13.7967	protein_coding
ENSG00000092051.11	JPH4	0	0	0	0	2	0	protein_coding
ENSG00000092067.5	CEBPE	0	0	0	1	0	0	protein_coding
ENSG00000092068.14	SLC7A8	125	39	34	59	22	29	protein_coding
ENSG00000092094.5	OSGEP	31	51	9	23	161	41	protein_coding
ENSG00000092096.10	SLC22A17	11	17	5	33	28	7	protein_coding
ENSG00000092098.11	RNF31	37.0002	32.2846	20.6095	16.7738	77	34.3062	protein_coding
ENSG00000092108.15	SCFD1	34	25	4	36	99	24	protein_coding
ENSG00000092140.10	G2E3	89	35	21	49	138	30	protein_coding
ENSG00000092148.8	HECTD1	164	124	114	195	483.999	225	protein_coding
ENSG00000092199.13	HNRNPC	234.972	269.783	146	272.933	584.886	271.886	protein_coding
ENSG00000092200.8	RPGRIP1	0	0	4	0	0	0	protein_coding
ENSG00000092201.5	SUPT16H	108	118	67	79	192	116.934	protein_coding
ENSG00000092203.8	TOX4	61.1496	97.927	57.3122	87.6439	82.494	73.1249	protein_coding
ENSG00000092208.11	GEMIN2	7	1	1	4	7	4	protein_coding
ENSG00000092295.7	TGM1	0	4	0	0	9	0	protein_coding
ENSG00000092330.11	TINF2	2	1	7	1	67	11	protein_coding
ENSG00000092377.8	TBL1Y	0	0	4	0	9	0	protein_coding
ENSG00000092421.12	SEMA6A	130	152	291	244.871	222	97	protein_coding
ENSG00000092439.8	TRPM7	60	93	41	86	156	75	protein_coding
ENSG00000092445.7	TYRO3	87	56	49	27	63	43	protein_coding
ENSG00000092470.7	WDR76	7	11	9	8	12	17	protein_coding
ENSG00000092529.18	CAPN3	10	3.66114	1.99972	0	0	3	protein_coding
ENSG00000092531.5	SNAP23	12	22.9996	20.9847	19.6711	105.999	22.8399	protein_coding
ENSG00000092621.7	PHGDH	145	76	56	75	196	112	protein_coding
ENSG00000092758.11	COL9A3	8	0	8	24	0	0	protein_coding
ENSG00000092820.13	EZR	79	113	16	80	40	47	protein_coding
ENSG00000092841.13	MYL6	130.998	114	33	88.0812	159	84	protein_coding
ENSG00000092847.6	EIF2C1	120	165	84	157	204	101	protein_coding
ENSG00000092850.7	TEKT2	0	1	0	0	0	0	protein_coding
ENSG00000092853.9	CLSPN	37	16	2	0	52	21	protein_coding
ENSG00000092871.12	RFFL	176.741	78.1435	95.4848	111.751	287.957	157.915	protein_coding
ENSG00000092929.7	UNC13D	0	0	1	0	2	8	protein_coding
ENSG00000092931.7	MFSD11	9	5	7.00001	4.8246e-33	14.0032	5	protein_coding
ENSG00000092964.11	DPYSL2	305	251	163	234	135	102	protein_coding
ENSG00000092969.7	TGFB2	125	138	3	24	12	11	protein_coding
ENSG00000092978.5	GPATCH2	58	51	14	37	45	34	protein_coding
ENSG00000093000.13	NUP50	42	52.9618	30	40.7909	268.788	83.5984	protein_coding
ENSG00000093009.5	CDC45	7	7	3	0	11	4	protein_coding
ENSG00000093010.7	COMT	15	20	2	13	72	34	protein_coding
ENSG00000093072.11	CECR1	67	188	53	115	205	60	protein_coding
ENSG00000093100.13	XXbac-B461K10.4	0.760863	0.00290251	20.9514	2.47471	0.00044575	7.35821	processed_transcript
ENSG00000093144.14	ECHDC1	22	28	16	38	82	24	protein_coding
ENSG00000093167.13	LRRFIP2	25	24	13	38	75	37	protein_coding
ENSG00000093183.9	SEC22C	21	11	8	37	10	10	protein_coding
ENSG00000093217.5	XYLB	24	5	37	16	351	115	protein_coding
ENSG00000094631.14	HDAC6	162	86	44	73	118	34	protein_coding
ENSG00000094804.5	CDC6	48	6	15	3	105	36	protein_coding
ENSG00000094841.9	UPRT	4	1	3	1	3	1	protein_coding
ENSG00000094880.6	CDC23	44	23	21	25	38	45	protein_coding
ENSG00000094914.8	AAAS	60	26	34	53	73	45	protein_coding
ENSG00000094916.8	CBX5	1897	1067	652	940.001	1627	717	protein_coding
ENSG00000094963.9	FMO2	0	0	0	1	6	1	protein_coding
ENSG00000094975.8	SUCO	81	49	8	32	126	42	protein_coding
ENSG00000095002.8	MSH2	171	79	16	96.0001	209	45	protein_coding
ENSG00000095015.5	MAP3K1	158	138	74	162	154	82	protein_coding
ENSG00000095059.11	DHPS	12	23	3	18	16	10	protein_coding
ENSG00000095066.7	HOOK2	34	42	9	32	14	15	protein_coding
ENSG00000095139.7	ARCN1	177	115	88	138	426.999	234	protein_coding
ENSG00000095203.9	EPB41L4B	13	9	7	9	72	22	protein_coding
ENSG00000095209.7	TMEM38B	12	3	1	10	17	3	protein_coding
ENSG00000095261.8	PSMD5	33	20	8	15	52	26	protein_coding
ENSG00000095303.10	PTGS1	0	0	0	0	134	7	protein_coding
ENSG00000095319.9	NUP188	161	47	57	60	120	85	protein_coding
ENSG00000095321.11	CRAT	1	19	17	8	36	56	protein_coding
ENSG00000095370.14	SH2D3C	3	2	1	0	37	13	protein_coding
ENSG00000095380.10	NANS	4	3	1	12	88	25	protein_coding
ENSG00000095383.14	TBC1D2	22	2	3	0	6	3	protein_coding
ENSG00000095397.9	DFNB31	0	14	0	10	4	5	protein_coding
ENSG00000095485.11	CWF19L1	0	11	2	10	5	8	protein_coding
ENSG00000095539.11	SEMA4G	140.775	140.968	292	249	729.713	229	protein_coding
ENSG00000095564.9	BTAF1	81	72	64	33	159	53	protein_coding
ENSG00000095574.7	IKZF5	17	6	16	14	67	12	protein_coding
ENSG00000095585.11	BLNK	0	6	11	2	1	5	protein_coding
ENSG00000095587.7	TLL2	1	0	0	0	0	0	protein_coding
ENSG00000095596.7	CYP26A1	0	4	0	2	0	2	protein_coding
ENSG00000095627.5	TDRD1	0	1	0	0	0	0	protein_coding
ENSG00000095637.13	SORBS1	111	53	44	34	106	42	protein_coding
ENSG00000095713.9	CRTAC1	0	9	5	0	0	0	protein_coding
ENSG00000095739.7	BAMBI	10	22	113	118	181	52	protein_coding
ENSG00000095777.10	MYO3A	40	21	10	50	6	4	protein_coding
ENSG00000095787.15	WAC	322	218	153	186	453	167	protein_coding
ENSG00000095794.14	CREM	5	12	4	7	15	5	protein_coding
ENSG00000095906.11	NUBP2	10	2.7803	3.09643e-22	0	16	17	protein_coding
ENSG00000095932.5	C19orf77	0	5	4	9	26	5	protein_coding
ENSG00000095951.12	HIVEP1	133	115	87	145	179	65	protein_coding
ENSG00000096060.9	FKBP5	5	4	5	41	108	35	protein_coding
ENSG00000096063.10	SRPK1	47	43	53	67	278	83	protein_coding
ENSG00000096070.15	BRPF3	267	123	161	209	237	126	protein_coding
ENSG00000096080.7	MRPS18A	10	1	21.7773	13.397	46.7566	35	protein_coding
ENSG00000096092.5	TMEM14A	0	24	9	8	26	25	protein_coding
ENSG00000096093.9	EFHC1	54	50	5	4	7	17	protein_coding
ENSG00000096384.14	HSP90AB1	393.866	457.877	258	457.775	1291.58	703.802	protein_coding
ENSG00000096401.7	CDC5L	116	68	42	56	123	50	protein_coding
ENSG00000096433.5	ITPR3	33	25	9	0	6	2	protein_coding
ENSG00000096654.11	ZNF184	34	15	16	19	15	7	protein_coding
ENSG00000096696.9	DSP	464.999	522.003	285	526.998	628.996	329	protein_coding
ENSG00000096717.7	SIRT1	38	25	13	60	47	40	protein_coding
ENSG00000096746.12	HNRNPH3	71	154	35	81	152	96	protein_coding
ENSG00000096872.11	IFT74	17	22	9	25	22	16	protein_coding
ENSG00000096968.7	JAK2	9	3	3	12	21	14	protein_coding
ENSG00000096996.10	IL12RB1	0	1	0	0	0	1	protein_coding
ENSG00000097007.12	ABL1	106	124	80	77	182	64	protein_coding
ENSG00000097021.14	ACOT7	16	15	4	1	67	48	protein_coding
ENSG00000097033.9	SH3GLB1	64	43	33	47	105	53	protein_coding
ENSG00000097046.8	CDC7	32	10	9	20	43	24	protein_coding
ENSG00000097096.8	SYDE2	24	45	11	18	23	4	protein_coding
ENSG00000099139.8	PCSK5	32	7	2	59	123	37	protein_coding
ENSG00000099194.4	SCD	447.625	303.692	770.276	991.786	7775.05	4173.7	protein_coding
ENSG00000099203.2	TMED1	3	0.00154211	0	5.99999	25.931	6.22949	protein_coding
ENSG00000099204.13	ABLIM1	163	95	38	102	115	93	protein_coding
ENSG00000099219.9	ERMP1	7	36	23	16	228	51	protein_coding
ENSG00000099246.11	RAB18	17	22	26	39	108	38	protein_coding
ENSG00000099250.11	NRP1	32	30	145	159.816	244	114.671	protein_coding
ENSG00000099251.10	HSD17B7P2	0	12.9312	3	5	18.4157	18.8575	pseudogene
ENSG00000099256.13	PRTFDC1	4	32	8	12	58	24	protein_coding
ENSG00000099260.5	PALMD	11	20	28	27	54	32	protein_coding
ENSG00000099282.4	TSPAN15	0	4	0	0	5	1	protein_coding
ENSG00000099284.8	H2AFY2	69	54	41	55	42	28	protein_coding
ENSG00000099290.10	FAM21A	1	17.0347	34.3597	27.9013	35.449	35.5689	protein_coding
ENSG00000099308.5	MAST3	4.33898	11	15	13.0169	66	24.9492	protein_coding
ENSG00000099326.4	MZF1	84.9987	43	37	48	122	48	protein_coding
ENSG00000099330.4	OCEL1	0	4	0	1	36	6	protein_coding
ENSG00000099331.9	MYO9B	52	58	45	73	79	31	protein_coding
ENSG00000099337.3	KCNK6	0	0	0	3	3	0	protein_coding
ENSG00000099338.16	CATSPERG	11	12	6	1	0	5	protein_coding
ENSG00000099341.6	PSMD8	112	17	5	42	76	67	protein_coding
ENSG00000099364.12	FBXL19	0	12	15	45	33	15	protein_coding
ENSG00000099365.5	STX1B	0	1	4	1	0	0	protein_coding
ENSG00000099377.9	HSD3B7	48	7	4	5	10	10	protein_coding
ENSG00000099381.12	SETD1A	30	44	36	48	55	40	protein_coding
ENSG00000099385.7	BCL7C	4	5.59335	1	17	11	11	protein_coding
ENSG00000099617.2	EFNA2	17	1	10	2	8	7	protein_coding
ENSG00000099622.9	CIRBP	208	112	30	63	93	45	protein_coding
ENSG00000099624.3	ATP5D	14	8	6	21	58	36	protein_coding
ENSG00000099625.8	C19orf26	2	1	0	1	0	0	protein_coding
ENSG00000099715.10	PCDH11Y	0	0	0	4.45565e-12	0	0	protein_coding
ENSG00000099725.10	PRKY	0	0	0	0	7	0	pseudogene
ENSG00000099769.5	IGFALS	0	0	2	0	0	0	protein_coding
ENSG00000099783.7	HNRNPM	89	103	28	78	182	137	protein_coding
ENSG00000099785.6	MARCH2	14	1	8	10	8	10	protein_coding
ENSG00000099795.2	NDUFB7	8	8	3	14	26	18	protein_coding
ENSG00000099797.7	TECR	79	39	40	63	377.354	108	protein_coding
ENSG00000099800.3	TIMM13	2	9	10	11	41	24	protein_coding
ENSG00000099804.3	CDC34	12	2	3	16	6	9	protein_coding
ENSG00000099810.13	MTAP	58.999	35	30	40.0475	130	41	protein_coding
ENSG00000099812.5	C19orf21	0	6	0	0	0	0	protein_coding
ENSG00000099814.9	KIAA0284	36	37	38	9	49	41	protein_coding
ENSG00000099817.7	POLR2E	54	13	6	9	70	33	protein_coding
ENSG00000099821.7	POLRMT	7	6	14	10.5429	21	18	protein_coding
ENSG00000099834.14	CDHR5	3	15	8	0	0	0	protein_coding
ENSG00000099840.8	IZUMO4	0	7	0	0	0	0	protein_coding
ENSG00000099849.10	RASSF7	2	11	1	1	12	3	protein_coding
ENSG00000099860.4	GADD45B	0	0	0	21	0	4	protein_coding
ENSG00000099864.11	PALM	2	6	1	0	15	5	protein_coding
ENSG00000099866.9	MADCAM1	0	0	0	0	11	6	protein_coding
ENSG00000099869.6	IGF2-AS	15	4	0	7.15308	0	2	antisense
ENSG00000099875.10	MKNK2	33	45	11	41	61	40	protein_coding
ENSG00000099889.9	ARVCF	6	8	2	8	9	12	protein_coding
ENSG00000099899.10	TRMT2A	6	5.96535	5	2	79	24	protein_coding
ENSG00000099901.12	RANBP1	36	13.0347	13	29	71	39	protein_coding
ENSG00000099904.11	ZDHHC8	35	19	61	25	1	18	protein_coding
ENSG00000099910.12	KLHL22	5	14.3674	6	12	59	19.0005	protein_coding
ENSG00000099917.13	MED15	57	57	36	30	64	69	protein_coding
ENSG00000099937.6	SERPIND1	2	1	47	73	498	295	protein_coding
ENSG00000099940.6	SNAP29	61	16	36	12	50	40	protein_coding
ENSG00000099942.8	CRKL	131	97.9999	72	127	327	104	protein_coding
ENSG00000099949.14	LZTR1	19	35	8	18	75	26	protein_coding
ENSG00000099953.5	MMP11	15	16	9	47	0	7	protein_coding
ENSG00000099954.13	CECR2	88	92	60	62	77	27	protein_coding
ENSG00000099956.13	SMARCB1	56	46	28	28	47	42	protein_coding
ENSG00000099957.12	P2RX6	0	0	4	0	0	2	protein_coding
ENSG00000099958.10	DERL3	0	3	0	3	10	6	protein_coding
ENSG00000099960.8	SLC7A4	0	2	3.89101e-07	0	0	0	protein_coding
ENSG00000099968.13	BCL2L13	15	11	23	11	20	21	protein_coding
ENSG00000099974.7	DDTL	109	1.34939	2.5495	1.47258	15.5358	4.13067	protein_coding
ENSG00000099977.9	DDT	0	24.6506	9.45049	8.52742	140.464	58.8693	protein_coding
ENSG00000099984.6	GSTT2	0.999679	1.11126	0	2.77814	1.66689	0	protein_coding
ENSG00000099985.3	OSM	0	0	0	1	0	0	protein_coding
ENSG00000099991.12	CABIN1	94	53	41	91	86	39	protein_coding
ENSG00000099992.11	TBC1D10A	0	2.51669	12	4	12	17	protein_coding
ENSG00000099994.10	SUSD2	0	5	0	0	3	0	protein_coding
ENSG00000099995.13	SF3A1	138	61	50	93	138	85	protein_coding
ENSG00000099998.13	GGT5	0	0	0	8	10.2421	14	protein_coding
ENSG00000099999.10	RNF215	16	5	0	0	0	0	protein_coding
ENSG00000100003.12	SEC14L2	21	4	5	2	9	11	protein_coding
ENSG00000100014.14	SPECC1L	85.9762	131.997	51	110	115.47	98.4932	protein_coding
ENSG00000100023.12	PPIL2	37.6602	69.4195	66.148	84.4649	204.486	60.5928	protein_coding
ENSG00000100024.10	UPB1	0	0	1	0	3	10	protein_coding
ENSG00000100027.10	YPEL1	60.3397	18.5805	12.852	13.5351	5.51413	11.4072	protein_coding
ENSG00000100028.7	SNRPD3	3	22	2	11	29	22	protein_coding
ENSG00000100029.12	PES1	6	7	15	12	24	26	protein_coding
ENSG00000100030.10	MAPK1	136	121	77	121	501	155	protein_coding
[truncated: 22,643 more rows]

## Sheet: Supplemental Table S2 (B)
Supplemental Table S2 (B). Gene level abundance: RPKM
Reads per kilobase per million mapped reads (RPKM) with annotations from GENCODE15 estimated by algorithm implemented in Partek Genomics Suite (version 6.6 [6.12.1227]; Partek Inc., St. Louis, MO, USA) (Xing et al., 2006).
Xing, Y., Yu, T., Wu, Y.N., Roy, M., Kim, J., and Lee, C. (2006). An expectation-maximization algorithm for probabilistic reconstructions of full-length isoforms from splice graphs. Nucleic Acids Res 34, 3150-3160.
gene i.d.	gene name	DP1	DP2	HBP1	HBP2	HC1	HC2	gene type
ENSG00000000003.10	TSPAN6	5.97793	4.90479	3.76965	3.58803	6.70128	6.64627	protein_coding
ENSG00000000005.5	TNMD	0	1.51893	0.112918	1.09528	0	0	protein_coding
ENSG00000000419.8	DPM1	0.0658748	1.04342	0	0.75708	0.226284	1.00248	protein_coding
ENSG00000000457.8	SCYL3	0.387386	0.703947	0.304395	0.385982	0.174375	0.144439	protein_coding
ENSG00000000460.11	C1orf112	1.73201	0.819916	0.211966	1.28252	0.260946	1.49796	protein_coding
ENSG00000000938.7	FGR	0	0	0	0	0	0.0694208	protein_coding
ENSG00000000971.11	CFH	0.0102051	0	0	0.0569336	0.0734542	0	protein_coding
ENSG00000001036.8	FUCA2	1.08072	0.943147	0.81918	0.878165	1.63936	3.56957	protein_coding
ENSG00000001084.6	GCLC	0.522005	3.55961	1.46977	2.11006	2.02987	3.54905	protein_coding
ENSG00000001167.10	NFYA	4.38003	3.61327	0.777562	2.6225	2.74718	3.56436	protein_coding
ENSG00000001460.13	STPG1	0.734242	0.466865	0.164918	0.510634	0.0937443	0.588593	protein_coding
ENSG00000001461.11	NIPAL3	0.126899	0.46923	1.0785	1.15645	0.233779	0.243182	protein_coding
ENSG00000001497.12	LAS1L	0.803137	1.22667	0.4793	0.760345	0.99176	1.34949	protein_coding
ENSG00000001561.5	ENPP4	0.110498	0.442752	0.0502236	0.211582	0.126234	0.147582	protein_coding
ENSG00000001617.7	SEMA3F	0.0665238	0.466053	0	0.522812	0	0.458093	protein_coding
ENSG00000001626.9	CFTR	0	0.0817482	0	0.022924	0	0	protein_coding
ENSG00000001629.5	ANKIB1	0.703333	2.55848	0.563397	1.07005	0.798029	0.765184	protein_coding
ENSG00000001630.11	CYP51A1	0.865928	1.6963	0.874943	2.67044	6.01357	9.77936	protein_coding
ENSG00000001631.10	KRIT1	0.937816	2.28231	0.404271	3.00985	3.2514	3.84159	protein_coding
ENSG00000002016.11	RAD52	2.2125	3.95569	0.193594	0.750899	0.666709	3.42769	protein_coding
ENSG00000002079.8	MYH16	0.0792786	0	0	0	0	0	pseudogene
ENSG00000002330.9	BAD	0	0.379789	0	0.285708	0	0.119562	protein_coding
ENSG00000002549.7	LAP3	0.732504	0.850528	0.176942	2.03763	1.72307	1.36623	protein_coding
ENSG00000002586.12	CD99	3.72961	2.55406	1.50386	2.53995	1.63601	2.47772	protein_coding
ENSG00000002587.5	HS3ST1	0.426046	0.658994	0.320054	0.591348	0.383292	0.179797	protein_coding
ENSG00000002726.15	ABP1	0.0755915	0	0	0	0	0	protein_coding
ENSG00000002746.9	HECW1	0	0	0	0	0	0.272185	protein_coding
ENSG00000002822.10	MAD1L1	0.72377	1.06239	0.176986	0.217913	0.3348	0.640283	protein_coding
ENSG00000002834.13	LASP1	2.88523	3.59218	1.50839	2.9777	2.80032	5.03633	protein_coding
ENSG00000002919.10	SNX11	0	0.152402	0	0.538761	0.783134	0.143933	protein_coding
ENSG00000002933.3	TMEM176A	0	0	0.231897	0.409567	2.44807	3.41134	protein_coding
ENSG00000003056.3	M6PR	1.38807	6.4822	1.64667	6.33895	2.3617	4.8703	protein_coding
ENSG00000003096.9	KLHL13	0.0302944	0.428227	0.014181	0.25229	0.105244	0.223713	protein_coding
ENSG00000003137.4	CYP26B1	0	0.116872	0	0.17206	0.141617	0.0827831	protein_coding
ENSG00000003147.13	ICA1	0.466045	2.23956	0.266786	1.55988	1.04565	1.03491	protein_coding
ENSG00000003249.8	DBNDD1	0.514065	0.735061	0.145384	0.237839	0	0	protein_coding
ENSG00000003393.10	ALS2	1.351	1.46844	0.723308	1.25898	0.791263	1.4848	protein_coding
ENSG00000003400.10	CASP10	0.145253	0.724314	0.0851311	0.668579	1.32544	0.878968	protein_coding
ENSG00000003402.14	CFLAR	1.95695	2.07145	0.513525	1.9672	1.09486	3.64031	protein_coding
ENSG00000003436.10	TFPI	0.235008	0.255719	1.5824	2.71829	7.21639	10.2523	protein_coding
ENSG00000003509.11	NDUFAF7	1.18103	1.22435	0	0.639408	0.0609944	0.868716	protein_coding
ENSG00000003756.12	RBM5	5.35169	12.0483	3.94961	5.95775	7.30996	8.98838	protein_coding
ENSG00000003987.9	MTMR7	0.0740601	1.26304	0.24622	0.0972454	0.167804	0.0514705	protein_coding
ENSG00000003989.12	SLC7A2	1.27811	3.25615	1.18583	2.26948	4.5257	6.55658	protein_coding
ENSG00000004059.5	ARF5	1.24792	2.92078	1.02323e-10	0.282534	1.16268	0.752584	protein_coding
ENSG00000004139.9	SARM1	0.337079	0.424146	0.063071	0.659259	0.000223721	0.872886	protein_coding
ENSG00000004142.6	POLDIP2	0.748115	1.23784	1.26728	1.94221	1.40766	4.73434	processed_transcript
ENSG00000004399.8	PLXND1	0	1.19613	0.14911	0.805099	5.41157	4.12043	protein_coding
ENSG00000004455.12	AK2	0.887548	4.20589	0.762285	3.53409	6.38116	5.31691	protein_coding
ENSG00000004468.7	CD38	0	0	0.0401267	0.177524	0	0.471831	protein_coding
ENSG00000004478.5	FKBP4	3.51947	3.981	1.28058	2.87329	5.33867	5.23991	protein_coding
ENSG00000004487.10	KDM1A	2.13349	2.89888	3.4605	3.91231	7.42666	4.39206	protein_coding
ENSG00000004534.9	RBM6	2.21537	5.36071	1.30437	2.46565	2.01796	1.72303	protein_coding
ENSG00000004660.10	CAMKK1	0.144943	0.0332646	0	0	0	0	protein_coding
ENSG00000004700.11	RECQL	0.390694	0.155827	1.00271e-05	0.180561	0.671297	0.190862	protein_coding
ENSG00000004766.11	CCDC132	3.10758	1.39268	0.513387	0.34567	1.0824	1.3337	protein_coding
ENSG00000004776.7	HSPB6	0	0.496238	0	0.20364	0.130363	0	protein_coding
ENSG00000004777.12	ARHGAP33	0.733354	1.67206	0.136898	1.00215	0.996507	0.728223	protein_coding
ENSG00000004779.5	NDUFAB1	1.41715	1.40288	0	0	3.12381	2.96983	protein_coding
ENSG00000004799.7	PDK4	0.133519	1.0212	0.328305	0.555842	0.106749	0.160743	protein_coding
ENSG00000004809.9	SLC22A16	0.386881	0	0	0	0.489304	0	protein_coding
ENSG00000004838.9	ZMYND10	0	0.0406106	0	0.585443	0	0	protein_coding
ENSG00000004846.12	ABCB5	0.0480666	0	0	0	0	0	protein_coding
ENSG00000004864.8	SLC25A13	0.045225	0.559624	0.789551	0.76308	1.91679	2.10455	protein_coding
ENSG00000004866.13	ST7	1.05469	2.58847	0.290015	1.24258	1.28609	3.23925	protein_coding
ENSG00000004897.6	CDC27	4.80889	5.24394	10.5762	5.16909	9.0967	14.4869	protein_coding
ENSG00000004939.9	SLC4A1	0.157928	0	0.354	0.0840373	1.52104	1.44695	protein_coding
ENSG00000004961.10	HCCS	1.48144	0.117178	0.265608	0.477971	0.734351	0.835738	protein_coding
ENSG00000004975.7	DVL2	1.44473	1.14502	0.205585	1.07642	4.92961	2.00567	protein_coding
ENSG00000005001.4	PRSS22	0	0.548207	0.177879	0	0	0	protein_coding
ENSG00000005007.8	UPF1	0.462275	0.495193	1.60181	1.15376	0.982347	0.894115	protein_coding
ENSG00000005020.8	SKAP2	0.392252	0.706004	0.140882	0.0989894	0.212448	0.732036	protein_coding
ENSG00000005022.5	SLC25A5	0.763055	2.21554	0.94944	2.87345	3.87782	5.23108	protein_coding
ENSG00000005059.11	CCDC109B	0.471032	0	0.0333034	0.217929	0.335564	0.142035	protein_coding
ENSG00000005075.11	POLR2J	3.05555	2.00984	0.731499	3.74665	5.19803	2.93685	protein_coding
ENSG00000005100.8	DHX33	0.139571	0.828055	0.815277	0.369836	0.84109	3.05355	protein_coding
ENSG00000005108.9	THSD7A	0	0.279355	1.70591	2.70263	0.275764	0.263832	protein_coding
ENSG00000005156.7	LIG3	2.76317	2.46862	1.16707	3.10513	1.99815	4.70538	protein_coding
ENSG00000005175.5	RPAP3	0.92363	0.93634	0.423753	1.1584	1.1543	1.80966	protein_coding
ENSG00000005187.7	ACSM3	0.190509	2.0979	3.20352	4.34543	1.09764	1.84711	protein_coding
ENSG00000005189.14	AC004381.6	1.26908	0.586613	0.275664	0.500977	0.388069	1.16281	protein_coding
ENSG00000005194.10	CIAPIN1	0.924597	1.15952	1.04772	3.20862	2.17288	3.07964	protein_coding
ENSG00000005206.10	SPPL2B	0.867169	1.1327	0.267399	1.9479	0.242163	0.332842	processed_transcript
ENSG00000005238.13	FAM214B	0.277775	0.994162	0.491539	0.539655	0.45908	0.281696	protein_coding
ENSG00000005249.7	PRKAR2B	1.02938	0.094255	0.109304	0.651254	0.172509	0.729343	protein_coding
ENSG00000005302.12	MSL3	0.248228	0.599024	0.495249	0.389323	0.198547	0.748014	protein_coding
ENSG00000005339.8	CREBBP	5.1224	18.3368	5.24295	4.69563	3.20939	4.24326	protein_coding
ENSG00000005379.11	BZRAP1	0.407818	0.617856	0.199474	0.256027	0	0.0560314	protein_coding
ENSG00000005381.6	MPO	0	0	0	0	0.271869	0.54971	protein_coding
ENSG00000005421.4	PON1	0	0	0	0	0.0739927	0	protein_coding
ENSG00000005436.9	GCFC2	0.504999	2.68569	0.355564	3.02229	1.11521	1.64363	protein_coding
ENSG00000005448.12	WDR54	0	2.11244	0.120765	1.25493	0.121414	0.177433	protein_coding
ENSG00000005469.7	CROT	0	0.18521	0.124647	0.0333671	0.0837854	0.139935	protein_coding
ENSG00000005471.11	ABCB4	0	0	0	0.349584	0.3746	0.288684	protein_coding
ENSG00000005483.14	MLL5	4.61594	11.7835	2.39379	9.87622	1.74912	4.35927	protein_coding
ENSG00000005486.11	RHBDD2	0.671434	2.16932	0.564872	2.37867	0.946007	4.01285	protein_coding
ENSG00000005513.9	SOX8	0.0233791	0	0.0991783	0	0.012464	0.182147	protein_coding
ENSG00000005700.10	IBTK	2.24315	1.31162	2.37975	1.51438	1.95818	1.70081	protein_coding
ENSG00000005801.11	ZNF195	5.39628	1.90254	0.634875	0.778617	1.51232	1.80709	protein_coding
ENSG00000005810.12	MYCBP2	1.38764	6.46298	1.01666	3.86649	1.73074	2.56518	protein_coding
ENSG00000005812.6	FBXL3	0.549425	0.438294	0.0863247	1.17926	0.325458	0.812983	protein_coding
ENSG00000005844.12	ITGAL	0	0.122	0	0.368491	0.926859	1.76544	protein_coding
ENSG00000005882.6	PDK2	4.40691	2.36796	6.16659	2.92543	4.20891	1.49845	protein_coding
ENSG00000005884.13	ITGA3	0.950501	4.50514	0.0825088	0.104428	0	0.0303065	protein_coding
ENSG00000005889.11	ZFX	1.04737	1.39229	0.811695	1.75498	0.940828	1.46936	protein_coding
ENSG00000005893.11	LAMP2	1.22502	1.54862	1.8743	4.28022	1.01132	4.19787	protein_coding
ENSG00000005955.8	GGNBP2	0.640477	1.59759	0.628535	2.08109	1.69924	2.89232	protein_coding
ENSG00000005961.13	ITGA2B	0	0	0	0	0	0.480837	protein_coding
ENSG00000006007.7	GDE1	0.991709	1.5129	1.08728	1.6051	1.15065	0.863499	protein_coding
ENSG00000006015.13	C19orf60	0.43377	0.757645	1.19451	0.240827	1.48302	0.512337	protein_coding
ENSG00000006016.6	CRLF1	0	0	0	0.239564	0	0	protein_coding
ENSG00000006025.7	OSBPL7	0.0158512	1.25728	0.157804	0.295926	0.421893	0.161474	protein_coding
ENSG00000006042.6	TMEM98	1.27212	1.20864	1.54413	1.65199	0.74515	2.11191	protein_coding
ENSG00000006047.8	YBX2	0.313823	0.0777924	0.137765	0.309187	0.119505	0.173552	protein_coding
ENSG00000006062.9	MAP3K14	0.0639591	0.254484	0.1246	0	0.0120567	0.035239	processed_transcript
ENSG00000006071.7	ABCC8	0.302047	0.523638	0	0	0	0	protein_coding
ENSG00000006075.11	CCL3	0	0	0	0	0.195386	0.285535	protein_coding
ENSG00000006114.11	SYNRG	4.64339	7.33957	1.77366	4.27821	3.1645	2.44662	protein_coding
ENSG00000006116.3	CACNG3	0	0	0	0.0320401	0	0	protein_coding
ENSG00000006118.10	TMEM132A	5.37942	5.24083	0.666073	0.717014	0.959878	1.08094	protein_coding
ENSG00000006125.12	AP2B1	2.28497	3.13935	1.01855	3.50827	1.58121	3.27008	protein_coding
ENSG00000006194.6	ZNF263	3.44701	0.75171	0.13817	0.41376	0.374974	0.396828	protein_coding
ENSG00000006210.6	CX3CL1	0	0.248212	0.136758	0.745758	0.252071	0.66977	protein_coding
ENSG00000006282.14	SPATA20	3.03497	0.693074	0.595383	1.31159	0.536641	1.04139	protein_coding
ENSG00000006283.13	CACNA1G	0	0.0240066	0	0	0	0.0329734	protein_coding
ENSG00000006327.9	TNFRSF12A	0.485438	2.21576	0.129599	0.191577	0.781776	0.756412	protein_coding
ENSG00000006432.11	MAP3K9	0.477318	1.67397	0.488604	1.55265	0.485445	0.48192	protein_coding
ENSG00000006451.3	RALA	1.25144	0.530871	0.944983	0.618375	0.672964	0.694663	protein_coding
ENSG00000006453.9	BAIAP2L1	0.255847	0.940875	1.06476	2.29541	1.61878	2.41134	protein_coding
ENSG00000006459.6	JHDM1D	1.7148	1.13765	0.134308	0.42342	0.144324	0.501981	protein_coding
ENSG00000006468.9	ETV1	0.504363	2.22033	6.45921	7.3598	6.34765	3.29041	protein_coding
ENSG00000006530.11	AGK	1.71667	1.42431	0.944689	1.26546	1.70824	1.00424	protein_coding
ENSG00000006534.11	ALDH3B1	0	0.144128	0	0	0	0.0406942	processed_transcript
ENSG00000006555.6	TTC22	0.454031	0.39073	0.492499	0.64456	0.885746	0.250255	protein_coding
ENSG00000006576.12	PHTF2	1.2221	1.41322	0.461626	0.410905	0.313591	0.448313	protein_coding
ENSG00000006607.8	FARP2	0.79274	1.05519	0	0.592456	0.296062	1.7775	protein_coding
ENSG00000006611.10	USH1C	0	0.16298	0.139685	0.59796	0	0.309461	protein_coding
ENSG00000006625.13	GGCT	0.379032	0.706212	0.201858	0.675543	0.905233	1.52176	protein_coding
ENSG00000006634.3	DBF4	0.456166	0.20491	0.65609	0.253441	1.35891	1.29698	protein_coding
ENSG00000006652.9	IFRD1	0.127732	2.45804	0.9913	2.15928	0.696737	1.06926	protein_coding
ENSG00000006695.6	COX10	1.14132	0.390514	0.210508	0.55101	0.564447	1.14937	protein_coding
ENSG00000006704.6	GTF2IRD1	0.062961	3.16731	0.660365	3.18325	0.133694	0.447889	protein_coding
ENSG00000006712.10	PAF1	1.05965	2.97247	0.748505	2.45357	2.3707	2.87286	protein_coding
ENSG00000006715.11	VPS41	2.55196	2.48411	0.179295	4.73486	0.489818	1.06607	protein_coding
ENSG00000006740.11	ARHGAP44	0.146974	1.30884	0.413941	0.359681	0.0604176	0.575111	protein_coding
ENSG00000006744.11	ELAC2	5.04758	1.91866	0.851532	1.30474	2.25839	4.17819	protein_coding
ENSG00000006747.10	SCIN	0	0.179281	0	0	0.0449298	0	protein_coding
ENSG00000006756.11	ARSD	2.36534	1.70979	0.787204	1.03523	0.113941	0.306981	protein_coding
ENSG00000006757.7	PNPLA4	1.09331	0.180475	0	0.346778	0.233143	0.511204	protein_coding
ENSG00000006831.9	ADIPOR2	0.589128	0.614679	0.312391	0.791265	0.559073	0.688471	protein_coding
ENSG00000006837.6	CDKL3	0	1.40412	0.053401	0.0567316	0	0	protein_coding
ENSG00000007047.10	MARK4	1.04358	1.63788	0.682055	1.14046	0.959372	0.963694	protein_coding
ENSG00000007062.7	PROM1	1.39586	2.76907	0.522573	1.07284	1.06759	0.584587	protein_coding
ENSG00000007080.6	CCDC124	0.12241	0.125338	0.581484	0.339533	0.216129	0.686157	protein_coding
ENSG00000007168.6	PAFAH1B1	5.30596	9.01247	2.05095	5.77707	7.2903	3.77747	protein_coding
ENSG00000007171.12	NOS2	0	0	0	0.118463	0	0	protein_coding
ENSG00000007174.12	DNAH9	0.0717853	0.0805537	0	0.014656	0	0	protein_coding
ENSG00000007202.9	KIAA0100	6.85857	5.14695	2.78309	6.77733	5.90059	13.4252	protein_coding
ENSG00000007216.10	SLC13A2	0	0	0.0678748	0	0	0	protein_coding
ENSG00000007237.12	GAS7	0.259819	0.192472	0.103406	0.561141	0.0236279	0.228612	protein_coding
ENSG00000007255.6	TRAPPC6A	0.409741	0.930938	0	0.426538	0.802575	0.478846	protein_coding
ENSG00000007264.9	MATK	0.111477	0	0	0	0	0	protein_coding
ENSG00000007314.7	SCN4A	0	0	0.0193719	0	0.0438211	0.0426931	protein_coding
ENSG00000007341.13	ST7L	1.54481	2.01361	0.427504	1.87239	0.0883782	2.68024	protein_coding
ENSG00000007372.14	PAX6	0	0.0741467	0.0414012	0.0402195	0.00549012	0.0320928	protein_coding
ENSG00000007376.3	RPUSD1	0.193283	0.127558	0.157237	0.536453	0.32974	0.0602349	protein_coding
ENSG00000007384.10	RHBDF1	2.30229	3.29099	0.189431	3.86236	0	0.735121	protein_coding
ENSG00000007392.12	LUC7L	3.64248	8.81387	2.28811	5.48395	7.15171	4.3823	protein_coding
ENSG00000007402.7	CACNA2D2	0.677271	0.431404	0.153255	0.626715	0.0288889	0.131942	protein_coding
ENSG00000007516.9	BAIAP3	0	0.101462	2.69011e-33	0.0781308	0.632628	0.198159	protein_coding
ENSG00000007520.3	TSR3	1.02739	0.949439	0.364917	0.666255	0.498459	1.94801	protein_coding
ENSG00000007541.10	PIGQ	1.64753	0.947093	0.536498	1.83299	0.396217	0.874163	protein_coding
ENSG00000007545.10	CRAMP1L	1.72509	1.14803	0.81014	0.861828	0.720981	1.38935	protein_coding
ENSG00000007866.14	TEAD3	1.5191	1.85113	0.461287	1.79171	1.14741	1.01413	protein_coding
ENSG00000007908.10	SELE	0	0	0	0	0	0.0632441	protein_coding
ENSG00000007923.11	DNAJC11	0.54658	1.15248	0.776974	0.519489	1.88646	2.388	protein_coding
ENSG00000007933.8	FMO3	0	0.142039	0.0729048	0	0.100801	0.623132	protein_coding
ENSG00000007944.10	MYLIP	0.968794	0.883325	0.0453773	0.318476	0.524646	0.158903	protein_coding
ENSG00000007952.13	NOX1	0	0	0	0	0.060107	0	protein_coding
ENSG00000007968.6	E2F2	0.302104	0.18125	0	0.179891	0.0366044	0.192576	protein_coding
ENSG00000008018.8	PSMB1	2.30972	3.0848	1.32661	2.00784	1.92791	4.57665	protein_coding
ENSG00000008056.8	SYN1	0.156986	0.370013	0.0475689	0.156303	0.0119562	0.139781	protein_coding
ENSG00000008083.9	JARID2	1.34964	1.66646	0.972255	0.833457	0.848868	0.863094	protein_coding
ENSG00000008086.6	CDKL5	0.802864	2.64927	1.09475	2.14914	0.764334	1.60846	protein_coding
ENSG00000008118.5	CAMK1G	0.373217	0.72137	0	0	0	0	protein_coding
ENSG00000008128.17	CDK11A	0.452826	0.187985	0.116324	1.81183e-11	0.227631	0.7101	protein_coding
ENSG00000008130.11	NADK	1.07638	0.377898	0.313757	0.413261	0.573881	0.686421	protein_coding
ENSG00000008196.7	TFAP2B	0	0.146942	0	0	0.0327779	0	protein_coding
ENSG00000008226.15	DLEC1	0.0250907	0.022237	1.67521e-37	1.01887e-21	1.28619e-15	1.69063e-15	protein_coding
ENSG00000008256.11	CYTH3	0.36768	0.104425	0.0671242	0.195921	0.316076	0.199431	protein_coding
ENSG00000008277.10	ADAM22	0.365503	0.434937	0.21311	0.63148	0.89243	0.122474	protein_coding
ENSG00000008282.3	SYPL1	3.4058	1.52535	0.126737	0.830628	1.20243	1.02622	protein_coding
ENSG00000008283.11	CYB561	0.827762	0.234124	0	0.220602	0.548128	0.184259	protein_coding
ENSG00000008294.16	SPAG9	4.56874	3.82188	2.79758	2.43035	3.49579	3.02077	protein_coding
ENSG00000008300.10	CELSR3	0.0134572	0.0971168	0.161248	0.206093	0.171249	0.271175	protein_coding
ENSG00000008311.10	AASS	0.695339	1.74098	0.250178	1.24273	1.15404	0.865687	protein_coding
ENSG00000008323.11	PLEKHG6	0.0847092	0.582406	0.291727	0.486458	0.180642	1.57025	protein_coding
ENSG00000008324.6	SS18L2	0	1.01013	0	0	0.699434	1.09029	protein_coding
ENSG00000008382.11	MPND	1.05085	0.161324	1.15564	0.622202	0.653608	0.0752206	protein_coding
ENSG00000008394.7	MGST1	4.21274	1.55614	1.39745	2.6236	12.9976	20.1897	protein_coding
ENSG00000008405.7	CRY1	0.519926	0.251471	0.092555	1.26041	0.16137	0.267647	protein_coding
ENSG00000008441.12	NFIX	0	0	0	0.132416	0	0.0742821	protein_coding
ENSG00000008513.10	ST3GAL1	0.0451101	0.409804	0.394369	0.45357	1.45287	2.24504	protein_coding
ENSG00000008516.12	MMP25	0	0.0661837	0	0.254018	0	0	protein_coding
ENSG00000008517.12	IL32	0	0	0.825065	0.22134	0	0	protein_coding
ENSG00000008710.12	PKD1	1.8041	3.76424	1.51919	2.07306	1.05009	2.38849	protein_coding
ENSG00000008838.12	MED24	16.7193	3.04533	2.05104	2.47386	1.91774	0.891126	protein_coding
ENSG00000008853.12	RHOBTB2	0.0456941	0.268267	0.29075	0.472158	0.739288	0.20141	protein_coding
ENSG00000008869.7	HEATR5B	0.34989	0.281308	0.184777	0.59722	0.203851	0.579622	protein_coding
ENSG00000008952.11	SEC62	2.17149	6.01672	1.02358	4.99133	1.96065	5.38333	protein_coding
ENSG00000008988.5	RPS20	27.9412	30.0198	13.6799	24.0562	20.1403	34.8596	protein_coding
ENSG00000009307.11	CSDE1	8.94227	11.5944	3.36982	6.70688	12.1771	10.7524	protein_coding
ENSG00000009335.13	UBE3C	1.36667	1.5595	1.91079	3.58026	1.48866	2.09616	protein_coding
ENSG00000009413.11	REV3L	2.72673	4.57585	1.0899	1.42658	0.971143	1.58153	protein_coding
ENSG00000009694.9	TENM1	0	0.0273874	0.510534	1.29756	0.829068	0.698567	protein_coding
ENSG00000009709.7	PAX7	0	0.138363	0	0	0	0	protein_coding
ENSG00000009724.12	MASP2	0.263036	0.0482199	0	0.694542	0.921787	2.18758	protein_coding
ENSG00000009765.10	IYD	0	0	0	0	0.0455204	0.0591316	protein_coding
ENSG00000009780.10	FAM76A	0	0	0.299995	0	0.527815	0.220384	protein_coding
ENSG00000009790.10	TRAF3IP3	0.0431755	0.0665528	0	1.26168	0.648509	0.822689	protein_coding
ENSG00000009830.6	POMT2	2.28682	1.3089	1.3449	0.385458	0.186953	1.34228	protein_coding
ENSG00000009844.10	VTA1	1.89005	1.62979	1.00225	1.12418	1.00648	2.33905	protein_coding
ENSG00000009950.11	MLXIPL	0.413254	0.226219	1.08823	1.43746	2.12933	7.73127	protein_coding
ENSG00000009954.6	BAZ1B	1.6763	3.23304	1.08115	1.97195	3.47234	2.15134	protein_coding
ENSG00000010017.9	RANBP9	3.46582	3.16946	0.921695	2.41317	1.00979	2.36121	protein_coding
ENSG00000010072.11	SPRTN	0.455365	0.355305	0.156097	0.597808	0.0657537	0.167781	protein_coding
ENSG00000010165.14	METTL13	0.197916	2.06749	0.435601	1.28215	1.47692	0.271359	protein_coding
ENSG00000010219.8	DYRK4	0.692797	2.20271	0	0.578593	1.52796	1.49355	protein_coding
ENSG00000010244.11	ZNF207	10.3223	18.9095	11.409	21.9934	16.1164	17.9832	protein_coding
ENSG00000010256.6	UQCRC1	0.358227	2.6913	0.158322	2.67332	3.06567	2.90486	protein_coding
ENSG00000010270.9	STARD3NL	1.26454	0.772681	0.449276	1.0314	0.931513	0.495048	protein_coding
ENSG00000010278.7	CD9	0	0.800057	0	0	0	0.189275	protein_coding
ENSG00000010292.8	NCAPD2	2.82793	2.01384	0.936457	1.98638	2.33276	2.91751	protein_coding
ENSG00000010295.14	IFFO1	0.77632	0.132442	0	0.323707	0.11825	0.458939	protein_coding
ENSG00000010310.4	GIPR	0.0650193	0.708357	0.472479	0.451231	0.115545	0.16905	protein_coding
ENSG00000010318.14	PHF7	0	0	0.124468	0.719937	0.197519	0	protein_coding
ENSG00000010319.2	SEMA3G	0	0	0	0.0605878	0.0155144	0	protein_coding
ENSG00000010322.11	NISCH	6.79622	7.66872	3.19326	1.45615	1.34494	2.84055	protein_coding
ENSG00000010327.6	STAB1	0.0288128	0	0	0.758548	1.49935	2.36195	protein_coding
ENSG00000010361.9	FUZ	0.00348689	0.213198	1.28339e-23	0.000280499	0.0685914	0.20136	protein_coding
ENSG00000010404.13	IDS	1.12272	1.11048	1.65568	1.05459	0.25777	0.518443	protein_coding
ENSG00000010438.11	PRSS3	0	0	0	0	0.0625043	0	protein_coding
ENSG00000010539.7	ZNF200	0.0300391	0	0.056114	0.323464	0.112102	0	protein_coding
ENSG00000010610.5	CD4	0	1.11372	0.509818	1.20411	2.61161	2.50259	protein_coding
ENSG00000010626.10	LRRC23	0.902599	0.350534	0	0.214001	0	0	protein_coding
ENSG00000010671.11	BTK	0	0	0	0	0.280358	0.38035	protein_coding
ENSG00000010704.14	HFE	0.798144	0	0.389182	0.303032	0.468186	0.336817	protein_coding
ENSG00000010803.12	SCMH1	9.40889	3.57349	3.4579	3.04556	4.04393	3.39191	protein_coding
ENSG00000010810.11	FYN	1.95291	5.5225	2.0592	3.80902	1.34177	1.28548	protein_coding
ENSG00000010818.4	HIVEP2	0.602077	0.882984	0.157662	0.441572	0.106994	0.162151	protein_coding
ENSG00000010932.11	FMO1	0	0	0	0	0	0.65082	protein_coding
ENSG00000011007.7	TCEB3	0.331934	0.84179	0.498711	0.791442	0.530887	1.42236	protein_coding
ENSG00000011009.6	LYPLA2	1.66076	2.88684	0.540315	2.42859	2.28295	2.87243	protein_coding
ENSG00000011021.17	CLCN6	0.718853	1.02018	0.427522	1.02641	1.48974	1.46421	protein_coding
ENSG00000011028.9	MRC2	0	0.19667	0	0.189135	0.254879	0.337806	protein_coding
ENSG00000011052.16	NME2	2.55835	1.75875	2.01763	5.07228	6.89716	2.04412	protein_coding
ENSG00000011105.7	TSPAN9	0.0165807	0.629192	0.0175845	0.0690414	2.48115	0.465049	protein_coding
ENSG00000011114.10	BTBD7	2.33583	4.24689	0.85314	1.3414	2.45681	2.11618	protein_coding
ENSG00000011132.7	APBA3	0.080132	0.5425	0.518341	0.222445	0.0715344	0.475262	protein_coding
ENSG00000011143.12	MKS1	0.376503	3.26957	0	0.348995	0.900452	0	protein_coding
ENSG00000011198.3	ABHD5	0.168717	0.208772	0	0.819621	0.277153	1.31448	protein_coding
ENSG00000011201.6	KAL1	0.0338689	0	0	0	0	0.0351832	protein_coding
ENSG00000011243.11	AKAP8L	4.34585	6.48612	0.74002	0.715911	0.67264	2.01145	protein_coding
ENSG00000011258.11	MBTD1	3.02976	3.58613	0.441418	1.93604	0.544136	0.504696	protein_coding
ENSG00000011260.9	UTP18	0.768125	1.53898	0.595193	0.655982	0.819014	0.440355	protein_coding
ENSG00000011275.14	RNF216	2.71912	5.64554	0.439629	1.98046	1.91793	1.335	protein_coding
ENSG00000011295.9	TTC19	1.55912	2.31226	0.8129	1.89368	0.840562	2.0814	protein_coding
ENSG00000011304.11	PTBP1	8.721	9.99937	10.4354	14.0898	16.5061	19.6655	protein_coding
ENSG00000011332.15	DPF1	0.263035	0	0	0.643416	0	0	protein_coding
ENSG00000011347.5	SYT7	0.10467	0.0726875	0.0155745	0.326131	0.054804	0.163098	protein_coding
ENSG00000011376.5	LARS2	2.03393	1.24492	0.229425	0.161677	0.982913	0.62249	protein_coding
ENSG00000011405.9	PIK3C2A	3.12948	4.02128	2.23624	3.8125	3.16995	3.18701	protein_coding
ENSG00000011422.7	PLAUR	0.477061	1.05901	0	0.576839	0.409991	0.300194	protein_coding
ENSG00000011426.6	ANLN	3.16158	3.67763	0.735578	0.914207	2.92519	5.30228	protein_coding
ENSG00000011451.10	WIZ	1.49531	2.2724	1.36237	1.81472	1.43475	1.28718	protein_coding
ENSG00000011454.11	RABGAP1	5.6072	4.89675	0.994489	4.42	1.84186	1.92534	protein_coding
ENSG00000011465.12	DCN	0	0.979045	0.565754	0.374355	3.16741	1.85943	protein_coding
ENSG00000011478.7	QPCTL	0.762383	0.501444	0.0416751	0.163627	0.609668	0.240418	protein_coding
ENSG00000011485.9	PPP5C	0.918377	3.98719	6.31476	2.60996	2.956	6.95955	protein_coding
ENSG00000011523.9	CEP68	0.597628	1.27045	0.490283	0.957459	0.390689	0.784365	protein_coding
ENSG00000011566.9	MAP4K3	1.9939	4.39838	1.98863	3.22747	1.56787	3.18964	protein_coding
ENSG00000011590.9	ZBTB32	0	0.542747	0	0	0.41652	0.128147	protein_coding
ENSG00000011600.5	TYROBP	0.130519	0.215342	0	0	1.6617	1.80443	protein_coding
ENSG00000011638.6	TMEM159	0.0516559	0	0	0.0545719	0.272493	0.0804818	protein_coding
ENSG00000012048.14	BRCA1	3.11101	1.74874	0.345727	0.817023	3.84867	0.689203	protein_coding
ENSG00000012061.11	ERCC1	4.47396	1.79265	2.11131	1.46394	2.36565	3.21261	protein_coding
ENSG00000012124.10	CD22	0	0.425227	0.0273959	0.0371195	0	0	protein_coding
ENSG00000012171.13	SEMA3B	0	1.06649	0.073078	0.665647	0	0.10737	processed_transcript
ENSG00000012174.7	MBTPS2	0.267982	0.370524	0.290239	0.826029	0.978687	1.59552	protein_coding
ENSG00000012211.8	PRICKLE3	0.0410833	0.221162	0.134326	0.153127	0.0546015	0	protein_coding
ENSG00000012232.4	EXTL3	0.401661	0.626226	0.0699664	0.273167	0.294702	0.436038	protein_coding
ENSG00000012504.9	NR1H4	0	0	0.619147	0.265512	0.574771	1.88745	protein_coding
ENSG00000012660.9	ELOVL5	1.76946	2.64854	0.862668	1.19476	4.07445	2.92725	protein_coding
ENSG00000012779.5	ALOX5	0	0	0	0.221838	0	0	protein_coding
ENSG00000012817.10	KDM5D	0	0	0.248168	0.0740568	0.407557	0.0214138	protein_coding
ENSG00000012822.10	CALCOCO1	7.65832	8.12794	5.8417	11.7345	3.67907	2.75541	protein_coding
ENSG00000012963.9	UBR7	0.0199698	0.626009	0.447668	0.377661	0.15629	0.467764	protein_coding
ENSG00000012983.6	MAP4K5	1.42755	6.24563	2.45517	3.33315	1.94212	2.40294	protein_coding
ENSG00000013016.10	EHD3	0.184512	0.663221	0.318022	0.594591	0.683118	0.934511	protein_coding
ENSG00000013275.3	PSMC4	0.641687	2.1495	1.25211	1.60384	2.47208	3.83609	protein_coding
ENSG00000013288.4	MAN2B2	0.166612	0.214421	0.352784	0.233931	0.443352	0.523962	protein_coding
ENSG00000013297.5	CLDN11	0	0	0	0.173731	0.184467	0.126363	protein_coding
ENSG00000013306.11	SLC25A39	0.252411	0.91318	1.36462e-22	2.41087	1.72664	5.04605	protein_coding
ENSG00000013364.14	MVP	0	0.613572	0	0	0.24047	0.754318	protein_coding
ENSG00000013374.11	NUB1	1.76235	2.85002	0.455469	1.92296	1.29815	1.94811	protein_coding
ENSG00000013375.9	PGM3	1.39693	1.50901	0.670489	1.96246	1.50328	3.37933	protein_coding
ENSG00000013392.5	RWDD2A	0	0.270561	0	0	0.394394	0.576363	protein_coding
ENSG00000013441.11	CLK1	4.25654	6.72533	1.8683	4.49528	1.58157	3.72613	protein_coding
ENSG00000013503.4	POLR3B	0.491605	0.0852419	0.330453	0.19037	0.651935	0.957484	protein_coding
ENSG00000013523.5	ANGEL1	3.92538	7.84387	3.1346	5.20324	3.78162	3.5805	protein_coding
ENSG00000013561.13	RNF14	0	1.87644	0.0805956	1.19032	0.134279	1.47554	protein_coding
ENSG00000013563.8	DNASE1L1	0	0.139556	0	0.140306	0.0285091	0.24458	protein_coding
ENSG00000013573.12	DDX11	0.674048	2.763	0.988717	1.99245	2.70259	2.63197	protein_coding
ENSG00000013583.4	HEBP1	3.52075	1.80473	0.580041	1.96688	0.453569	1.98852	protein_coding
ENSG00000013588.5	GPRC5A	0	0	0	0	0	0.0150874	protein_coding
ENSG00000013619.9	MAMLD1	0.141846	0.510768	1.03374	1.2992	0.385319	0.681383	protein_coding
ENSG00000013725.10	CD6	0	0	0	0	0.392295	0	protein_coding
ENSG00000013810.14	TACC3	4.18204	1.22373	1.11454	0.569234	2.29995	1.63754	protein_coding
ENSG00000014123.9	UFL1	1.33318	0.696073	0.519025	1.96756	1.30454	1.13072	protein_coding
ENSG00000014138.4	POLA2	1.51191	3.73384	0.428878	1.11117	1.11936	3.74677	protein_coding
ENSG00000014164.6	ZC3H3	0.0217326	0.645412	0.27658	0.693786	0.254896	0.372502	protein_coding
ENSG00000014216.10	CAPN1	6.29328	3.23858	1.23172	3.39694	4.11823	2.30973	protein_coding
ENSG00000014257.11	ACPP	0.0799583	0.809697	0	0	0	0.0355435	protein_coding
ENSG00000014641.13	MDH1	5.46458	3.84919	3.87058	2.02701	3.51119	4.32254	protein_coding
ENSG00000014824.8	SLC30A9	3.45334	3.2307	0.896964	1.86688	0.692008	2.67402	protein_coding
ENSG00000014914.15	MTMR11	0	0.0506055	0	0	0.0712327	0.104099	protein_coding
ENSG00000014919.7	COX15	3.62455	1.13896	0.791399	1.33224	0.92963	2.00105	protein_coding
ENSG00000015133.14	CCDC88C	1.70469	2.97181	1.04567	2.14167	1.37263	2.66717	protein_coding
ENSG00000015153.10	YAF2	1.03768	1.40439	0.592227	1.96395	1.67837	1.7623	protein_coding
ENSG00000015171.13	ZMYND11	1.86992	2.54957	0.570312	2.49828	0.987477	1.26786	protein_coding
ENSG00000015285.6	WAS	0	0	0	0	0.32885	1.33038	protein_coding
ENSG00000015413.5	DPEP1	0.442283	1.19547	0.576333	1.4457	0.579433	0.190684	protein_coding
ENSG00000015475.14	BID	0	0.687131	0.250076	0.578983	0.535591	0.695548	protein_coding
ENSG00000015479.13	MATR3	4.94229	10.1678	2.82792	5.9746	4.69344	5.44701	protein_coding
ENSG00000015520.10	NPC1L1	0.602385	3.57129	1.05645	0.606486	1.45924	2.79016	protein_coding
ENSG00000015532.5	XYLT2	0.261342	0.268626	0.115538	1.22202	0.523351	0.38421	protein_coding
ENSG00000015568.7	RGPD5	1.23546	2.18052	1.13428	1.54972	0.553162	0.386318	protein_coding
ENSG00000015676.12	NUDCD3	3.15949	2.50763	0.228394	1.14446	0.375749	0.620737	protein_coding
ENSG00000016082.10	ISL1	0.051748	0	0.246965	0.466867	0	0.282219	protein_coding
ENSG00000016391.5	CHDH	0.0783328	0.03231	0.0623066	0.21745	0.0939626	0.518749	protein_coding
ENSG00000016402.8	IL20RA	0	0.174407	0	0	0	0.10981	protein_coding
ENSG00000016864.12	GLT8D1	2.50345	4.09175	0.958425	1.46792	1.465	2.91292	protein_coding
ENSG00000017260.14	ATP2C1	0.782724	1.33235	0.303472	1.67677	0.189621	1.50176	protein_coding
ENSG00000017373.11	SRCIN1	0.273726	0.274098	0.0488567	1.00034	0	0.0239176	protein_coding
ENSG00000017427.11	IGF1	0	0.0319402	0	0	0	0.437871	protein_coding
ENSG00000017483.10	SLC38A5	0.159469	0	0	0	0.374108	0	protein_coding
ENSG00000017621.11	MAGIX	0	0.425347	0	0	0	0.210154	protein_coding
ENSG00000017797.7	RALBP1	0.872845	2.56827	0.427242	1.72183	0.742773	1.85484	protein_coding
ENSG00000018189.7	RUFY3	2.36131	1.74927	1.04787	1.33408	0.580594	3.70005	protein_coding
ENSG00000018280.12	SLC11A1	0	0.0610636	0	0.308801	0	0.187064	protein_coding
ENSG00000018408.10	WWTR1	1.03817	1.60048	3.85012	1.46819	0.9911	2.37111	protein_coding
ENSG00000018510.8	AGPS	0.431516	0.454438	0.0584225	0.713632	1.06705	1.75135	protein_coding
ENSG00000018607.5	ZNF806	0	0	0	0	0	0.125373	pseudogene
ENSG00000018610.8	CXorf56	0.123785	0	0	0	0	0.241104	protein_coding
ENSG00000018625.10	ATP1A2	0	0	0	0	0	0.0503387	protein_coding
ENSG00000018699.7	TTC27	0.28009	0.286254	0.158158	0.920155	3.50909	0.436438	protein_coding
ENSG00000018869.12	ZNF582	0	0.164262	0	0	0.0269141	0.270515	protein_coding
ENSG00000019102.7	VSIG2	1.55008	0	0.0655158	0	0	0	protein_coding
ENSG00000019144.12	PHLDB1	3.59572	3.1452	1.42119	3.21176	0.459756	0.585231	protein_coding
ENSG00000019186.5	CYP24A1	0	0.595486	0.191389	0	0.219035	0	protein_coding
ENSG00000019485.8	PRDM11	1.21539e-12	0.2297	0	0.151748	0	0.142814	protein_coding
ENSG00000019505.3	SYT13	0.11086	0.0457265	0	0.019234	0	0	protein_coding
ENSG00000019549.4	SNAI2	0.102062	0.617431	0.0360804	0.661085	1.37843	1.9084	protein_coding
ENSG00000019582.10	CD74	2.0541	0.826969	2.26269	1.72972	6.59186	11.8225	protein_coding
ENSG00000019991.11	HGF	0	0	0.0757375	0.335175	2.22971	3.91689	protein_coding
ENSG00000019995.6	ZRANB1	0.441319	0.826047	0.38228	0.955522	0.407052	0.51863	protein_coding
ENSG00000020129.11	NCDN	0.310157	0.736919	0.504368	0.532271	1.10291	0.483289	protein_coding
ENSG00000020181.12	GPR124	2.45043e-20	0	0.138639	0.626316	0.808586	1.25538	protein_coding
ENSG00000020256.15	ZFP64	0.754355	2.06858	0.65548	0.824076	0.775277	2.09305	protein_coding
ENSG00000020426.6	MNAT1	0.74395	0.572392	0.502272	1.68767	0.486181	1.07115	protein_coding
ENSG00000020577.9	SAMD4A	0.0218079	0.349438	0.416905	0.0638796	1.58204	0.609092	protein_coding
ENSG00000020633.14	RUNX3	0	0	0	0	0	0.159588	protein_coding
ENSG00000020922.7	MRE11A	1.26718	1.07347	0.560379	0.576493	0.402904	0.822297	protein_coding
ENSG00000021300.7	PLEKHB1	3.08148	2.55923	3.56031	7.2746	1.24807	0.572786	protein_coding
ENSG00000021355.8	SERPINB1	0.635036	0.523671	0.732374	0.34	0.232166	0.49463	protein_coding
ENSG00000021488.8	SLC7A9	0	0	0.0733968	1.24876	0.238161	0.50605	protein_coding
ENSG00000021574.7	SPAST	0.306473	0.896378	0.251158	0.406046	0.326777	0.434134	protein_coding
ENSG00000021645.13	NRXN3	0.59747	1.4702	0.726875	0.590126	0.1317	0.439517	protein_coding
ENSG00000021762.15	OSBPL5	0.617981	0.300617	0	0.703837	0	0.54097	protein_coding
ENSG00000021776.6	AQR	1.30633	2.98568	1.84065	1.65073	1.60718	1.15268	protein_coding
ENSG00000021826.10	CPS1	0.0149434	0.024572	0.333267	0.181314	6.76179	8.94094	protein_coding
ENSG00000021852.8	C8B	0	0	0.593696	1.35998	1.17515	2.05508	protein_coding
ENSG00000022267.12	FHL1	0	0	0.129105	0.366943	0.146024	0.569062	protein_coding
ENSG00000022277.8	RTFDC1	0.225813	0.823198	0.239485	1.28041	2.35698	0.673272	protein_coding
ENSG00000022556.11	NLRP2	0.0402273	0.764666	3.23537	0.784748	0.439783	1.09703	protein_coding
ENSG00000022567.5	SLC45A4	0.219097	0.188601	0.252568	0.450162	1.08328	1.28719	protein_coding
ENSG00000022840.9	RNF10	0.619154	2.4556	0.885761	3.28823	2.79008	2.30465	protein_coding
ENSG00000022976.11	ZNF839	0.393843	0.215529	0.261184	2.02884	0.0525177	0.230246	protein_coding
ENSG00000023041.7	ZDHHC6	0.824504	3.19172	0.433123	1.6414	0.985402	2.00439	protein_coding
ENSG00000023171.10	GRAMD1B	0.249208	0.069632	0.0241296	0.205268	0.112501	0.0575286	protein_coding
ENSG00000023191.11	RNH1	0.209861	0.30948	0.370945	0.28697	0.460629	0.503671	protein_coding
ENSG00000023228.8	NDUFS1	1.05247	0.903928	0.352728	0.4619	1.11376	2.10434	protein_coding
ENSG00000023287.8	RB1CC1	1.24891	1.18043	0.712269	1.36869	1.08214	1.18863	protein_coding
ENSG00000023318.7	ERP44	0.79301	0.654188	0.218043	0.713411	0.610673	0.663602	protein_coding
ENSG00000023330.10	ALAS1	0.188081	0.778886	1.19851	1.1314	1.60979	1.66383	protein_coding
ENSG00000023445.8	BIRC3	0.100919	0.0277507	0.208836	0.0951895	0	0	protein_coding
ENSG00000023516.7	AKAP11	1.66828	1.69656	0.472825	0.868332	1.19609	1.53506	protein_coding
ENSG00000023572.4	GLRX2	0	0	0.431061	0	0	0.15845	protein_coding
ENSG00000023608.4	SNAPC1	0.0268384	0.177121	4.74682e-30	0.223509	0.200315	0.209099	protein_coding
ENSG00000023697.8	DERA	0.131628	0.579503	0.651455	0.608996	0.561394	0.546972	protein_coding
ENSG00000023734.6	STRAP	1.61828	3.15163	1.56571	1.82229	4.16006	5.58653	protein_coding
ENSG00000023839.6	ABCC2	0.0134192	0	0.227707	0.465644	1.42005	2.96195	protein_coding
ENSG00000023892.9	DEF6	0.213142	0.0586099	0.0753489	0.14792	0.0378771	0.0553532	protein_coding
ENSG00000023902.8	PLEKHO1	0.592066	2.12232	1.48529	1.25191	1.00882	1.09171	protein_coding
ENSG00000023909.5	GCLM	0.0880578	0.460073	0.321603	0.79152	0.438107	0.457374	protein_coding
ENSG00000024048.6	UBR2	0.903088	1.56333	0.435603	0.81691	0.564383	0.994267	protein_coding
ENSG00000024422.7	EHD2	0	0	0.124442	0.0551966	0.201409	0.440255	protein_coding
ENSG00000024526.12	DEPDC1	0.32199	0.663705	0.389684	0.175601	0.947875	1.20218	protein_coding
ENSG00000024862.12	CCDC28A	0.0476489	0.314461	0.202135	0.198409	0	0.0742469	protein_coding
ENSG00000025039.9	RRAGD	0.0799135	0.264019	0.0376577	0.32035	0.189301	0.470293	protein_coding
ENSG00000025156.7	HSF2	0.667699	0.645946	0.118021	0.449221	0.881075	0.433505	protein_coding
ENSG00000025293.11	PHF20	1.52999	0.722834	0.34345	0.521842	1.76735	0.550542	protein_coding
ENSG00000025423.7	HSD17B6	0	0	0	0	0	0.146399	protein_coding
ENSG00000025434.14	NR1H3	0	0.64747	0.295911	0.969903	0.59612	0.9935	protein_coding
ENSG00000025708.8	TYMP	0	0	0	0	0	0.0542085	protein_coding
ENSG00000025770.13	NCAPH2	1.23137	0.236356	0	0	0.364709	0.500849	protein_coding
ENSG00000025772.7	TOMM34	0.518546	1.14072	0.769918	1.9193	0.7372	2.1008	protein_coding
ENSG00000025796.9	SEC63	0.494092	4.6186	2.04957	6.04682	2.92003	6.74311	protein_coding
ENSG00000025800.9	KPNA6	1.28427	2.13602	1.22107	2.06516	1.38265	1.79151	protein_coding
ENSG00000026025.9	VIM	10.4966	14.334	6.17198	12.7237	4.10469	8.11744	protein_coding
ENSG00000026036.16	RTEL1-TNFRSF6B	0.222019	0.346387	0.00010606	4.29188e-20	1.26656e-10	0.0579412	protein_coding
ENSG00000026103.15	FAS	0	0	0	0	0	0.108576	protein_coding
ENSG00000026297.11	RNASET2	2.78856	0.615028	0.664805	1.4913	0.711621	1.51514	protein_coding
ENSG00000026508.11	CD44	0.270215	0	0	1.82442	0.921903	1.19797	protein_coding
ENSG00000026559.8	KCNG1	0	0.199836	0	0	0	0	protein_coding
ENSG00000026652.9	AGPAT4	0.908307	2.95707	0.8133	0.971675	2.11472	0.31141	protein_coding
ENSG00000026950.12	BTN3A1	0.318582	0.226572	0.145592	1.04455	0.711512	0.290787	protein_coding
ENSG00000027001.7	MIPEP	0.216614	0.713572	0	0.703841	0.174179	0.841042	protein_coding
ENSG00000027075.9	PRKCH	1.6878	0.242993	1.03002	0	0.400725	1.00442	protein_coding
ENSG00000027697.8	IFNGR1	0.908327	1.35602	0.176715	0.277531	0.655368	1.03855	protein_coding
ENSG00000027847.9	B4GALT7	0.826468	0.33407	0.605828	0.532742	0.98029	0.939846	protein_coding
ENSG00000028116.12	VRK2	0.0849934	0.701146	0.964144	0.323482	0.326396	0.286218	protein_coding
ENSG00000028137.12	TNFRSF1B	0	0	0	0.109837	0.0843763	0.36992	protein_coding
ENSG00000028203.13	VEZT	7.29475	6.9247	6.27711	6.81828	2.28559	3.39408	protein_coding
ENSG00000028277.13	POU2F2	0.743181	0	0	0.021803	0.066996	0.160288	protein_coding
ENSG00000028310.13	BRD9	0.791678	1.62978	0.653128	1.32886	0.760925	0.985391	protein_coding
ENSG00000028528.10	SNX1	1.92619	3.15236	2.83494	2.5154	1.80638	2.58338	protein_coding
ENSG00000028839.4	TBPL1	0.114481	0.638263	0.119241	0.914903	0.705495	0.962825	protein_coding
ENSG00000029153.10	ARNTL2	0.153534	0.253817	0	0.308133	0.109933	0.599279	protein_coding
ENSG00000029363.11	BCLAF1	4.59639	9.5938	3.75259	9.63078	6.31856	8.99987	protein_coding
ENSG00000029364.7	SLC39A9	1.58441	1.99346	1.38345	2.75596	1.40417	1.89214	protein_coding
ENSG00000029534.15	ANK1	0	2.05416	0.391086	0.415824	0.208839	0.397309	protein_coding
ENSG00000029639.6	TFB1M	1.48163	0.781606	0.174593	1.82912	0.937183	1.83414	protein_coding
ENSG00000029725.12	RABEP1	0.817869	1.08501	0.553271	1.13427	1.63661	1.78123	protein_coding
ENSG00000029993.10	HMGB3	1.42168	1.58925	1.57199	0.697418	1.50861	0.839874	protein_coding
ENSG00000030066.9	NUP160	1.91357	3.19661	0.325452	2.52492	2.01391	1.75817	protein_coding
ENSG00000030110.8	BAK1	0.100662	0.110721	0	0.224706	0.0715542	0	protein_coding
ENSG00000030304.7	MUSK	0	0.270364	0.0227638	0	0	0	protein_coding
ENSG00000030419.12	IKZF2	0.481065	0.840704	0.0160763	0.111558	0.0565696	0.106302	protein_coding
ENSG00000030582.12	GRN	2.03837	2.52279	0.81661	1.19041	2.30984	6.53745	protein_coding
ENSG00000031003.6	FAM13B	0.586958	1.86277	0.345831	1.19488	0.42134	0.426814	protein_coding
ENSG00000031081.6	ARHGAP31	0.0306033	0.100984	0.137203	0.350437	0.138681	0.190745	protein_coding
ENSG00000031691.5	CENPQ	0.125098	0.206398	0.353793	0.515312	0.355696	0.324881	protein_coding
ENSG00000031698.8	SARS	2.11462	1.2546	0.937998	1.95085	3.85819	2.70406	protein_coding
ENSG00000031823.10	RANBP3	2.65133	2.37204	0.793672	2.2568	1.28277	2.03822	protein_coding
ENSG00000032219.14	ARID4A	1.81687	1.51705	0.37238	2.02255	0.368459	0.68549	protein_coding
ENSG00000032389.8	TSSC1	0.239937	0.593988	0	0.0557439	0.277405	0.747596	protein_coding
ENSG00000032444.11	PNPLA6	0.812285	0.378909	0.800176	1.46048	0.1754	0.883194	protein_coding
ENSG00000032742.13	IFT88	0.504311	0.924453	0.138567	0.706364	0.196395	0.348455	protein_coding
ENSG00000033011.7	ALG1	0.471158	0.629343	3.71164e-08	0.318318	0.169262	1.18788	protein_coding
ENSG00000033030.9	ZCCHC8	1.61057	2.2393	0.965024	1.82297	1.24414	1.70579	protein_coding
ENSG00000033050.3	ABCF2	0.281432	1.03116	0.490358	0.390626	0.883113	0.706474	protein_coding
ENSG00000033100.10	CHPF2	0.430603	0.384825	0.0190281	0.146091	0.619039	0.533071	protein_coding
ENSG00000033122.13	LRRC7	0.564503	1.20831	0.21709	0.414368	0	0.158474	protein_coding
ENSG00000033170.12	FUT8	0.887867	0.283394	0.0665708	0.436029	1.11628	0.489497	protein_coding
ENSG00000033178.7	UBA6	7.20186	1.88925	1.34094	0.992773	0.962433	1.12694	protein_coding
ENSG00000033327.8	GAB2	0.986656	2.53388	0.784795	1.35317	0.615159	0.768707	protein_coding
ENSG00000033627.10	ATP6V0A1	4.73968	6.18187	2.75046	7.42049	4.23621	8.77747	protein_coding
ENSG00000033800.9	PIAS1	3.92024	11.2071	3.01357	6.55279	4.58347	3.13674	protein_coding
ENSG00000033867.12	SLC4A7	1.60052	1.55844	0.30185	1.46642	0.472512	1.00983	protein_coding
ENSG00000034053.10	APBA2	0.394535	0.548581	0.192203	0.461684	0.0388973	0.426131	protein_coding
ENSG00000034063.8	UHRF1	0.424378	0.82357	0.1934	0.586313	0.921365	0.650262	processed_transcript
ENSG00000034152.14	MAP2K3	0.383251	0.889005	0.326208	0.711101	0.309022	0.681476	protein_coding
ENSG00000034239.5	EFCAB1	0	0.125805	0	0	0.0664963	0	protein_coding
ENSG00000034510.4	TMSB10	8.98279	13.3863	8.29741	10.4571	4.3255	9.70763	protein_coding
ENSG00000034533.7	ASTE1	0.0566432	5.66083e-41	0.0785401	0.0371064	0.0558862	0.166465	protein_coding
ENSG00000034677.7	RNF19A	1.88769	0.815572	0.246035	0.868761	0.620939	2.0262	protein_coding
ENSG00000034693.10	PEX3	0.349426	1.04596	0.185291	0.351742	0.465719	1.65269	protein_coding
ENSG00000034713.3	GABARAPL2	3.14234	3.35871	0.332464	2.4017	2.16183	2.64566	protein_coding
ENSG00000035115.15	SH3YL1	2.21547	5.15246	2.59291	8.56903	2.23411	1.89948	protein_coding
ENSG00000035141.3	FAM136A	0.905803	1.36453	0.639556	1.4759	2.39354	2.27056	protein_coding
ENSG00000035403.11	VCL	2.94551	3.57648	1.34099	1.81487	1.80883	2.16524	protein_coding
ENSG00000035499.8	DEPDC1B	2.37196	4.27299	2.40177	3.37733	2.24169	3.52933	protein_coding
ENSG00000035664.7	DAPK2	0	0	0	0.0204633	0	0.0426713	protein_coding
ENSG00000035681.3	NSMAF	3.2551	6.4361	1.24844	2.41005	0.505865	1.09607	protein_coding
ENSG00000035687.9	ADSS	2.0316	0.802346	0.190356	0.351974	0.470922	0.560795	protein_coding
ENSG00000035862.8	TIMP2	1.40359	2.66445	1.48348	2.6434	1.18325	2.00915	protein_coding
ENSG00000035928.10	RFC1	1.15559	3.13299	4.82515	2.64055	5.26455	2.99944	protein_coding
ENSG00000036054.8	TBC1D23	0.770636	0.400376	0.206477	1.18781	0.431848	0.390818	protein_coding
ENSG00000036257.8	CUL3	1.9865	4.24359	1.50107	3.12304	1.34119	1.49247	protein_coding
ENSG00000036448.5	MYOM2	0.254166	0	0	0	0	0.137467	protein_coding
ENSG00000036473.5	OTC	0	0	0	0.374536	1.39063	1.96218	protein_coding
ENSG00000036530.4	CYP46A1	0.0431429	0.249627	0.034475	0.625204	0	0.0504191	protein_coding
ENSG00000036549.8	ZZZ3	2.20154	2.99229	0.346072	1.85284	2.17032	1.21779	protein_coding
ENSG00000036565.10	SLC18A1	0	0	0.02728	0	0	0	protein_coding
ENSG00000036672.10	USP2	0.196439	0.173697	0	0	0	0.328134	protein_coding
ENSG00000036828.9	CASR	0	0	0.584558	0.197524	0	0.0991096	protein_coding
ENSG00000037042.8	TUBG2	0	0.709491	0.0442615	0.730391	1.65631	0.52766	protein_coding
ENSG00000037241.3	RPL26L1	0.520583	0.0195943	0.306688	0	1.07914	1.62235	protein_coding
ENSG00000037280.11	FLT4	0	0	0.0516296	0.0913742	0.0766174	0.649551	protein_coding
ENSG00000037474.10	NSUN2	0.618453	1.58034	0.0702777	0.70252	0.534031	0.561922	protein_coding
ENSG00000037637.6	FBXO42	0.351969	1.11178	0.475286	1.0468	1.00535	0.179093	protein_coding
ENSG00000037749.7	MFAP3	1.96243	1.48746	0.702484	2.99995	0.938908	2.6223	protein_coding
ENSG00000037757.9	MRI1	0.0834042	0.960077	0.424571	0.664028	0.747723	0.977157	protein_coding
ENSG00000037897.12	METTL1	0	0	1.06827	0.275983	1.34336	0.773383	protein_coding
ENSG00000037965.4	HOXC8	0	0.0348883	0	0	0	0	protein_coding
ENSG00000038002.4	AGA	0.541303	0.154342	0.243575	0.477971	0.36698	0.718265	protein_coding
ENSG00000038210.9	PI4K2B	0.378679	0.743634	0.214755	0.641541	1.68813	1.86386	protein_coding
ENSG00000038219.8	BOD1L1	1.901	2.63247	1.33023	3.82141	1.12343	1.29265	protein_coding
ENSG00000038274.11	MAT2B	0.905659	0.83087	0.414231	1.09399	1.54593	1.1635	protein_coding
ENSG00000038295.3	TLL1	0	0	0	0.0412248	0	0	protein_coding
ENSG00000038358.10	EDC4	0.28844	1.22617	0.443411	1.7164	2.46237	2.94393	protein_coding
ENSG00000038382.13	TRIO	2.28096	2.12152	0.997921	2.31314	2.8045	2.3196	protein_coding
ENSG00000038427.11	VCAN	11.0101	9.49674	5.2472	8.68402	2.03876	1.03866	protein_coding
ENSG00000038532.10	CLEC16A	1.79546	3.19106	0.259513	0.572766	1.60488	1.14736	protein_coding
ENSG00000038945.9	MSR1	0	0	0	0.234903	0.151944	0.840796	protein_coding
ENSG00000039068.13	CDH1	8.23237	14.3799	2.45687	6.64253	1.2347	2.4038	protein_coding
ENSG00000039123.11	SKIV2L2	0.751766	1.309	1.12394	1.7809	1.42548	1.3213	protein_coding
ENSG00000039319.12	ZFYVE16	6.34733	5.49763	1.94121	3.79153	2.58044	1.85885	protein_coding
ENSG00000039523.12	FAM65A	5.23544	7.06709	2.0576	6.01871	2.9201	4.50466	protein_coding
ENSG00000039537.9	C6	0.482195	0.446329	1.71498	4.16828	0.24479	0.109524	protein_coding
ENSG00000039560.9	RAI14	14.5476	6.29457	0.70984	0.480658	2.12847	2.56135	protein_coding
ENSG00000039650.5	PNKP	0.406943	1.01513	0.374012	1.75625	1.93529	0.320065	protein_coding
ENSG00000040199.14	PHLPP2	0.202054	0.611247	0.137673	0.299853	0.189532	0.203114	protein_coding
ENSG00000040275.12	SPDL1	0.772713	3.55664	0.477631	2.94764	2.05026	2.24811	protein_coding
ENSG00000040341.13	STAU2	3.26692	4.00207	0.969503	4.34699	1.66237	5.17808	protein_coding
ENSG00000040487.8	PQLC2	0.598582	1.16022	0.293319	0.06507	0.524859	0.542024	protein_coding
ENSG00000040531.10	CTNS	0.373456	0.218524	0.0918116	0.521446	0.47686	1.21405	protein_coding
ENSG00000040608.9	RTN4R	0.20045	0.218096	0	0	0	0	protein_coding
ENSG00000040633.8	PHF23	0.389271	0.350763	1.37101	1.6072	2.14117	0.576186	protein_coding
ENSG00000040731.6	CDH10	1.15851	2.41484	0.370219	1.74429	0.0221074	0.108789	protein_coding
ENSG00000040933.10	INPP4A	0.700084	0.751558	0.0483391	0.560706	0.425383	0.652078	protein_coding
ENSG00000041353.5	RAB27B	0.168517	0.193833	0.010383	0	0	0.0152552	protein_coding
ENSG00000041357.11	PSMA4	3.51962	3.10649	1.03864	1.33318	3.33612	4.62153	protein_coding
ENSG00000041515.10	MYO16	0	0.0400983	0.0242121	0	0	0.0489504	protein_coding
ENSG00000041802.6	LSG1	0.379164	1.62209	0.211642	0.758564	0.468147	1.63976	protein_coding
ENSG00000041880.10	PARP3	0.739636	1.59874	0.225234	0.0421107	0.654281	0.283649	protein_coding
ENSG00000041982.10	TNC	0	0.0373869	0	0.0399821	0	0.0706188	protein_coding
ENSG00000041988.10	THAP3	3.42406e-07	1.00591	0.669844	0.926582	0.282959	0.126363	protein_coding
ENSG00000042062.7	FAM65C	0	0	0.069612	0	0.0358668	0.240213	protein_coding
ENSG00000042088.9	TDP1	0.891226	1.4858	0.68164	0.43506	1.56012	0.496262	protein_coding
ENSG00000042286.10	AIFM2	0.0832095	0.262217	0	0.213759	0.335538	0.0685638	protein_coding
ENSG00000042304.6	C2orf83	0	0.0637614	0	0	0	0	protein_coding
ENSG00000042317.12	SPATA7	3.30187	2.78873	0.917221	2.29738	0.285706	0.582121	protein_coding
ENSG00000042429.6	MED17	0.85911	3.49018	0.516452	0.839285	1.50949	0.942097	protein_coding
ENSG00000042445.9	RETSAT	0	0	0.311325	0.299836	1.32737	0.399728	protein_coding
ENSG00000042493.10	CAPG	0	0.15294	0.167254	0	0	0	protein_coding
ENSG00000042753.7	AP2S1	0.693377	0.513574	0.213844	1.40009	1.82546	4.60784	protein_coding
ENSG00000042781.8	USH2A	0.0225579	0.0124351	0.0239798	0	0.0180816	0.0293603	protein_coding
ENSG00000042980.8	ADAM28	0.060649	0.0166773	0	1.52657	0	1.42495	protein_coding
ENSG00000043039.4	BARX2	0	0.363888	0	0	0	0	protein_coding
ENSG00000043093.9	DCUN1D1	0.241971	2.80091	1.32493	1.20109	1.56403	1.10179	protein_coding
ENSG00000043143.15	PHF15	0	0.145578	0.0116971	0	0.0823204	0.353737	protein_coding
ENSG00000043355.6	ZIC2	0	0	0	0	0	0.289994	protein_coding
ENSG00000043462.7	LCP2	0	0	0	0	0.228244	1.017	protein_coding
ENSG00000043514.10	TRIT1	1.4554	2.27894	1.22969	2.01791	1.32007	1.25499	protein_coding
ENSG00000044090.4	CUL7	0.571019	0.941948	0.517992	0.468812	0.542432	1.92824	protein_coding
ENSG00000044115.15	CTNNA1	16.0129	9.94324	7.22915	6.31423	8.24408	6.28458	protein_coding
ENSG00000044446.6	PHKA2	0.849468	2.89237	1.14372	3.34307	1.08749	2.27459	protein_coding
ENSG00000044459.9	CNTLN	0.417643	0.924246	0.0711851	0.80106	0.873172	1.04017	protein_coding
ENSG00000044574.7	HSPA5	3.39268	6.56029	3.2112	8.22812	9.70487	19.2986	protein_coding
ENSG00000046604.8	DSG2	3.37405	5.87276	1.28353	3.08516	1.34909	2.05727	protein_coding
ENSG00000046647.9	GEMIN8	0.328492	0.209765	0.405368	0.0588228	0.203768	0.462255	protein_coding
ENSG00000046651.10	OFD1	0.568268	2.40211	0.55403	2.94911	0.383891	1.48463	protein_coding
ENSG00000046653.10	GPM6B	0.284817	0.743041	0.383818	0.590545	0.102227	1.25524	protein_coding
ENSG00000046889.14	PREX2	0.300918	0.659989	0.0632919	0.269062	0.0388864	0.423236	protein_coding
ENSG00000047056.10	WDR37	0.0476579	0.105431	0.0578414	0.330744	0.122237	0.396057	protein_coding
ENSG00000047188.11	YTHDC2	1.17748	1.71931	0.757066	1.19866	1.49868	0.816417	protein_coding
ENSG00000047230.10	CTPS2	1.16601	1.53074	0.717719	1.36669	0.656476	0.668755	protein_coding
ENSG00000047249.11	ATP6V1H	2.18989	2.00797	0.447581	2.78365	1.0727	1.06273	protein_coding
ENSG00000047315.10	POLR2B	1.04293	0.574079	0.619918	0.781488	0.950401	2.27745	protein_coding
ENSG00000047346.8	FAM214A	0.342446	3.70279	0.45921	3.69018	0.33895	1.22323	protein_coding
ENSG00000047365.6	ARAP2	0.282122	0.22617	0.223699	0.697653	0.520059	0.439604	protein_coding
ENSG00000047410.8	TPR	7.42104	3.64703	1.69534	3.06229	4.22048	3.89204	protein_coding
ENSG00000047457.9	CP	7.57423e-25	2.9888e-30	2.39998	0.974394	2.22786	5.93742	protein_coding
ENSG00000047578.8	KIAA0556	0.22398	0.625581	0.385764	0.45848	1.15556	0.454889	protein_coding
ENSG00000047579.14	DTNBP1	0	0.358003	0	0.210621	0.305283	0.219947	protein_coding
ENSG00000047597.5	XK	0	0.0677728	0.0290429	0.019005	0.116796	0.170685	protein_coding
ENSG00000047617.10	ANO2	0	0.632703	0	0	0	0	protein_coding
ENSG00000047621.7	C12orf4	0.427435	0.676792	0.341075	0.958366	0.903413	0.204932	protein_coding
ENSG00000047634.10	SCML1	0.526576	0.626118	0.56837	1.69566	2.15159	1.64811	protein_coding
ENSG00000047644.13	WWC3	0	0.416113	0.250214	0.163734	0.131497	0.67399	protein_coding
ENSG00000047648.16	ARHGAP6	0	0.09334	0.019372	0	0.68555	0.680558	protein_coding
ENSG00000047662.4	FAM184B	0.248785	1.02978	0.114163	0.552821	0.120516	0.184599	protein_coding
ENSG00000047849.17	MAP4	4.17107	3.83307	2.35905	3.298	2.44788	4.747	protein_coding
ENSG00000047932.9	GOPC	0.747007	1.6139	0.622769	1.76227	1.46655	1.11038	protein_coding
ENSG00000047936.6	ROS1	0	0	0	0	0	0.0299169	protein_coding
ENSG00000048028.7	USP28	3.08779	1.61366	0.72473	1.35806	0.499748	1.13846	protein_coding
ENSG00000048052.16	HDAC9	0	0.0972372	0	0	0.238582	0.915583	protein_coding
ENSG00000048140.13	TSPAN17	0.0784189	0.291091	0.534644	0.480384	0.29265	0.732253	protein_coding
ENSG00000048162.15	NOP16	0.151666	1.01143	0.389684	0.170439	0.522403	1.52678	protein_coding
ENSG00000048342.11	CC2D2A	0.487003	1.76849	0.23837	0.327733	1.33975	1.45788	protein_coding
ENSG00000048392.7	RRM2B	0	0.262359	0.582016	0.24735	0.14263	0.263832	protein_coding
ENSG00000048405.5	ZNF800	4.34985	2.19252	0.757783	2.28665	1.57197	1.72358	protein_coding
ENSG00000048471.8	SNX29	0.107662	1.03533	0.0755715	0.848299	0.206142	0.312207	protein_coding
ENSG00000048540.10	LMO3	0.625921	1.8525	0.066489	0	1.29353	0	protein_coding
ENSG00000048544.5	MRPS10	0.50675	1.05903	0.358287	0.797146	1.24274	1.89509	protein_coding
ENSG00000048545.9	GUCA1A	0	0	0	0	0	0.0705205	protein_coding
ENSG00000048649.9	RSF1	5.98078	4.58956	2.39983	3.63005	2.34046	2.01877	protein_coding
ENSG00000048707.8	VPS13D	0.529349	0.77631	1.56541	1.45329	0.706778	1.3154	protein_coding
ENSG00000048740.11	CELF2	0.86268	0.334591	0.237483	0.205633	0.223785	0.694686	protein_coding
ENSG00000048828.11	FAM120A	0.961658	2.07518	1.01402	2.30296	3.79468	4.55363	protein_coding
ENSG00000048991.12	R3HDM1	9.67544	4.65611	3.70366	8.6571	8.46354	6.07242	protein_coding
ENSG00000049089.9	COL9A2	0.747199	0.0821862	2.9462	1.75043	0.199175	0	protein_coding
ENSG00000049130.8	KITLG	0	0.429751	0.038597	0.120512	0.486027	0.199963	protein_coding
ENSG00000049167.9	ERCC8	0.446414	0.51539	0.306859	1.36454	0.293457	0	protein_coding
ENSG00000049192.10	ADAMTS6	2.07458	0.448063	0.166518	0.586319	0.0926324	0.0500231	protein_coding
ENSG00000049239.7	H6PD	0.897304	0.696681	0.232178	0.748806	0.947336	1.31598	protein_coding
ENSG00000049245.8	VAMP3	2.4746	1.60011	1.08605	2.8887	0.947912	2.51296	protein_coding
ENSG00000049246.9	PER3	0.272592	0.0254075	0.0120399	0.129842	0.49674	0.200139	protein_coding
ENSG00000049247.9	UTS2	0.0445239	0.0480537	0	0	0.0222689	0	protein_coding
ENSG00000049283.13	EPN3	0	0.146279	0	0	0	0	protein_coding
ENSG00000049323.10	LTBP1	2.53258	2.31512	0.843736	0.223867	1.13579	1.77181	protein_coding
ENSG00000049449.3	RCN1	7.19262	3.00852	2.90581	2.48907	8.74699	5.63831	protein_coding
ENSG00000049540.11	ELN	0	0	0	0	0.0420911	0.0410077	protein_coding
ENSG00000049541.5	RFC2	0.468966	0.38687	0.114607	1.09016	0.35897	1.37705	protein_coding
ENSG00000049618.15	ARID1B	3.34666	6.88725	1.26563	3.37892	2.50427	2.65861	protein_coding
ENSG00000049656.9	CLPTM1L	1.32507	3.99051	0.395805	1.47371	0.687615	1.19986	protein_coding
ENSG00000049759.12	NEDD4L	7.24405	6.84769	3.36192	4.3044	3.68831	5.28405	protein_coding
ENSG00000049768.10	FOXP3	0.156071	0	0	0	0	0	protein_coding
ENSG00000049769.8	PPP1R3F	0	0.144423	0	0.231371	0	0.0649362	protein_coding
ENSG00000049860.9	HEXB	0.564675	1.61724	0.840125	1.90003	1.10911	2.59546	protein_coding
ENSG00000049883.9	PTCD2	0.0805135	0.581357	0	0	0.185732	0.235642	protein_coding
ENSG00000050030.8	KIAA2022	0.0060741	0.100216	0.00644186	0.0084308	0	0	protein_coding
ENSG00000050130.12	JKAMP	0.533619	2.41219	0.265258	2.15469	0.607478	2.25501	protein_coding
ENSG00000050165.13	DKK3	4.07042	1.58769	0	1.27861	0.364625	0.341767	protein_coding
ENSG00000050327.9	ARHGEF5	0.390011	1.18207	0.254912	0.919554	0.195254	0.479101	protein_coding
ENSG00000050344.7	NFE2L3	0.425454	1.08483	0.102548	0.429473	0.03093	0.241071	protein_coding
ENSG00000050393.6	CCDC90A	0.114972	0.474228	0.1829	0	0.459709	0.537452	protein_coding
ENSG00000050405.8	LIMA1	1.29038	2.40657	1.20381	3.75163	2.05227	1.82317	protein_coding
ENSG00000050426.10	LETMD1	4.75535	3.35221	2.55052	3.22756	1.18332	2.1206	protein_coding
ENSG00000050438.10	SLC4A8	0.0276169	0.104291	0	0.0383321	0.0147233	0	protein_coding
ENSG00000050555.12	LAMC3	0	0	0.0123255	0	0.179729	0.0181093	protein_coding
ENSG00000050628.15	PTGER3	0.0105542	0	0	0	0	0	protein_coding
ENSG00000050748.12	MAPK9	0.826111	1.0663	0.768102	1.41887	1.35648	0.873244	protein_coding
ENSG00000050767.11	COL23A1	0	0	0	0	0.0372453	0.145146	protein_coding
ENSG00000050820.12	BCAR1	0.903085	2.98586	1.3709	1.96983	1.23296	4.13202	protein_coding
ENSG00000051009.6	FAM160A2	2.09599	1.84442	0.552695	2.18824	2.48106	2.92857	protein_coding
ENSG00000051108.10	HERPUD1	1.8402	1.51784	0.0544658	0.863153	2.33878	3.86514	protein_coding
ENSG00000051128.14	HOMER3	1.37283	1.49241	0.113118	0.958362	1.51981	0.921	protein_coding
ENSG00000051180.12	RAD51	0	0	0	0.353993	0.268575	0.452172	protein_coding
ENSG00000051341.9	POLQ	0.593008	0.20104	0.0430762	0.191679	0.307486	0.341764	protein_coding
ENSG00000051382.4	PIK3CB	0.593288	1.37173	0.710052	0.462599	0.551968	0.798846	protein_coding
ENSG00000051523.6	CYBA	0	0.465571	0.448904	0.12414	0.190728	0.506026	protein_coding
ENSG00000051596.5	THOC3	0.0108749	0.435907	0.166574	2.35958e-29	6.7144e-06	1.91101	protein_coding
ENSG00000051620.5	HEBP2	0.360014	0.35585	0.458174	0.386484	2.44939	0.560976	protein_coding
ENSG00000051825.9	MPHOSPH9	2.57014	0.979946	1.01831	3.15099	1.92574	1.40614	protein_coding
ENSG00000052126.10	PLEKHA5	4.97268	5.07533	3.32381	5.85103	0.909274	3.11507	protein_coding
ENSG00000052344.11	PRSS8	0.387407	1.86374	0.646833	0.784719	0	0.0593975	protein_coding
ENSG00000052723.7	SIKE1	0.621427	1.34037	0.755163	2.08648	0.917972	1.23056	protein_coding
ENSG00000052749.9	RRP12	1.22104	2.40513	0.368998	2.91347	1.3002	0.332862	protein_coding
ENSG00000052795.8	FNIP2	1.3698	2.98883	0.545306	0.98753	0.957228	1.6283	protein_coding
ENSG00000052802.8	MSMO1	3.67459	6.62093	2.53598	5.90373	23.8904	35.8929	protein_coding
ENSG00000052841.9	TTC17	5.3874	12.8494	3.74055	6.84877	5.36156	5.137	protein_coding
ENSG00000053108.12	FSTL4	0	0.0651089	0	0.0416765	0.0320157	0	protein_coding
ENSG00000053254.11	FOXN3	1.52029	1.74762	1.46043	4.13404	2.39368	3.98833	protein_coding
ENSG00000053328.8	METTL24	0	0.315304	0.337796	0.530509	0	0	protein_coding
ENSG00000053371.8	AKR7A2	0.66752	0.903831	1.44465	1.76253	0.26209	0.944871	protein_coding
ENSG00000053372.4	MRTO4	0.522857	0.0508028	0.032656	0.128216	2.69456	0.527778	protein_coding
ENSG00000053438.7	NNAT	3.8237	10.0939	3.05701	2.44951	1.28583	1.01058	protein_coding
ENSG00000053501.8	USE1	0	1.39581	0.45366	0.531416	0.715358	1.49253	protein_coding
ENSG00000053524.7	MCF2L2	0.539204	0	2.75855e-12	2.90181e-34	0	0	protein_coding
ENSG00000053702.10	NRIP2	0.493217	0.42829	0	0.0720611	0.166071	0.0808983	protein_coding
ENSG00000053770.7	AP5M1	0.602913	0.755082	0.41808	0.386233	0.34272	0.572678	protein_coding
ENSG00000053900.6	ANAPC4	0.723604	3.10992	0.917154	2.5078	0.721833	0.808402	protein_coding
ENSG00000053918.10	KCNQ1	0	0.0376106	0	0	0	0	protein_coding
ENSG00000054116.7	TRAPPC3	2.70491	0.770676	1.51031	1.07694	1.05147	1.2293	protein_coding
ENSG00000054118.9	THRAP3	7.03528	5.91348	6.35804	4.17804	3.83583	5.53669	protein_coding
ENSG00000054148.13	PHPT1	0.115158	1.6078	0.121895	0.601459	2.33492	4.50087	protein_coding
ENSG00000054219.9	LY75	0.0310555	0.0418684	0	0.070445	0.0496641	0.129042	protein_coding
ENSG00000054267.16	ARID4B	3.847	3.09746	0.854127	2.95027	1.22676	0.757923	protein_coding
ENSG00000054277.8	OPN3	0.313495	0.646538	0.18759	0.550247	0.181372	0.769035	protein_coding
ENSG00000054282.10	SDCCAG8	1.00089	1.3014	0.847533	1.65926	1.61541	0.554796	protein_coding
ENSG00000054356.7	PTPRN	1.31767	0	0	0	0	0.105683	protein_coding
ENSG00000054392.8	HHAT	0.5822	0.43997	0.382052	0.279137	0.0700066	0.0409228	protein_coding
ENSG00000054523.12	KIF1B	2.19586	5.89528	0.981936	2.95594	2.15086	1.51458	protein_coding
ENSG00000054598.5	FOXC1	0	0.0341191	0	0	0	0.0322232	protein_coding
ENSG00000054611.9	TBC1D22A	0.288451	1.41815	0.87853	0.289453	0.585218	0.985665	protein_coding
ENSG00000054654.11	SYNE2	7.56091	5.51786	1.26684	6.32017	0.722597	1.44994	protein_coding
ENSG00000054690.9	PLEKHH1	7.65382	8.05499	2.89655	3.0955	1.40491	2.38974	protein_coding
ENSG00000054793.9	ATP9A	1.45827	2.49203	0.804023	1.36872	0.473904	0.532669	protein_coding
ENSG00000054938.11	CHRDL2	0	0.341885	0	0	0.114077	0.0911099	protein_coding
ENSG00000054965.6	FAM168A	4.83855	5.52645	3.59976	6.48526	3.41896	3.12712	protein_coding
ENSG00000054967.8	RELT	0.0658418	0	0	0.309665	0.105306	0.20519	protein_coding
ENSG00000054983.12	GALC	0.900108	2.53906	0.619826	0.840851	0.745869	0.715126	protein_coding
ENSG00000055044.5	NOP58	0.696802	3.10803	0.295636	1.9986	2.8311	4.34369	protein_coding
ENSG00000055070.12	SZRD1	1.37999	2.30635	1.23854	2.75677	1.02989	2.95215	protein_coding
ENSG00000055118.10	KCNH2	0	0.290343	0	0	0.337576	0.0457015	protein_coding
ENSG00000055130.10	CUL1	1.20006	1.72307	0.777667	1.69629	1.49262	1.14259	protein_coding
ENSG00000055147.13	FAM114A2	0.134496	0.328705	0.331932	0.0292808	0.224934	0.349995	protein_coding
ENSG00000055163.14	CYFIP2	2.04229	1.34634	2.45909	1.88205	0.459452	0.866912	protein_coding
ENSG00000055208.12	TAB2	8.60468	4.53741	2.07707	3.87974	4.11688	4.02303	protein_coding
ENSG00000055211.8	GINM1	0.352188	0.626688	0.33616	0.391067	0.732264	0.439025	protein_coding
ENSG00000055332.11	EIF2AK2	0.688551	1.92723	0.6702	0.86703	1.21468	1.32681	protein_coding
ENSG00000055483.12	USP36	3.36842	2.35067	2.05468	3.31924	3.58108	1.9518	protein_coding
ENSG00000055609.13	MLL3	4.68573	4.76595	2.29045	3.6607	2.00374	3.14081	protein_coding
ENSG00000055732.7	MCOLN3	1.4769	3.37413	0	0.285431	0	0.239787	protein_coding
ENSG00000055813.4	CCDC85A	0	0.0886051	0	0	0	0	protein_coding
ENSG00000055917.11	PUM2	1.4733	4.20147	0.975311	2.84574	1.28811	3.37483	protein_coding
ENSG00000055950.12	MRPL43	0.343948	1.40968	1.59655	3.39084	3.19935	1.26306	protein_coding
ENSG00000055955.11	ITIH4	0	0.40032	0.122884	0.413975	8.96092e-25	0.734131	protein_coding
ENSG00000055957.6	ITIH1	0	0	0.996044	2.74833	11.5143	11.1376	protein_coding
ENSG00000056050.6	C4orf27	0.0579535	0.643842	0.137954	0.643512	0.623627	0.383296	protein_coding
ENSG00000056097.11	ZFR	6.12131	5.36095	5.2321	7.64546	8.79409	4.48033	protein_coding
ENSG00000056277.11	ZNF280C	1.12171	0.710639	1.18962	0.662328	0.520848	0.789353	protein_coding
ENSG00000056487.11	PHF21B	1.44566	0.352509	0.153239	0.31218	0.481046	0.0637207	protein_coding
ENSG00000056558.6	TRAF1	0.115115	0.22157	0	0.184198	0.132204	0.0896867	protein_coding
ENSG00000056586.10	RC3H2	1.56297	2.0144	1.22721	1.83724	1.6367	1.53633	protein_coding
ENSG00000056661.9	PCGF2	8.75903	7.21116	4.04535	6.2031	2.85837	2.50551	protein_coding
ENSG00000056736.5	IL17RB	0.819044	1.28725	0.505134	0.739805	1.2186	0.92024	protein_coding
ENSG00000056972.14	TRAF3IP2	0.838572	1.25384	0.159313	1.61685	0.248844	0.744691	protein_coding
ENSG00000056998.13	GYG2	2.32285	1.2783	0.804525	1.17915	1.49055	2.54237	protein_coding
ENSG00000057019.11	DCBLD2	6.4064	14.9808	2.10345	6.58261	2.63032	12.3254	protein_coding
ENSG00000057149.10	SERPINB3	0	2.01294e-23	0	0	0	3.70514e-06	protein_coding
ENSG00000057252.8	SOAT1	1.16103	2.17983	0.232271	0.749076	1.92197	1.68799	protein_coding
ENSG00000057294.9	PKP2	0.929702	1.5859	0.90177	2.0242	0.970282	0.698382	protein_coding
ENSG00000057593.9	F7	0	0.488204	0.229627	4.90707	1.98769	2.30538	protein_coding
ENSG00000057608.11	GDI2	6.21023	7.72458	3.15054	5.06249	6.51472	11.4522	protein_coding
ENSG00000057657.10	PRDM1	0.289511	1.21038	0	0	0.196125	0	protein_coding
ENSG00000057663.8	ATG5	0.266791	0.980465	0.339532	0.226466	0.483591	1.40942	protein_coding
ENSG00000057704.6	TMCC3	0.169817	0.730487	0.329823	1.25969	0.00646633	0.0254697	protein_coding
ENSG00000057757.5	PITHD1	0.0551722	0.273083	0.351076	1.14868	0.911815	1.35089	protein_coding
ENSG00000057935.9	MTA3	0.453573	3.6799	1.20542	3.78583	2.4236	4.13993	protein_coding
ENSG00000058056.4	USP13	0.231243	1.32722	0.110082	0.684465	1.30109	0.840757	protein_coding
ENSG00000058063.10	ATP11B	0.89535	4.74242	0.824177	2.5059	0.70139	1.39013	protein_coding
ENSG00000058085.10	LAMC2	0.0138494	0.159949	0	0.0688179	0	0	protein_coding
ENSG00000058091.12	CDK14	0.958401	2.67684	1.49251	2.46649	1.70608	1.63976	protein_coding
ENSG00000058262.5	SEC61A1	1.29521	2.55655	0.75204	2.68131	3.32207	8.0038	protein_coding
ENSG00000058272.11	PPP1R12A	4.35324	6.42	3.00734	4.60908	3.75727	4.18518	protein_coding
ENSG00000058335.10	RASGRF1	0	0.0563697	0	0	0	0	protein_coding
ENSG00000058404.15	CAMK2B	0.373224	2.14297	0	0.0477065	0	0	protein_coding
ENSG00000058453.11	CROCC	1.63317	0.483086	0	1.36634	0.276672	0.363335	protein_coding
ENSG00000058600.11	POLR3E	0.914593	2.03268	0.46057	1.64718	1.55289	4.63709	protein_coding
ENSG00000058668.10	ATP2B4	0.845495	2.1171	0.890245	0.770243	0.339858	0.749068	protein_coding
ENSG00000058673.11	ZC3H11A	4.13486	5.78446	3.81944	2.77293	3.86441	3.98092	protein_coding
ENSG00000058729.6	RIOK2	0.0331702	0.975195	0.752225	3.42311	0.541123	0.415457	protein_coding
ENSG00000058799.8	YIPF1	0	1.3603	0.352082	1.13729	0.608222	0.461646	protein_coding
ENSG00000058804.10	TMEM48	1.61831	1.19862	0.262112	0.62969	1.68119	3.92101	protein_coding
ENSG00000059122.12	FLYWCH1	0.0766276	0.47256	0.32532	0.0265896	1.00403	0.586917	protein_coding
ENSG00000059145.13	UNKL	0.385313	0.417714	0.20556	0.467921	2.16067	0.691135	protein_coding
ENSG00000059377.10	TBXAS1	0	0.411418	0	0.110926	0	0.322204	protein_coding
ENSG00000059378.8	PARP12	0	0	0.165243	0	0.413603	0.898993	protein_coding
ENSG00000059573.4	ALDH18A1	1.10693	1.30202	0.8804	1.90793	0.817039	2.1558	protein_coding
ENSG00000059588.5	TARBP1	2.00152	7.18804	1.26008	3.24383	3.22096	5.94964	protein_coding
ENSG00000059691.7	PET112	0.195832	0.01795	0.825488	0.132084	0.782748	0.766522	protein_coding
ENSG00000059728.6	MXD1	0.446554	1.15429	0.154776	1.16879	0.698009	0.995577	protein_coding
ENSG00000059758.3	CDK17	6.88987	4.00697	1.32866	2.60928	0.984085	1.37418	protein_coding
ENSG00000059769.15	DNAJC25	4.91387e-05	1.13029	0.293386	0.15757	0.780556	0.800377	protein_coding
ENSG00000059804.11	SLC2A3	0.44144	5.67717	1.00225	2.2655	1.49154	3.43723	protein_coding
ENSG00000059915.11	PSD	0.0368896	0	0	0	0	0	protein_coding
ENSG00000060069.12	CTDP1	0.145774	0.374711	0	0.28076	0.301908	0.209587	protein_coding
ENSG00000060138.8	CSDA	4.34573	4.754	0.903864	1.93744	2.35528	5.29592	protein_coding
ENSG00000060237.12	WNK1	9.30123	9.21561	3.75583	8.09964	6.19445	8.79584	protein_coding
ENSG00000060339.8	CCAR1	17.5641	14.3572	11.6751	14.9197	14.0949	12.8516	protein_coding
ENSG00000060491.11	OGFR	0.128592	0.212686	0.227296	0.0439148	0.31205	0.65338	protein_coding
ENSG00000060566.9	CREB3L3	0	0.509329	1.18349	0.737945	3.77141	4.58007	protein_coding
ENSG00000060642.6	PIGV	0	0.0496788	0	0.636967	0.176741	0.0938369	protein_coding
ENSG00000060656.14	PTPRU	0.844607	1.62094	0.393585	0.408783	0.303669	0.0700549	protein_coding
ENSG00000060688.8	SNRNP40	4.50941	0.985898	0.269214	0.732438	0.496292	0.898393	protein_coding
ENSG00000060709.9	RIMBP2	0.833351	0.379247	0.179399	0.20598	0	0	protein_coding
ENSG00000060718.14	COL11A1	0.0130986	0.303115	0.0416751	1.44641	0.099101	0.293215	protein_coding
ENSG00000060749.10	QSER1	2.44927	3.59415	2.63478	4.80018	4.00319	4.16296	protein_coding
ENSG00000060762.14	MPC1	1.11148	0.254261	0.829502	1.54272	5.33301	4.49087	protein_coding
ENSG00000060971.12	ACAA1	0.0779047	1.10728	0.934806	0.706338	0.540092	2.27798	protein_coding
ENSG00000060982.10	BCAT1	0.758842	0.779273	0.145196	2.32153	4.75147	4.10545	protein_coding
ENSG00000061273.12	HDAC7	1.25784	3.23505	0.946382	1.63884	0.398002	2.9772	protein_coding
ENSG00000061337.11	LZTS1	0.688991	0.49331	0.110295	0.245251	0.374249	0.352623	protein_coding
ENSG00000061455.9	PRDM6	0	0	0.216305	1.13236	0.271836	0	protein_coding
ENSG00000061656.5	SPAG4	0	0.119884	0	0.167553	0.458209	0	protein_coding
ENSG00000061676.9	NCKAP1	2.53656	3.40039	2.00514	3.75694	2.78099	3.76252	protein_coding
ENSG00000061794.8	MRPS35	0.166121	2.53389	0.189738	0.88815	0.732289	3.20118	protein_coding
ENSG00000061918.8	GUCY1B3	0.0365305	0.0602711	0.0670498	0	0.133532	0.19515	protein_coding
ENSG00000061936.5	SFSWAP	1.71997	4.86404	2.27708	3.07377	1.10138	1.17737	protein_coding
ENSG00000061938.12	TNK2	0.434884	0.601997	0.517521	0.778575	0.406181	0.172952	protein_coding
ENSG00000061987.10	MON2	0.790571	2.52462	0.894765	4.91584	2.24142	2.28651	protein_coding
ENSG00000062038.9	CDH3	0.856639	3.49128	0.541438	1.10127	0	0.0808982	protein_coding
ENSG00000062194.10	GPBP1	3.19631	3.36604	1.03553	2.90915	4.44733	2.65776	protein_coding
ENSG00000062282.9	DGAT2	0	0	0	0	1.00745	1.26039	protein_coding
ENSG00000062370.12	ZFP112	0.268299	0.147554	0.133072	0.434474	0.0936139	0.0348387	protein_coding
ENSG00000062485.13	CS	7.53475	6.46335	2.70754	4.56199	5.31643	9.81003	protein_coding
ENSG00000062582.9	MRPS24	0.803443	0.900352	1.2042	2.65843	3.9621	4.08307	protein_coding
ENSG00000062598.13	ELMO2	0.918107	1.17753	0.778802	0.851317	1.47506	2.80479	protein_coding
ENSG00000062650.12	WAPAL	0.726382	3.54238	0.613018	2.66452	1.221	1.29491	protein_coding
ENSG00000062716.5	VMP1	7.11657	12.0853	4.86836	10.4662	9.51365	13.0648	protein_coding
ENSG00000062725.5	APPBP2	1.32606	1.44166	0.171064	1.00812	0.535719	0.744417	protein_coding
ENSG00000062822.8	POLD1	0.845358	0.390181	0.622597	1.6064	1.29499	1.08132	protein_coding
ENSG00000063015.14	SEZ6	0	0	0.0503991	0	0	0	protein_coding
ENSG00000063046.13	EIF4B	5.93015	6.9691	4.51068	8.6528	7.03734	10.5904	protein_coding
ENSG00000063127.11	SLC6A16	0	0.0398357	0.526385	0.545421	0.165617	0	protein_coding
ENSG00000063169.6	GLTSCR1	0.0752458	0.811882	0.403926	0.641717	0.362894	0.644873	protein_coding
ENSG00000063176.11	SPHK2	0.529969	0.423042	0.756761	0.964055	0.507729	1.26745	protein_coding
ENSG00000063177.8	RPL18	18.8392	45.2384	19.1073	50.6558	42.2382	69.4706	protein_coding
ENSG00000063180.4	CA11	0	0.63779	0.0819942	0.160965	0	0	protein_coding
ENSG00000063241.3	ISOC2	0.499802	1.32466	0.0757233	2.10983	3.52844	3.20952	protein_coding
ENSG00000063244.8	U2AF2	2.28966	5.30544	1.40443	3.49448	2.559	4.14095	protein_coding
ENSG00000063245.10	EPN1	0	0.894596	0.638939	1.39408	0.578139	1.34636	protein_coding
ENSG00000063322.8	MED29	0.784205	0.370542	0.414793	1.54699	1.16255	0.942711	protein_coding
ENSG00000063438.12	AHRR	0	0	0	0	0.0268522	0	protein_coding
ENSG00000063587.11	ZNF275	0.459513	0.520302	0.427903	1.0146	0.489955	0.925721	protein_coding
ENSG00000063601.12	MTMR1	2.0685	0.585076	0.209385	0.415951	0.63154	1.54138	protein_coding
ENSG00000063660.4	GPC1	1.26878	0.358881	0.102191	0.253043	0.368659	0.426112	protein_coding
ENSG00000063761.11	ADCK1	0.272592	0.358961	0.939563	0.283767	1.7076	0.212377	protein_coding
ENSG00000063854.7	HAGH	0.558643	0	0.370582	0	0	0.878684	protein_coding
ENSG00000063978.11	RNF4	2.17278	2.67563	2.51386	1.1621	1.47957	2.39305	protein_coding
ENSG00000064012.16	CASP8	0	0	0	0	0.340432	0.585917	protein_coding
ENSG00000064042.13	LIMCH1	0.163441	0.922182	0.132048	0.269004	0.0248962	0.281297	protein_coding
ENSG00000064102.10	ASUN	0.339749	0.512087	0.496338	0.861374	1.44516	0.722214	protein_coding
ENSG00000064115.6	TM7SF3	0.515608	2.82839	1.10927	0.35783	1.40103	1.77509	protein_coding
ENSG00000064195.7	DLX3	0	0.0451992	0	0.266172	0	0	protein_coding
ENSG00000064199.2	SPA17	0.0720174	1.28815	0.26588	2.09984	0.133317	0.390645	protein_coding
ENSG00000064201.10	TSPAN32	0	0	0.0227364	0	0.0228587	0.112422	protein_coding
ENSG00000064205.6	WISP2	0	0	0	0.172186	0	0.0790297	protein_coding
ENSG00000064225.8	ST3GAL6	2.29705	3.13271	0.886693	1.07075	1.63494	2.64615	protein_coding
ENSG00000064270.7	ATP2C2	0	0.042274	0.628679	0.0274833	0	0.20101	protein_coding
ENSG00000064300.4	NGFR	0	0.0688372	0	0.0289552	0.311406	0.58511	protein_coding
ENSG00000064309.10	CDON	0.794346	0.878732	0.5054	1.98515	1.20066	0.534344	protein_coding
ENSG00000064313.7	TAF2	2.25474	0.605749	1.40369	1.51703	4.16848	2.65665	protein_coding
ENSG00000064393.11	HIPK2	9.59192	14.8314	4.44207	10.1675	4.41641	6.11719	protein_coding
ENSG00000064419.9	TNPO3	0.723348	1.21632	0.300711	1.15883	0.454453	1.57502	protein_coding
ENSG00000064489.15	MEF2BNB-MEF2B	0.189625	0	0.010411	1.6354e-06	0.000347958	0	protein_coding
ENSG00000064490.7	RFXANK	3.4168	5.36096	0.435644	0.937823	0.788375	1.55862	protein_coding
ENSG00000064545.9	TMEM161A	0.0922412	1.15188	0.138691	0.968092	3.04226	1.79907	protein_coding
ENSG00000064547.9	LPAR2	4.05449	10.5801	1.57066	4.36485	1.19378	3.40493	protein_coding
ENSG00000064601.11	CTSA	6.60483	4.31053	0.628199	5.20233	4.55542	10.8544	protein_coding
ENSG00000064607.12	SUGP2	5.10693	4.59492	2.54328	8.68975	3.95872	3.95427	protein_coding
ENSG00000064651.9	SLC12A2	0.724735	1.7012	0.422599	1.70955	0.368333	0.830973	protein_coding
ENSG00000064652.6	SNX24	0	0.326993	0.0967353	0.282684	0.036596	0.961222	protein_coding
ENSG00000064655.14	EYA2	0	0.397326	0	0	0	0	protein_coding
ENSG00000064666.9	CNN2	1.98239	3.44036	1.30532	3.06983	3.83874	2.56506	protein_coding
ENSG00000064687.8	ABCA7	0	0.116922	0.0125262	0.144125	0.178502	1.17484	protein_coding
ENSG00000064692.13	SNCAIP	0.457643	0.563142	0.433061	1.04981	0.198368	0.39425	protein_coding
ENSG00000064703.7	DDX20	0.253856	0.418746	0.0179484	0.35235	0.415514	0.448302	protein_coding
ENSG00000064726.5	BTBD1	0.807421	1.77615	0.298084	0.390118	1.49844	1.51429	protein_coding
ENSG00000064763.5	FAR2	0.177541	0	0.554853	0.726165	0.828639	0.277083	protein_coding
ENSG00000064787.8	BCAS1	4.44507	0	0	0.255879	0.177549	0.254405	protein_coding
ENSG00000064932.11	SBNO2	0.126959	2.10952	0.149623	2.16391	1.15571	2.3739	protein_coding
ENSG00000064933.12	PMS1	0.451502	1.22917	0.594893	1.65462	1.42132	1.22209	protein_coding
ENSG00000064961.14	HMG20B	1.63003	2.35155	1.75031	2.80413	1.45507	2.03483	protein_coding
ENSG00000064989.8	CALCRL	0.151424	0.264529	0.419146	1.52774	0.578751	0.62831	protein_coding
ENSG00000064995.12	TAF11	0	1.80056	0.430625	0.502722	0.24498	0.843595	protein_coding
ENSG00000064999.12	ANKS1A	1.14173	1.50496	0.338574	0.609005	0.972557	1.49235	protein_coding
ENSG00000065000.11	AP3D1	1.04786	1.9551	2.06938	2.36664	1.77862	3.78035	protein_coding
ENSG00000065029.10	ZNF76	0.347242	0.794618	0.396414	1.22242	0.690349	1.07396	protein_coding
ENSG00000065054.8	SLC9A3R2	0	2.05986	0.567463	0.412593	0.443734	1.29694	protein_coding
ENSG00000065057.2	NTHL1	0	1.38704e-06	0	0	0.507083	0.211727	protein_coding
ENSG00000065060.12	UHRF1BP1	0.767203	1.13073	0.366741	0.800158	0.698899	0.963332	protein_coding
ENSG00000065135.7	GNAI3	0.867133	2.67792	0.400866	1.45046	1.09053	1.48975	protein_coding
ENSG00000065150.13	IPO5	4.69527	5.84792	3.2499	5.05252	6.0739	7.52587	protein_coding
ENSG00000065154.7	OAT	0	0.063039	0.260413	1.06153	0.279057	1.44514	protein_coding
ENSG00000065183.10	WDR3	0.240196	0.335327	0.11759	0.435663	0.522068	0.259113	protein_coding
ENSG00000065243.14	PKN2	1.21172	2.51479	0.6602	2.18017	0.907425	1.08339	protein_coding
ENSG00000065268.4	WDR18	0.341884	0.564411	1.26904	0.942657	1.3696	2.39502	protein_coding
ENSG00000065308.4	TRAM2	0.629452	0.868273	0.393971	1.18877	0.561128	1.15768	protein_coding
ENSG00000065320.4	NTN1	0.0240042	0.138614	0	0.0166588	0.121574	0.0187017	protein_coding
ENSG00000065325.7	GLP2R	0	0	0	0	0.369327	0.0728827	protein_coding
ENSG00000065328.11	MCM10	1.82387	0.261352	0.0839991	0.482444	1.16534	1.41411	protein_coding
ENSG00000065357.14	DGKA	0.457756	0.668884	0.711803	1.37512	1.40215	0.625178	protein_coding
ENSG00000065361.8	ERBB3	9.7189	6.49231	6.6892	9.2856	3.92728	5.29075	protein_coding
ENSG00000065413.12	ANKRD44	0	0	0	0.312768	0	0.0750988	protein_coding
ENSG00000065427.10	KARS	2.01664	1.70352	1.25649	2.49051	2.79846	4.13225	protein_coding
ENSG00000065457.6	ADAT1	0.142281	1.90286	0.0273117	1.56724	1.00318	1.26343	protein_coding
ENSG00000065485.13	PDIA5	0	0.569197	0.268529	1.15682	1.07909	1.79051	protein_coding
ENSG00000065491.8	TBC1D22B	0.329441	0.781339	0.283877	1.17173	0.340289	0.417086	protein_coding
ENSG00000065518.7	NDUFB4	5.93549	9.2592	4.42189	5.68151	6.5114	6.1518	protein_coding
ENSG00000065526.6	SPEN	3.39164	4.54839	3.86661	3.03323	6.27527	3.45774	protein_coding
ENSG00000065534.14	MYLK	0.269808	0.86919	0.598909	1.23187	0.767084	1.34406	protein_coding
ENSG00000065548.13	ZC3H15	2.53115	5.15295	0.993558	4.5345	6.74289	3.49185	protein_coding
ENSG00000065559.9	MAP2K4	1.44853	1.80784	0.491895	1.56895	0.801767	0.778869	protein_coding
ENSG00000065600.8	TMEM206	0	0.166968	0.0357756	0.32775	0.460985	0.0525633	protein_coding
ENSG00000065613.9	SLK	1.69566	1.38214	0.166778	1.1042	0.384667	2.70632	protein_coding
ENSG00000065615.7	CYB5R4	0	0	0	0	0.353905	0.43388	protein_coding
ENSG00000065618.12	COL17A1	0	0.189081	0	0	0	0	protein_coding
ENSG00000065621.8	GSTO2	1.61029	1.93435	0.4958	0.8578	1.43156	0.845307	protein_coding
ENSG00000065665.15	SEC61A2	1.09239	0.698376	0.354092	1.51268	0	0.790409	protein_coding
ENSG00000065675.9	PRKCQ	0.140362	0.566418	0.0376405	0	0.0809798	0.0553154	protein_coding
ENSG00000065717.10	TLE2	1.98897	1.80915	0.790516	2.2389	0.371297	1.16105	protein_coding
ENSG00000065802.7	ASB1	0.346528	0.607273	0.162182	0.510877	0.392454	0.573528	protein_coding
ENSG00000065809.8	FAM107B	0.773732	1.8041	0.478671	1.0627	0.80976	1.20126	protein_coding
ENSG00000065833.7	ME1	0	0	0.04016	0.176102	0.270562	0.712008	protein_coding
ENSG00000065882.10	TBC1D1	2.8284	2.43605	1.62528	2.12699	1.40894	1.67108	protein_coding
ENSG00000065883.10	CDK13	1.56514	3.39052	0.852991	2.44709	0.909776	1.16581	protein_coding
ENSG00000065911.7	MTHFD2	0.0799852	0.207238	0.0665997	0.141748	0.770089	0.229948	protein_coding
ENSG00000065923.5	SLC9A7	0	0.234394	0	0.025779	0.0891151	0.202583	protein_coding
ENSG00000065970.4	FOXJ2	3.58093	2.04192	0.282506	0.649312	1.04156	1.98609	protein_coding
ENSG00000065978.13	YBX1	3.34252	9.78446	4.06326	8.62635	15.7309	27.3754	protein_coding
ENSG00000065989.11	PDE4A	0	0.132891	0.0606728	0	0.0521583	0.343873	protein_coding
ENSG00000066027.4	PPP2R5A	0.479327	0.339652	0.0968283	0.634479	0.498914	0.533493	protein_coding
ENSG00000066032.13	CTNNA2	0	0.161079	0	0	0	0	protein_coding
ENSG00000066044.9	ELAVL1	0.6992	1.19764	0.564552	1.74639	1.52217	1.88515	protein_coding
ENSG00000066056.8	TIE1	0	0	0	0.0479128	0.252008	0.484463	protein_coding
ENSG00000066084.8	DIP2B	1.0847	1.63943	0.97736	1.82071	2.03213	2.32478	protein_coding
ENSG00000066117.10	SMARCD1	3.28201	4.39001	3.18397	3.90796	3.84225	2.11636	protein_coding
ENSG00000066135.8	KDM4A	0.777479	0.735931	0.0844867	0.696727	0.854409	0.912544	protein_coding
ENSG00000066136.14	NFYC	3.33746	3.38216	1.39656	2.51559	2.15266	2.84366	protein_coding
ENSG00000066185.8	ZMYND12	0	0	0.0946226	0	0	0	protein_coding
ENSG00000066230.6	SLC9A3	0	1.55206e-35	0	0	0	0	protein_coding
ENSG00000066248.10	NGEF	0	0	0	0.264899	0	0.212798	protein_coding
ENSG00000066279.12	ASPM	0.945045	0.943375	0.645988	1.09996	1.66778	2.4792	protein_coding
ENSG00000066294.10	CD84	0	0.240572	0	0.346642	0.170762	0.115067	protein_coding
ENSG00000066322.7	ELOVL1	1.23303	0.933205	0.0544869	1.49751	0.602579	2.17208	protein_coding
ENSG00000066336.7	SPI1	0	0	0	0.0847071	0.722034	0.316674	protein_coding
ENSG00000066379.10	ZNRD1	1.87258	0.377366	0.264793	0.267012	0.0512795	1.94524	protein_coding
ENSG00000066382.11	MPPED2	0.64786	0.44357	0.299625	0.938775	0.273064	0.874593	protein_coding
ENSG00000066405.8	CLDN18	0.206596	0.535342	0.679222	0.860259	0.298206	0.0544744	protein_coding
ENSG00000066422.4	ZBTB11	0.497322	0.644697	0.349692	1.14935	0.543071	1.09916	protein_coding
ENSG00000066427.16	ATXN3	0.887105	1.81629	0.0381818	1.03479	0.205898	0.765338	protein_coding
ENSG00000066455.8	GOLGA5	0.879019	1.04592	1.06542	1.06788	1.58638	2.48068	protein_coding
ENSG00000066468.15	FGFR2	3.63884	5.36391	3.27638	5.15891	2.94241	3.38795	protein_coding
ENSG00000066557.5	LRRC40	0.395466	0.652474	0.288344	0.926275	0.790624	1.23244	protein_coding
ENSG00000066583.6	ISOC1	0.514412	1.3337	0.662462	2.142	3.15383	4.75211	protein_coding
ENSG00000066629.11	EML1	0.250886	1.17423	0.095027	0.40688	1.06861	1.53574	protein_coding
ENSG00000066651.12	TRMT11	1.25791	1.18025	0.245052	1.22428	0.600788	1.08489	protein_coding
ENSG00000066654.8	THUMPD1	2.27217	1.67212	2.47629	4.20842	0.513632	1.09905	protein_coding
ENSG00000066697.10	MSANTD3	0.157011	1.32232	0.770957	0	0	0.312883	protein_coding
ENSG00000066735.10	KIF26A	0	0.0350338	0	0.017514	0.107544	0.0589854	protein_coding
ENSG00000066739.7	ATG2B	1.93058	0.855337	0.811449	2.38038	0.366039	0.578507	protein_coding
ENSG00000066777.3	ARFGEF1	0.917886	6.56191	3.88924	4.20781	2.90511	2.84091	protein_coding
ENSG00000066813.10	ACSM2B	0	0	0.171231	0.160487	1.13904	0.248882	protein_coding
ENSG00000066827.11	ZFAT	0.649759	1.38088	0.290127	1.14824	3.08903	1.33974	protein_coding
ENSG00000066855.10	MTFR1	0.645135	1.44951	0.808218	1.01261	1.74528	1.85514	protein_coding
ENSG00000066923.12	STAG3	3.66636	1.90542	0.990505	0.760084	0.593987	0.790304	protein_coding
ENSG00000066926.6	FECH	0.76072	0.211434	2.55646	2.14855	1.6747	4.11954	protein_coding
ENSG00000066933.11	MYO9A	0.316955	1.74058	0.420777	1.90502	1.77029	1.27891	protein_coding
ENSG00000067048.11	DDX3Y	0	0	0.0170076	0.0424598	1.02761	0	protein_coding
ENSG00000067057.11	PFKP	0.629429	0	0	0.174806	0.268254	0.315119	protein_coding
ENSG00000067064.6	IDI1	0.154936	1.38747	0.713225	1.8674	6.29202	11.8083	protein_coding
ENSG00000067066.12	SP100	0	0	0.0786667	0.605175	0.856552	0.356181	protein_coding
ENSG00000067082.10	KLF6	0.828035	1.15788	0.86682	2.78121	2.0042	0.960284	protein_coding
ENSG00000067113.12	PPAP2A	0.146823	0.443849	0.222263	0.126654	0.269514	1.45702	protein_coding
ENSG00000067141.12	NEO1	4.15597	6.16435	2.22799	5.04135	2.64471	2.86723	protein_coding
ENSG00000067167.3	TRAM1	1.96112	2.39464	0.836888	3.28583	8.03771	9.92206	protein_coding
ENSG00000067177.10	PHKA1	0.0356204	0.313387	0.0881321	0.230686	0.0759606	0.166512	protein_coding
ENSG00000067182.3	TNFRSF1A	2.87437	4.40346	1.23014	3.6699	7.58197	7.89902	protein_coding
ENSG00000067191.11	CACNB1	0.285741	0.251435	0.0202027	0.132202	0.0406228	0.442715	protein_coding
ENSG00000067208.9	EVI5	0.984616	1.22892	0.522064	2.04993	0.918576	2.10957	protein_coding
ENSG00000067221.9	STOML1	0.0698851	0.157955	0	0.0646666	0	0.205625	protein_coding
ENSG00000067225.12	PKM	18.926	20.4223	6.53386	11.2111	10.5165	15.5713	protein_coding
ENSG00000067248.5	DHX29	2.52988	1.47319	0.367844	1.7136	0.793484	0.663286	protein_coding
ENSG00000067334.8	DNTTIP2	1.13475	0.512457	0.875238	1.29101	0.816925	1.10094	protein_coding
ENSG00000067365.10	METTL22	0.502429	2.37894	0.622733	1.4359	0.71336	1.23288	protein_coding
ENSG00000067369.8	TP53BP1	6.30613	11.3261	2.4303	4.55914	0.811613	4.08521	protein_coding
ENSG00000067445.15	TRO	2.5513	4.40858	4.26735	8.87555	3.21414	3.33455	protein_coding
ENSG00000067533.5	RRP15	0.568721	0.393491	0.233479	0.483814	0.317871	1.80607	protein_coding
ENSG00000067560.6	RHOA	6.89736	10.7157	3.40345	13.8004	13.0163	26.9874	protein_coding
ENSG00000067596.5	DHX8	0.168427	0.713557	1.38763	1.03301	0.824255	0.615959	protein_coding
ENSG00000067601.6	PMS2P4	0	0.77544	0	0	0	0.153205	pseudogene
ENSG00000067606.11	PRKCZ	1.26302	2.20704	0.314962	0.641465	0.281732	0.927775	protein_coding
ENSG00000067646.7	ZFY	0	0	2.94471e-38	0.0207077	0.00795378	0	protein_coding
ENSG00000067704.8	IARS2	0.401739	0.795388	1.98944	0.695613	2.45881	1.56086	protein_coding
ENSG00000067715.9	SYT1	0	0.102008	0.0163927	0.355906	0.181301	0.433531	protein_coding
ENSG00000067798.9	NAV3	0.766896	0.268205	0.265258	0.247556	0.0363894	0.0463193	protein_coding
ENSG00000067829.13	IDH3G	0.519343	1.2517	2.29458	1.65188	3.43321	2.96356	protein_coding
ENSG00000067836.8	ROGDI	2.03788	2.22241	0.971172	1.0108	1.17203	1.76671	protein_coding
ENSG00000067840.7	PDZD4	0.11761	0.064681	0.0415769	0	0	0.0916303	protein_coding
ENSG00000067842.13	ATP2B3	0	0.172292	0	0	0	0	protein_coding
ENSG00000067900.5	ROCK1	1.30395	2.56834	0.57978	2.66417	1.29325	1.71175	protein_coding
ENSG00000067955.9	CBFB	2.68557	1.84189	1.68285	0.522527	0.919568	1.83311	protein_coding
ENSG00000067992.8	PDK3	0.77925	1.16943	2.34393	1.33911	1.6451	3.13061	protein_coding
ENSG00000068001.9	HYAL2	0.931678	0.933028	0.713272	2.44415	1.36133	1.29044	protein_coding
ENSG00000068024.12	HDAC4	0.970923	1.99901	2.10278	2.01332	1.41088	1.72141	protein_coding
ENSG00000068028.13	RASSF1	0.212785	0.0702142	0.315935	0.0480291	0.300762	0.399388	protein_coding
ENSG00000068078.13	FGFR3	1.16162	1.31788	2.50272	4.11973	1.70725	0.829506	protein_coding
ENSG00000068079.3	IFI35	0	0	0	0	0	0.0898877	protein_coding
ENSG00000068097.10	HEATR6	1.54433	1.66686	0.967956	2.07723	1.03788	0.337321	protein_coding
ENSG00000068120.10	COASY	1.71615	3.19911	1.85298	6.933	7.40735	3.42514	protein_coding
ENSG00000068137.10	PLEKHH3	0	0.112329	0.14441	0.0684074	0.00875839	0.168548	protein_coding
ENSG00000068305.12	MEF2A	1.06961	1.35357	1.19815	1.63873	2.04832	2.50629	protein_coding
ENSG00000068308.9	OTUD5	6.08539	4.01774	0.64436	2.16806	1.60596	3.59529	protein_coding
ENSG00000068323.11	TFE3	0.741311	0.771703	0.275816	0.254087	0.439175	1.20656	protein_coding
ENSG00000068354.10	TBC1D25	0.132005	1.74234	0.336659	0.290431	0.522843	0.652044	protein_coding
ENSG00000068366.14	ACSL4	0.935176	0.37115	2.77748	4.52325	12.0046	15.4195	protein_coding
ENSG00000068383.13	INPP5A	1.13463	0.832626	0.580802	1.17001	0.626501	1.2026	protein_coding
ENSG00000068394.9	GPKOW	0.123256	0.406715	0.130718	0.28513	0.328553	0.320096	protein_coding
ENSG00000068400.9	GRIPAP1	1.99013	1.39753	0.449496	0.109781	1.26535	2.3355	protein_coding
ENSG00000068438.10	FTSJ1	0.900073	0.273976	0.707809	0.515311	1.42959	2.11244	protein_coding
ENSG00000068489.8	PRR11	3.40017	2.64456	1.8052	1.20585	3.2022	1.8081	protein_coding
ENSG00000068615.11	REEP1	0.195083	1.09334	0.124137	3.53235	0.0936032	0.121592	protein_coding
ENSG00000068650.13	ATP11A	1.68188	2.67957	3.08321	1.95538	1.51985	2.51364	protein_coding
ENSG00000068654.11	POLR1A	1.15316	0.730787	0.565678	0.28293	1.40452	1.20167	protein_coding
ENSG00000068697.6	LAPTM4A	4.53751	7.72833	4.03607	9.75178	7.80344	19.3865	protein_coding
ENSG00000068724.11	TTC7A	0.42615	1.13763	0.0735112	0.514357	0.272294	0.357191	protein_coding
ENSG00000068745.10	IP6K2	3.96751	9.82878	2.82149	5.68745	1.14702	3.21555	protein_coding
ENSG00000068781.15	STON1-GTF2A1L	0.0400303	0.165731	4.6853e-07	2.77245e-18	0.375962	0.105014	protein_coding
ENSG00000068784.8	SRBD1	0.385313	1.32402	0.205647	0.198111	0.735218	0.530933	protein_coding
ENSG00000068793.12	CYFIP1	1.26734	2.34201	1.2085	0.694791	1.32129	1.43649	protein_coding
ENSG00000068796.11	KIF2A	0.660137	5.24167	2.68768	1.7935	2.05662	3.26341	protein_coding
ENSG00000068831.14	RASGRP2	0	0.0488204	0	0	0	0.119562	protein_coding
ENSG00000068878.10	PSME4	2.05538	2.17605	1.39766	1.05617	3.17024	2.4792	protein_coding
ENSG00000068885.10	IFT80	0.685785	0.811915	0.316946	0.668177	1.02471	1.12408	protein_coding
ENSG00000068903.15	SIRT2	4.05974	1.40702	1.46376	2.41064	3.133	6.4913	protein_coding
ENSG00000068912.9	ERLEC1	0.40715	0.878443	0.498232	1.29615	0.995098	2.34249	protein_coding
ENSG00000068971.8	PPP2R5B	0	0.215368	0.0830631	0.289891	0.139183	0.0813603	protein_coding
ENSG00000068976.9	PYGM	0	0	0	0.0618761	0	0	protein_coding
ENSG00000069011.10	PITX1	0.218491	0.0901214	0	0	0	0	protein_coding
ENSG00000069018.12	TRPC7	0	0.0581231	0	0	0	0.16468	protein_coding
ENSG00000069020.13	MAST4	3.01114	5.13069	1.13128	2.58743	0.854873	2.0678	protein_coding
ENSG00000069122.13	GPR116	0	0	0	0	0.0279652	0.298445	protein_coding
ENSG00000069188.12	SDK2	0.0410616	1.03126	0.0353613	0.683921	0.263015	0.478983	protein_coding
ENSG00000069248.8	NUP133	2.23462	0.566386	0.308407	0.316119	0.470482	0.81504	protein_coding
ENSG00000069275.12	NUCKS1	5.58543	5.7211	2.6534	5.94005	6.90319	7.21566	protein_coding
ENSG00000069329.11	VPS35	1.93862	4.45909	0.451672	3.33559	1.43976	1.3612	protein_coding
ENSG00000069345.7	DNAJA2	1.60576	1.69936	0.571618	2.35038	0.54159	1.33897	protein_coding
ENSG00000069399.8	BCL3	0.173968	0	0.111284	0.604029	0.696019	1.49183	protein_coding
ENSG00000069424.9	KCNAB2	0.58292	0	0	0	0.0455091	0.155966	protein_coding
ENSG00000069431.6	ABCC9	0	0	0	0	0.027495	0.314825	protein_coding
ENSG00000069482.6	GAL	0	0	0	0	0.278748	0	protein_coding
ENSG00000069493.9	CLEC2D	1.02806	0.745558	0.348679	0.263224	0.315636	1.11449	protein_coding
ENSG00000069509.5	FUNDC1	0.199959	0.491744	0.0706885	0.74011	0	0.519295	protein_coding
ENSG00000069535.11	MAOB	0	0.1375	0.32709	0.732603	2.28609	3.63607	protein_coding
ENSG00000069667.11	RORA	1.86628	1.11479	0.291136	0.612014	1.51366	0.931291	protein_coding
ENSG00000069696.6	DRD4	0	0	0	0.287825	0.0829149	0	protein_coding
ENSG00000069702.6	TGFBR3	1.58906	0.180033	0.338713	1.21437	1.85777	2.15533	protein_coding
ENSG00000069712.9	KIAA1107	0.015572	0.616609	0.47893	0.345821	0.0166037	0.169851	protein_coding
ENSG00000069764.5	PLA2G10	0.285989	0.200355	0	0	0	0	protein_coding
ENSG00000069849.6	ATP1B3	2.38746	1.56443	0.632247	0.851142	0.694111	2.98595	protein_coding
ENSG00000069869.11	NEDD4	0.178356	0.0819315	0.489084	1.86276	1.4571	1.61389	protein_coding
ENSG00000069943.5	PIGB	0.0442662	0.0607168	0.427817	1.0688	0.78223	0.200132	protein_coding
ENSG00000069956.7	MAPK6	1.934	2.77281	1.73031	4.52911	3.31783	4.29826	protein_coding
ENSG00000069966.14	GNB5	0.706015	1.36748	0.112772	1.31462	0	0.165042	protein_coding
ENSG00000069974.11	RAB27A	0.0254671	0	0.081027	0.176741	0.621876	0.218285	protein_coding
ENSG00000069998.8	CECR5	0.236689	0.274077	0.12551	0.328522	0.1367	1.5895	protein_coding
ENSG00000070010.13	UFD1L	1.07897	0.558131	0.507257	1.59703	0.875616	1.71927	protein_coding
ENSG00000070018.4	LRP6	2.40413	3.3713	3.95163	3.17002	4.80994	3.53475	protein_coding
ENSG00000070019.3	GUCY2C	0	0	0	0.0774178	0.029736	0	protein_coding
ENSG00000070047.6	PHRF1	0.422597	0.296409	0.550751	0.678831	0.319329	0.37313	protein_coding
ENSG00000070061.10	IKBKAP	0.727408	0.83652	0.692099	1.23956	1.38173	2.2871	protein_coding
ENSG00000070081.9	NUCB2	0.476198	1.06129	0.679771	1.05175	1.52996	2.48812	protein_coding
ENSG00000070087.9	PFN2	4.38619	3.89668	0.67404	2.74448	3.41451	2.90777	protein_coding
ENSG00000070159.7	PTPN3	0.379034	0.116363	0.0900931	0.0809987	0.0622753	0.314993	protein_coding
ENSG00000070182.13	SPTB	0.0141673	0.07442	1.44791	0	0.276721	0.132048	protein_coding
ENSG00000070214.10	SLC44A1	0.553995	1.18067	0.596622	0.612128	0.670048	1.52831	protein_coding
ENSG00000070269.9	C14orf101	0.249052	1.49722	0.620915	0.576096	0.552295	0.158083	protein_coding
ENSG00000070366.8	SMG6	1.95313	1.48107	1.71675	2.3425	1.75699	1.46724	protein_coding
ENSG00000070367.11	EXOC5	1.2957	1.54467	0.82427	2.13601	1.19542	1.68656	protein_coding
ENSG00000070371.11	CLTCL1	0.0307585	0.462433	0.0154535	0.807779	0.0699148	0.130614	protein_coding
ENSG00000070404.4	FSTL3	1.4641	0.410456	0	0.85	0.195136	0	protein_coding
ENSG00000070413.13	DGCR2	0.43956	0.428601	0.310269	0.3396	0.320296	0.505982	protein_coding
ENSG00000070423.12	RNF126	0.394554	0.246536	1.1094	0.518019	1.01587	3.47657	protein_coding
ENSG00000070444.8	MNT	1.59772	0.547683	0.282155	0.792153	0.888518	1.19832	protein_coding
ENSG00000070476.10	ZXDC	0.304028	0.892673	1.6275	1.23916	0.45178	1.59513	protein_coding
ENSG00000070495.10	JMJD6	0	1.25889	0.481904	2.16225	0.0571177	0.969992	protein_coding
ENSG00000070501.6	POLB	4.54363	2.7304	1.82133	3.8481	0.199567	1.03905	protein_coding
ENSG00000070526.10	ST6GALNAC1	0	0.185795	0	0	0.16137	0	protein_coding
ENSG00000070540.8	WIPI1	1.15442	0.944155	0.677646	1.65348	1.07737	4.62221	protein_coding
ENSG00000070601.5	FRMPD1	0	0.0655666	0	0	0	0	protein_coding
ENSG00000070610.10	GBA2	0.426333	3.02916	0.513375	1.59288	2.56755	2.31466	protein_coding
ENSG00000070614.9	NDST1	2.27347	3.71103	1.84096	4.99422	2.13721	2.57636	protein_coding
ENSG00000070669.12	ASNS	0.401699	0.610756	0.142028	0.574513	0.405879	0.483143	protein_coding
ENSG00000070718.7	AP3M2	0.816214	0.430813	0.105646	1.02422	0.656695	0.813758	protein_coding
ENSG00000070731.5	ST6GALNAC2	0.103248	0.129125	1.26069e-29	6.55746e-20	0.0135401	0.169725	protein_coding
ENSG00000070756.9	PABPC1	55.0211	67.4677	33.2823	54.9245	84.7291	103.623	protein_coding
ENSG00000070759.12	TESK2	0.0306189	0.46111	0	0.680291	0.840098	0.233839	protein_coding
ENSG00000070761.3	C16orf80	0.878934	0.426118	0.686556	0.439719	0.423062	0.411383	protein_coding
ENSG00000070770.4	CSNK2A2	1.65899	4.80599	1.31248	4.2875	3.2497	5.36303	protein_coding
ENSG00000070778.8	PTPN21	0.256422	1.36403	0.58304	0.873753	0.27341	0.236105	protein_coding
ENSG00000070785.12	EIF2B3	0.160186	0.419335	0.169963	0.814879	0.847558	0.152469	protein_coding
ENSG00000070814.12	TCOF1	0.809776	1.42344	0.390481	0.789796	1.88035	2.48442	protein_coding
ENSG00000070831.11	CDC42	6.12155	7.75294	4.61084	9.65701	5.01383	8.63628	protein_coding
ENSG00000070882.8	OSBPL3	0	0.0716386	0.0115123	0.365505	0.0897689	1.58798	protein_coding
ENSG00000070950.5	RAD18	0.968846	1.49114	0.205501	0.588328	1.43535	0.886926	protein_coding
ENSG00000070961.10	ATP2B1	2.22095	4.98588	5.66569	10.3395	10.2854	7.67145	protein_coding
ENSG00000070985.9	TRPM5	0.0608463	0.210092	0	0.225211	0	0	protein_coding
ENSG00000071051.9	NCK2	1.07226	5.06151	1.01079	1.51322	1.63021	2.16577	protein_coding
ENSG00000071054.10	MAP4K4	9.26809	13.4975	8.20793	15.3973	12.4737	18.1762	protein_coding
ENSG00000071073.6	MGAT4A	2.70925	0.620211	0.174328	0.636314	0.317371	0.500472	protein_coding
ENSG00000071082.5	RPL31	53.6965	67.6288	28.3847	63.3508	49.5643	116.265	protein_coding
ENSG00000071127.12	WDR1	1.60023	2.00918	0.665133	2.1421	1.83792	1.9134	protein_coding
ENSG00000071189.16	SNX13	1.21315	2.49274	0.73899	1.75585	1.07094	2.00634	protein_coding
ENSG00000071205.7	ARHGAP10	0.405435	0.249548	0.143488	0	0.121881	0.159871	protein_coding
ENSG00000071242.7	RPS6KA2	0.19474	0.913804	0.413061	0.456127	0.24968	0.398272	protein_coding
ENSG00000071243.11	ING3	0.218341	1.64863	0.211737	0.30316	1.25224	0.181789	protein_coding
ENSG00000071246.5	VASH1	0.130433	0.751904	0.373729	1.26383	0.250767	1.14285	protein_coding
ENSG00000071282.7	LMCD1	0	0	0.146298	0.267271	0	0.191836	protein_coding
ENSG00000071462.7	WBSCR22	0.159292	3.1763	0.972705	3.82702	1.55049	2.02508	protein_coding
ENSG00000071537.9	SEL1L	3.02735	4.31392	4.70044	4.14747	2.51373	2.41526	protein_coding
ENSG00000071539.9	TRIP13	1.41154	0.0880303	0.0282929	0.555426	0.752935	1.68969	protein_coding
ENSG00000071553.12	ATP6AP1	1.6373	1.3527	0.543444	0.825129	1.99358	2.60668	protein_coding
ENSG00000071564.10	TCF3	6.78691	8.61359	3.66102	5.88577	2.91688	2.98	protein_coding
ENSG00000071575.7	TRIB2	1.87511	1.56811	0.951089	6.33088	1.52011	2.17622	protein_coding
ENSG00000071626.11	DAZAP1	1.46629	1.4187	0.524279	1.56894	1.37394	2.17627	protein_coding
ENSG00000071655.10	MBD3	0.766743	0.50279	0.513713	0.630657	0.53182	0.883105	protein_coding
ENSG00000071794.11	HLTF	1.46884	0.66731	0.533225	1.3617	0.733195	1.13149	protein_coding
ENSG00000071859.10	FAM50A	1.36903	1.12938	0.113344	0.518996	0.199227	1.31589	protein_coding
ENSG00000071889.12	FAM3A	1.24839	1.2643	0.19869	0.537851	0.439814	0.611596	protein_coding
ENSG00000071894.9	CPSF1	5.10906	5.55755	4.44257	5.9842	10.9037	10.1127	protein_coding
ENSG00000071967.7	CYBRD1	0.0201363	0	0	0	0.107784	0.325728	protein_coding
ENSG00000071991.4	CDH19	0	0	0	0	0	0.0175167	protein_coding
ENSG00000071994.6	PDCD2	0.342645	1.11395	0.282619	1.64084	0.367534	1.77681	protein_coding
ENSG00000072042.8	RDH11	4.19854	2.45949	2.05777	4.56838	5.47143	7.91875	protein_coding
ENSG00000072062.8	PRKACA	2.69202	2.92724	1.71848	3.79255	4.25672	5.11183	protein_coding
ENSG00000072071.12	LPHN1	1.00608	1.98505	0.89983	2.56273	0.597641	1.26494	protein_coding
ENSG00000072110.9	ACTN1	3.43229	1.65045	0.785501	1.97211	0.982889	3.24425	protein_coding
ENSG00000072121.11	ZFYVE26	0.315196	1.32203	0.870484	0.915115	1.13794	1.71363	protein_coding
ENSG00000072133.6	RPS6KA6	0.6437	0.973936	0.0593629	0.310765	0.462539	1.00377	protein_coding
ENSG00000072134.11	EPN2	0.894269	3.2767	3.79088	3.52069	3.9252	2.123	protein_coding
ENSG00000072135.7	PTPN18	0.70577	2.49443	0.406242	0.697853	1.98792	3.43558	protein_coding
ENSG00000072163.13	LIMS2	0	0.270727	0.174023	0.492358	0	0.195379	protein_coding
ENSG00000072182.8	ASIC4	0	0	0	0.0592455	0	0	protein_coding
ENSG00000072195.10	SPEG	0.0216793	0.0422812	0	0.0100302	0.336853	0.174338	protein_coding
ENSG00000072201.9	LNX1	0.365697	1.35932	0.0626104	0.844434	0.662378	2.07602e-18	protein_coding
ENSG00000072210.14	ALDH3A2	0.924715	2.48984	1.3775	5.56787	3.79235	7.74911	protein_coding
ENSG00000072274.8	TFRC	1.99718	2.64936	0.321456	1.3257	1.07998	0.704321	protein_coding
ENSG00000072310.12	SREBF1	0.788338	2.71585	0.411602	6.04984	6.21399	14.1541	protein_coding
ENSG00000072315.3	TRPC5	0	0	0	0	0.0715926	0.0190227	protein_coding
ENSG00000072364.8	AFF4	6.56606	6.25898	3.23215	8.23396	2.21878	7.71628	protein_coding
ENSG00000072401.9	UBE2D1	0.0920372	0.607403	0.683267	1.27747	1.88686	0.358532	protein_coding
ENSG00000072415.4	MPP5	1.29474	0.636008	0.499959	1.74107	0.576227	1.26898	protein_coding
ENSG00000072422.12	RHOBTB1	0.637178	0.603022	0.641102	0.86643	0.252594	0.534692	protein_coding
ENSG00000072444.9	ASAH2C	0.105589	0.00210589	3.43849e-06	9.1219e-09	0.348429	3.20228e-22	protein_coding
ENSG00000072501.12	SMC1A	1.30167	4.14177	1.21934	2.62899	1.35378	5.02798	protein_coding
ENSG00000072506.8	HSD17B10	0.897446	1.90352	0	1.60155	4.71616	3.19813	protein_coding
ENSG00000072518.15	MARK2	0.926193	1.75908	0.386337	1.31002	1.13612	1.70247	protein_coding
ENSG00000072571.14	HMMR	0.478937	0.724034	0.143212	0.656309	1.10079	1.17926	protein_coding
ENSG00000072609.11	CHFR	0.0572266	0.170734	0.801471	0.942697	0.519852	0.369376	protein_coding
ENSG00000072657.4	TRHDE	0	0	0	0.0176112	0	0.019771	protein_coding
ENSG00000072682.12	P4HA2	2.34964e-22	0.113176	0	0.534053	0.875083	0.641487	protein_coding
ENSG00000072694.14	FCGR2B	0	0	0	0	0	0.0767082	protein_coding
ENSG00000072736.14	NFATC3	1.9024	2.94002	1.46076	3.2711	4.99709	4.6448	protein_coding
ENSG00000072756.12	TRNT1	0.124011	0.161109	0.103561	1.42034	0.294009	0.881381	protein_coding
ENSG00000072778.14	ACADVL	9.7633	14.5958	11.0797	22.1926	27.4823	41.7408	protein_coding
ENSG00000072786.7	STK10	0.293748	1.00292	0.138459	0.410021	0.301793	1.85695	protein_coding
ENSG00000072803.13	FBXW11	0.613058	1.59818	0.823657	0.998238	0.481184	1.41603	protein_coding
ENSG00000072818.6	ACAP1	0	0.120058	0.0308692	0.663317	0	0.0442171	protein_coding
ENSG00000072832.9	CRMP1	0.614507	1.49666	0.71378	2.54976	0.516182	0.838512	protein_coding
ENSG00000072840.8	EVC	1.45045	0.849276	1.17147	1.14148	0.477778	0.660495	protein_coding
ENSG00000072849.6	DERL2	0.569206	0.95024	0.456236	0.822737	1.2693	4.21421	protein_coding
ENSG00000072864.8	NDE1	2.43829	1.30649	0.309171	0.765056	0.7757	0.908498	protein_coding
ENSG00000072952.13	MRVI1	0.114726	0.0795824	0.0383666	1.27186	0.135006	0.0939503	protein_coding
ENSG00000072954.2	TMEM38A	0	0	0	0.0373499	0	0.377373	protein_coding
ENSG00000072958.4	AP1M1	0	0.863081	0.228944	1.07881	0.641199	1.21136	protein_coding
ENSG00000073008.9	PVR	2.291	3.45392	0.829685	0.542859	1.42921	2.43127	protein_coding
ENSG00000073009.8	IKBKG	0.47403	0.22371	0.182811	0.110177	0.0456573	0.200788	protein_coding
ENSG00000073050.7	XRCC1	2.69017	5.9571	2.3127	3.91989	2.60218	4.62342	protein_coding
ENSG00000073060.9	SCARB1	1.11782	1.83305	1.83743	2.28533	7.28593	13.3764	protein_coding
ENSG00000073067.9	CYP2W1	0	0	0	0.0854045	0	0	protein_coding
ENSG00000073111.9	MCM2	0.748479	0.682447	0.292453	0.437424	1.19171	0.89006	protein_coding
ENSG00000073150.9	PANX2	0	0.0513349	0.0760951	0.0863726	0.082939	0.339532	protein_coding
ENSG00000073169.9	RP3-402G11.5	0	0.650969	0.278962	1.70376	1.02836	0.819729	protein_coding
ENSG00000073331.13	ALPK1	0	0.0940278	0.11748	0.0728018	0.251338	0.195208	protein_coding
ENSG00000073350.9	LLGL2	0.244985	3.64995	0.331398	2.94261	0.0699335	0.650449	protein_coding
ENSG00000073417.10	PDE8A	0.483133	0.871658	0.52599	1.9289	1.61914	2.85964	protein_coding
ENSG00000073464.7	CLCN4	0	0	0.0447992	0.0586311	0.255603	0.510114	protein_coding
ENSG00000073536.13	NLE1	0.137718	0.231285	0.114413	0.205891	0.627999	0.60086	protein_coding
ENSG00000073578.11	SDHA	1.66387	1.52813	0.864362	2.05759	2.664	4.58231	protein_coding
ENSG00000073584.14	SMARCE1	5.29497	4.54071	3.67295	6.47408	3.2931	7.2696	protein_coding
ENSG00000073605.13	GSDMB	0.3606	0.317156	1.41127	0.957968	0.714592	0.945941	protein_coding
ENSG00000073614.7	KDM5A	2.07218	1.59547	0.591185	1.34277	0.985857	0.871698	protein_coding
ENSG00000073670.9	ADAM11	0	0.0278275	0	0	0	0.0242996	protein_coding
ENSG00000073711.6	PPP2R3A	0.744824	1.26349	1.10953	0.859081	0.302008	0.83559	protein_coding
ENSG00000073712.9	FERMT2	1.3982	2.26443	0.543736	5.56207	3.12131	3.00814	protein_coding
ENSG00000073734.8	ABCB11	0	0	0	0.0207204	0	0.118079	protein_coding
ENSG00000073737.11	DHRS9	0	0	0	0	0.051872	0.0758051	protein_coding
ENSG00000073756.7	PTGS2	0	0	0.081949	0.0580293	0.26345	0.932478	protein_coding
ENSG00000073792.11	IGF2BP2	6.96788	9.66266	5.42292	8.85297	7.63361	7.53673	protein_coding
ENSG00000073803.9	MAP3K13	3.38352	3.65431	0.51236	2.43307	1.96665	1.99084	protein_coding
ENSG00000073849.10	ST6GAL1	2.21505	2.31926	1.7136	1.42888	3.44611	5.43658	protein_coding
ENSG00000073905.7	VDAC1P1	0	0	0.178509	0.116812	0.498555	0.136863	pseudogene
ENSG00000073910.14	FRY	0.185926	0.330825	0.357279	1.39255	0.566424	0.103468	protein_coding
ENSG00000073921.12	PICALM	7.73789	4.49632	4.39875	7.72666	3.77137	5.68132	protein_coding
ENSG00000073969.13	NSF	2.70383	0.561024	0.413861	0.776289	1.00122	2.2579	protein_coding
ENSG00000074047.16	GLI2	0.101356	0.286666	0.415595	0.45644	0.273401	0.299659	protein_coding
ENSG00000074054.12	CLASP1	1.39904	3.53253	1.57097	2.9235	1.92698	2.07625	protein_coding
ENSG00000074071.8	MRPS34	0.417279	1.15476	0.63594	0.86959	1.37429	2.96814	protein_coding
ENSG00000074181.4	NOTCH3	3.08236	4.16679	1.2083	3.48128	0.597985	0.81196	protein_coding
ENSG00000074201.3	CLNS1A	3.16856	1.74175	0.63464	1.36977	2.02041	3.00504	protein_coding
ENSG00000074219.9	TEAD2	12.7349	9.89075	4.00329	6.63742	3.74383	3.32408	protein_coding
ENSG00000074266.11	EED	0.288943	1.39397	0.514916	0.293089	0.188047	0.890429	protein_coding
ENSG00000074276.6	CDHR2	0.000535649	0.0292145	1.04817	0.514429	0.179077	1.57016	protein_coding
ENSG00000074319.7	TSG101	2.1636	3.89392	1.65576	1.39227	3.10951	3.89792	protein_coding
ENSG00000074356.11	C17orf85	1.08908	3.70962	0.411305	1.62259	1.2546	0.912504	protein_coding
ENSG00000074370.13	ATP2A3	0	0.0729002	0	0	0.0273274	0.0958394	protein_coding
ENSG00000074410.9	CA12	0	0.0183391	0.0117883	0.0772077	0.734016	0.967153	protein_coding
ENSG00000074416.9	MGLL	0	0	0	0	0.0362747	0.0265057	protein_coding
ENSG00000074527.7	NTN4	0.0956789	0.0645971	0	1.77718	0	0.148298	protein_coding
ENSG00000074582.8	BCS1L	0.13497	0.36355	0.101203	0.367435	0.634382	0.502834	protein_coding
ENSG00000074590.9	NUAK1	0.0521989	0.103347	0.53999	0.753497	0.567702	0.748297	protein_coding
ENSG00000074603.14	DPP8	0.680133	1.81889	0.127804	2.112	1.56948	0.31368	protein_coding
ENSG00000074621.8	SLC24A1	0.0439464	0.295412	0.602206	0.793711	0.868978	0.689375	protein_coding
ENSG00000074657.9	ZNF532	6.23332	7.75763	2.70035	4.87735	2.35954	4.52071	protein_coding
ENSG00000074660.11	SCARF1	0	0	0	0	0.0949331	0.170588	protein_coding
ENSG00000074695.5	LMAN1	3.04289	3.19449	1.80784	4.4863	6.5139	5.42435	protein_coding
ENSG00000074696.7	PTPLAD1	3.80099	5.42311	3.50548	8.36292	6.54244	8.88326	protein_coding
ENSG00000074706.9	IPCEF1	0.109095	0	0.0231401	0	0.156712	0.296855	protein_coding
ENSG00000074755.9	ZZEF1	0.278085	1.48994	1.68832	1.01862	0.565858	0.885942	protein_coding
ENSG00000074800.8	ENO1	6.80323	14.3332	4.22719	9.86287	18.1248	19.9515	protein_coding
ENSG00000074842.3	C19orf10	0.970198	0.693174	1.18819	1.74943	2.7998	3.38239	protein_coding
ENSG00000074855.6	ANO8	0.514767	0.424881	0.636923	1.02175	0.0640349	0.0534743	protein_coding
ENSG00000074935.8	TUBE1	0.599015	0.329435	0	0.969999	0.0354833	1.19457	protein_coding
ENSG00000074964.12	ARHGEF10L	0.195628	1.02566	1.195	0.3586	0.467365	1.826	protein_coding
ENSG00000074966.6	TXK	0	0.21699	0	0	0	0	protein_coding
ENSG00000075043.12	KCNQ2	0	0	0.531263	0.278116	0.0800076	0	protein_coding
ENSG00000075089.5	ACTR6	0.40617	0.335067	0.138936	0	0.529276	1.04635	protein_coding
ENSG00000075131.5	TIPIN	0.433244	0.339165	0.149849	0.294172	0.384682	2.01951	protein_coding
ENSG00000075142.9	SRI	0.354641	3.08771	0.586036	1.1355	0.415949	1.4832	protein_coding
ENSG00000075151.14	EIF4G3	8.48274	7.85343	6.83448	6.21255	5.78543	7.18758	protein_coding
ENSG00000075188.3	NUP37	0.988323	0.101562	0.446974	0.286493	0.329304	0.705901	protein_coding
ENSG00000075213.5	SEMA3A	0.428276	1.19917	0.0296465	0.0524509	0.212373	0.490803	protein_coding
ENSG00000075218.14	GTSE1	1.53614	2.27404	0.50332	0.694602	0.986574	1.59507	protein_coding
ENSG00000075223.9	SEMA3C	2.24567	5.22212	0.532181	1.58525	0.547838	0.0214676	protein_coding
ENSG00000075234.12	TTC38	0.327737	0.585789	0.50644	0.953469	1.96772	2.90961	protein_coding
ENSG00000075239.9	ACAT1	0.063138	0	0	0.324434	1.39373	1.62508	protein_coding
ENSG00000075240.12	GRAMD4	0.706636	0.610381	0.0174284	0.330691	0.0536382	0.195966	protein_coding
ENSG00000075275.12	CELSR1	1.19245	0.843566	0.17309	0.599543	0.23112	0	protein_coding
ENSG00000075290.7	WNT8B	0.708778	0.167057	0.250564	0.468466	0	0.105183	protein_coding
ENSG00000075292.13	ZNF638	8.39713	12.2204	6.19309	8.89259	4.40802	6.38851	protein_coding
ENSG00000075303.8	SLC25A40	1.76395	1.49341	0.702019	0.733895	0.775564	0.851242	protein_coding
ENSG00000075336.7	TIMM21	0	0.199336	0.0991683	0.383462	1.1875	1.71951	protein_coding
ENSG00000075340.16	ADD2	0.323926	0.0943131	0	0.042418	0.421659	0.148454	protein_coding
ENSG00000075391.12	RASAL2	0.755631	1.83912	1.363	1.20495	0.661645	0.415623	protein_coding
ENSG00000075399.8	VPS9D1	0.0774378	0.127764	0	3.68659e-35	0	0.578566	protein_coding
ENSG00000075407.11	ZNF37A	0.499206	1.60487	0.431829	1.08377	0.688929	1.03465	protein_coding
ENSG00000075413.13	MARK3	4.2168	7.0632	1.17524	3.91006	3.87739	3.80154	protein_coding
ENSG00000075415.8	SLC25A3	5.23318	10.9376	5.13974	9.21193	12.3932	20.6009	protein_coding
ENSG00000075420.8	FNDC3B	9.30805	11.4525	10.3806	17.816	18.4535	20.1138	protein_coding
ENSG00000075426.7	FOSL2	0.758042	0.443822	0.038903	0.0169715	0.123855	0.400125	protein_coding
ENSG00000075461.5	CACNG4	0.295254	0.243568	0.0447329	0.0585443	0.0674603	0.0657239	protein_coding
ENSG00000075539.9	FRYL	2.4421	3.11618	1.94144	4.32812	0.710288	2.21284	protein_coding
ENSG00000075568.12	TMEM131	4.55067	4.1511	1.13388	2.47753	1.67926	2.97394	protein_coding
ENSG00000075618.12	FSCN1	1.48445	1.86807	0.989768	2.14327	4.34354	3.00629	protein_coding
ENSG00000075624.9	ACTB	67.7137	65.4606	39.7528	79.62	102.937	163.327	protein_coding
ENSG00000075643.5	MOCOS	0	0	0	0.0803084	0.135724	0.0901569	protein_coding
ENSG00000075651.11	PLD1	1.2627	6.47698	1.06273	2.48329	1.40195	1.25547	protein_coding
ENSG00000075673.7	ATP12A	0	0.0331238	0.0851678	0	0	0.0312832	protein_coding
ENSG00000075702.10	WDR62	0.350297	0.414621	0.0580525	0.0212754	0.604083	0.358266	protein_coding
ENSG00000075711.15	DLG1	3.17729	4.16772	3.19143	7.10682	5.50827	4.41583	protein_coding
ENSG00000075785.8	RAB7A	8.70646	10.7805	9.09568	14.1536	28.305	32.9434	protein_coding
ENSG00000075790.6	BCAP29	0.327414	0.979904	0.16409	0.254214	0.332036	0.707573	protein_coding
ENSG00000075826.11	SEC31B	0.528407	3.13818	0.858753	1.2317	1.23124	0.784002	protein_coding
ENSG00000075856.7	SART3	2.14265	4.90266	0.80012	4.05017	2.75865	4.72845	protein_coding
ENSG00000075886.10	TUBA3D	0	0	0	0	0.0491625	0.0325108	protein_coding
ENSG00000075914.8	EXOSC7	1.1109	1.30831	0.350412	1.13542	1.97983	0.591416	protein_coding
ENSG00000075945.8	KIFAP3	0.157156	1.2023	0.309143	0.565766	0.822283	0.94675	protein_coding
ENSG00000075975.11	MKRN2	0.891566	1.75116	0.530889	1.17856	0.25542	0.429005	protein_coding
ENSG00000076003.4	MCM6	2.62003	0.95944	0.384469	0.715037	0.904798	2.18403	protein_coding
ENSG00000076043.5	REXO2	0.317511	1.12899	0.241442	0.557413	1.13206	3.12744	protein_coding
ENSG00000076053.6	RBM7	0.657742	2.56016	0.437194	0.5708	0.34037	0.484331	protein_coding
ENSG00000076067.6	RBMS2	1.45444	1.06664	0.764103	1.49622	0.416372	0.680039	protein_coding
ENSG00000076108.7	BAZ2A	7.57599	12.6347	4.7483	6.07383	9.62172	6.98281	protein_coding
ENSG00000076201.9	PTPN23	1.994	1.41648	0.714794	1.36461	1.26976	1.683	protein_coding
ENSG00000076242.10	MLH1	1.52329	1.79637	1.23165	2.10753	5.88537	2.50714	protein_coding
ENSG00000076248.5	UNG	2.71964	3.30664	0.372715	1.78844	1.45009	1.94209	protein_coding
ENSG00000076258.5	FMO4	0.0633062	0.156672	0.167848	0.396735	0	0.419937	protein_coding
ENSG00000076321.6	KLHL20	0.860181	0.550237	0.339439	0.115685	0.266607	0.493206	protein_coding
ENSG00000076351.8	SLC46A1	0.128631	1.71851	0.684323	1.23736	2.77786	0.523784	protein_coding
ENSG00000076356.6	PLXNA2	1.10763	1.04427	0.399084	0.729796	0.292643	0.371601	protein_coding
ENSG00000076382.10	SPAG5	2.19905	0.829762	0.250619	1.57872	0.686054	1.3657	protein_coding
ENSG00000076513.11	ANKRD13A	2.61721	2.95285	0.724122	0.842532	0.963516	1.4925	protein_coding
ENSG00000076554.10	TPD52	1.4229	5.66947	0.261767	1.66002	0.414971	1.50368	protein_coding
ENSG00000076555.11	ACACB	0.634603	0.634323	0.273573	1.97691	1.71256	1.39716	protein_coding
ENSG00000076604.10	TRAF4	0.346646	4.70127	0.439979	0.137799	0.454732	0.715105	protein_coding
ENSG00000076641.3	PAG1	0	0.0804252	0.0172324	0.135318	0.103951	0.5323	protein_coding
ENSG00000076650.2	GPATCH1	0.510329	0.570472	0.129925	0.81143	0.277647	0.289452	protein_coding
ENSG00000076662.5	ICAM3	0	0	0	0.300729	0.346529	1.35044	protein_coding
ENSG00000076685.14	NT5C2	1.98182	2.29485	1.51161	3.16774	0.951084	1.7478	protein_coding
ENSG00000076706.8	MCAM	0	0.265919	0.418829	0.666029	0	0.488825	protein_coding
ENSG00000076716.7	GPC4	0.0862292	0.320459	0.0152417	0.0598694	0	0.0672114	protein_coding
ENSG00000076770.10	MBNL3	0.349369	0.645628	1.32907	3.59375	4.43892	6.45855	protein_coding
ENSG00000076826.5	CAMSAP3	1.67341	1.46433	0.796001	0.974506	1.00444	1.08909	protein_coding
ENSG00000076864.14	RAP1GAP	0.435757	1.25461	2.07691	0.696524	1.80037	1.81893	protein_coding
ENSG00000076924.7	XAB2	0.0267595	0.43318	0.201866	0	0.152157	0.321711	protein_coding
ENSG00000076928.13	ARHGEF1	4.95679	6.8485	1.45978	5.35735	0.393557	2.10825	protein_coding
ENSG00000076944.9	STXBP2	3.19679	1.20414	1.07883	2.55329	1.85311	1.33025	protein_coding
ENSG00000076984.13	MAP2K7	0.632865	2.08617	1.10483	1.84933	0.793447	1.03043	protein_coding
ENSG00000077044.5	DGKD	1.24548	0.499271	0.560724	2.24856	1.48697	0.289043	protein_coding
ENSG00000077063.6	CTTNBP2	0.839908	1.0273	0.398852	0.779821	0.341557	0.431314	protein_coding
ENSG00000077092.14	RARB	0.329534	0.600764	0.320362	0.34405	0.357353	0.470691	protein_coding
ENSG00000077097.9	TOP2B	2.04424	3.25021	2.60695	3.4946	1.1476	3.38609	protein_coding
ENSG00000077147.10	TM9SF3	0.812538	1.87088	1.11448	2.40464	1.39857	1.9715	protein_coding
ENSG00000077150.13	NFKB2	0.0436247	0	0.19503	0.347219	0.0626283	0.194923	protein_coding
ENSG00000077152.5	UBE2T	1.44293	1.98492	0	0.447186	0.370959	1.80705	protein_coding
ENSG00000077157.15	PPP1R12B	1.6282	3.97828	0.588101	1.11136	0.920543	0.813292	protein_coding
ENSG00000077232.11	DNAJC10	1.09921	3.10042	1.37977	4.53805	1.82783	2.71653	protein_coding
ENSG00000077235.13	GTF3C1	0.467529	1.15814	0.827083	1.39294	1.19475	1.26127	protein_coding
ENSG00000077238.9	IL4R	0.164278	1.47111	1.70364	2.04148	5.94617	4.37784	protein_coding
ENSG00000077254.10	USP33	2.03343	3.99158	1.45515	2.31335	1.18375	1.55829	protein_coding
ENSG00000077264.9	PAK3	0.746473	0.160908	0.269514	0.360977	0.0179301	0	protein_coding
ENSG00000077274.7	CAPN6	2.33747	2.604	0.826331	3.10574	0	0	protein_coding
ENSG00000077279.12	DCX	2.3905	3.11244	1.29266	2.45152	0.366832	0.17018	protein_coding
ENSG00000077312.4	SNRPA	1.46241	4.00954	2.02845	1.5695	3.67909	5.49178	protein_coding
ENSG00000077327.9	SPAG6	0	0.145445	0	0.0815796	0	0	protein_coding
ENSG00000077348.4	EXOSC5	0.382555	0.664454	0.213575	3.13274	0.0920161	0.09935	protein_coding
ENSG00000077380.11	DYNC1I2	1.34977	3.49119	1.34023	1.78514	1.8137	2.97173	protein_coding
ENSG00000077420.10	APBB1IP	0	0	0	0	0.150859	0.621078	protein_coding
ENSG00000077454.11	LRCH4	3.89649	2.4703	2.30842	3.41804	3.39712	4.05392	protein_coding
ENSG00000077458.8	FAM76B	0.480714	2.14353	0.609046	0.839348	0.809964	0.724872	protein_coding
ENSG00000077463.10	SIRT6	0.0520752	0.42959	0.110496	0.362164	0.426967	0.0811439	protein_coding
ENSG00000077514.4	POLD3	7.26374	0.937959	0.342053	1.98694	1.00577	1.04797	protein_coding
ENSG00000077522.8	ACTN2	0	0	0	0	0.0156293	0	protein_coding
ENSG00000077549.13	CAPZB	2.60588	4.53358	1.63722	2.89903	3.31454	3.89356	protein_coding
ENSG00000077585.9	GPR137B	1.0721	0.557995	0	0.0485238	0.0344227	1.01283	protein_coding
ENSG00000077616.6	NAALAD2	0.098255	1.80018	0.1627	0.563439	0.683889	0.688468	protein_coding
ENSG00000077684.11	PHF17	0.930529	1.60691	0.746365	0.556256	0.354806	0.664525	protein_coding
ENSG00000077713.13	SLC25A43	0	0.985832	0.334271	0.291652	0.810749	0.409272	protein_coding
ENSG00000077721.11	UBE2A	5.59068	2.88256	0.617391	4.52666	3.29108	2.90388	protein_coding
ENSG00000077782.15	FGFR1	6.78865	7.87706	4.82752	2.89986	2.82446	1.13545	protein_coding
ENSG00000077800.7	FKBP6	0	0.000141795	0	1.80544e-19	0	0	protein_coding
ENSG00000077809.8	GTF2I	23.9109	43.9267	14.1324	33.8174	14.3097	14.9825	protein_coding
ENSG00000077942.13	FBLN1	4.7937	2.87829	3.03291	5.17112	6.36737	8.03553	protein_coding
ENSG00000077943.7	ITGA8	0.0316578	0	0	0	0.88265	0.147988	protein_coding
ENSG00000077984.4	CST7	0.15347	0	0	0	0	0	protein_coding
ENSG00000078018.15	MAP2	0.390179	2.08465	0.989598	2.52722	0.25591	0.104534	protein_coding
ENSG00000078043.11	PIAS2	1.29079	3.01981	0.163727	1.05781	0.995726	1.4577	protein_coding
ENSG00000078053.12	AMPH	0	0.112148	0	0	0	0.176644	protein_coding
ENSG00000078061.7	ARAF	0.568898	2.41197	1.55267	2.44771	2.23545	1.99023	protein_coding
ENSG00000078070.7	MCCC1	0.8023	1.59567	0.543043	1.1963	0.698282	1.48566	protein_coding
ENSG00000078081.3	LAMP3	0	0.282892	0	0.0879466	0.0225201	0	protein_coding
ENSG00000078114.13	NEBL	0.173686	0.681409	0.192512	0.69161	0	0.112309	protein_coding
ENSG00000078124.6	ACER3	1.5848	0.191285	0.0507681	0.318208	0.036314	0.484842	protein_coding
ENSG00000078140.9	UBE2K	3.4367	4.18792	1.29792	2.26531	2.05748	3.74021	protein_coding
ENSG00000078142.7	PIK3C3	1.02133	2.96548	1.51265	1.87241	4.27942	0.932746	protein_coding
ENSG00000078177.9	N4BP2	1.61541	2.01852	0.450879	1.77772	1.17673	1.43595	protein_coding
ENSG00000078237.4	C12orf5	0	0.0864133	0	0	0	0	protein_coding
ENSG00000078246.10	TULP3	1.039	1.19223	1.2664	1.09511	1.71971	1.01126	protein_coding
ENSG00000078269.9	SYNJ2	0.602152	1.13091	0.538923	0.778121	0.416438	0.496874	protein_coding
ENSG00000078295.11	ADCY2	0	0.524398	0	0	0	0.0747968	protein_coding
ENSG00000078304.13	PPP2R5C	3.82595	5.29377	1.72724	8.92871	3.52618	3.6351	protein_coding
ENSG00000078319.7	PMS2P1	0	0	3.15192e-27	0	0	1.73523e-05	pseudogene
ENSG00000078328.15	RBFOX1	0	0.155464	0	0	0	0	protein_coding
ENSG00000078369.11	GNB1	4.83056	7.00414	3.76591	8.56333	7.2975	9.03318	protein_coding
ENSG00000078399.11	HOXA9	0	0.168856	0	0	0	0.0797368	protein_coding
ENSG00000078401.6	EDN1	0.140251	0	0.409043	0.389336	0.0373858	0.0546352	protein_coding
ENSG00000078403.12	MLLT10	2.0111	4.13333	2.13044	4.37834	4.26715	4.28051	protein_coding
ENSG00000078487.13	ZCWPW1	0.174254	0.067043	0	0	0	0.0633177	protein_coding
ENSG00000078596.6	ITM2A	0	0	0	0.0599727	0	1.01091	protein_coding
ENSG00000078618.14	NRD1	11.101	7.15299	3.80763	5.96843	5.56296	4.87036	protein_coding
ENSG00000078668.8	VDAC3	0.611284	0.973168	0.669462	1.23689	1.92094	0.326724	protein_coding
ENSG00000078674.12	PCM1	9.12373	17.6018	3.99233	11.353	9.42868	11.2298	protein_coding
ENSG00000078687.12	TNRC6C	1.4725	1.46498	0.923127	1.10308	0.677465	0.7846	protein_coding
ENSG00000078699.16	CBFA2T2	4.01612	1.0531	1.23622	1.68532	0.966856	0.809324	protein_coding
ENSG00000078725.7	DBC1	0.0890749	0.0740523	0.141702	0.123635	0	0.135044	protein_coding
ENSG00000078747.7	ITCH	1.22898	3.79917	1.39193	3.36849	2.29576	1.57851	protein_coding
ENSG00000078795.12	PKD2L2	0	0	1.71069e-21	3.18966e-13	6.78177e-29	6.78031e-34	protein_coding
ENSG00000078804.8	TP53INP2	0.335459	0.37869	0.187247	0.465615	0.470636	0.385158	protein_coding
ENSG00000078808.11	SDF4	0.655292	0.957389	0.519222	1.57266	0.392529	1.05526	protein_coding
ENSG00000078814.11	MYH7B	0	0.0560663	0	0.141121	0	0.0529509	protein_coding
ENSG00000078898.6	BPIFB2	0	0	0	0.156386	1.36153	3.51127	protein_coding
ENSG00000078900.9	TP73	0	0.10991	0	0.153897	0	0	protein_coding
ENSG00000078902.11	TOLLIP	0.292592	0.386631	0.550956	0.200921	0.528982	2.47754	protein_coding
ENSG00000078967.6	UBE2D4	0.268817	0.225291	0	1.41282	0.0509531	0.342183	protein_coding
ENSG00000079101.11	CLUL1	0	0.425347	0	0	0	0	protein_coding
ENSG00000079102.12	RUNX1T1	0.278984	1.98769	0.279289	1.25505	1.53011	2.53576	protein_coding
ENSG00000079112.5	CDH17	0.977848	1.78339	0	0	0	0	protein_coding
ENSG00000079134.7	THOC1	2.17734	4.87464	1.20475	1.93282	2.19773	1.41719	protein_coding
ENSG00000079150.13	FKBP7	0.452749	0.0829982	0.0266756	0.488765	0.469334	0.951419	protein_coding
ENSG00000079156.12	OSBPL6	0.289375	0.195794	0.102334	0.238413	0.206703	0.188927	protein_coding
ENSG00000079215.8	SLC1A3	0.0195152	0	0.145079	0	0.0380217	0.594861	protein_coding
ENSG00000079246.11	XRCC5	4.94824	5.61807	2.04173	7.81368	6.30196	10.1399	protein_coding
ENSG00000079257.3	LXN	0.702608	0.632303	0.474185	0.265968	0.0507378	1.29386	protein_coding
ENSG00000079263.12	SP140	0	0	0.137452	0	0	0	protein_coding
ENSG00000079277.14	MKNK1	1.37697	1.09632	0.498528	1.82058	0.939811	0.842456	protein_coding
ENSG00000079308.11	TNS1	0.388345	0.902548	0.731911	2.18513	1.14264	2.2141	protein_coding
ENSG00000079313.7	REXO1	0.103533	0.313167	0.163163	0.407297	2.60287	0.651896	protein_coding
ENSG00000079332.8	SAR1A	1.92696	1.88395	0.562294	2.39561	3.38061	2.73781	protein_coding
ENSG00000079335.13	CDC14A	0.257929	1.85547	0.170508	1.62747	0.532198	0.396863	protein_coding
ENSG00000079337.10	RAPGEF3	0	0.0512455	0	0	0	0.048398	protein_coding
ENSG00000079385.16	CEACAM1	0.106587	0.21982	1.85242	0.982911	1.09547	2.72783	protein_coding
ENSG00000079387.9	SENP1	1.75008	2.92769	1.92801	1.20991	1.24595	2.55841	protein_coding
ENSG00000079432.2	CIC	9.6361	2.20751	1.58893	3.23889	1.82636	1.77766	protein_coding
ENSG00000079435.5	LIPE	0.300134	0.0308441	0	0.590647	0.159452	0.0873905	protein_coding
ENSG00000079459.7	FDFT1	14.6218	7.40375	5.11959	9.48363	24.3453	36.7277	protein_coding
ENSG00000079462.3	PAFAH1B3	2.28934	7.43228	2.79571	3.50635	1.46389	3.59417	protein_coding
ENSG00000079482.11	OPHN1	0.920967	1.53522	0.0976727	0.255659	0.00964656	0	protein_coding
ENSG00000079616.8	KIF22	3.65248	1.93915	0.833013	3.11239	2.87671	4.41011	protein_coding
ENSG00000079689.9	SCGN	0.541887	0	0.783677	0.0683759	0	0	protein_coding
ENSG00000079691.14	LRRC16A	3.42687	3.05339	0.654233	1.65025	0.935043	1.06349	protein_coding
ENSG00000079739.10	PGM1	0.14418	0.816784	0.353343	0.880534	1.35638	2.48776	protein_coding
ENSG00000079785.9	DDX1	0.894774	2.92856	0.917212	1.16403	2.0846	4.41368	protein_coding
ENSG00000079805.11	DNM2	2.25068	2.51029	1.24583	1.49789	2.43904	2.85265	protein_coding
ENSG00000079819.11	EPB41L2	4.30122	4.30952	3.70735	12.5045	4.2721	8.16429	protein_coding
ENSG00000079841.14	RIMS1	0.105966	0.0352438	0	0.396766	0.0341648	0	protein_coding
ENSG00000079931.10	MOXD1	0.0721176	0.563773	0.356925	0.394223	0	0	protein_coding
ENSG00000079950.8	STX7	0.154585	1.22639	1.61581	1.55909	0.463573	1.53558	protein_coding
ENSG00000079974.13	RABL2B	2.8245	6.3218	1.77825	3.37378	0.890335	0.935302	protein_coding
ENSG00000079999.9	KEAP1	1.03007	0.936683	0	0	0.863742	1.91569	protein_coding
ENSG00000080031.5	PTPRH	0	0	0.12989	0	0	0.771623	protein_coding
ENSG00000080189.10	SLC35C2	0.774305	1.73444	1.12904	3.07337	1.58763	2.09373	protein_coding
ENSG00000080200.5	CRYBG3	0.121747	0	0.15809	0.464689	0.242902	0.204398	protein_coding
ENSG00000080224.13	EPHA6	0.462097	2.59225	0.404109	1.10574	0.240056	0	protein_coding
ENSG00000080293.5	SCTR	3.15897	3.82268	0.0664604	1.27875	0	0	protein_coding
ENSG00000080298.11	RFX3	0.336999	2.42476	0.764922	1.09043	0.242801	0.683173	protein_coding
ENSG00000080345.12	RIF1	2.18507	2.36878	0.584	0.989147	1.77708	1.53195	protein_coding
ENSG00000080371.4	RAB21	5.63473	2.41878	1.16841	3.81361	0.649191	0.875742	protein_coding
ENSG00000080493.9	SLC4A4	8.64189	12.2302	0.817811	2.24962	0.089853	0.471274	protein_coding
ENSG00000080503.14	SMARCA2	1.03099	5.32936	0.420536	0.442031	1.99203	1.3925	protein_coding
ENSG00000080546.9	SESN1	1.39785	2.26672	0.863078	0.899612	1.23337	1.76874	protein_coding
ENSG00000080561.9	MID2	0.66501	0.470224	0.598406	0	0.0675301	0.24672	protein_coding
ENSG00000080603.12	SRCAP	5.26638	6.37924	3.24093	3.41488	4.15844	5.13155	protein_coding
ENSG00000080608.8	KIAA0020	0.42997	0.3547	0.165063	0.639422	0.261974	1.02745	protein_coding
ENSG00000080618.9	CPB2	0	0	0.847013	1.60121	4.90639	5.50072	protein_coding
ENSG00000080644.11	CHRNA3	0	0.0367297	0	0	0	0	protein_coding
ENSG00000080709.9	KCNN2	0	0.158716	0	0	0	0.149897	protein_coding
ENSG00000080802.14	CNOT4	2.92426	5.7102	1.74703	3.77835	3.46185	4.14764	protein_coding
ENSG00000080815.13	PSEN1	2.17159	3.94058	1.1562	1.37854	0.578571	1.51576	protein_coding
ENSG00000080819.2	CPOX	0.100931	0.670771	0	0.288175	0.368383	0.539191	protein_coding
ENSG00000080822.11	CLDND1	2.85022	5.43127	1.0599	3.23723	0.993376	5.64913	protein_coding
ENSG00000080823.16	MOK	0.499959	2.76272	1.21607	1.45723	0.433037	0.381268	protein_coding
ENSG00000080824.13	HSP90AA1	17.1325	25.5546	8.42964	29.3981	28.583	55.8146	protein_coding
ENSG00000080839.7	RBL1	0.640993	1.07902	0.607412	1.15623	0.27155	0.895475	protein_coding
ENSG00000080845.13	DLGAP4	3.27144	4.8029	2.57577	5.34504	3.9272	2.85494	protein_coding
ENSG00000080854.9	IGSF9B	0.125408	0.518207	0	0.104111	0	0.0162842	protein_coding
ENSG00000080947.10	CROCCP3	0.409914	0.416274	0.0844992	0.294903	4.12886e-13	0.346332	pseudogene
ENSG00000080986.7	NDC80	1.45639	1.48871	0.273413	0.494963	2.28438	1.37124	protein_coding
ENSG00000081014.6	AP4E1	0.680481	0.366897	0.130784	0.247494	0.647261	0.465163	protein_coding
ENSG00000081019.9	RSBN1	2.14703	1.31002	0.911372	1.80988	0.992032	1.78431	protein_coding
ENSG00000081026.14	MAGI3	1.28857	1.39388	1.15626	0.432928	0.659182	1.46722	protein_coding
ENSG00000081041.7	CXCL2	0.125498	0	0	0	0	0	protein_coding
ENSG00000081051.3	AFP	8.88369	3.37969	168.891	334.119	1197.37	1794.22	protein_coding
ENSG00000081052.10	COL4A4	0	0.0118856	0	0	0	0	protein_coding
ENSG00000081059.15	TCF7	0.678251	1.55658	0.332677	0.984877	0.998881	0.880831	protein_coding
ENSG00000081087.10	OSTM1	0.191492	0.239448	0	0.281005	0.371534	0.174102	protein_coding
ENSG00000081138.9	CDH7	0.428099	0.35726	0.120444	0	0.0577197	0	protein_coding
ENSG00000081148.10	IMPG2	0	0.0282917	0	0	0	0.106878	protein_coding
ENSG00000081154.7	PCNP	3.10282	7.42296	0.795243	2.01572	2.27069	3.64327	protein_coding
ENSG00000081177.13	EXD2	0.579348	1.341	0.347284	0.769168	0.334255	0.471602	protein_coding
ENSG00000081181.3	ARG2	6.41077e-29	0.15893	1.28875e-28	0.418936	0.107656	4.6069e-23	protein_coding
ENSG00000081189.9	MEF2C	1.8423	0.230149	1.00416	0.0789045	1.02154	1.00825	protein_coding
ENSG00000081237.14	PTPRC	0	0.115447	0	0	0.164679	0.772307	protein_coding
ENSG00000081277.7	PKP1	0.0395533	0	0	0	0	0	protein_coding
ENSG00000081307.8	UBA5	0.26298	1.14793	0.300101	0.924063	1.16305	1.28972	protein_coding
ENSG00000081320.5	STK17B	0.040448	0.0816159	0.262313	0.975739	0.184669	0.231242	protein_coding
ENSG00000081377.12	CDC14B	1.00761	1.42453	0.763313	0.936635	0.193987	0.37854	protein_coding
ENSG00000081386.8	ZNF510	0.469672	0.620278	0.293005	0.402644	0.53761	0.279862	protein_coding
ENSG00000081479.8	LRP2	0.108223	0.234807	0.172163	0.137695	0.00961605	0.0277198	protein_coding
ENSG00000081665.9	ZNF506	1.01871	3.37411	1.00789	3.42038	1.9454	2.00887	protein_coding
ENSG00000081692.8	JMJD4	0.240088	0.0467644	0.120241	0.157365	0.140217	0.374006	protein_coding
ENSG00000081721.6	DUSP12	0.398546	0.835995	0.674988	0.110424	0.241686	0.912754	protein_coding
ENSG00000081760.12	AACS	0.691353	0.924859	0.646315	2.31718	0.812368	1.00675	protein_coding
ENSG00000081791.4	KIAA0141	1.64279	3.44978	1.37982	1.51784	3.15801	4.28054	protein_coding
ENSG00000081803.11	CADPS2	0.0872193	0.249699	0.0605078	0.175053	0.782147	0.866324	protein_coding
ENSG00000081818.1	PCDHB4	0	0	0	0.0273239	0	0	protein_coding
ENSG00000081842.13	PCDHA6	0	0	0	6.42581e-16	0	1.25743e-21	protein_coding
ENSG00000081853.13	PCDHGA2	0.149267	6.32001e-22	3.011e-24	7.93763e-16	5.27783e-10	1.83996e-17	protein_coding
ENSG00000081870.6	HSPB11	0.398225	1.01299	0.247864	0.327615	2.0634	1.53896	protein_coding
ENSG00000081913.9	PHLPP1	1.53022	3.65859	2.3389	2.66451	2.24636	4.67204	protein_coding
ENSG00000081923.6	ATP8B1	0.81589	1.00376	0.478496	5.3424	0.235176	1.15542	protein_coding
ENSG00000081985.6	IL12RB2	0	0	0	0	0.0287738	0.367793	protein_coding
ENSG00000082014.12	SMARCD3	0.447467	2.41001	0.99081	1.19558	0.406052	0.406423	protein_coding
ENSG00000082068.4	WDR70	1.34299	1.01262	0.742929	0.694021	0.709228	0.657406	protein_coding
ENSG00000082074.11	FYB	0	0	0	0	7.90884e-21	0.0417535	protein_coding
ENSG00000082126.12	MPP4	0	0.112746	0	0	0	0	protein_coding
ENSG00000082146.7	STRADB	0.810101	1.90919	1.37819	1.97229	2.88841	2.24451	protein_coding
ENSG00000082153.13	BZW1	0.48463	0.869114	0.446933	1.04985	1.99426	0.952151	protein_coding
ENSG00000082175.10	PGR	0	0	0	0.0143934	0	0	protein_coding
ENSG00000082196.15	C1QTNF3	4.18372e-05	1.74422	0.596699	0.0710522	0.436328	0.408946	protein_coding
ENSG00000082212.7	ME2	1.33991	1.10763	0.212363	2.78956	2.01943	2.59993	protein_coding
ENSG00000082213.13	C5orf22	2.37382	1.7877	1.11361	0.987435	0.719701	1.19122	protein_coding
ENSG00000082258.8	CCNT2	3.09326	5.86001	1.53228	3.51558	0.991785	1.5389	protein_coding
ENSG00000082269.12	FAM135A	0.86509	2.60699	0.467773	2.66794	0.451304	1.26933	protein_coding
ENSG00000082293.8	COL19A1	0.0713016	0.264204	0.165555	1.52879	0.0226971	0.291239	protein_coding
ENSG00000082397.11	EPB41L3	1.99231	2.94462	0.856086	1.94968	1.37829	2.10375	protein_coding
ENSG00000082438.10	COBLL1	7.69552	6.07103	5.82847	13.3231	8.60602	7.06298	protein_coding
ENSG00000082458.7	DLG3	7.11677	4.09236	0.285763	1.49544	3.12924	1.37133	protein_coding
ENSG00000082482.9	KCNK2	0.0210958	0	0	0	0	0	protein_coding
ENSG00000082497.7	SERTAD4	0.432892	0	0	0	0	0.0212825	protein_coding
ENSG00000082512.10	TRAF5	0.0897316	0.558307	0.0216459	0.144854	0.444041	0.248639	protein_coding
ENSG00000082515.12	MRPL22	0.50927	0.501742	1.1002	1.23418	1.10909	2.77106	protein_coding
ENSG00000082516.8	GEMIN5	0.396236	0.217914	0.224121	0.293318	0.823848	0.905545	protein_coding
ENSG00000082556.6	OPRK1	0.0596509	0	0	0	0	0	protein_coding
ENSG00000082641.11	NFE2L1	1.78345	2.45465	1.42178	2.93198	2.37913	3.22277	protein_coding
ENSG00000082684.10	SEMA5B	0	0.152569	0.294158	0.449144	0.271095	0	protein_coding
ENSG00000082701.10	GSK3B	4.09731	4.2957	4.73228	4.15079	3.38383	2.24048	protein_coding
ENSG00000082781.6	ITGB5	0.160743	0.598979	0.584064	0.94817	1.8905	1.97186	protein_coding
ENSG00000082805.14	ERC1	3.86571	4.92615	0.701812	1.8671	1.10843	2.21698	protein_coding
ENSG00000082898.12	XPO1	9.07979	14.1756	2.75617	9.15834	4.25379	4.15841	protein_coding
ENSG00000082996.14	RNF13	0.412491	1.20733	0.489755	0.605407	0.440185	1.90303	protein_coding
ENSG00000083067.16	TRPM3	0	0.105502	0.297483	0	0.729462	0.176036	protein_coding
ENSG00000083093.5	PALB2	0.33835	0.759999	0.383266	0.39794	0.727063	0.558426	protein_coding
ENSG00000083097.9	DOPEY1	1.01135	1.56129	1.1508	1.70348	0.19846	0.469633	protein_coding
ENSG00000083099.6	LYRM2	0.45428	0.456499	0.116028	0.395687	0.604161	0.539855	protein_coding
ENSG00000083123.9	BCKDHB	0.771313	1.21423	0.671756	2.01338	2.06928	1.26196	protein_coding
ENSG00000083168.5	KAT6A	1.14224	2.56393	1.24991	2.46171	2.25152	1.74964	protein_coding
ENSG00000083223.13	ZCCHC6	2.38361	1.54863	1.64266	2.54556	1.24042	0.728933	protein_coding
ENSG00000083290.15	ULK2	0.579535	0.717828	1.22925	0.164626	1.02046	0.577504	protein_coding
ENSG00000083307.6	GRHL2	3.74871	3.77639	0.565224	1.45661	0	0.106006	protein_coding
ENSG00000083312.11	TNPO1	3.18	3.52035	1.21192	2.73711	3.70887	5.76395	protein_coding
ENSG00000083444.11	PLOD1	2.431	3.96	1.56275	3.39286	8.04353	4.70741	protein_coding
ENSG00000083457.7	ITGAE	0.14386	0.174788	0.112498	0.579422	1.24253	0.495225	protein_coding
ENSG00000083520.10	DIS3	0.510201	1.16451	0.49682	0.305828	0.828306	0.692797	protein_coding
ENSG00000083535.11	PIBF1	2.8888	0.898982	0.657974	1.00192	1.25072	0.966543	protein_coding
ENSG00000083544.8	TDRD3	0.256166	1.78207	0.572762	0.990052	0.518279	0.505199	protein_coding
ENSG00000083635.7	NUFIP1	0.265371	0.404153	0.0865964	0.311666	0.0435311	1.08147	protein_coding
ENSG00000083642.14	PDS5B	2.24948	4.73632	1.09148	4.43511	1.53016	2.67031	protein_coding
ENSG00000083720.8	OXCT1	0.0841592	0.517036	1.52212	0.584061	0.215643	0.888535	protein_coding
ENSG00000083750.8	RRAGB	0.10376	2.65346	0.481622	1.9691	1.11538	0.602357	protein_coding
ENSG00000083799.13	CYLD	0.0832728	0.571012	0.370744	1.97463	0.814373	0.586571	protein_coding
ENSG00000083807.5	SLC27A5	1.0111	0.248116	0.318982	0	2.34479	1.4198	protein_coding
ENSG00000083812.7	ZNF324	2.04982	0.101019	0.0251995	0	0.0126675	0.286025	protein_coding
ENSG00000083814.8	ZNF671	0.439776	0.72566	0.10342	0.307267	0.525335	0.344948	protein_coding
ENSG00000083817.8	ZNF416	0	0	0.472307	0.193167	0.0890339	0	protein_coding
ENSG00000083828.10	ZNF586	0.158079	1.46068	0.496519	0.808662	0.671556	1.01008	protein_coding
ENSG00000083838.11	ZNF446	1.37712	1.03345	0.75047	0.353673	0.125965	0.226565	protein_coding
ENSG00000083842.8	ZNF8	1.41856	0.691501	0.410305	7.10604e-13	0.292179	0	protein_coding
ENSG00000083844.6	ZNF264	0.754678	1.17962	0.614649	0.523743	0.292749	0.334177	protein_coding
ENSG00000083845.4	RPS5	19.395	19.3902	10.1565	22.5837	21.25	45.5799	protein_coding
ENSG00000083857.9	FAT1	7.74786	13.3493	5.35965	7.92973	7.08857	6.51612	protein_coding
ENSG00000083896.8	YTHDC1	3.58336	8.75715	1.83818	11.0408	1.89593	2.89609	protein_coding
ENSG00000083937.4	CHMP2B	0.761774	1.04091	0.83747	1.01736	0.845799	0.782248	protein_coding
ENSG00000084070.6	SMAP2	1.17002	2.04488	0.76191	2.78027	1.73641	1.88628	protein_coding
ENSG00000084072.12	PPIE	3.38445	1.52842	0.620898	3.30855	0.253296	1.41956	protein_coding
ENSG00000084073.4	ZMPSTE24	0.0917411	0.0756811	0.0243239	0.597259	0.69696	1.04906	protein_coding
ENSG00000084090.9	STARD7	2.27293	2.51181	0.717979	2.23161	2.09065	2.64941	protein_coding
ENSG00000084092.6	NOA1	0.229608	0.585459	0.199235	0.550471	0.523023	0.585452	protein_coding
ENSG00000084093.11	REST	2.01154	2.8516	1.59482	3.52389	1.74396	1.90195	protein_coding
ENSG00000084110.6	HAL	0	0	0.216926	0	1.30371	11.1078	protein_coding
ENSG00000084112.9	SSH1	0.456586	1.08845	0.579799	1.17863	0.994933	0.900688	protein_coding
ENSG00000084207.11	GSTP1	7.71136	12.2951	5.10444	14.497	18.3165	24.6832	protein_coding
ENSG00000084234.11	APLP2	6.43034	9.54431	3.4672	10.386	8.61319	18.7537	protein_coding
ENSG00000084444.9	KIAA1467	1.00551	0.684908	0.031447	0.253083	0.172545	0.169385	protein_coding
ENSG00000084453.12	SLCO1A2	0	0	0	0.0273689	0	0	protein_coding
ENSG00000084463.2	WBP11	3.34503	3.52504	0.990015	3.49433	4.46521	4.52869	protein_coding
ENSG00000084623.7	EIF3I	0.782253	1.71061	0.366538	3.52873	2.48742	2.69627	protein_coding
ENSG00000084628.5	NKAIN1	2.26853	0.245705	0.41825	0.315899	0.42056	0.443299	protein_coding
ENSG00000084636.11	COL16A1	0	0	0	0.0271589	0.43753	0.182686	protein_coding
ENSG00000084652.11	TXLNA	1.27069	0.939807	1.05331	2.49351	2.20785	1.91706	protein_coding
ENSG00000084674.9	APOB	0.777392	0.874505	37.0204	76.1545	250.318	436.619	protein_coding
ENSG00000084676.11	NCOA1	2.29224	3.70996	1.06709	4.24545	0.748305	4.03649	protein_coding
ENSG00000084693.11	AGBL5	1.42625	1.40349	0.603012	1.49234	1.01887	1.10143	protein_coding
ENSG00000084710.9	EFR3B	0.282274	0.98301	0	0.122048	0	0.0302048	protein_coding
ENSG00000084731.9	KIF3C	0.683616	0.393089	0.23864	0.551153	0.0917353	0.329996	protein_coding
ENSG00000084733.6	RAB10	1.00978	2.52051	0.760668	3.92427	1.97591	3.82897	protein_coding
ENSG00000084734.4	GCKR	0	0	0	0.759907	1.9716	0.450101	protein_coding
ENSG00000084754.6	HADHA	1.54418	2.20734	1.54963	3.5446	3.56959	7.82068	protein_coding
ENSG00000084764.6	MAPRE3	0.124217	1.13637	0.181509	0.693929	0.0420352	0.646183	protein_coding
ENSG00000084774.8	CAD	0.511046	4.63194	1.52485	0.736567	4.57517	0.943073	protein_coding
ENSG00000085063.10	CD59	0.717725	1.49156	1.96086	1.2307	0.318106	1.35245	protein_coding
ENSG00000085117.7	CD82	0.614507	0.10276	0.156357	0.422753	1.54538	0.57172	protein_coding
ENSG00000085185.10	BCORL1	0.674185	1.31655	0.67969	1.49577	1.83753	1.88743	protein_coding
ENSG00000085224.15	ATRX	1.1615	1.99805	1.55885	1.39594	1.66414	1.46885	protein_coding
ENSG00000085231.9	TAF9	1.54824	2.04531	1.19261	3.99142	2.95082	5.33668	protein_coding
ENSG00000085265.6	FCN1	0	0	0	0	0	0.0863712	protein_coding
ENSG00000085274.10	MYNN	0.36909	0.731031	0.352338	0.417965	0.348777	0.369737	protein_coding
ENSG00000085276.13	MECOM	1.58318	2.65716	0.0311288	0.985669	0	0.0979764	protein_coding
ENSG00000085365.12	SCAMP1	1.65978	2.75384	1.05755	3.65682	1.10991	0.992724	processed_transcript
ENSG00000085377.9	PREP	0.220842	0.323879	0.338307	0.306527	0.680254	0.80294	protein_coding
ENSG00000085382.7	HACE1	0.438883	1.38329	0.340377	0.690174	0.224007	0.395435	protein_coding
ENSG00000085415.11	SEH1L	0.964234	0.5774	1.16864	2.89311	0.583626	2.0221	protein_coding
ENSG00000085433.11	WDR47	0	0.566277	0.109201	0.0477288	0.027447	0.106962	protein_coding
ENSG00000085449.10	WDFY1	1.84	1.21142	0.892259	1.25267	2.44513	0.881913	protein_coding
ENSG00000085465.11	OVGP1	0	0.262168	0.202226	0.132332	0.728539	0.2476	protein_coding
ENSG00000085491.11	SLC25A24	0.793645	0.518232	0.045286	0.325975	0.0682944	0.0998047	protein_coding
ENSG00000085511.15	MAP3K4	2.93219	4.72595	2.04192	2.20499	2.05244	2.65309	protein_coding
ENSG00000085514.10	PILRA	0.70577	1.07386	0.0847519	0.91857	3.13386	0.378307	protein_coding
ENSG00000085552.12	IGSF9	2.32114	2.23768	0.115614	1.09502	0.303072	0.141554	protein_coding
ENSG00000085644.9	ZNF213	0.374973	0.327527	0	0.275537	0.047037	0.171835	protein_coding
ENSG00000085662.8	AKR1B1	0.566554	0.687769	0.442097	1.30184	0.713923	2.29014	protein_coding
ENSG00000085719.7	CPNE3	0.322277	2.16566	2.25366	1.71228	1.67273	1.32219	protein_coding
ENSG00000085721.8	RRN3	1.9158e-11	0.289426	0.160785	0.381271	0.271273	0.451368	protein_coding
ENSG00000085733.11	CTTN	4.60129	4.16005	1.43327	2.93358	2.39158	2.40534	protein_coding
ENSG00000085760.9	MTIF2	0.327602	0.751899	0.0315852	0.28936	0.348806	0.983175	protein_coding
ENSG00000085788.9	DDHD2	1.58725	1.66368	2.18998	2.5531	2.52662	3.50377	protein_coding
ENSG00000085831.11	TTC39A	0.419511	0.0748264	0	0	0	0	protein_coding
ENSG00000085832.12	EPS15	0.568484	1.49696	0.666302	3.42916	0.64948	2.01285	protein_coding
ENSG00000085840.7	ORC1	1.34619	0.455745	0	0.254781	0.64409	0.387016	protein_coding
ENSG00000085871.4	MGST2	0.797263	1.80373	1.3115	5.17641	2.34632	11.4298	protein_coding
ENSG00000085872.10	CHERP	0.974982	2.07625	1.4518	2.18535	1.64894	2.15024	protein_coding
ENSG00000085978.17	ATG16L1	0.203278	0.928194	0.136088	0.447445	0.640393	0.284875	protein_coding
ENSG00000085982.9	USP40	0.702381	1.23331	0.705376	1.01735	1.68217	1.95471	protein_coding
ENSG00000085998.9	POMGNT1	0.774157	1.80471	1.8731	0	0.948077	0.857037	protein_coding
ENSG00000085999.7	RAD54L	0.43577	0.632879	0.404632	0.264781	1.03658	1.29968	protein_coding
ENSG00000086015.14	MAST2	5.25934	3.80084	0.354477	2.4406	2.89039	3.50933	protein_coding
ENSG00000086061.11	DNAJA1	3.38275	3.23583	1.40507	2.72691	3.11028	4.96545	protein_coding
ENSG00000086062.8	B4GALT1	1.35751	2.35162	1.49362	3.17946	2.9038	6.00182	protein_coding
ENSG00000086065.8	CHMP5	1.84883	0.481635	0.103198	0.337679	0.544705	1.28891	protein_coding
ENSG00000086102.14	NFX1	0.41284	0.661023	0.352851	0.777381	1.19446	1.42895	protein_coding
ENSG00000086189.5	DIMT1	0.847715	0.452498	0.250904	1.38426	0.46523	0.835375	protein_coding
ENSG00000086200.11	IPO11	1.75851	2.97255	1.51198	0.824407	0.566275	0.542592	protein_coding
ENSG00000086205.12	FOLH1	0.116666	0	0	0.400083	0.0961274	0.287017	protein_coding
ENSG00000086232.7	EIF2AK1	2.12427	3.54135	1.022	2.52043	3.64194	4.23998	protein_coding
ENSG00000086289.7	EPDR1	0	0	0	0.0761822	0	0	protein_coding
ENSG00000086300.11	SNX10	0.284583	0.375623	0.21203	0.633837	0.273093	1.19	protein_coding
ENSG00000086475.9	SEPHS1	3.56437	1.28806	0.87145	1.85516	2.14315	2.86519	protein_coding
ENSG00000086504.10	MRPL28	0.74166	0.999558	0.556946	0.856664	1.3507	0.314388	protein_coding
ENSG00000086506.2	HBQ1	0	0	0	0	0	0.207226	protein_coding
ENSG00000086544.2	ITPKC	0.0210584	0.606229	0.0223334	0.0292289	0.179628	0.164067	protein_coding
ENSG00000086548.8	CEACAM6	0	0	0.055999	0.0366444	0	0	protein_coding
ENSG00000086570.8	FAT2	0	0	0.0156045	0	0	0.00764231	protein_coding
ENSG00000086589.7	RBM22	0.267783	1.09773	1.6294	2.10856	0.402151	1.44563	protein_coding
ENSG00000086598.5	TMED2	2.63578	6.44668	3.19194	6.81586	13.7912	16.5313	protein_coding
ENSG00000086619.9	ERO1LB	0.0659415	0.777575	0.115873	0.433282	0.290243	1.64401	protein_coding
ENSG00000086666.14	ZFAND6	3.77425	1.86989	1.523	2.21108	1.80763	2.36532	protein_coding
ENSG00000086696.4	HSD17B2	0	0	0.611781	1.44683	1.01387	2.19914	protein_coding
ENSG00000086712.8	TXLNG	1.39146	1.2012	0.228413	0.806215	0.494879	1.07237	protein_coding
ENSG00000086730.12	LAT2	0.168192	0.208123	0	0.244997	0.619392	0.45974	protein_coding
ENSG00000086758.11	HUWE1	5.72225	12.6031	8.32725	10.7742	17.6476	12.5168	protein_coding
ENSG00000086827.4	ZW10	1.35858	0.687304	0.497023	0.473344	0.832828	0.482891	protein_coding
ENSG00000086848.9	ALG9	6.32923	2.13417	1.03975	3.12592	1.73425	2.46259	protein_coding
ENSG00000086991.8	NOX4	0.390205	0.607893	0.216915	0	0.388966	0	protein_coding
ENSG00000087008.10	ACOX3	0.735748	0.94223	0	0.854148	0.0185379	0.196146	protein_coding
ENSG00000087053.13	MTMR2	1.51437	1.42868	0.816919	0.819787	0.872309	1.01197	protein_coding
ENSG00000087074.7	PPP1R15A	0.165334	0.912236	0.131476	0.45767	0.286395	0.771644	protein_coding
ENSG00000087076.4	HSD17B14	0	0.118677	0.136212	0.178268	0.0684723	0	protein_coding
ENSG00000087077.7	TRIP6	1.50622	4.09704	1.46789	3.10768	2.3222	1.948	protein_coding
ENSG00000087085.9	ACHE	0	0.0397863	0	0	0.0797102	0	protein_coding
ENSG00000087086.9	FTL	43.8406	37.1043	46.8402	72.6837	253.374	384.455	protein_coding
ENSG00000087087.14	SRRT	4.75637	1.7096	1.11198	2.34547	4.67532	3.46801	protein_coding
ENSG00000087088.14	BAX	0.73895	0.259813	0.445353	0.0728571	0.622964	0.800097	protein_coding
ENSG00000087095.8	NLK	2.01832	2.14169	0.728527	2.81149	1.44015	1.75601	protein_coding
ENSG00000087111.16	PIGS	2.59446	2.15106	0.26782	1.60604	1.45735	1.74691	protein_coding
ENSG00000087116.9	ADAMTS2	0	0.0696526	0	0	0.0281334	0.873536	protein_coding
ENSG00000087152.11	ATXN7L3	0.37631	1.29969	1.2715	0.960582	0.39073	1.68571	protein_coding
ENSG00000087157.13	PGS1	1.86194	2.92764	3.13163	2.06445	1.04514	0.972664	protein_coding
ENSG00000087191.8	PSMC5	1.60971	1.71514	0.659021	0.268748	1.72799	3.87418	protein_coding
ENSG00000087206.12	UIMC1	0.0366491	1.03886	0.158412	0.396974	0.46902	0.715493	protein_coding
ENSG00000087245.8	MMP2	0.288711	0.0727021	0	0.524185	1.20284	0.901315	protein_coding
ENSG00000087253.7	LPCAT2	0.168519	1.63548	0	0.701707	1.1358	1.20952	protein_coding
ENSG00000087258.9	GNAO1	0.140619	0	0	0.195178	0.226859	0.479916	protein_coding
ENSG00000087263.12	OGFOD1	3.72365	0.508052	0.406949	0.941771	2.25839	1.06935	protein_coding
ENSG00000087266.11	SH3BP2	20.918	0.679552	0.741855	0.66691	1.87279	2.42687	protein_coding
ENSG00000087269.11	NOP14	0.404944	0.96637	0.0118032	0.254458	0.731756	0.597829	protein_coding
ENSG00000087274.12	ADD1	15.7029	11.9511	7.04141	4.68494	7.41462	8.36262	protein_coding
ENSG00000087299.6	L2HGDH	0.0206857	0.220653	0.0386101	0.45478	0.237948	0.396195	protein_coding
ENSG00000087301.4	TXNDC16	0.988104	0.644218	0.265026	1.17786	0.224818	0.632758	protein_coding
ENSG00000087302.4	C14orf166	2.33635	1.8119	1.31059	1.03892	4.29015	4.36033	protein_coding
ENSG00000087303.12	NID2	0	0.220012	0.033456	0.32769	1.19446	1.00531	protein_coding
ENSG00000087338.3	GMCL1	1.02051	1.72284	0.632625	1.39286	0.807668	0.66257	protein_coding
ENSG00000087365.9	SF3B2	7.11303	7.10021	2.52987	2.75188	2.96168	5.64279	protein_coding
ENSG00000087448.5	KLHDC5	0.627433	1.73702	0.0789483	0.177127	0.351509	0.447409	protein_coding
ENSG00000087460.17	GNAS	23.7316	54.806	20.3773	49.0005	31.288	56.6213	protein_coding
ENSG00000087470.13	DNM1L	2.39056	2.59542	1.4419	3.13202	1.47707	1.81003	protein_coding
ENSG00000087494.11	PTHLH	0	0	0	0	0.0453703	0	protein_coding
ENSG00000087502.13	ERGIC2	2.20491	0.85577	0.566323	0.335457	0.494977	1.80903	protein_coding
ENSG00000087586.13	AURKA	0.412256	1.92881	0.158702	0.510762	1.69328	2.44695	protein_coding
ENSG00000087589.12	CASS4	0	0	0	0.0537717	0	0.042369	protein_coding
ENSG00000087842.6	PIR	0.0556016	0	0	0	0.802005	0.540976	protein_coding
ENSG00000087884.10	AAMDC	1.11086	1.68301	0.359133	0.971388	1.14509	0.684897	protein_coding
ENSG00000087903.8	RFX2	0.907912	2.27232	0.36392	1.199	0.086764	0.991015	protein_coding
ENSG00000087916.7	SLC6A14	0	0	0	0.0875381	0	0	protein_coding
ENSG00000087995.11	METTL2A	1.16926	0.483754	0.248775	0.283153	0.164773	0.186176	protein_coding
ENSG00000088002.7	SULT2B1	0	0	0	0.0764015	0	0	protein_coding
ENSG00000088035.9	ALG6	0.610099	0.945801	0.683987	0.875392	0.816578	1.3731	protein_coding
ENSG00000088038.13	CNOT3	3.5204	6.96728	2.17687	4.2544	3.24972	4.64609	protein_coding
ENSG00000088053.7	GP6	0.488238	0	0	0.0887209	0	0.0498005	protein_coding
ENSG00000088179.4	PTPN4	1.52671	1.40219	1.58838	1.2471	1.41728	0.2354	protein_coding
ENSG00000088205.8	DDX18	1.0008	2.05435	1.67547	3.51115	3.10736	3.35128	protein_coding
ENSG00000088247.11	KHSRP	4.45178	3.64462	1.80922	4.19082	3.13489	5.73741	protein_coding
ENSG00000088256.4	GNA11	0.611867	0.793785	0.441537	2.00825	2.24289	0.854591	protein_coding
ENSG00000088280.13	ASAP3	0.329431	0.904522	0.829086	0.697852	2.26805	1.00346	protein_coding
ENSG00000088298.7	EDEM2	0.282415	0.30442	0.0313948	0.128049	0.24597	1.22215	protein_coding
ENSG00000088305.13	DNMT3B	0.382102	0.55063	0.290598	0.231604	0.471694	0.62251	protein_coding
ENSG00000088325.11	TPX2	2.88643	2.78949	0.648463	2.15012	2.42406	5.04913	protein_coding
ENSG00000088340.11	FER1L4	0.580715	0.120707	0	0.0338488	0.154797	0.0759995	pseudogene
ENSG00000088356.4	PDRG1	0.926419	0.679327	0.436671	0.285747	0.411581	0.0801973	protein_coding
ENSG00000088367.15	EPB41L1	0.669456	0.925142	0.162371	1.74729	0.469168	1.47428	protein_coding
ENSG00000088386.10	SLC15A1	0	0.072553	0	0.122073	0	0.245412	protein_coding
ENSG00000088387.13	DOCK9	3.16994	1.041	0.565577	1.8635	1.87216	0.245512	protein_coding
ENSG00000088448.9	ANKRD10	2.48988	4.11781	3.3802	4.94566	2.58586	2.17278	protein_coding
ENSG00000088451.6	TGDS	2.65922	0.0618341	0.0794939	1.42456	1.55247	1.3717	protein_coding
ENSG00000088538.11	DOCK3	0.0674468	0.125189	0.0447065	0	0	0	protein_coding
ENSG00000088543.10	C3orf18	0	0.0495072	0.273514	0.715829	0.480583	0.196663	protein_coding
ENSG00000088682.9	COQ9	0.907253	1.24507	0.638851	1.20762	0.838929	0.557037	protein_coding
ENSG00000088727.8	KIF9	0.10617	0.55129	0	0.820772	0.180095	0.0408056	protein_coding
ENSG00000088756.8	ARHGAP28	0.424447	0.778737	0.561135	1.16331	1.08955	0.882963	protein_coding
ENSG00000088766.6	CRLS1	1.09667	0.520872	0.696065	0.576118	0.960715	2.05653	protein_coding
ENSG00000088808.12	PPP1R13B	2.33945	1.97796	1.6568	5.46077	0.6425	1.23956	protein_coding
ENSG00000088812.13	ATRN	1.37067	1.75738	0.612986	1.26067	0.554655	1.13222	protein_coding
ENSG00000088826.12	SMOX	1.16361	0	2.34524	2.67756	1.35322	0.632826	protein_coding
ENSG00000088827.8	SIGLEC1	0	0.035253	0.0226606	0.045742	0.00569563	0.101508	protein_coding
ENSG00000088832.10	FKBP1A	1.66662	3.55291	3.77404	8.42215	7.42131	11.7124	protein_coding
ENSG00000088833.11	NSFL1C	6.43467	1.05259	0.491827	0.531187	1.21898	1.07026	protein_coding
ENSG00000088836.7	SLC4A11	0.102565	0	0	0.194	0	0	protein_coding
ENSG00000088854.11	C20orf194	0.475539	0.6878	0.132069	0.278593	0.15368	0.929846	protein_coding
ENSG00000088876.7	ZNF343	0.247157	0.741418	0.0714875	0.249492	0.302009	0.282972	protein_coding
ENSG00000088881.15	EBF4	0	1.60558	0.258016	0.76447	0.0692216	0.37909	protein_coding
ENSG00000088882.7	CPXM1	1.3714	1.08214	0.663978	1.86211	2.1298	1.67237	protein_coding
ENSG00000088888.13	MAVS	0.884798	1.05432	0.620026	1.58359	1.41168	2.39094	protein_coding
ENSG00000088899.10	PROSAPIP1	0.457052	1.39215	1.1934	1.14677	0.168692	0.383482	protein_coding
ENSG00000088926.9	F11	0	0	0.231025	1.02428	0.850031	2.3908	protein_coding
ENSG00000088930.6	XRN2	1.37043	2.9017	0.772745	2.35017	0.979473	1.65209	protein_coding
ENSG00000088970.10	PLK1S1	2.04467	1.3729	0.195242	0.500738	1.50316	0.721898	lincRNA
ENSG00000088986.6	DYNLL1	4.38242	6.75014	3.93676	5.92134	8.45625	16.246	protein_coding
ENSG00000088992.13	TESC	0	0	0.716575	0.289264	0	0.324737	protein_coding
ENSG00000089006.11	SNX5	1.41461	6.16317	1.90708	7.15386	6.09472	7.02438	protein_coding
ENSG00000089009.9	RPL6	16.1108	32.5924	13.484	30.317	36.9294	41.3935	protein_coding
ENSG00000089022.8	MAPKAPK5	2.9699	1.12078	0.886847	0.712721	1.9727	2.03994	protein_coding
ENSG00000089048.10	ESF1	0.531961	0.621686	0.282085	0.830653	0.437219	0.552604	protein_coding
ENSG00000089050.10	RBBP9	0.627717	2.55054	0.819052	1.90722	5.81136	1.33823	protein_coding
ENSG00000089053.7	ANAPC5	1.25223	3.01018	2.30716	4.01781	4.0353	5.12286	protein_coding
ENSG00000089057.10	SLC23A2	2.26163	1.31946	2.17967	1.191	2.082	2.33532	protein_coding
ENSG00000089060.7	SLC24A6	0.452688	0.308548	0	0.0864207	0	0.209968	protein_coding
ENSG00000089063.10	TMEM230	0.774813	1.89144	0.924401	1.94535	1.83301	5.13102	protein_coding
ENSG00000089091.11	DZANK1	0.218939	0.487324	0.176993	0.359791	0	0.194979	protein_coding
ENSG00000089094.11	KDM2B	2.48833	2.51024	1.51197	1.26886	0.532037	0.757759	protein_coding
ENSG00000089116.2	LHX5	0	0	0	0.033653	0	0	protein_coding
ENSG00000089123.11	TASP1	0.53238	0.248348	0.359258	0	0.351857	0.345583	protein_coding
ENSG00000089127.8	OAS1	0	0	1.0637	0.208295	0	0.669621	protein_coding
ENSG00000089154.6	GCN1L1	1.63519	1.08295	0.488014	1.987	1.6195	1.67579	protein_coding
ENSG00000089157.11	RPLP0	19.9395	17.5874	12.4299	20.5677	31.4198	35.9389	protein_coding
ENSG00000089159.11	PXN	2.41108	2.69015	2.79481	2.47149	1.22955	1.74521	protein_coding
ENSG00000089177.13	KIF16B	0.153416	1.26914	0.136177	0.357319	0.327591	0.599398	protein_coding
ENSG00000089195.10	TRMT6	0.0306329	0.619939	0	0.536988	0.146565	0.0954647	protein_coding
ENSG00000089199.5	CHGB	0	0	0.148233	0	0	0	protein_coding
ENSG00000089220.4	PEBP1	1.13414	2.56429	2.00468	4.31441	7.03231	13.156	protein_coding
ENSG00000089225.15	TBX5	0	0	0	0	0.348883	0	protein_coding
ENSG00000089234.10	BRAP	1.50727	1.18083	0.0951226	1.43166	0.443145	0.807259	protein_coding
ENSG00000089248.6	ERP29	4.38939	4.05877	1.70139	3.34005	4.24798	5.2495	protein_coding
ENSG00000089250.14	NOS1	0.0198504	0.0820912	0	0.0665217	0.0187544	0	protein_coding
ENSG00000089280.14	FUS	6.95236	9.21265	2.48446	11.4599	6.1754	7.99252	protein_coding
ENSG00000089289.11	IGBP1	1.28303	1.8346	0.408212	1.12786	1.27683	1.59938	protein_coding
ENSG00000089327.9	FXYD5	0	0	0.352441	0.259189	0.869053	1.78328	protein_coding
ENSG00000089335.15	ZNF302	0.822185	0.677399	0.354461	1.30962	0.219064	1.56412	protein_coding
ENSG00000089351.9	GRAMD1A	0.187516	1.38716	1.2938	0.577104	0.279095	0.175439	protein_coding
ENSG00000089356.11	FXYD3	0	0.227921	0	0	0	0	protein_coding
ENSG00000089472.12	HEPH	0.494393	1.44784	0.455519	0.882985	0.379096	0.65553	protein_coding
ENSG00000089486.11	CDIP1	0.0522218	0.195182	0.252838	0.735565	1.1791	1.97203	protein_coding
ENSG00000089505.13	CMTM1	0.381521	1.13304	0	0.316477	0.122039	2.02126	protein_coding
ENSG00000089597.11	GANAB	6.13216	6.24793	5.1044	9.15174	10.412	14.8424	protein_coding
ENSG00000089639.6	GMIP	0.600016	1.35338	0.381811	1.75227	0.68359	0.127817	protein_coding
ENSG00000089682.12	RBM41	2.09013	1.53699	0.339208	2.328	0.384033	0.532071	protein_coding
ENSG00000089685.9	BIRC5	0.433079	1.9711	0.215799	0.930361	1.286	2.12545	protein_coding
ENSG00000089692.3	LAG3	0.0452301	0.171951	0	0	0	0.0858704	protein_coding
ENSG00000089693.6	MLF2	7.19524	7.71785	4.98874	6.52903	7.85406	7.05306	protein_coding
ENSG00000089723.5	OTUB2	0.127226	0.435995	0.115653	0.403631	0.0872065	0	protein_coding
ENSG00000089737.11	DDX24	1.38415	0.579488	1.11471	0.849065	1.54488	1.21376	protein_coding
ENSG00000089775.6	ZBTB25	0.584285	0.741541	0.38133	0.311917	1.4856	0.586116	protein_coding
ENSG00000089818.11	NECAP1	0.461989	0.850424	0.350381	0.344179	1.75954	1.08845	protein_coding
ENSG00000089820.11	ARHGAP4	0	0	2.17858e-35	0.0361689	0.475376	0.793381	protein_coding
ENSG00000089876.7	DHX32	0.657174	1.87042	0.285395	0.9629	1.10594	1.12715	protein_coding
ENSG00000089902.7	RCOR1	0.696434	2.47159	2.18747	2.00463	1.13067	1.26179	protein_coding
ENSG00000089916.13	GPATCH2L	2.47879	1.82858	1.62482	4.0117	1.19991	2.55132	protein_coding
ENSG00000090006.13	LTBP4	0.0419296	0.138358	0.816018	0.533528	0.912746	0.524183	protein_coding
ENSG00000090013.5	BLVRB	0	0.173977	0.349454	1.03061	1.57563	0.492928	protein_coding
ENSG00000090020.6	SLC9A1	1.24085	2.53761	0.458321	0.299818	0.409836	0.569158	protein_coding
ENSG00000090054.9	SPTLC1	0.539855	0.707697	0.540584	0.0522386	1.76699	1.81632	protein_coding
ENSG00000090060.13	PAPOLA	7.88955	13.2217	6.30784	8.41827	8.63684	10.4057	protein_coding
ENSG00000090061.13	CCNK	1.25769	2.50233	1.35184	4.65605	2.35264	2.93851	protein_coding
ENSG00000090097.15	PCBP4	2.57298	3.0536	1.06376	3.95784	0.873343	0.947318	protein_coding
ENSG00000090104.7	RGS1	0	0.167414	0	0	0	0	protein_coding
ENSG00000090238.7	YPEL3	1.51775	1.68903	0.102721	0.708811	0.268782	0.331985	protein_coding
ENSG00000090263.11	MRPS33	3.36528	0.413825	1.29783	1.00446	1.34244	1.4683	protein_coding
ENSG00000090266.7	NDUFB2	3.81124	1.58388	2.76422	6.10989	7.34764	7.02758	protein_coding
ENSG00000090273.9	NUDC	2.11309	1.04315	1.59597	1.09743	1.41454	3.57903	protein_coding
ENSG00000090316.11	MAEA	0.604678	1.07367	0.859074	2.5545	0.97759	1.44984	protein_coding
ENSG00000090339.4	ICAM1	0	0	0	0.152685	0.0818015	0.428524	protein_coding
ENSG00000090372.8	STRN4	2.23895	2.22736	1.37777	1.76559	2.51106	2.9758	protein_coding
ENSG00000090376.4	IRAK3	0	0.0634692	0	0	0.157804	0.299712	protein_coding
ENSG00000090382.2	LYZ	0	0	0.889396	0.452666	0.612288	1.49428	protein_coding
ENSG00000090402.3	SI	0.260892	0.0195655	0	0	0	0	protein_coding
ENSG00000090432.5	MUL1	0.0585245	0.241397	0.15517	0.528005	0.592816	0.455966	protein_coding
ENSG00000090447.7	TFAP4	1.18728	0.943645	0.187473	0.274367	1.01309	1.52929	protein_coding
ENSG00000090470.10	PDCD7	0.82509	1.52631	0.106066	0.416443	0.666479	0.584391	protein_coding
ENSG00000090487.6	SPG21	2.69496	1.60885	0.759195	1.76256	0.880786	0.359401	protein_coding
ENSG00000090512.7	FETUB	0	0	0.127917	0.137048	0.450228	0.0769273	protein_coding
ENSG00000090520.6	DNAJB11	0.706035	1.93496	2.10394	3.20769	2.42408	7.37003	protein_coding
ENSG00000090530.5	LEPREL1	0.0721701	0.317527	0.433725	0.181833	0.757609	0.393159	protein_coding
ENSG00000090534.13	THPO	0.125941	1.03894	0.267133	2.27269	4.49736	4.02159	protein_coding
ENSG00000090539.11	CHRD	0	0.567248	0.119386	0.727469	1.22173	0.847552	protein_coding
ENSG00000090565.11	RAB11FIP3	1.55916	1.32483	0.165217	0.869627	0.893138	0.277423	protein_coding
ENSG00000090581.5	GNPTG	0.291903	2.1975	1.36214	0.808906	1.8964	1.90592	protein_coding
ENSG00000090612.16	ZNF268	1.25487	0.726785	0.187279	0.733366	0.603113	1.42652	protein_coding
ENSG00000090615.7	GOLGA3	0.207951	0.501503	0.281434	0.410912	0.702184	2.09597	protein_coding
ENSG00000090621.8	PABPC4	5.89099	6.08952	2.76753	10.4306	8.74292	7.24927	protein_coding
ENSG00000090661.7	CERS4	0.639191	2.59978	0.125945	0.443054	1.25089	2.29189	protein_coding
ENSG00000090674.11	MCOLN1	0	0.500461	0.0997344	0.210511	0.572353	0.379452	protein_coding
ENSG00000090686.11	USP48	1.57245	5.53098	2.09106	2.97982	1.14374	4.33267	protein_coding
ENSG00000090776.5	EFNB1	0.408682	0.354884	0.11406	0.477682	0.286683	1.30714	protein_coding
ENSG00000090857.9	PDPR	0.85579	1.57503	0.507216	2.29523	2.04258	1.02412	protein_coding
ENSG00000090861.10	AARS	3.20317	1.12172	0.784342	0.409568	1.42707	3.02159	protein_coding
ENSG00000090863.7	GLG1	4.68062	7.70677	3.99493	6.38806	3.5468	4.75516	protein_coding
ENSG00000090889.10	KIF4A	0.55741	0.973784	0.225331	0.141146	0.725028	0.530382	protein_coding
ENSG00000090905.13	TNRC6A	4.25236	5.04108	6.49695	4.30264	1.88189	4.50326	protein_coding
ENSG00000090924.9	PLEKHG2	13.5284	4.83913	5.4673	8.38749	4.44081	2.72674	protein_coding
ENSG00000090971.4	NAT14	0.0928162	4.18481	0.224328	0	4.20215	0.289547	protein_coding
ENSG00000090975.8	PITPNM2	0.0120764	0.091315	0	0	0.0128764	0.0188175	protein_coding
ENSG00000090989.13	EXOC1	0.330569	2.36584	0.588601	0.730138	0.871185	0.576118	protein_coding
ENSG00000091009.6	RBM27	1.57162	2.38016	0.79914	2.36069	1.17072	2.77038	protein_coding
ENSG00000091039.12	OSBPL8	0.722635	3.25844	0.442463	2.02693	1.47693	1.58929	protein_coding
ENSG00000091073.14	DTX2	1.10703	1.91239	0.549923	0.491371	0.101826	1.60939	protein_coding
ENSG00000091106.14	NLRC4	0	0	0.089964	0.206046	0	0.244655	protein_coding
ENSG00000091127.8	PUS7	0.240716	0.541098	0.192491	0.587807	0.41039	0.613485	protein_coding
ENSG00000091129.14	NRCAM	3.18243	2.30494	0.361053	0.575586	0.0135289	0.275216	protein_coding
ENSG00000091136.9	LAMB1	5.83136	21.9813	4.82293	13.2997	4.0436	10.6668	protein_coding
ENSG00000091138.8	SLC26A3	0	0	0	0	0.0146019	0.0775923	protein_coding
ENSG00000091140.6	DLD	0.521057	1.13446	0.467261	0.614651	1.32984	1.46704	protein_coding
ENSG00000091157.9	WDR7	0.125278	2.49881	0.367579	2.34901	1.51179	0.565209	protein_coding
ENSG00000091164.8	TXNL1	1.84513	3.17939	0.767887	1.48528	1.05405	2.71709	protein_coding
ENSG00000091262.10	ABCC6	1.37537	2.97564	0.87042	2.80625	3.39585	5.06137	protein_coding
ENSG00000091317.7	CMTM6	0.710165	0.274004	0.223257	1.81412	0.939088	1.308	protein_coding
ENSG00000091409.10	ITGA6	1.67659	3.31604	0.212903	1.36939	0.905298	1.94383	protein_coding
ENSG00000091428.12	RAPGEF4	0.0522114	0.832692	0.502049	0.397978	0.256341	0.0277381	protein_coding
ENSG00000091436.12	MLTK	0.542583	0.715698	0.258343	0.418406	0.15551	0.278874	protein_coding
ENSG00000091482.5	SMPX	0	0	0	0	0.0405145	0.208393	protein_coding
ENSG00000091483.6	FH	1.3487	0.785365	0.673113	1.04611	3.17217	7.27831	protein_coding
ENSG00000091490.6	SEL1L3	1.05503	1.07152	0.653609	0.954275	0.0324255	1.52101	protein_coding
ENSG00000091513.10	TF	2.8096	0.597513	13.6252	31.7213	71.9829	115.889	protein_coding
ENSG00000091527.11	CDV3	1.58906	1.33166	0.665463	1.76654	1.99664	6.23829	protein_coding
ENSG00000091536.12	MYO15A	0	0.38552	0.0337043	0.0154618	0.00593884	0.993127	protein_coding
ENSG00000091542.8	ALKBH5	1.55445	1.07082	0.330135	0.684084	0.829935	1.29437	protein_coding
ENSG00000091583.6	APOH	0	0	0.321423	0.252398	5.54358	9.82281	protein_coding
ENSG00000091592.10	NLRP1	0.210783	0.0672048	0.139127	0.354834	0.0699796	0.0544209	protein_coding
ENSG00000091622.11	PITPNM3	0.0102084	0.353695	0.0216529	0.245134	0	0	protein_coding
ENSG00000091640.3	SPAG7	1.00522	2.94375	1.38357	0.930159	1.26371	1.25981	protein_coding
ENSG00000091651.4	ORC6	0.962354	0.267246	0.185807	0.69089	0.308653	1.10915	protein_coding
ENSG00000091656.11	ZFHX4	0.890082	1.53411	1.88443	2.46387	1.27399	2.13953	protein_coding
ENSG00000091704.4	CPA1	2.31482	1.86131	0	0.303672	0	0	protein_coding
ENSG00000091732.11	ZC3HC1	0.126924	0.491188	1.25261	0.356993	1.33072	0.655853	protein_coding
ENSG00000091831.16	ESR1	0	0	0.0139309	0.0364643	0	0.0614041	protein_coding
ENSG00000091844.2	RGS17	0	0	0.0499908	0	0	0	protein_coding
ENSG00000091879.9	ANGPT2	0.97022	1.88326	0.0538255	0.309075	0.124418	0.227329	protein_coding
ENSG00000091947.5	TMEM101	1.06735	0.689091	0	0.387882	0.247406	1.22929	protein_coding
ENSG00000091972.13	CD200	1.43702	3.07626	0.198916	1.68727	0.484241	0	protein_coding
ENSG00000091986.10	CCDC80	0.244973	0.727409	0.111284	0.150075	0.294688	0.817517	protein_coding
ENSG00000092010.10	PSME1	2.55933	4.574	2.35541	3.29669	4.50324	6.12241	protein_coding
ENSG00000092020.6	PPP2R3C	0.383805	0.501527	0.535489	0.651795	0.798011	0.898133	protein_coding
ENSG00000092036.12	HAUS4	0.625789	1.38411	5.36171e-08	1.04107	0	1.05486	protein_coding
ENSG00000092051.11	JPH4	0	0	0	0	0.017667	0	protein_coding
ENSG00000092067.5	CEBPE	0	0	0	0.0636679	0	0	protein_coding
ENSG00000092068.14	SLC7A8	4.79805	1.33835	0.945034	2.06186	0.341152	1.98936	protein_coding
ENSG00000092094.5	OSGEP	2.42603	4.10836	0.558521	1.44092	3.62615	4.01307	protein_coding
ENSG00000092096.10	SLC22A17	0.477954	1.31426	0.174016	2.37055	0.674456	0.382049	protein_coding
ENSG00000092098.11	RNF31	2.2843	4.20903	2.81689	2.92284	2.86079	3.3992	protein_coding
ENSG00000092108.15	SCFD1	3.25092	3.2932	0.177668	4.30563	3.23238	2.6017	protein_coding
ENSG00000092140.10	G2E3	1.18296	1.99933	1.26647	1.97146	1.73853	0.917019	protein_coding
ENSG00000092148.8	HECTD1	3.10824	4.00204	2.91501	5.15831	4.32885	4.46811	protein_coding
ENSG00000092199.13	HNRNPC	9.21361	14.1164	5.12793	14.0786	10.5644	15.1754	protein_coding
ENSG00000092200.8	RPGRIP1	0	0	0.105181	0	0	0	protein_coding
ENSG00000092201.5	SUPT16H	2.64687	2.96297	1.51692	2.2975	1.97065	3.35879	protein_coding
ENSG00000092203.8	TOX4	0.968729	3.8163	1.01587	2.44844	1.51145	4.25993	protein_coding
ENSG00000092208.11	GEMIN2	0.349652	0.181215	0.129641	0.522053	0.288383	0.671135	protein_coding
ENSG00000092295.7	TGM1	0	1.14183	0	0	0.330511	0	protein_coding
ENSG00000092330.11	TINF2	0.223808	0.2513	0.832999	0.155322	3.97203	1.86904	protein_coding
ENSG00000092377.8	TBL1Y	0	0	0.129622	0	0.146609	0	protein_coding
ENSG00000092421.12	SEMA6A	2.88266	7.2884	8.88582	8.4325	3.30722	3.23887	protein_coding
ENSG00000092439.8	TRPM7	0.687264	2.21116	0.719831	1.33424	1.08034	1.43311	protein_coding
ENSG00000092445.7	TYRO3	1.57086	3.146	1.80565	1.23428	0.758568	1.6876	protein_coding
ENSG00000092470.7	WDR76	0.243286	0.940705	0.322522	0.229564	0.162127	1.09297	protein_coding
ENSG00000092529.18	CAPN3	0.266987	1.00327	0.056622	0	0	0.32382	protein_coding
ENSG00000092531.5	SNAP23	1.38199	1.89119	1.33017	1.7976	2.47638	2.28866	protein_coding
ENSG00000092621.7	PHGDH	6.05709	5.96609	2.44112	4.8537	4.80194	7.8871	protein_coding
ENSG00000092758.11	COL9A3	0.57428	0	0.60905	2.42184	0	0	protein_coding
ENSG00000092820.13	EZR	1.8305	4.31644	0.392864	2.57095	0.569265	1.69557	protein_coding
ENSG00000092841.13	MYL6	15.0013	18.5057	3.98767	12.3121	10.9327	14.471	protein_coding
ENSG00000092847.6	EIF2C1	1.14167	2.26623	0.737825	1.51035	1.01759	0.921603	protein_coding
ENSG00000092850.7	TEKT2	0	0.0676688	0	0	0	0	protein_coding
ENSG00000092853.9	CLSPN	0.659395	0.471147	0.0378009	0	0.962243	0.562301	protein_coding
ENSG00000092871.12	RFFL	2.45703	2.22346	1.69666	2.58919	2.56083	4.00561	protein_coding
ENSG00000092929.7	UNC13D	0	0	0.097421	0	0.115334	0.202612	protein_coding
ENSG00000092931.7	MFSD11	1.03558	0.447742	0.522561	1.61702e-34	0.385654	0.627882	protein_coding
ENSG00000092964.11	DPYSL2	5.93227	6.56504	2.77401	6.32097	1.16223	2.55598	protein_coding
ENSG00000092969.7	TGFB2	4.47623	7.15109	0.150395	0.984151	0.151214	0.681746	protein_coding
ENSG00000092978.5	GPATCH2	0.742692	1.77498	0.282347	0.907118	1.09292	0.794236	protein_coding
ENSG00000093000.13	NUP50	2.77366	2.72876	0.980574	1.45701	8.23402	4.05282	protein_coding
ENSG00000093009.5	CDC45	0.898911	0.844532	0.483573	0	0.669066	0.265441	protein_coding
ENSG00000093010.7	COMT	0.806324	1.74062	0.114076	0.745863	2.06346	2.59758	protein_coding
ENSG00000093072.11	CECR1	1.4948	6.92023	1.36302	3.56118	2.43833	2.08586	protein_coding
ENSG00000093100.13	XXbac-B461K10.4	0.0125315	7.88725e-05	0.365965	0.056573	3.91397e-06	0.18884	processed_transcript
ENSG00000093144.14	ECHDC1	0.669926	2.04146	1.94914	2.04053	1.34179	1.84531	protein_coding
ENSG00000093167.13	LRRFIP2	0.72292	0.916507	1.08203	1.70813	1.22473	1.70091	protein_coding
ENSG00000093183.9	SEC22C	0.251375	0.497976	0.268265	1.3572	0.0784938	0.241464	protein_coding
ENSG00000093217.5	XYLB	0.48982	0.456724	1.17078	0.513467	5.2414	7.61497	protein_coding
ENSG00000094631.14	HDAC6	12.4487	8.25584	4.10468	3.86684	3.50628	2.72754	protein_coding
ENSG00000094804.5	CDC6	3.03051	1.08695	1.43369	0.096621	3.44876	2.87422	protein_coding
ENSG00000094841.9	UPRT	0.174286	0.0718878	0.19982	0.136469	0.0510331	0.0678932	protein_coding
ENSG00000094880.6	CDC23	2.40992	0.92714	1.23243	1.31085	0.527511	1.7441	protein_coding
ENSG00000094914.8	AAAS	3.45372	2.27474	1.75701	3.76162	1.91068	3.51024	protein_coding
ENSG00000094916.8	CBX5	11.7615	12.7114	5.29385	8.06772	5.87315	8.56766	protein_coding
ENSG00000094963.9	FMO2	0	0	0	0.025692	0.226679	0.0288427	protein_coding
ENSG00000094975.8	SUCO	1.03645	1.0372	0.102277	0.55851	1.32477	0.803779	protein_coding
ENSG00000095002.8	MSH2	4.03493	2.86935	0.400388	3.11061	2.58634	1.59688	protein_coding
ENSG00000095015.5	MAP3K1	1.60643	2.38915	0.844741	2.51952	0.834746	1.2991	protein_coding
ENSG00000095059.11	DHPS	1.55837	4.77087	0.374592	2.12167	1.05587	2.01411	protein_coding
ENSG00000095066.7	HOOK2	2.81145	5.2449	0.879195	2.75729	0.919645	1.53656	protein_coding
ENSG00000095139.7	ARCN1	3.93243	3.76413	2.1101	3.89522	5.39419	7.0986	protein_coding
ENSG00000095203.9	EPB41L4B	0.228616	0.27543	0.137702	0.201594	0.711993	0.635861	protein_coding
ENSG00000095209.7	TMEM38B	0.242572	0.100054	0.0214383	0.591275	0.758374	0.154066	protein_coding
ENSG00000095261.8	PSMD5	0.836615	1.00685	0.267185	0.543608	0.673909	1.53574	protein_coding
ENSG00000095303.10	PTGS1	0	0	0	0	1.02586	0.214076	protein_coding
ENSG00000095319.9	NUP188	7.07661	2.1766	0.757448	1.56769	2.16833	2.02489	protein_coding
ENSG00000095321.11	CRAT	0.178654	1.04371	0.488172	0.69065	1.3588	5.7406	protein_coding
ENSG00000095370.14	SH2D3C	0.108333	0.119157	0.0382972	0	1.45105	0.731486	protein_coding
ENSG00000095380.10	NANS	0.243702	0.30156	0.105479	0.830156	2.59197	2.37336	protein_coding
ENSG00000095383.14	TBC1D2	0.747841	0.28685	0.108153	0	0.108734	0.108526	protein_coding
ENSG00000095397.9	DFNB31	0	0.567451	0	0.411459	0.0533861	0.246332	protein_coding
ENSG00000095485.11	CWF19L1	0	1.60426	0.229433	2.09619	0.288118	0.550103	protein_coding
ENSG00000095539.11	SEMA4G	2.90239	7.16136	11.3559	7.57964	6.82099	9.4956	protein_coding
ENSG00000095564.9	BTAF1	1.53029	1.1962	0.830342	0.626022	1.10043	1.61458	protein_coding
ENSG00000095574.7	IKZF5	0.266039	0.154918	0.26555	0.304096	0.558985	0.292619	protein_coding
ENSG00000095585.11	BLNK	0	0.395552	0.730743	0.11803	0.022159	0.558537	protein_coding
ENSG00000095587.7	TLL2	0.0377757	0	0	0	0	0	protein_coding
ENSG00000095596.7	CYP26A1	0	0.220993	0	0.0931199	0	0.104356	protein_coding
ENSG00000095627.5	TDRD1	0	0.0295243	0	0	0	0	protein_coding
ENSG00000095637.13	SORBS1	3.51054	1.46474	1.00736	0.625048	1.30138	1.87145	protein_coding
ENSG00000095713.9	CRTAC1	0	0.483482	0.173471	0	0	0	protein_coding
ENSG00000095739.7	BAMBI	0.379767	1.37677	4.55092	6.21997	3.6623	3.0769	protein_coding
ENSG00000095777.10	MYO3A	1.11258	1.10025	0.138989	2.09479	0.103502	0.201676	protein_coding
ENSG00000095787.15	WAC	10.9332	13.8727	6.58695	8.76513	5.47638	10.5257	protein_coding
ENSG00000095794.14	CREM	0.269602	1.85349	0.388045	0.828604	0.608694	0.510192	protein_coding
ENSG00000095906.11	NUBP2	0.780335	0.25172	1.99558e-23	0	0.569769	1.3283	protein_coding
ENSG00000095932.5	C19orf77	0	0.890973	0.333034	1.34918	1.49707	0.841461	protein_coding
ENSG00000095951.12	HIVEP1	3.14533	2.62958	0.731036	2.27896	1.08528	0.799868	protein_coding
ENSG00000096060.9	FKBP5	0.0934944	0.123404	0.0954574	1.06411	1.04779	0.963408	protein_coding
ENSG00000096063.10	SRPK1	1.22085	1.48588	0.926393	1.53268	4.91747	2.76803	protein_coding
ENSG00000096070.15	BRPF3	8.19322	3.59103	10.1583	5.51122	5.86024	4.46514	protein_coding
ENSG00000096080.7	MRPS18A	0.671213	0.146461	1.67536	1.32198	1.80096	3.85393	protein_coding
ENSG00000096092.5	TMEM14A	0	2.84537	0.685875	0.797903	0.996037	2.79923	protein_coding
ENSG00000096093.9	EFHC1	1.10973	1.32536	0.0855793	0.11498	0.296565	0.55264	protein_coding
ENSG00000096384.14	HSP90AB1	10.8962	20.9398	7.57972	17.5867	19.0902	30.3906	protein_coding
ENSG00000096401.7	CDC5L	1.28737	1.24512	0.49434	0.862624	0.727748	0.864653	protein_coding
ENSG00000096433.5	ITPR3	0.243311	0.304118	0.0703752	0	0.0235846	0.0229775	protein_coding
ENSG00000096654.11	ZNF184	0.834082	0.60712	0.416274	0.646949	0.196178	0.267579	protein_coding
ENSG00000096696.9	DSP	3.4157	6.36541	2.27364	5.35693	2.57402	3.79692	protein_coding
ENSG00000096717.7	SIRT1	0.799413	0.817388	0.296802	1.64095	0.575551	1.24063	protein_coding
ENSG00000096746.12	HNRNPH3	2.13022	12.6116	2.61559	5.1715	5.84694	9.53842	protein_coding
ENSG00000096872.11	IFT74	0.984051	1.54593	0.493717	1.23471	0.699993	1.08202	protein_coding
ENSG00000096968.7	JAK2	0.12139	0.961377	0.0667834	0.233814	0.590001	0.439894	protein_coding
ENSG00000096996.10	IL12RB1	0	0.056004	0	0	0	0.201585	protein_coding
ENSG00000097007.12	ABL1	1.70438	2.62292	1.04907	1.32126	1.22373	1.23287	protein_coding
ENSG00000097021.14	ACOT7	0.85389	1.27004	0.348381	0.0764092	1.96636	4.06444	protein_coding
ENSG00000097033.9	SH3GLB1	1.62936	1.64708	0.716832	1.5207	1.08555	1.71826	protein_coding
ENSG00000097046.8	CDC7	1.79987	0.63027	0.636352	1.07317	0.712964	1.30922	protein_coding
ENSG00000097096.8	SYDE2	0.394056	1.03405	0.150868	0.395348	0.266018	0.148098	protein_coding
ENSG00000099139.8	PCSK5	0.676498	0.206693	0.0269206	0.846463	0.965446	1.14068	protein_coding
ENSG00000099194.4	SCD	5.95077	6.6611	10.8601	18.3005	55.1049	86.4578	protein_coding
ENSG00000099203.2	TMED1	0.159588	0.000135347	0	0.443014	0.735407	0.516366	protein_coding
ENSG00000099204.13	ABLIM1	2.77093	3.65722	1.28804	4.97348	0.959401	5.23216	protein_coding
ENSG00000099219.9	ERMP1	0.104835	0.977624	0.508126	0.574384	1.94201	1.13702	protein_coding
ENSG00000099246.11	RAB18	0.253253	1.32084	1.29185	2.31363	1.70126	1.23674	protein_coding
ENSG00000099250.11	NRP1	0.505177	1.08594	2.48943	3.93352	1.791	4.22354	protein_coding
ENSG00000099251.10	HSD17B7P2	0	1.14685	0.178576	0.403371	0.513596	1.7206	pseudogene
ENSG00000099256.13	PRTFDC1	0.207231	2.29404	0.376784	0.616448	1.49152	1.58777	protein_coding
ENSG00000099260.5	PALMD	0.212344	0.586325	0.399842	0.636544	0.610491	1.38112	protein_coding
ENSG00000099282.4	TSPAN15	0	0.780557	0	0	0.335712	0.196243	protein_coding
ENSG00000099284.8	H2AFY2	2.51073	3.24189	1.58221	2.77779	0.814758	1.58757	protein_coding
ENSG00000099290.10	FAM21A	0.0911545	0.522449	2.00067	1.27574	0.744142	0.913129	protein_coding
ENSG00000099308.5	MAST3	0.0525297	0.219717	0.192592	0.218732	0.425981	0.47065	protein_coding
ENSG00000099326.4	MZF1	2.10035	1.6629	0.937666	1.58053	1.66276	1.86537	protein_coding
ENSG00000099330.4	OCEL1	0	1.17602	0	0.104963	2.62088	1.44976	protein_coding
ENSG00000099331.9	MYO9B	0.803459	4.65284	2.01668	4.21818	2.54946	1.75405	protein_coding
ENSG00000099337.3	KCNK6	0	0	0	0.111335	0.0427637	0	protein_coding
ENSG00000099338.16	CATSPERG	0.293932	0.637689	0.120316	0.134247	0	0.157709	protein_coding
ENSG00000099341.6	PSMD8	5.20638	1.83048	0.392211	3.1716	2.31052	5.90661	protein_coding
ENSG00000099364.12	FBXL19	0	0.718473	0.692296	1.99382	0.790854	0.758256	protein_coding
ENSG00000099365.5	STX1B	0	0.097358	0.0723437	0.236698	0	0	protein_coding
ENSG00000099377.9	HSD3B7	1.68673	0.40584	0.149071	0.243871	0.187341	0.547555	protein_coding
ENSG00000099381.12	SETD1A	0.309791	1.52408	0.57148	0.854775	0.779752	1.31945	protein_coding
ENSG00000099385.7	BCL7C	0.163869	0.401167	0.0471607	0.911118	0.258913	0.708235	protein_coding
ENSG00000099617.2	EFNA2	0.565473	0.0548803	0.35277	0.0923378	0.141867	0.362815	protein_coding
ENSG00000099622.9	CIRBP	12.1067	7.64597	2.31379	3.4637	1.71305	4.14847	protein_coding
ENSG00000099624.3	ATP5D	1.55931	1.17324	0.590615	1.94932	3.37495	5.96496	protein_coding
ENSG00000099625.8	C19orf26	0.0581189	0.0458691	0	0.106045	0	0	protein_coding
ENSG00000099715.10	PCDH11Y	0	0	0	1.0958e-13	0	0	protein_coding
ENSG00000099725.10	PRKY	0	0	0	0	0.0368549	0	pseudogene
ENSG00000099769.5	IGFALS	0	0	0.0714543	0	0	0	protein_coding
ENSG00000099783.7	HNRNPM	2.99712	8.26851	1.71001	4.86397	4.33013	8.20393	protein_coding
ENSG00000099785.6	MARCH2	0.837116	0.225736	0.507314	0.829935	0.255021	0.807187	protein_coding
ENSG00000099795.2	NDUFB7	1.07616	1.77554	0.427993	2.61397	1.86077	3.76567	protein_coding
ENSG00000099797.7	TECR	5.95137	5.23065	3.29184	6.46509	16.5149	15.7761	protein_coding
ENSG00000099800.3	TIMM13	0.225936	1.67746	1.19808	1.56799	2.46927	4.22466	protein_coding
ENSG00000099804.3	CDC34	0.950438	0.160668	0.168145	1.42913	0.155752	0.682828	protein_coding
ENSG00000099810.13	MTAP	1.09813	0.842473	0.667775	1.21372	1.36333	1.16244	protein_coding
ENSG00000099812.5	C19orf21	0	0.245786	0	0	0	0	protein_coding
ENSG00000099814.9	KIAA0284	0.384395	0.696514	0.645034	0.235023	0.280629	1.38044	protein_coding
ENSG00000099817.7	POLR2E	2.94452	1.39475	0.30159	1.02031	1.76874	3.50659	protein_coding
ENSG00000099821.7	POLRMT	0.309925	1.00176	0.821725	1.25571	1.17451	2.78638	protein_coding
ENSG00000099834.14	CDHR5	0.0759406	0.710445	0.172518	0	0	0	protein_coding
ENSG00000099840.8	IZUMO4	0	1.07129	0	0	0	0	protein_coding
ENSG00000099849.10	RASSF7	0.0983165	0.811083	0.052137	0.0682344	0.314496	0.197371	protein_coding
ENSG00000099860.4	GADD45B	0	0	0	1.46702	0	0.243449	protein_coding
ENSG00000099864.11	PALM	0.105918	0.30266	0.0561654	0	0.390974	0.264191	protein_coding
ENSG00000099866.9	MADCAM1	0	0	0	0	0.355467	0.422715	protein_coding
ENSG00000099869.6	IGF2-AS	0.518801	0.251973	0	0.343389	0	0.118341	antisense
ENSG00000099875.10	MKNK2	0.755996	2.66982	0.629606	2.59677	0.78466	2.52676	protein_coding
ENSG00000099889.9	ARVCF	0.16779	0.369112	0.0593163	0.310522	0.13418	0.522903	protein_coding
ENSG00000099899.10	TRMT2A	0.563701	0.558987	0.682348	0.267767	3.43965	1.92634	protein_coding
ENSG00000099901.12	RANBP1	3.22829	2.07447	1.29392	2.90306	3.4835	4.7555	protein_coding
ENSG00000099904.11	ZDHHC8	1.23123	0.727396	1.50115	0.943826	0.0123707	0.521967	protein_coding
ENSG00000099910.12	KLHL22	0.38331	1.55271	0.483613	1.07749	2.52683	0.966309	protein_coding
ENSG00000099917.13	MED15	1.27174	2.87921	0.91378	2.24118	0.931095	2.29307	protein_coding
ENSG00000099937.6	SERPIND1	0.0585005	0.0482595	1.458	2.96373	7.76583	13.4455	protein_coding
ENSG00000099940.6	SNAP29	1.01524	0.772107	1.77663	0.277207	0.725454	1.03734	protein_coding
ENSG00000099942.8	CRKL	3.42941	2.88681	1.41028	3.06	2.89171	3.7079	protein_coding
ENSG00000099949.14	LZTR1	0.945975	3.00891	0.862127	1.35256	1.79479	1.30509	protein_coding
ENSG00000099953.5	MMP11	0.515943	1.19456	0.328309	2.24386	0	0.49427	protein_coding
ENSG00000099954.13	CECR2	1.65012	2.2845	0.938821	1.40421	0.648659	0.704158	protein_coding
ENSG00000099956.13	SMARCB1	3.92892	4.42501	2.34087	2.30073	1.41751	4.08434	protein_coding
ENSG00000099957.12	P2RX6	0	0	0.123528	0	0	0.0884167	protein_coding
ENSG00000099958.10	DERL3	0	0.245818	0	0.0953233	0.294599	0.617717	protein_coding
ENSG00000099960.8	SLC7A4	0	0.101834	1.27351e-08	0	0	0	protein_coding
ENSG00000099968.13	BCL2L13	0.374262	0.390145	0.390033	0.592791	0.411957	0.788342	protein_coding
ENSG00000099974.7	DDTL	5.02901	0.102718	0.12475	0.0943022	0.382136	0.296962	protein_coding
ENSG00000099977.9	DDT	0	4.30824	2.14548	1.39477	11.5997	12.3853	protein_coding
ENSG00000099984.6	GSTT2	0.102532	0.119464	0	0.251252	0.0579031	0	protein_coding
ENSG00000099985.3	OSM	0	0	0	0.0533657	0	0	protein_coding
ENSG00000099991.12	CABIN1	1.32417	2.03025	0.601934	3.18204	1.03129	0.825745	protein_coding
ENSG00000099992.11	TBC1D10A	0	0.160991	0.493433	0.107504	0.247867	0.911811	protein_coding
ENSG00000099994.10	SUSD2	0	0.17275	0	0	0.0334923	0	protein_coding
ENSG00000099995.13	SF3A1	10.9129	5.32633	1.74839	7.6759	2.54694	7.21607	protein_coding
ENSG00000099998.13	GGT5	0	0	0	1.37417	0.675739	0.771348	protein_coding
ENSG00000099999.10	RNF215	0.795567	0.295202	0	0	0	0	protein_coding
ENSG00000100003.12	SEC14L2	0.863786	0.263904	0.209106	0.0906024	0.291212	0.617599	protein_coding
ENSG00000100014.14	SPECC1L	1.42042	3.49559	0.577787	1.74653	0.863428	1.74596	protein_coding
ENSG00000100023.12	PPIL2	0.823454	2.67844	2.29802	3.79909	2.00938	1.88216	protein_coding
ENSG00000100024.10	UPB1	0	0	0.0330125	0	0.0497851	0.440536	protein_coding
ENSG00000100027.10	YPEL1	0.993575	0.504787	0.224439	0.309347	0.0484064	0.292685	protein_coding
ENSG00000100028.7	SNRPD3	0.121298	1.86677	0.0857614	0.968643	0.625114	1.38605	protein_coding
ENSG00000100029.12	PES1	0.50919	0.364119	1.72835	1.33285	0.473383	1.78391	protein_coding
ENSG00000100030.10	MAPK1	4.27247	2.7207	1.02837	1.87967	3.67505	2.92019	protein_coding
[truncated: 22,643 more rows]
