# Supplementary material for: Laser Capture and Deep Sequencing Reveals the Transcriptomic Programmes Regulating the Onset of Pancreas and Liver Differentiation in Human Embryos
Source: Stem Cell Reports. 2017 Oct 19;9(5):1387–94. doi: 10.1016/j.stemcr.2017.09.018 (PMC5830993; doi:10.1016/j.stemcr.2017.09.018)
Supplement: Table S3. Differential Gene Expression: Dorsal Pancreatic Bud versus Hepatic Cords; Hepatic Cords versus HBP; Dorsal Pancreatic Bud versus HBP [file mmc4.xlsx]

## Sheet: Supplemental Table S3 (A)
Supplemental Table S3 (A). Differential gene expression: dorsal pancreatic bud v hepatic cords
Gene-wise differential expression test results using EdgeR. (FDR - False discovery rate). Log-fold change is positive for genes enriched in dorsal pancreatic bud (versus hepatic cords) and negative for genes enriched in hepatic cords (versus dorsal pancreatic bud).
gene i.d.	log-fold change	P Value	FDR	gene type	gene status	gene name
ENSG00000170099.5	-9.12825	1.07803e-63	1.44274e-59	protein_coding	KNOWN	SERPINA6
ENSG00000139515.5	10.5191	1.1711e-63	1.44274e-59	protein_coding	KNOWN	PDX1
ENSG00000122194.13	-12.1774	5.23251e-54	4.29746e-50	protein_coding	KNOWN	PLG
ENSG00000171557.12	-7.31625	5.34024e-53	3.28946e-49	protein_coding	KNOWN	FGG
ENSG00000135744.7	-6.66478	5.28842e-52	2.60603e-48	protein_coding	KNOWN	AGT
ENSG00000175928.5	5.41891	8.26124e-50	3.39248e-46	protein_coding	KNOWN	LRRN1
ENSG00000021826.10	-8.65367	7.16012e-48	2.52026e-44	protein_coding	KNOWN	CPS1
ENSG00000141485.11	-11.6343	1.03337e-46	3.18266e-43	protein_coding	KNOWN	SLC13A5
ENSG00000163586.5	-11.359	1.66259e-46	4.52471e-43	protein_coding	KNOWN	FABP1
ENSG00000099937.6	-7.38131	1.8364e-46	4.52471e-43	protein_coding	KNOWN	SERPIND1
ENSG00000003436.10	-5.3502	1.54296e-45	3.45608e-42	protein_coding	KNOWN	TFPI
ENSG00000204444.6	-8.78076	6.25202e-45	1.2837e-41	protein_coding	KNOWN	APOM
ENSG00000184697.5	6.25154	1.32543e-41	2.5121e-38	protein_coding	KNOWN	CLDN6
ENSG00000077279.12	4.36308	4.07774e-41	7.17654e-38	protein_coding	KNOWN	DCX
ENSG00000172955.13	-5.29694	2.61374e-40	4.29334e-37	protein_coding	KNOWN	ADH6
ENSG00000080493.9	5.28722	1.78404e-39	2.74731e-36	protein_coding	KNOWN	SLC4A4
ENSG00000138207.7	-10.696	2.09625e-39	3.00535e-36	protein_coding	KNOWN	RBP4
ENSG00000143995.13	4.16709	2.19555e-39	3.00535e-36	protein_coding	KNOWN	MEIS1
ENSG00000268387.1	-7.88452	1.13247e-38	1.46858e-35	protein_coding	KNOWN	AL590714.1
ENSG00000113361.8	6.14315	2.24938e-38	2.77112e-35	protein_coding	KNOWN	CDH6
ENSG00000196565.7	-6.6829	2.84679e-37	3.3401e-34	protein_coding	KNOWN	HBG2
ENSG00000135333.9	5.70204	5.84278e-37	6.54365e-34	protein_coding	KNOWN	EPHA7
ENSG00000111885.5	-4.82658	7.23054e-37	7.7458e-34	protein_coding	KNOWN	MAN1A1
ENSG00000224916.3	-11.3519	3.33556e-36	3.42437e-33	protein_coding	KNOWN	APOC2
ENSG00000068366.14	-5.30015	4.43103e-36	4.36704e-33	protein_coding	KNOWN	ACSL4
ENSG00000118137.5	-4.96749	9.384e-36	8.89278e-33	protein_coding	KNOWN	APOA1
ENSG00000169213.5	4.01893	4.61474e-35	4.2112e-32	protein_coding	KNOWN	RAB3B
ENSG00000163631.12	-8.68826	1.19383e-34	1.05052e-31	protein_coding	KNOWN	ALB
ENSG00000126016.9	3.64416	1.33129e-32	1.13109e-29	protein_coding	KNOWN	AMOT
ENSG00000161944.11	-7.63281	2.34654e-32	1.92722e-29	protein_coding	KNOWN	ASGR2
ENSG00000107562.12	-3.89871	5.78768e-31	4.60009e-28	protein_coding	KNOWN	CXCL12
ENSG00000134962.6	-6.95739	2.55758e-30	1.96926e-27	protein_coding	KNOWN	KLB
ENSG00000206172.4	-5.44675	3.43423e-30	2.56412e-27	protein_coding	KNOWN	HBA1
ENSG00000175899.10	-7.2732	3.56948e-30	2.58672e-27	protein_coding	KNOWN	A2M
ENSG00000108753.7	4.03534	6.52476e-30	4.59325e-27	protein_coding	KNOWN	HNF1B
ENSG00000147255.13	-6.6885	2.10171e-29	1.43845e-26	protein_coding	KNOWN	IGSF1
ENSG00000167711.9	-5.34899	3.31871e-29	2.20999e-26	protein_coding	KNOWN	SERPINF2
ENSG00000146674.9	-3.73724	8.05799e-28	5.22476e-25	protein_coding	KNOWN	IGFBP3
ENSG00000125148.6	-8.70952	9.91775e-28	6.26573e-25	protein_coding	KNOWN	MT2A
ENSG00000101194.13	-10.8346	1.43545e-27	8.84203e-25	protein_coding	KNOWN	SLC17A9
ENSG00000130829.12	-4.07588	4.19359e-27	2.52014e-24	protein_coding	KNOWN	DUSP9
ENSG00000132386.5	-3.64317	1.9205e-26	1.12665e-23	protein_coding	KNOWN	SERPINF1
ENSG00000157087.12	-11.0022	2.15632e-26	1.23557e-23	protein_coding	KNOWN	ATP2B2
ENSG00000162433.10	-4.03185	2.70064e-26	1.5123e-23	protein_coding	KNOWN	AK4
ENSG00000176887.5	4.36165	1.85223e-25	1.01416e-22	protein_coding	KNOWN	SOX11
ENSG00000171560.10	-5.99365	5.31677e-25	2.84783e-22	protein_coding	KNOWN	FGA
ENSG00000125430.4	-5.92228	7.20579e-25	3.77752e-22	protein_coding	KNOWN	HS3ST3B1
ENSG00000165238.12	4.05096	3.16449e-24	1.62437e-21	protein_coding	KNOWN	WNK2
ENSG00000110427.10	6.28519	3.53235e-24	1.77619e-21	protein_coding	KNOWN	KIAA1549L
ENSG00000170522.5	-3.00238	2.04641e-23	1.00843e-20	protein_coding	KNOWN	ELOVL6
ENSG00000076770.10	-3.44127	4.15703e-23	2.00833e-20	protein_coding	KNOWN	MBNL3
ENSG00000148672.7	-3.46481	2.36855e-22	1.1167e-19	protein_coding	KNOWN	GLUD1
ENSG00000148143.8	3.54881	2.40209e-22	1.1167e-19	protein_coding	KNOWN	ZNF462
ENSG00000169715.10	-10.5324	3.36904e-22	1.53722e-19	protein_coding	KNOWN	MT1E
ENSG00000055957.6	-10.4673	1.79323e-21	8.03334e-19	protein_coding	KNOWN	ITIH1
ENSG00000103187.5	-4.96188	3.00501e-21	1.32215e-18	protein_coding	KNOWN	COTL1
ENSG00000188338.9	-4.0173	5.12316e-21	2.21455e-18	lincRNA	KNOWN	SLC38A3
ENSG00000157570.7	-4.00935	6.75871e-21	2.87117e-18	protein_coding	KNOWN	TSPAN18
ENSG00000145192.8	-10.6896	7.17987e-21	2.99839e-18	protein_coding	KNOWN	AHSG
ENSG00000166035.6	-7.8939	8.60921e-21	3.53537e-18	protein_coding	KNOWN	LIPC
ENSG00000144891.13	-3.22282	9.67535e-21	3.90805e-18	protein_coding	KNOWN	AGTR1
ENSG00000118271.5	-4.42823	1.33507e-20	5.30563e-18	protein_coding	KNOWN	TTR
ENSG00000134363.6	-8.08557	7.04064e-20	2.75356e-17	protein_coding	KNOWN	FST
ENSG00000125144.9	-10.7627	8.27441e-20	3.18552e-17	protein_coding	KNOWN	MT1G
ENSG00000172893.10	-2.81367	2.49246e-19	9.44796e-17	protein_coding	KNOWN	DHCR7
ENSG00000163623.4	10.4026	3.41845e-19	1.27617e-16	protein_coding	KNOWN	NKX6-1
ENSG00000211445.6	-2.91008	3.77695e-19	1.38896e-16	protein_coding	KNOWN	GPX3
ENSG00000165029.11	-3.19732	4.01969e-19	1.45108e-16	protein_coding	KNOWN	ABCA1
ENSG00000149256.10	4.66838	4.06366e-19	1.45108e-16	protein_coding	KNOWN	TENM4
ENSG00000177189.8	-2.45768	4.40678e-19	1.55112e-16	protein_coding	KNOWN	RPS6KA3
ENSG00000136872.11	-10.3239	4.61967e-19	1.60315e-16	protein_coding	KNOWN	ALDOB
ENSG00000188488.8	-2.89313	5.02822e-19	1.7207e-16	protein_coding	KNOWN	SERPINA5
ENSG00000009694.9	-6.0809	5.28748e-19	1.78463e-16	protein_coding	KNOWN	TENM1
ENSG00000130203.5	-3.43672	5.39805e-19	1.79733e-16	protein_coding	KNOWN	APOE
ENSG00000163618.13	3.79177	7.52356e-19	2.47164e-16	protein_coding	KNOWN	CADPS
ENSG00000180210.10	-7.05687	7.97533e-19	2.552e-16	protein_coding	KNOWN	F2
ENSG00000112246.5	10.381	7.93898e-19	2.552e-16	protein_coding	KNOWN	SIM1
ENSG00000077274.7	9.74058	1.15282e-18	3.64157e-16	protein_coding	KNOWN	CAPN6
ENSG00000102554.8	4.45523	1.16911e-18	3.6463e-16	protein_coding	KNOWN	KLF5
ENSG00000119535.13	-8.13094	1.36178e-18	4.19411e-16	protein_coding	KNOWN	CSF3R
ENSG00000169862.14	2.97826	1.52822e-18	4.64861e-16	protein_coding	KNOWN	CTNND2
ENSG00000132855.4	-4.56258	1.73172e-18	5.20339e-16	protein_coding	KNOWN	ANGPTL3
ENSG00000104413.11	5.37896	1.78298e-18	5.29286e-16	protein_coding	KNOWN	ESRP1
ENSG00000160870.8	-10.0828	2.34819e-18	6.88773e-16	protein_coding	KNOWN	CYP3A7
ENSG00000019991.11	-10.1251	3.0925e-18	8.96424e-16	protein_coding	KNOWN	HGF
ENSG00000132849.14	2.66304	3.42058e-18	9.79997e-16	protein_coding	KNOWN	INADL
ENSG00000138293.15	-2.49003	3.85743e-18	1.09245e-15	protein_coding	KNOWN	NCOA4
ENSG00000188536.8	-6.10407	4.09558e-18	1.14672e-15	protein_coding	KNOWN	HBA2
ENSG00000196177.7	-3.2328	4.57362e-18	1.26617e-15	protein_coding	KNOWN	ACADSB
ENSG00000171759.4	-4.13382	4.82195e-18	1.32009e-15	protein_coding	KNOWN	PAH
ENSG00000183775.4	9.82082	9.91013e-18	2.68325e-15	protein_coding	KNOWN	KCTD16
ENSG00000163581.9	-8.0952	1.02537e-17	2.74609e-15	protein_coding	KNOWN	SLC2A2
ENSG00000119777.14	-2.68446	1.13873e-17	3.01689e-15	protein_coding	KNOWN	TMEM214
ENSG00000150893.9	4.24256	1.30315e-17	3.41577e-15	protein_coding	KNOWN	FREM2
ENSG00000169710.6	-2.95854	1.90377e-17	4.93759e-15	protein_coding	KNOWN	FASN
ENSG00000113889.7	-10.0814	2.40868e-17	6.18203e-15	protein_coding	KNOWN	KNG1
ENSG00000128052.8	-10.1778	2.59063e-17	6.58046e-15	protein_coding	KNOWN	KDR
ENSG00000250722.1	-4.60511	5.03988e-17	1.26712e-14	protein_coding	KNOWN	SEPP1
ENSG00000122778.5	2.56495	5.45037e-17	1.35648e-14	protein_coding	KNOWN	KIAA1549
ENSG00000188322.4	3.42591	1.06265e-16	2.61825e-14	protein_coding	KNOWN	SBK1
ENSG00000112972.10	-3.8394	1.16359e-16	2.83858e-14	protein_coding	KNOWN	HMGCS1
ENSG00000145703.11	-2.45804	1.35927e-16	3.28344e-14	protein_coding	KNOWN	IQGAP2
ENSG00000101680.9	2.93855	1.42761e-16	3.41504e-14	protein_coding	KNOWN	LAMA1
ENSG00000160691.13	-2.91141	1.46346e-16	3.46713e-14	protein_coding	KNOWN	SHC1
ENSG00000163032.6	-9.90438	1.65109e-16	3.87439e-14	protein_coding	KNOWN	VSNL1
ENSG00000113494.12	-3.69713	2.17754e-16	5.06154e-14	protein_coding	KNOWN	PRLR
ENSG00000130208.5	-6.8631	2.19906e-16	5.0638e-14	protein_coding	KNOWN	APOC1
ENSG00000108821.8	-3.20207	2.68079e-16	6.11593e-14	protein_coding	KNOWN	COL1A1
ENSG00000150961.10	-3.03011	2.74047e-16	6.13839e-14	protein_coding	KNOWN	SEC24D
ENSG00000052802.8	-2.53224	2.73349e-16	6.13839e-14	protein_coding	KNOWN	MSMO1
ENSG00000080618.9	-9.75463	3.01905e-16	6.70148e-14	protein_coding	KNOWN	CPB2
ENSG00000125398.5	3.56486	3.40955e-16	7.50071e-14	protein_coding	KNOWN	SOX9
ENSG00000148053.11	7.99519	3.46191e-16	7.5485e-14	protein_coding	KNOWN	NTRK2
ENSG00000151612.11	2.86194	3.63957e-16	7.86626e-14	protein_coding	KNOWN	ZNF827
ENSG00000111249.8	4.36894	4.96371e-16	1.06349e-13	protein_coding	KNOWN	CUX2
ENSG00000067064.6	-4.17031	7.5945e-16	1.61311e-13	protein_coding	KNOWN	IDI1
ENSG00000155657.18	2.56714	8.29754e-16	1.74738e-13	protein_coding	KNOWN	TTN
ENSG00000178772.6	-10.1045	9.78781e-16	2.04374e-13	protein_coding	KNOWN	CPN2
ENSG00000074181.4	2.25545	1.27868e-15	2.64751e-13	protein_coding	KNOWN	NOTCH3
ENSG00000261012.1	-9.81476	1.46174e-15	3.00132e-13	lincRNA	NOVEL	RP11-116D2.1
ENSG00000152217.12	2.14463	1.92528e-15	3.92042e-13	protein_coding	KNOWN	SETBP1
ENSG00000166825.9	-3.889	2.17924e-15	4.40117e-13	protein_coding	KNOWN	ANPEP
ENSG00000177606.5	2.3643	2.28438e-15	4.576e-13	protein_coding	KNOWN	JUN
ENSG00000075223.9	4.93076	2.713e-15	5.39078e-13	protein_coding	KNOWN	SEMA3C
ENSG00000116649.5	-3.12862	3.00617e-15	5.90036e-13	protein_coding	KNOWN	SRM
ENSG00000114850.2	-2.27527	3.01735e-15	5.90036e-13	protein_coding	KNOWN	SSR3
ENSG00000157657.10	2.22471	3.99336e-15	7.74744e-13	protein_coding	KNOWN	ZNF618
ENSG00000184384.8	2.36553	4.06299e-15	7.82095e-13	protein_coding	KNOWN	MAML2
ENSG00000164199.11	4.39763	4.17424e-15	7.97279e-13	protein_coding	KNOWN	GPR98
ENSG00000174718.7	2.41868	4.25986e-15	8.07375e-13	protein_coding	KNOWN	KIAA1551
ENSG00000196975.9	2.82812	4.40712e-15	8.28909e-13	protein_coding	KNOWN	ANXA4
ENSG00000115415.14	2.42801	4.76047e-15	8.88584e-13	protein_coding	KNOWN	STAT1
ENSG00000256545.1	-3.38976	4.9625e-15	9.19332e-13	pseudogene	NOVEL	AL139819.1
ENSG00000112414.10	-2.91721	5.51873e-15	1.01475e-12	protein_coding	KNOWN	GPR126
ENSG00000170017.8	-3.16507	6.27998e-15	1.14617e-12	protein_coding	KNOWN	ALCAM
ENSG00000127241.12	-9.47215	6.63056e-15	1.20125e-12	protein_coding	KNOWN	MASP1
ENSG00000146678.5	-9.65996	6.91607e-15	1.23614e-12	protein_coding	KNOWN	IGFBP1
ENSG00000110723.7	4.54131	6.92347e-15	1.23614e-12	protein_coding	KNOWN	EXPH5
ENSG00000158874.6	-12.143	7.07255e-15	1.25367e-12	protein_coding	KNOWN	APOA2
ENSG00000125730.11	-4.37283	7.93658e-15	1.38688e-12	protein_coding	KNOWN	C3
ENSG00000188158.10	4.58629	7.91203e-15	1.38688e-12	protein_coding	KNOWN	NHS
ENSG00000054690.9	2.38207	8.4387e-15	1.46423e-12	protein_coding	KNOWN	PLEKHH1
ENSG00000135318.7	-6.37303	8.57955e-15	1.47605e-12	protein_coding	KNOWN	NT5E
ENSG00000152377.8	6.91794	8.62659e-15	1.47605e-12	protein_coding	KNOWN	SPOCK1
ENSG00000130707.12	-9.70711	9.18257e-15	1.56034e-12	protein_coding	KNOWN	ASS1
ENSG00000196338.8	9.46112	1.37639e-14	2.3228e-12	protein_coding	KNOWN	NLGN3
ENSG00000166794.4	-2.42302	1.5256e-14	2.55709e-12	protein_coding	KNOWN	PPIB
ENSG00000168214.16	2.50579	1.65175e-14	2.74984e-12	protein_coding	KNOWN	RBPJ
ENSG00000107249.15	3.03773	1.90855e-14	3.15603e-12	protein_coding	KNOWN	GLIS3
ENSG00000185070.6	4.17333	2.00047e-14	3.28597e-12	protein_coding	KNOWN	FLRT2
ENSG00000047457.9	-9.65833	2.03945e-14	3.32781e-12	protein_coding	KNOWN	CP
ENSG00000091513.10	-6.23703	2.23361e-14	3.62066e-12	protein_coding	KNOWN	TF
ENSG00000172164.9	-2.82653	2.4597e-14	3.96108e-12	protein_coding	KNOWN	SNTB1
ENSG00000186472.14	2.43426	3.24398e-14	5.19015e-12	protein_coding	KNOWN	PCLO
ENSG00000124766.4	2.20822	3.46013e-14	5.50026e-12	protein_coding	KNOWN	SOX4
ENSG00000113905.4	-9.5651	4.08143e-14	6.44631e-12	protein_coding	KNOWN	HRG
ENSG00000145824.8	-9.49076	4.51768e-14	7.08988e-12	protein_coding	KNOWN	CXCL14
ENSG00000117528.7	-3.29053	4.62045e-14	7.20526e-12	protein_coding	KNOWN	ABCD3
ENSG00000182985.9	2.56909	6.2218e-14	9.64144e-12	protein_coding	KNOWN	CADM1
ENSG00000120549.11	2.39241	1.21085e-13	1.86464e-11	protein_coding	KNOWN	KIAA1217
ENSG00000039068.13	2.45678	1.4624e-13	2.23802e-11	protein_coding	KNOWN	CDH1
ENSG00000213949.3	-3.85828	1.71676e-13	2.61107e-11	protein_coding	KNOWN	ITGA1
ENSG00000091583.6	-9.68038	1.76762e-13	2.67192e-11	protein_coding	KNOWN	APOH
ENSG00000083307.6	5.9728	2.17862e-13	3.27312e-11	protein_coding	KNOWN	GRHL2
ENSG00000169439.6	-2.11713	2.52285e-13	3.7673e-11	protein_coding	KNOWN	SDC2
ENSG00000023839.6	-7.08911	3.17804e-13	4.7171e-11	protein_coding	KNOWN	ABCC2
ENSG00000136240.5	-2.3452	5.31194e-13	7.83718e-11	protein_coding	KNOWN	KDELR2
ENSG00000205358.3	-10.4201	9.28998e-13	1.35441e-10	protein_coding	KNOWN	MT1H
ENSG00000117318.8	3.03624	9.28307e-13	1.35441e-10	protein_coding	KNOWN	ID3
ENSG00000185477.3	5.69903	9.45604e-13	1.37051e-10	protein_coding	KNOWN	GPRIN3
ENSG00000183779.5	3.37536	9.62591e-13	1.38698e-10	protein_coding	KNOWN	ZNF703
ENSG00000067369.8	2.09163	1.26084e-12	1.80615e-10	protein_coding	KNOWN	TP53BP1
ENSG00000198734.6	-3.05099	1.52493e-12	2.17184e-10	protein_coding	KNOWN	F5
ENSG00000116962.10	-2.96359	1.55634e-12	2.20193e-10	protein_coding	KNOWN	NID1
ENSG00000155011.4	9.14706	1.56393e-12	2.20193e-10	protein_coding	KNOWN	DKK2
ENSG00000158516.7	9.38603	1.67886e-12	2.35031e-10	protein_coding	KNOWN	CPA2
ENSG00000162738.5	2.11594	1.82502e-12	2.54049e-10	protein_coding	KNOWN	VANGL2
ENSG00000213934.5	-5.59113	2.39714e-12	3.31815e-10	protein_coding	KNOWN	HBG1
ENSG00000250742.1	5.95998	3.17555e-12	4.37108e-10	lincRNA	NOVEL	RP11-834C11.4
ENSG00000086598.5	-2.03665	4.03928e-12	5.5291e-10	protein_coding	KNOWN	TMED2
ENSG00000148248.8	-2.6926	4.71153e-12	6.41367e-10	protein_coding	KNOWN	SURF4
ENSG00000103449.7	-5.21444	5.75348e-12	7.78901e-10	protein_coding	KNOWN	SALL1
ENSG00000183833.12	5.86758	6.17058e-12	8.30802e-10	protein_coding	KNOWN	MAATS1
ENSG00000169136.4	-5.27249	6.56673e-12	8.79335e-10	protein_coding	KNOWN	ATF5
ENSG00000116016.9	-4.37035	6.8358e-12	9.10417e-10	protein_coding	KNOWN	EPAS1
ENSG00000118520.7	-5.96237	1.27546e-11	1.68957e-09	protein_coding	KNOWN	ARG1
ENSG00000157423.12	2.60549	1.56498e-11	2.06201e-09	protein_coding	KNOWN	HYDIN
ENSG00000180263.9	2.40257	1.7764e-11	2.32813e-09	protein_coding	KNOWN	FGD6
ENSG00000183248.6	3.48665	1.81464e-11	2.36566e-09	protein_coding	NOVEL	FLJ22184
ENSG00000136895.12	9.42329	1.87497e-11	2.43145e-09	protein_coding	KNOWN	GARNL3
ENSG00000104635.8	-2.08055	1.99239e-11	2.57018e-09	protein_coding	KNOWN	SLC39A14
ENSG00000136011.10	-9.30582	2.39641e-11	3.07526e-09	protein_coding	KNOWN	STAB2
ENSG00000164107.7	-9.10642	2.53206e-11	3.23251e-09	protein_coding	KNOWN	HAND2
ENSG00000165929.8	9.21657	2.67868e-11	3.40206e-09	protein_coding	KNOWN	TC2N
ENSG00000165757.7	2.73658	2.86343e-11	3.61805e-09	protein_coding	KNOWN	KIAA1462
ENSG00000155660.6	-2.11399	3.01151e-11	3.78574e-09	protein_coding	KNOWN	PDIA4
ENSG00000153822.9	3.88354	3.0492e-11	3.81367e-09	protein_coding	KNOWN	KCNJ16
ENSG00000184347.10	5.35211	3.22654e-11	4.01509e-09	protein_coding	KNOWN	SLIT3
ENSG00000204681.5	2.53865	3.78185e-11	4.68247e-09	protein_coding	KNOWN	GABBR1
ENSG00000172572.6	3.75798	3.98108e-11	4.90449e-09	protein_coding	KNOWN	PDE3A
ENSG00000185275.5	2.32231	4.56e-11	5.58975e-09	pseudogene	KNOWN	CD24P4
ENSG00000166145.9	6.154	4.64954e-11	5.67128e-09	protein_coding	KNOWN	SPINT1
ENSG00000187678.8	-4.43717	4.78337e-11	5.80578e-09	protein_coding	KNOWN	SPRY4
ENSG00000116128.5	1.89353	4.95932e-11	5.98984e-09	protein_coding	KNOWN	BCL9
ENSG00000100095.14	9.05421	5.29525e-11	6.36437e-09	protein_coding	KNOWN	SEZ6L
ENSG00000148400.9	2.07531	5.65056e-11	6.75845e-09	protein_coding	KNOWN	NOTCH1
ENSG00000101076.11	-1.83663	6.47408e-11	7.70603e-09	protein_coding	KNOWN	HNF4A
ENSG00000168916.10	1.8114	7.39272e-11	8.75718e-09	protein_coding	KNOWN	ZNF608
ENSG00000104081.9	2.4204	8.40051e-11	9.89216e-09	protein_coding	KNOWN	BMF
ENSG00000260512.1	5.07324	8.43116e-11	9.89216e-09	sense_overlapping	NOVEL	RP13-259F12.2
ENSG00000141448.4	2.05457	8.69314e-11	1.01512e-08	protein_coding	KNOWN	GATA6
ENSG00000139292.8	-5.64958	1.00598e-10	1.16916e-08	protein_coding	KNOWN	LGR5
ENSG00000188582.4	-5.75077	1.14997e-10	1.33024e-08	protein_coding	KNOWN	PAQR9
ENSG00000119927.9	-2.64129	1.24127e-10	1.42914e-08	protein_coding	KNOWN	GPAM
ENSG00000001630.11	-2.49093	1.29473e-10	1.48376e-08	protein_coding	KNOWN	CYP51A1
ENSG00000250799.4	-8.90404	1.32917e-10	1.5117e-08	protein_coding	KNOWN	PRODH2
ENSG00000080293.5	8.93723	1.33138e-10	1.5117e-08	protein_coding	KNOWN	SCTR
ENSG00000232561.2	1.70664	1.37062e-10	1.54912e-08	pseudogene	KNOWN	GTF2IP1
ENSG00000069535.11	-5.66529	1.5971e-10	1.79684e-08	protein_coding	KNOWN	MAOB
ENSG00000100557.5	1.89504	1.85762e-10	2.08045e-08	protein_coding	KNOWN	C14orf105
ENSG00000158623.10	2.96517	2.12098e-10	2.36465e-08	protein_coding	KNOWN	COPG2
ENSG00000106351.8	-5.35187	2.34613e-10	2.57969e-08	protein_coding	KNOWN	AGFG2
ENSG00000113013.8	-2.09878	2.33015e-10	2.57969e-08	protein_coding	KNOWN	HSPA9
ENSG00000117139.11	2.08549	2.35574e-10	2.57969e-08	protein_coding	KNOWN	KDM5B
ENSG00000019144.12	2.66024	2.35376e-10	2.57969e-08	protein_coding	KNOWN	PHLDB1
ENSG00000141505.7	-4.35028	2.5496e-10	2.77963e-08	protein_coding	KNOWN	ASGR1
ENSG00000169894.13	-8.88615	2.717e-10	2.94875e-08	protein_coding	KNOWN	MUC3A
ENSG00000160796.11	2.233	2.72866e-10	2.94875e-08	protein_coding	KNOWN	NBEAL2
ENSG00000156650.7	1.74809	2.86293e-10	3.08034e-08	protein_coding	KNOWN	KAT6B
ENSG00000169567.7	-2.07423	2.93301e-10	3.12841e-08	protein_coding	KNOWN	HINT1
ENSG00000134769.17	3.40784	2.92325e-10	3.12841e-08	protein_coding	KNOWN	DTNA
ENSG00000228474.1	-2.07291	2.99025e-10	3.1621e-08	protein_coding	KNOWN	OST4
ENSG00000146197.7	2.9509	2.98113e-10	3.1621e-08	protein_coding	NOVEL	SCUBE3
ENSG00000132507.13	-2.07003	3.34025e-10	3.51711e-08	protein_coding	KNOWN	EIF5A
ENSG00000140575.8	2.01307	3.6081e-10	3.78298e-08	protein_coding	KNOWN	IQGAP1
ENSG00000229314.4	-9.06417	3.75742e-10	3.92285e-08	protein_coding	KNOWN	ORM1
ENSG00000196782.7	1.93012	3.8674e-10	4.02062e-08	protein_coding	KNOWN	MAML3
ENSG00000138768.9	-2.15754	3.97444e-10	4.11455e-08	protein_coding	KNOWN	USO1
ENSG00000243649.4	-8.79314	4.07553e-10	4.20154e-08	protein_coding	KNOWN	CFB
ENSG00000113296.10	-9.16929	4.57218e-10	4.69391e-08	protein_coding	KNOWN	THBS4
ENSG00000132640.10	1.96474	4.88163e-10	4.99081e-08	protein_coding	KNOWN	BTBD3
ENSG00000106366.6	-6.83798	4.95041e-10	5.04021e-08	protein_coding	KNOWN	SERPINE1
ENSG00000187323.7	8.61982	5.07812e-10	5.14896e-08	protein_coding	KNOWN	DCC
ENSG00000228253.1	-2.16844	5.22324e-10	5.2744e-08	protein_coding	KNOWN	MT-ATP8
ENSG00000117298.10	1.87216	5.30891e-10	5.33903e-08	protein_coding	KNOWN	ECE1
ENSG00000074695.5	-1.7019	6.12281e-10	6.13252e-08	protein_coding	KNOWN	LMAN1
ENSG00000165655.13	4.43873	6.42924e-10	6.41337e-08	protein_coding	KNOWN	ZNF503
ENSG00000119711.8	-2.31763	6.52847e-10	6.48609e-08	protein_coding	KNOWN	ALDH6A1
ENSG00000065978.13	-1.81872	6.57949e-10	6.51053e-08	protein_coding	KNOWN	YBX1
ENSG00000103485.12	-2.00462	6.82352e-10	6.72499e-08	protein_coding	KNOWN	QPRT
ENSG00000106927.5	-1.7297	7.29689e-10	7.16287e-08	protein_coding	KNOWN	AMBP
ENSG00000205277.5	-4.88906	7.65713e-10	7.48667e-08	protein_coding	KNOWN	MUC12
ENSG00000213585.6	-1.94905	8.90491e-10	8.67226e-08	protein_coding	KNOWN	VDAC1
ENSG00000126218.7	-4.82184	9.00174e-10	8.73204e-08	protein_coding	KNOWN	F10
ENSG00000113161.11	-1.75071	9.16082e-10	8.85151e-08	protein_coding	KNOWN	HMGCR
ENSG00000166342.14	5.5304	1.06776e-09	1.02768e-07	protein_coding	KNOWN	NETO1
ENSG00000152284.4	1.86614	1.19629e-09	1.14246e-07	protein_coding	KNOWN	TCF7L1
ENSG00000079112.5	8.76476	1.19316e-09	1.14246e-07	protein_coding	KNOWN	CDH17
ENSG00000115738.5	2.02218	1.24481e-09	1.18421e-07	protein_coding	KNOWN	ID2
ENSG00000162692.5	-8.63467	1.26419e-09	1.19801e-07	protein_coding	KNOWN	VCAM1
ENSG00000092969.7	4.04144	1.29652e-09	1.22394e-07	protein_coding	KNOWN	TGFB2
ENSG00000205268.6	2.7951	1.32925e-09	1.25005e-07	protein_coding	KNOWN	PDE7A
ENSG00000130675.9	8.70101	1.3414e-09	1.25668e-07	protein_coding	KNOWN	MNX1
ENSG00000138823.8	-3.30819	1.36406e-09	1.27307e-07	protein_coding	KNOWN	MTTP
ENSG00000020181.12	-8.75039	1.46785e-09	1.36476e-07	protein_coding	KNOWN	GPR124
ENSG00000185624.8	-2.19307	1.5129e-09	1.40136e-07	protein_coding	KNOWN	P4HB
ENSG00000169856.6	2.88272	1.53916e-09	1.42035e-07	protein_coding	KNOWN	ONECUT1
ENSG00000089220.4	-2.37281	1.63289e-09	1.50122e-07	protein_coding	KNOWN	PEBP1
ENSG00000231013.1	9.21862	1.70653e-09	1.5631e-07	antisense	NOVEL	AC013275.2
ENSG00000105738.6	1.86499	1.779e-09	1.62344e-07	protein_coding	KNOWN	SIPA1L3
ENSG00000112379.8	3.80721	1.82213e-09	1.65666e-07	protein_coding	KNOWN	KIAA1244
ENSG00000164733.15	-1.65581	1.836e-09	1.66313e-07	protein_coding	KNOWN	CTSB
ENSG00000186260.12	1.82583	1.88126e-09	1.69788e-07	protein_coding	KNOWN	MKL2
ENSG00000157131.10	-8.74459	2.14263e-09	1.92672e-07	protein_coding	KNOWN	C8A
ENSG00000160285.9	-3.75586	2.16499e-09	1.93975e-07	protein_coding	KNOWN	LSS
ENSG00000158321.11	1.64321	2.27362e-09	2.0297e-07	protein_coding	KNOWN	AUTS2
ENSG00000144381.12	-2.0468	2.30243e-09	2.048e-07	protein_coding	KNOWN	HSPD1
ENSG00000142449.8	4.18978	2.46141e-09	2.18153e-07	protein_coding	KNOWN	FBN3
ENSG00000241399.2	-3.09673	2.49451e-09	2.20295e-07	protein_coding	KNOWN	CD302
ENSG00000105855.4	6.07316	2.52468e-09	2.22163e-07	protein_coding	KNOWN	ITGB8
ENSG00000241749.2	8.39837	2.55374e-09	2.2392e-07	pseudogene	KNOWN	RPSAP52
ENSG00000128595.11	-1.69609	2.75647e-09	2.40839e-07	protein_coding	KNOWN	CALU
ENSG00000139132.10	2.80009	2.77598e-09	2.41687e-07	protein_coding	KNOWN	FGD4
ENSG00000160282.9	-6.37995	2.89032e-09	2.50755e-07	protein_coding	KNOWN	FTCD
ENSG00000132970.8	2.32453	3.46237e-09	2.99331e-07	protein_coding	KNOWN	WASF3
ENSG00000213931.1	-5.25621	3.51056e-09	3.02436e-07	protein_coding	KNOWN	HBE1
ENSG00000122515.10	1.56456	3.64617e-09	3.12037e-07	protein_coding	KNOWN	ZMIZ2
ENSG00000170558.4	1.64691	3.64733e-09	3.12037e-07	protein_coding	KNOWN	CDH2
ENSG00000165349.7	9.03785	3.89653e-09	3.32203e-07	protein_coding	KNOWN	SLC7A3
ENSG00000267580.1	-8.59692	3.91432e-09	3.32569e-07	antisense	NOVEL	CTD-2540B15.11
ENSG00000198624.8	-6.50563	4.01497e-09	3.39948e-07	protein_coding	KNOWN	CCDC69
ENSG00000136167.8	-5.01119	4.13541e-09	3.48947e-07	protein_coding	KNOWN	LCP1
ENSG00000054654.11	1.87351	4.19356e-09	3.52645e-07	protein_coding	KNOWN	SYNE2
ENSG00000153404.9	3.68367	4.2088e-09	3.52723e-07	protein_coding	KNOWN	PLEKHG4B
ENSG00000123636.13	1.85123	4.43161e-09	3.70137e-07	protein_coding	KNOWN	BAZ2B
ENSG00000198300.8	-3.21256	4.54131e-09	3.78018e-07	protein_coding	KNOWN	PEG3
ENSG00000091129.14	5.38104	5.25896e-09	4.36281e-07	protein_coding	KNOWN	NRCAM
ENSG00000093217.5	-3.58883	5.39929e-09	4.4642e-07	protein_coding	KNOWN	XYLB
ENSG00000092964.11	1.74661	5.63876e-09	4.6466e-07	protein_coding	KNOWN	DPYSL2
ENSG00000133169.5	-2.63165	5.79947e-09	4.76311e-07	protein_coding	KNOWN	BEX1
ENSG00000152518.5	2.01658	5.90451e-09	4.83326e-07	protein_coding	KNOWN	ZFP36L2
ENSG00000213240.6	1.535	6.55043e-09	5.34424e-07	protein_coding	KNOWN	NOTCH2NL
ENSG00000147065.11	-3.52806	6.57463e-09	5.34628e-07	protein_coding	KNOWN	MSN
ENSG00000058262.5	-1.98937	7.17066e-09	5.81177e-07	protein_coding	KNOWN	SEC61A1
ENSG00000145692.10	-8.52273	7.46524e-09	6.03069e-07	protein_coding	KNOWN	BHMT
ENSG00000150556.12	8.46046	8.00379e-09	6.44462e-07	protein_coding	KNOWN	LYPD6B
ENSG00000234906.3	-8.37595	8.28968e-09	6.65308e-07	protein_coding	KNOWN	APOC2
ENSG00000060566.9	-5.03975	1.00557e-08	8.0442e-07	protein_coding	KNOWN	CREB3L3
ENSG00000021852.8	-8.28273	1.03422e-08	8.24662e-07	protein_coding	KNOWN	C8B
ENSG00000145536.11	6.60646	1.04418e-08	8.29923e-07	protein_coding	KNOWN	ADAMTS16
ENSG00000256162.2	-8.42188	1.13958e-08	9.02836e-07	protein_coding	PUTATIVE	RP3-324N14.2
ENSG00000175029.11	2.66609	1.16087e-08	9.16755e-07	protein_coding	KNOWN	CTBP2
ENSG00000124177.10	1.60448	1.21376e-08	9.55458e-07	protein_coding	KNOWN	CHD6
ENSG00000149485.11	-2.50752	1.3135e-08	1.03068e-06	protein_coding	KNOWN	FADS1
ENSG00000197077.7	1.83518	1.33948e-08	1.04773e-06	protein_coding	KNOWN	KIAA1671
ENSG00000188641.8	-4.44426	1.35096e-08	1.05336e-06	protein_coding	KNOWN	DPYD
ENSG00000152990.9	1.57988	1.42723e-08	1.10932e-06	protein_coding	KNOWN	GPR125
ENSG00000185483.7	1.99561	1.52034e-08	1.17798e-06	protein_coding	KNOWN	ROR1
ENSG00000174059.12	-6.80691	1.54972e-08	1.19698e-06	protein_coding	KNOWN	CD34
ENSG00000152779.12	5.26354	1.62479e-08	1.25103e-06	protein_coding	KNOWN	SLC16A12
ENSG00000187210.8	4.46181	1.63704e-08	1.25654e-06	protein_coding	KNOWN	GCNT1
ENSG00000078898.6	-8.74876	1.65945e-08	1.26979e-06	protein_coding	KNOWN	BPIFB2
ENSG00000140557.6	6.06601	1.85987e-08	1.41874e-06	protein_coding	KNOWN	ST8SIA2
ENSG00000153904.12	-2.07813	1.90979e-08	1.44968e-06	protein_coding	KNOWN	DDAH1
ENSG00000075785.8	-1.57625	1.91219e-08	1.44968e-06	protein_coding	KNOWN	RAB7A
ENSG00000131477.6	-5.32944	1.9741e-08	1.49202e-06	protein_coding	KNOWN	RAMP2
ENSG00000073060.9	-1.81526	1.9945e-08	1.50283e-06	protein_coding	KNOWN	SCARB1
ENSG00000132361.10	-3.33721	2.01667e-08	1.5149e-06	protein_coding	KNOWN	KIAA0664
ENSG00000105976.9	-1.74466	2.14795e-08	1.60861e-06	protein_coding	KNOWN	MET
ENSG00000168769.8	1.62192	2.16536e-08	1.61674e-06	protein_coding	KNOWN	TET2
ENSG00000088832.10	-1.9087	2.19296e-08	1.6324e-06	protein_coding	KNOWN	FKBP1A
ENSG00000109084.9	-1.9938	2.21335e-08	1.64261e-06	protein_coding	KNOWN	TMEM97
ENSG00000136160.10	-8.27016	2.37455e-08	1.75695e-06	protein_coding	KNOWN	EDNRB
ENSG00000167535.3	6.74629	2.45738e-08	1.81279e-06	protein_coding	KNOWN	CACNB3
ENSG00000146555.14	3.10021	2.48447e-08	1.82731e-06	protein_coding	KNOWN	SDK1
ENSG00000077782.15	1.93404	2.57054e-08	1.88499e-06	protein_coding	KNOWN	FGFR1
ENSG00000099250.11	-1.91006	2.63726e-08	1.92817e-06	protein_coding	KNOWN	NRP1
ENSG00000107537.9	-5.28176	2.67132e-08	1.94729e-06	protein_coding	KNOWN	PHYH
ENSG00000138315.8	-5.5476	2.74865e-08	1.99776e-06	protein_coding	KNOWN	OIT3
ENSG00000136305.6	-4.14295	2.76204e-08	2.00158e-06	protein_coding	KNOWN	CIDEB
ENSG00000131473.12	-1.64031	2.78239e-08	2.01042e-06	protein_coding	KNOWN	ACLY
ENSG00000108518.7	-1.74703	2.80951e-08	2.02408e-06	protein_coding	KNOWN	PFN1
ENSG00000134352.15	-1.79692	2.94063e-08	2.11237e-06	protein_coding	KNOWN	IL6ST
ENSG00000118432.11	6.72693	3.15024e-08	2.25636e-06	protein_coding	KNOWN	CNR1
ENSG00000167004.8	-2.10347	3.25942e-08	2.32779e-06	protein_coding	KNOWN	PDIA3
ENSG00000040731.6	5.18762	3.36882e-08	2.39897e-06	protein_coding	KNOWN	CDH10
ENSG00000101384.6	3.03739	3.47334e-08	2.46627e-06	protein_coding	KNOWN	JAG1
ENSG00000141753.5	-5.25988	3.5024e-08	2.47976e-06	protein_coding	KNOWN	IGFBP4
ENSG00000180616.4	-6.26759	3.67327e-08	2.59329e-06	protein_coding	KNOWN	SSTR2
ENSG00000179776.13	-8.9635	3.69684e-08	2.60247e-06	protein_coding	KNOWN	CDH5
ENSG00000113721.8	-6.12886	3.78838e-08	2.65931e-06	protein_coding	KNOWN	PDGFRB
ENSG00000119547.3	2.9165	3.90365e-08	2.73244e-06	protein_coding	KNOWN	ONECUT2
ENSG00000149257.9	-1.77128	3.93895e-08	2.74934e-06	protein_coding	KNOWN	SERPINH1
ENSG00000168542.8	-3.00111	4.07512e-08	2.83635e-06	protein_coding	KNOWN	COL3A1
ENSG00000046604.8	1.40326	4.13234e-08	2.86808e-06	protein_coding	KNOWN	DSG2
ENSG00000118705.12	-1.54745	4.24019e-08	2.93466e-06	protein_coding	KNOWN	RPN2
ENSG00000048828.11	-1.60156	4.76248e-08	3.28691e-06	protein_coding	KNOWN	FAM120A
ENSG00000009950.11	-3.87655	4.87847e-08	3.35562e-06	protein_coding	KNOWN	MLXIPL
ENSG00000185046.12	5.26653	4.88928e-08	3.35562e-06	protein_coding	KNOWN	ANKS1B
ENSG00000135749.13	3.36178	5.1807e-08	3.54576e-06	protein_coding	KNOWN	PCNXL2
ENSG00000108179.8	-3.48003	5.2044e-08	3.55211e-06	protein_coding	KNOWN	PPIF
ENSG00000170776.15	1.57079	5.60391e-08	3.81422e-06	protein_coding	KNOWN	AKAP13
ENSG00000084110.6	-9.62048	6.12155e-08	4.15506e-06	protein_coding	KNOWN	HAL
ENSG00000125810.9	-8.58693	6.19401e-08	4.1927e-06	protein_coding	KNOWN	CD93
ENSG00000120708.10	-5.6227	6.90635e-08	4.66207e-06	protein_coding	KNOWN	TGFBI
ENSG00000136383.6	1.75754	7.00818e-08	4.71788e-06	protein_coding	KNOWN	ALPK3
ENSG00000151632.11	-8.50907	7.23032e-08	4.85417e-06	protein_coding	KNOWN	AKR1C2
ENSG00000134107.4	-4.93092	7.46258e-08	4.9933e-06	protein_coding	KNOWN	BHLHE40
ENSG00000169554.10	-2.96583	7.47809e-08	4.9933e-06	protein_coding	KNOWN	ZEB2
ENSG00000117595.6	8.14711	7.77567e-08	5.17797e-06	protein_coding	KNOWN	IRF6
ENSG00000160752.10	-3.30725	7.83091e-08	5.2007e-06	protein_coding	KNOWN	FDPS
ENSG00000259974.1	1.60651	7.8568e-08	5.20386e-06	lincRNA	KNOWN	LINC00261
ENSG00000165410.10	-3.68504	8.09336e-08	5.34618e-06	protein_coding	KNOWN	CFL2
ENSG00000131187.5	-9.68475	8.19366e-08	5.38356e-06	protein_coding	KNOWN	F12
ENSG00000120586.4	-8.70712	8.17487e-08	5.38356e-06	protein_coding	KNOWN	MRC1
ENSG00000177119.11	-1.66845	8.22177e-08	5.38767e-06	protein_coding	KNOWN	ANO6
ENSG00000164684.9	1.91788	9.2268e-08	6.03022e-06	protein_coding	KNOWN	ZNF704
ENSG00000140564.6	-1.92161	9.31677e-08	6.07291e-06	protein_coding	KNOWN	FURIN
ENSG00000105438.4	-1.7036	9.64578e-08	6.27077e-06	protein_coding	KNOWN	KDELR1
ENSG00000230259.2	-8.40634	1.00156e-07	6.49408e-06	pseudogene	NOVEL	AC008738.1
ENSG00000188064.5	8.09339	1.00533e-07	6.5014e-06	protein_coding	KNOWN	WNT7B
ENSG00000125266.5	2.63486	1.0111e-07	6.52162e-06	protein_coding	KNOWN	EFNB2
ENSG00000140479.12	-5.20154	1.03973e-07	6.68873e-06	protein_coding	KNOWN	PCSK6
ENSG00000165495.10	3.47076	1.08635e-07	6.97044e-06	protein_coding	KNOWN	PKNOX2
ENSG00000123983.9	-1.7446	1.10879e-07	7.09599e-06	protein_coding	KNOWN	ACSL3
ENSG00000166278.10	-8.22905	1.13478e-07	7.24346e-06	protein_coding	KNOWN	C2
ENSG00000128016.4	-3.59616	1.17291e-07	7.46752e-06	protein_coding	KNOWN	ZFP36
ENSG00000067141.12	1.49069	1.177e-07	7.47426e-06	protein_coding	KNOWN	NEO1
ENSG00000137285.8	4.71264	1.25196e-07	7.92983e-06	protein_coding	KNOWN	TUBB2B
ENSG00000257923.3	1.42849	1.31158e-07	8.28618e-06	protein_coding	KNOWN	CUX1
ENSG00000109814.7	1.58138	1.31848e-07	8.30848e-06	protein_coding	KNOWN	UGDH
ENSG00000147649.5	-2.69042	1.32569e-07	8.33257e-06	protein_coding	KNOWN	MTDH
ENSG00000187800.9	-8.30304	1.33692e-07	8.38177e-06	protein_coding	KNOWN	PEAR1
ENSG00000100504.11	-3.92192	1.3633e-07	8.52546e-06	protein_coding	KNOWN	PYGL
ENSG00000102935.7	2.19989	1.39001e-07	8.6705e-06	protein_coding	KNOWN	ZNF423
ENSG00000120738.7	-4.51992	1.42229e-07	8.84942e-06	protein_coding	KNOWN	EGR1
ENSG00000197461.8	5.21485	1.45478e-07	9.02883e-06	protein_coding	KNOWN	PDGFA
ENSG00000067167.3	-2.95644	1.46814e-07	9.08879e-06	protein_coding	KNOWN	TRAM1
ENSG00000122787.9	-4.07448	1.49374e-07	9.22413e-06	protein_coding	KNOWN	AKR1D1
ENSG00000130300.4	-9.82315	1.51716e-07	9.34534e-06	protein_coding	KNOWN	PLVAP
ENSG00000154175.12	-8.31825	1.53227e-07	9.41488e-06	protein_coding	KNOWN	ABI3BP
ENSG00000166415.10	1.9067	1.6001e-07	9.80717e-06	protein_coding	KNOWN	WDR72
ENSG00000172318.3	7.56614	1.65052e-07	1.00911e-05	protein_coding	KNOWN	B3GALT1
ENSG00000164038.10	-8.07794	1.70039e-07	1.03581e-05	protein_coding	KNOWN	SLC9B2
ENSG00000165556.8	8.10873	1.7026e-07	1.03581e-05	protein_coding	KNOWN	CDX2
ENSG00000132475.4	1.50808	1.70853e-07	1.03686e-05	protein_coding	KNOWN	H3F3B
ENSG00000184232.3	-6.23711	1.78979e-07	1.0835e-05	protein_coding	KNOWN	OAF
ENSG00000117601.9	-8.41434	1.88008e-07	1.13537e-05	protein_coding	KNOWN	SERPINC1
ENSG00000124253.9	-8.19917	1.9263e-07	1.15886e-05	protein_coding	KNOWN	PCK1
ENSG00000174498.9	3.33549	1.92838e-07	1.15886e-05	protein_coding	KNOWN	IGDCC3
ENSG00000213096.5	1.51203	1.93348e-07	1.1591e-05	protein_coding	KNOWN	ZNF254
ENSG00000154678.12	8.47137	2.07788e-07	1.24264e-05	protein_coding	KNOWN	PDE1C
ENSG00000106991.8	-8.26398	2.22384e-07	1.32671e-05	protein_coding	KNOWN	ENG
ENSG00000126970.11	3.0428	2.23203e-07	1.32838e-05	protein_coding	KNOWN	ZC4H2
ENSG00000146278.10	1.57095	2.23767e-07	1.32853e-05	protein_coding	KNOWN	PNRC1
ENSG00000221843.2	-6.02383	2.26586e-07	1.34203e-05	protein_coding	KNOWN	C2orf16
ENSG00000247844.1	-6.19971	2.28222e-07	1.34848e-05	lincRNA	NOVEL	RP11-255B23.3
ENSG00000140443.9	1.68466	2.31123e-07	1.36235e-05	protein_coding	KNOWN	IGF1R
ENSG00000147050.10	1.4993	2.35278e-07	1.38353e-05	protein_coding	KNOWN	KDM6A
ENSG00000196268.7	2.77857	2.55284e-07	1.49761e-05	protein_coding	KNOWN	ZNF493
ENSG00000181072.7	-8.15433	2.56759e-07	1.50268e-05	protein_coding	KNOWN	CHRM2
ENSG00000198959.7	-4.43556	2.66436e-07	1.55562e-05	protein_coding	KNOWN	TGM2
ENSG00000038427.11	2.79394	2.83281e-07	1.65006e-05	protein_coding	KNOWN	VCAN
ENSG00000169744.8	-5.57765	2.92943e-07	1.70148e-05	protein_coding	KNOWN	LDB2
ENSG00000162989.3	3.90164	2.94181e-07	1.70148e-05	protein_coding	KNOWN	KCNJ3
ENSG00000118898.10	5.15219	2.93867e-07	1.70148e-05	protein_coding	KNOWN	PPL
ENSG00000179222.12	-1.69427	3.16517e-07	1.82638e-05	protein_coding	KNOWN	MAGED1
ENSG00000009413.11	1.3944	3.19136e-07	1.8372e-05	protein_coding	KNOWN	REV3L
ENSG00000115339.9	7.97468	3.33441e-07	1.91507e-05	protein_coding	KNOWN	GALNT3
ENSG00000167815.7	-2.138	3.41042e-07	1.95417e-05	protein_coding	KNOWN	PRDX2
ENSG00000141664.5	-2.7982	3.451e-07	1.97283e-05	protein_coding	KNOWN	ZCCHC2
ENSG00000169174.9	-3.36445	3.45927e-07	1.97299e-05	protein_coding	KNOWN	PCSK9
ENSG00000243678.6	-8.15521	3.63009e-07	2.06563e-05	protein_coding	KNOWN	NME1-NME2
ENSG00000148219.12	6.75868	3.65653e-07	2.07588e-05	protein_coding	KNOWN	ASTN2
ENSG00000234899.4	7.55507	3.6708e-07	2.07919e-05	lincRNA	NOVEL	AC005152.2
ENSG00000002933.3	-8.13184	3.78144e-07	2.13695e-05	protein_coding	KNOWN	TMEM176A
ENSG00000163075.8	5.98167	3.81678e-07	2.15199e-05	protein_coding	KNOWN	PCDP1
ENSG00000139874.5	8.38525	3.82803e-07	2.1534e-05	protein_coding	KNOWN	SSTR1
ENSG00000165115.9	4.91231	3.88947e-07	2.18298e-05	protein_coding	KNOWN	KIF27
ENSG00000166441.8	-1.3295	3.99127e-07	2.23502e-05	protein_coding	KNOWN	RPL27A
ENSG00000187513.8	5.49789	4.00713e-07	2.23881e-05	protein_coding	KNOWN	GJA4
ENSG00000159423.12	-2.92809	4.02592e-07	2.24422e-05	protein_coding	KNOWN	ALDH4A1
ENSG00000122121.6	-8.20626	4.11144e-07	2.28592e-05	protein_coding	KNOWN	XPNPEP2
ENSG00000136044.7	1.98583	4.12855e-07	2.28592e-05	protein_coding	KNOWN	APPL2
ENSG00000185518.7	6.554	4.12444e-07	2.28592e-05	protein_coding	KNOWN	SV2B
ENSG00000144908.9	-5.41239	4.14302e-07	2.28879e-05	protein_coding	KNOWN	ALDH1L1
ENSG00000079691.14	1.70175	4.19559e-07	2.31265e-05	protein_coding	KNOWN	LRRC16A
ENSG00000171564.7	-4.2498	4.26053e-07	2.3432e-05	protein_coding	KNOWN	FGB
ENSG00000148584.9	-2.5306	4.38526e-07	2.40642e-05	protein_coding	KNOWN	A1CF
ENSG00000072778.14	-1.36361	4.46056e-07	2.4423e-05	protein_coding	KNOWN	ACADVL
ENSG00000100106.15	1.37776	4.56822e-07	2.49571e-05	protein_coding	KNOWN	TRIOBP
ENSG00000182957.9	1.70398	4.67152e-07	2.54649e-05	protein_coding	KNOWN	SPATA13
ENSG00000124205.11	8.08245	4.84797e-07	2.63685e-05	protein_coding	KNOWN	EDN3
ENSG00000151655.12	-6.69094	4.89404e-07	2.65604e-05	protein_coding	KNOWN	ITIH2
ENSG00000008513.10	-3.56328	5.11097e-07	2.76768e-05	protein_coding	KNOWN	ST3GAL1
ENSG00000114120.7	1.40795	5.15786e-07	2.78694e-05	protein_coding	KNOWN	SLC25A36
ENSG00000114126.13	1.48483	5.35969e-07	2.88966e-05	protein_coding	KNOWN	TFDP2
ENSG00000196418.7	1.6613	5.57161e-07	2.99736e-05	protein_coding	KNOWN	ZNF124
ENSG00000182568.11	1.33867	5.78872e-07	3.10737e-05	protein_coding	KNOWN	SATB1
ENSG00000152127.4	2.74719	5.82974e-07	3.12259e-05	protein_coding	KNOWN	MGAT5
ENSG00000069020.13	1.99643	5.85365e-07	3.12859e-05	protein_coding	KNOWN	MAST4
ENSG00000126259.12	6.19498	6.05355e-07	3.22843e-05	protein_coding	KNOWN	KIRREL2
ENSG00000055732.7	5.57238	6.09976e-07	3.24605e-05	protein_coding	KNOWN	MCOLN3
ENSG00000185432.10	-3.6431	6.15313e-07	3.26036e-05	protein_coding	KNOWN	METTL7A
ENSG00000150687.6	5.06864	6.15185e-07	3.26036e-05	protein_coding	KNOWN	PRSS23
ENSG00000245648.1	8.39623	6.24304e-07	3.30091e-05	lincRNA	NOVEL	RP11-277P12.20
ENSG00000028203.13	1.88711	6.25928e-07	3.30241e-05	protein_coding	KNOWN	VEZT
ENSG00000150054.12	3.61088	6.30504e-07	3.31944e-05	protein_coding	KNOWN	MPP7
ENSG00000160679.8	1.40747	6.55975e-07	3.44617e-05	protein_coding	KNOWN	CHTOP
ENSG00000116133.7	-2.59529	6.6437e-07	3.48285e-05	protein_coding	KNOWN	DHCR24
ENSG00000149269.5	2.30983	6.92804e-07	3.62421e-05	protein_coding	KNOWN	PAK1
ENSG00000162367.6	-8.09503	7.19071e-07	3.75364e-05	protein_coding	KNOWN	TAL1
ENSG00000149452.11	7.70373	7.43e-07	3.87036e-05	protein_coding	KNOWN	SLC22A8
ENSG00000187193.8	-5.97118	7.51699e-07	3.90741e-05	protein_coding	KNOWN	MT1X
ENSG00000079459.7	-1.74242	7.54779e-07	3.91166e-05	protein_coding	KNOWN	FDFT1
ENSG00000124942.8	-1.42688	7.55692e-07	3.91166e-05	protein_coding	KNOWN	AHNAK
ENSG00000132541.5	-5.20052	8.05334e-07	4.15988e-05	protein_coding	KNOWN	HRSP12
ENSG00000151474.13	1.80729	8.08175e-07	4.16582e-05	protein_coding	KNOWN	FRMD4A
ENSG00000196090.7	4.8817	8.18616e-07	4.21083e-05	protein_coding	KNOWN	PTPRT
ENSG00000171105.9	1.97929	8.24483e-07	4.23218e-05	protein_coding	KNOWN	INSR
ENSG00000232081.1	8.26451	8.37554e-07	4.29033e-05	sense_intronic	NOVEL	LARGE-IT1
ENSG00000167191.7	4.25613	8.42059e-07	4.30446e-05	protein_coding	KNOWN	GPRC5B
ENSG00000142632.11	8.67291	8.5936e-07	4.3838e-05	protein_coding	KNOWN	ARHGEF19
ENSG00000249437.3	1.59522	8.62113e-07	4.38876e-05	protein_coding	KNOWN	NAIP
ENSG00000197594.7	-6.49314	8.68486e-07	4.41209e-05	protein_coding	KNOWN	ENPP1
ENSG00000146414.11	1.30805	8.70846e-07	4.41498e-05	protein_coding	KNOWN	SHPRH
ENSG00000134369.11	1.54788	8.80028e-07	4.45236e-05	protein_coding	KNOWN	NAV1
ENSG00000060656.14	3.6415	9.15589e-07	4.62279e-05	protein_coding	KNOWN	PTPRU
ENSG00000151276.16	1.65355	9.77141e-07	4.91343e-05	protein_coding	KNOWN	MAGI1
ENSG00000104290.6	2.64542	9.76031e-07	4.91343e-05	protein_coding	KNOWN	FZD3
ENSG00000086696.4	-7.69637	9.87312e-07	4.95446e-05	protein_coding	KNOWN	HSD17B2
ENSG00000257093.2	2.12826	9.96873e-07	4.99227e-05	protein_coding	KNOWN	KIAA1147
ENSG00000165124.13	-7.93503	1.069e-06	5.34262e-05	protein_coding	KNOWN	SVEP1
ENSG00000161270.14	8.10428	1.07431e-06	5.35828e-05	protein_coding	KNOWN	NPHS1
ENSG00000180354.11	5.01286	1.07963e-06	5.37396e-05	protein_coding	KNOWN	C7orf41
ENSG00000254042.1	6.62714	1.10354e-06	5.4819e-05	antisense	NOVEL	CTC-558O2.1
ENSG00000259787.1	8.11028	1.12244e-06	5.56457e-05	sense_overlapping	NOVEL	CTB-85P21.2
ENSG00000164796.13	8.49576	1.13733e-06	5.62705e-05	protein_coding	KNOWN	CSMD3
ENSG00000150753.7	-1.93622	1.14533e-06	5.65525e-05	protein_coding	KNOWN	CCT5
ENSG00000010610.5	-4.23365	1.19275e-06	5.85064e-05	protein_coding	KNOWN	CD4
ENSG00000184500.10	-3.80568	1.1944e-06	5.85064e-05	protein_coding	KNOWN	PROS1
ENSG00000121741.10	1.56055	1.19346e-06	5.85064e-05	protein_coding	KNOWN	ZMYM2
ENSG00000174640.8	2.2954	1.18849e-06	5.85064e-05	protein_coding	KNOWN	SLCO2A1
ENSG00000136942.9	-1.33748	1.22127e-06	5.97043e-05	protein_coding	KNOWN	RPL35
ENSG00000095303.10	-8.31389	1.31055e-06	6.39419e-05	protein_coding	KNOWN	PTGS1
ENSG00000175155.4	1.90219	1.32893e-06	6.47105e-05	protein_coding	KNOWN	YPEL2
ENSG00000172201.6	4.36741	1.35652e-06	6.59236e-05	protein_coding	KNOWN	ID4
ENSG00000165185.10	1.57738	1.37441e-06	6.66614e-05	protein_coding	KNOWN	KIAA1958
ENSG00000004939.9	-4.27151	1.45164e-06	7.01313e-05	protein_coding	KNOWN	SLC4A1
ENSG00000182095.10	1.54827	1.44989e-06	7.01313e-05	protein_coding	KNOWN	TNRC18
ENSG00000164244.15	-1.40762	1.45545e-06	7.01779e-05	protein_coding	KNOWN	PRRC1
ENSG00000152402.5	4.23528	1.46921e-06	7.0703e-05	protein_coding	KNOWN	GUCY1A2
ENSG00000116771.5	-7.87633	1.51862e-06	7.27962e-05	protein_coding	KNOWN	AGMAT
ENSG00000182199.6	-2.43	1.51829e-06	7.27962e-05	protein_coding	KNOWN	SHMT2
ENSG00000172482.4	-7.79748	1.5342e-06	7.34002e-05	protein_coding	KNOWN	AGXT
ENSG00000179978.10	3.90434	1.55481e-06	7.4242e-05	pseudogene	KNOWN	RP11-1319K7.1
ENSG00000133816.9	-5.81518	1.56177e-06	7.44305e-05	protein_coding	KNOWN	MICAL2
ENSG00000182492.10	-3.47602	1.5674e-06	7.45545e-05	protein_coding	KNOWN	BGN
ENSG00000114378.12	-6.26297	1.57906e-06	7.49642e-05	protein_coding	KNOWN	HYAL1
ENSG00000139144.5	-5.24691	1.60638e-06	7.59685e-05	protein_coding	KNOWN	PIK3C2G
ENSG00000166710.12	-3.3253	1.60543e-06	7.59685e-05	protein_coding	KNOWN	B2M
ENSG00000260404.2	1.37171	1.617e-06	7.63244e-05	processed_transcript	NOVEL	RP11-384K6.6
ENSG00000164211.8	-2.40899	1.63914e-06	7.72212e-05	protein_coding	KNOWN	STARD4
ENSG00000100243.16	-1.49979	1.64614e-06	7.74029e-05	protein_coding	KNOWN	CYB5R3
ENSG00000154556.13	2.0459	1.70971e-06	8.0239e-05	protein_coding	KNOWN	SORBS2
ENSG00000105996.5	8.02399	1.77529e-06	8.31584e-05	protein_coding	KNOWN	HOXA2
ENSG00000239521.2	3.70238	1.79059e-06	8.37161e-05	pseudogene	KNOWN	GATS
ENSG00000130226.12	7.59515	1.81614e-06	8.47497e-05	protein_coding	KNOWN	DPP6
ENSG00000181788.3	-4.43679	1.83067e-06	8.51054e-05	protein_coding	KNOWN	SIAH2
ENSG00000166532.10	2.73685	1.82897e-06	8.51054e-05	protein_coding	KNOWN	RIMKLB
ENSG00000110245.7	-5.22352	1.86448e-06	8.6514e-05	protein_coding	KNOWN	APOC3
ENSG00000184117.7	-1.33532	1.88411e-06	8.72606e-05	protein_coding	KNOWN	NIPSNAP1
ENSG00000054793.9	2.12911	2.12379e-06	9.81766e-05	protein_coding	KNOWN	ATP9A
ENSG00000114867.14	-1.35273	2.14235e-06	9.84802e-05	protein_coding	KNOWN	EIF4G1
ENSG00000240342.2	-1.29675	2.13995e-06	9.84802e-05	pseudogene	KNOWN	RPS2P5
ENSG00000164128.2	8.18816	2.13961e-06	9.84802e-05	protein_coding	KNOWN	NPY1R
ENSG00000142192.15	1.32506	2.17988e-06	0.000100019	protein_coding	KNOWN	APP
ENSG00000118972.1	-5.82718	2.20351e-06	0.000100915	protein_coding	KNOWN	FGF23
ENSG00000113805.8	4.31113	2.33108e-06	0.000106559	protein_coding	KNOWN	CNTN3
ENSG00000078018.15	3.63033	2.3397e-06	0.000106756	protein_coding	KNOWN	MAP2
ENSG00000091704.4	8.14588	2.38286e-06	0.000108524	protein_coding	KNOWN	CPA1
ENSG00000074657.9	1.51683	2.41494e-06	0.000109782	protein_coding	KNOWN	ZNF532
ENSG00000115380.14	5.95419	2.45887e-06	0.000111573	protein_coding	KNOWN	EFEMP1
ENSG00000147647.7	-8.20135	2.48883e-06	0.000112725	protein_coding	KNOWN	DPYS
ENSG00000062038.9	5.49021	2.50127e-06	0.00011308	protein_coding	KNOWN	CDH3
ENSG00000074410.9	-5.92031	2.53789e-06	0.000114526	protein_coding	KNOWN	CA12
ENSG00000253552.3	8.29036	2.56691e-06	0.000115624	antisense	NOVEL	HOXA-AS2
ENSG00000189060.4	1.47433	2.65995e-06	0.000119596	protein_coding	KNOWN	H1F0
ENSG00000138758.7	-1.26684	2.67177e-06	0.000119908	protein_coding	KNOWN	SEPT11
ENSG00000164220.5	-4.59899	2.72197e-06	0.000121939	protein_coding	KNOWN	F2RL2
ENSG00000107863.11	1.3238	2.82648e-06	0.000126391	protein_coding	KNOWN	ARHGAP21
ENSG00000134802.12	-2.56153	2.86302e-06	0.000127793	protein_coding	KNOWN	SLC43A3
ENSG00000188647.8	1.33166	2.89383e-06	0.000128935	protein_coding	KNOWN	PTAR1
ENSG00000165168.6	-4.13875	2.90839e-06	0.00012935	protein_coding	KNOWN	CYBB
ENSG00000184634.10	1.55068	2.91569e-06	0.000129441	protein_coding	KNOWN	MED12
ENSG00000134954.9	-3.02725	2.94982e-06	0.000130721	protein_coding	KNOWN	ETS1
ENSG00000218336.3	2.93199	2.96636e-06	0.000131218	protein_coding	KNOWN	TENM3
ENSG00000184292.5	7.77936	2.99482e-06	0.000132239	protein_coding	KNOWN	TACSTD2
ENSG00000149418.5	2.97587	3.01035e-06	0.000132687	protein_coding	KNOWN	ST14
ENSG00000138439.10	2.24028	3.04775e-06	0.000134096	protein_coding	KNOWN	FAM117B
ENSG00000062282.9	-7.99964	3.06385e-06	0.000134564	protein_coding	KNOWN	DGAT2
ENSG00000235029.1	8.15	3.0982e-06	0.00013583	antisense	NOVEL	RP5-1121A15.4
ENSG00000160325.10	-7.7921	3.12542e-06	0.000136538	protein_coding	KNOWN	CACFD1
ENSG00000110169.6	-4.27237	3.12137e-06	0.000136538	protein_coding	KNOWN	HPX
ENSG00000204466.5	-3.45623	3.15092e-06	0.000137408	lincRNA	KNOWN	DGKK
ENSG00000116127.13	1.45309	3.16317e-06	0.000137698	protein_coding	KNOWN	ALMS1
ENSG00000163394.5	8.08606	3.23315e-06	0.000140497	protein_coding	KNOWN	CCKAR
ENSG00000112337.6	-7.78221	3.24199e-06	0.000140633	protein_coding	KNOWN	SLC17A2
ENSG00000113615.8	-1.62461	3.25999e-06	0.000141107	protein_coding	KNOWN	SEC24A
ENSG00000132003.5	4.04445	3.26437e-06	0.000141107	protein_coding	KNOWN	ZSWIM4
ENSG00000085276.13	5.38178	3.31827e-06	0.000143186	protein_coding	KNOWN	MECOM
ENSG00000139146.9	1.28154	3.40417e-06	0.000146635	protein_coding	KNOWN	FAM60A
ENSG00000180767.5	-8.14348	3.43213e-06	0.000147582	protein_coding	KNOWN	CHST13
ENSG00000130827.5	1.86591	3.46238e-06	0.000148623	protein_coding	KNOWN	PLXNA3
ENSG00000130052.9	-7.81998	3.53412e-06	0.000151439	protein_coding	KNOWN	STARD8
ENSG00000157851.12	5.12416	3.58595e-06	0.000153393	protein_coding	KNOWN	DPYSL5
ENSG00000128311.9	-3.3339	3.60852e-06	0.000154091	protein_coding	KNOWN	TST
ENSG00000114019.10	3.31971	3.66977e-06	0.000156435	protein_coding	KNOWN	AMOTL2
ENSG00000008394.7	-2.63482	3.71154e-06	0.000157942	protein_coding	KNOWN	MGST1
ENSG00000185551.8	-1.78352	3.78683e-06	0.000160868	protein_coding	KNOWN	NR2F2
ENSG00000189339.7	1.25021	3.85898e-06	0.000163651	protein_coding	KNOWN	SLC35E2B
ENSG00000004399.8	-4.29122	3.90791e-06	0.000165381	protein_coding	KNOWN	PLXND1
ENSG00000104332.6	-1.79177	3.9132e-06	0.000165381	protein_coding	KNOWN	SFRP1
ENSG00000136929.7	-7.83249	3.94275e-06	0.000166345	protein_coding	KNOWN	HEMGN
ENSG00000162998.4	4.45411	3.95286e-06	0.000166486	protein_coding	KNOWN	FRZB
ENSG00000036473.5	-8.12077	3.96887e-06	0.000166875	protein_coding	KNOWN	OTC
ENSG00000141279.8	1.47332	4.01127e-06	0.000168371	protein_coding	KNOWN	NPEPPS
ENSG00000152022.7	-4.84548	4.17127e-06	0.000174657	protein_coding	KNOWN	LIX1L
ENSG00000153558.9	7.14565	4.1752e-06	0.000174657	protein_coding	KNOWN	FBXL2
ENSG00000205922.4	2.10326	4.18557e-06	0.000174794	protein_coding	KNOWN	ONECUT3
ENSG00000163347.5	-1.86062	4.26237e-06	0.0001777	protein_coding	KNOWN	CLDN1
ENSG00000137941.12	3.89389	4.28293e-06	0.000178255	protein_coding	KNOWN	TTLL7
ENSG00000132142.15	-1.37775	4.30728e-06	0.000178966	protein_coding	KNOWN	ACACA
ENSG00000149084.7	-1.68723	4.35468e-06	0.000180631	protein_coding	KNOWN	HSD17B12
ENSG00000148516.16	-3.64495	4.45319e-06	0.000184407	protein_coding	KNOWN	ZEB1
ENSG00000259172.1	-8.38173	4.46333e-06	0.000184464	antisense	NOVEL	RP11-299G20.2
ENSG00000137766.12	3.33793	4.46953e-06	0.000184464	protein_coding	KNOWN	UNC13C
ENSG00000171680.16	2.93698	4.4773e-06	0.000184475	protein_coding	KNOWN	PLEKHG5
ENSG00000108960.3	-7.60009	4.67356e-06	0.00019224	protein_coding	KNOWN	MMD
ENSG00000105398.3	-7.87422	4.69875e-06	0.000192954	protein_coding	KNOWN	SULT2A1
ENSG00000171365.10	-2.00636	4.75709e-06	0.000194721	protein_coding	KNOWN	CLCN5
ENSG00000162981.12	3.5943	4.75758e-06	0.000194721	protein_coding	KNOWN	FAM84A
ENSG00000142611.11	3.42239	4.80751e-06	0.000196438	protein_coding	KNOWN	PRDM16
ENSG00000197415.7	6.94805	4.82314e-06	0.000196751	protein_coding	KNOWN	VEPH1
ENSG00000186529.9	-8.05539	4.88836e-06	0.000198753	protein_coding	KNOWN	CYP4F3
ENSG00000114315.3	2.42467	4.8878e-06	0.000198753	protein_coding	KNOWN	HES1
ENSG00000155849.11	2.09308	4.8973e-06	0.000198789	protein_coding	KNOWN	ELMO1
ENSG00000074219.9	1.33955	4.94428e-06	0.000200365	protein_coding	KNOWN	TEAD2
ENSG00000145217.9	-7.67075	4.98307e-06	0.000201606	protein_coding	KNOWN	SLC26A1
ENSG00000147155.6	-3.46884	5.03948e-06	0.000203221	protein_coding	KNOWN	EBP
ENSG00000117500.8	-2.115	5.03496e-06	0.000203221	protein_coding	KNOWN	TMED5
ENSG00000160593.13	-7.82971	5.15833e-06	0.000207673	protein_coding	KNOWN	AMICA1
ENSG00000107104.13	-1.27749	5.16838e-06	0.000207739	protein_coding	KNOWN	KANK1
ENSG00000101444.7	-1.92664	5.20058e-06	0.000208692	protein_coding	KNOWN	AHCY
ENSG00000155085.9	4.77906	5.34667e-06	0.000214206	protein_coding	KNOWN	AKD1
ENSG00000174501.10	3.01583	5.52176e-06	0.000220861	protein_coding	KNOWN	ANKRD36C
ENSG00000184258.5	-1.77756	5.63485e-06	0.00022502	protein_coding	KNOWN	CDR1
ENSG00000163435.11	3.29619	5.78157e-06	0.000230505	protein_coding	KNOWN	ELF3
ENSG00000143036.12	3.27757	5.88029e-06	0.000234062	protein_coding	KNOWN	SLC44A3
ENSG00000116833.9	1.23579	5.99621e-06	0.000238291	protein_coding	KNOWN	NR5A2
ENSG00000172159.11	4.73818	6.05862e-06	0.000240384	protein_coding	KNOWN	FRMD3
ENSG00000197712.7	-2.98314	6.07285e-06	0.000240561	protein_coding	KNOWN	FAM114A1
ENSG00000171314.7	-1.72897	6.19812e-06	0.000245129	protein_coding	KNOWN	PGAM1
ENSG00000243955.1	-5.23675	6.33978e-06	0.00025033	protein_coding	KNOWN	GSTA1
ENSG00000163251.3	2.05447	6.39359e-06	0.000252051	protein_coding	KNOWN	FZD5
ENSG00000163565.14	-8.04156	6.47692e-06	0.000254928	protein_coding	KNOWN	IFI16
ENSG00000174807.3	-3.80028	6.67132e-06	0.000262161	protein_coding	KNOWN	CD248
ENSG00000260230.1	-8.09766	6.90509e-06	0.000270915	sense_overlapping	NOVEL	RP11-526J3.3
ENSG00000137942.11	1.61557	7.08933e-06	0.000277701	protein_coding	KNOWN	FNBP1L
ENSG00000180879.8	-3.21115	7.182e-06	0.000280885	protein_coding	KNOWN	SSR4
ENSG00000168077.8	-1.60532	7.24536e-06	0.000282913	protein_coding	KNOWN	SCARA3
ENSG00000170348.4	-1.33112	7.3492e-06	0.000286514	protein_coding	KNOWN	TMED10
ENSG00000128641.13	1.42704	7.39586e-06	0.000287878	protein_coding	KNOWN	MYO1B
ENSG00000140264.15	-2.04804	7.47471e-06	0.000290488	protein_coding	KNOWN	SERF2
ENSG00000205517.8	2.83907	7.55458e-06	0.00029313	protein_coding	KNOWN	RGL3
ENSG00000204128.5	-3.92156	7.68162e-06	0.00029759	protein_coding	KNOWN	C2orf72
ENSG00000165102.10	1.70517	7.87223e-06	0.000304496	protein_coding	KNOWN	HGSNAT
ENSG00000133424.15	2.72164	7.90197e-06	0.000305167	protein_coding	KNOWN	LARGE
ENSG00000132938.14	7.98056	7.93933e-06	0.00030613	protein_coding	KNOWN	MTUS2
ENSG00000130449.5	2.19754	8.06057e-06	0.000310319	protein_coding	KNOWN	ZSWIM6
ENSG00000165424.6	-4.85851	8.11702e-06	0.000312005	protein_coding	KNOWN	ZCCHC24
ENSG00000196660.6	-4.51286	8.13588e-06	0.000312243	protein_coding	KNOWN	SLC30A10
ENSG00000010327.6	-6.04855	8.20874e-06	0.000314061	protein_coding	KNOWN	STAB1
ENSG00000148935.6	-4.08803	8.19786e-06	0.000314061	protein_coding	KNOWN	GAS2
ENSG00000149742.5	-7.56504	8.22215e-06	0.000314086	protein_coding	KNOWN	SLC22A9
ENSG00000255043.1	-7.2628	8.25905e-06	0.000315007	antisense	NOVEL	NAV2-AS5
ENSG00000266709.1	-7.72393	8.29083e-06	0.000315731	lincRNA	NOVEL	RP11-214O1.2
ENSG00000115758.8	-2.0871	8.5168e-06	0.000323836	protein_coding	KNOWN	ODC1
ENSG00000185630.12	1.65614	8.66896e-06	0.000329113	protein_coding	KNOWN	PBX1
ENSG00000137693.9	1.17537	8.70129e-06	0.000329833	protein_coding	KNOWN	YAP1
ENSG00000129116.13	1.98575	8.76603e-06	0.000331776	protein_coding	KNOWN	PALLD
ENSG00000131507.8	1.91717	8.79486e-06	0.000332357	protein_coding	KNOWN	NDFIP1
ENSG00000183840.5	-7.92738	8.88407e-06	0.000335214	protein_coding	KNOWN	GPR39
ENSG00000141756.13	-1.4115	8.91567e-06	0.000335892	protein_coding	KNOWN	FKBP10
ENSG00000129595.7	3.60621	9.1769e-06	0.000344703	protein_coding	KNOWN	EPB41L4A
ENSG00000132359.9	4.69222	9.17754e-06	0.000344703	protein_coding	KNOWN	RAP1GAP2
ENSG00000149428.14	-2.1428	9.33462e-06	0.000349789	protein_coding	KNOWN	HYOU1
ENSG00000174780.11	-1.88583	9.35552e-06	0.000349789	protein_coding	KNOWN	SRP72
ENSG00000166197.11	-1.27244	9.34708e-06	0.000349789	protein_coding	KNOWN	NOLC1
ENSG00000021300.7	2.3595	9.42536e-06	0.000351866	protein_coding	KNOWN	PLEKHB1
ENSG00000138674.12	-1.59289	9.77263e-06	0.000364278	protein_coding	KNOWN	SEC31A
ENSG00000186910.3	-8.00994	9.96867e-06	0.000371024	protein_coding	KNOWN	SERPINA11
ENSG00000113389.11	-4.50324	1.00006e-05	0.00037165	protein_coding	KNOWN	NPR3
ENSG00000139613.7	1.13657	1.02251e-05	0.000379423	protein_coding	KNOWN	SMARCC2
ENSG00000142149.4	2.58853	1.02688e-05	0.000379947	protein_coding	KNOWN	HUNK
ENSG00000228508.2	4.3275	1.02701e-05	0.000379947	lincRNA	PUTATIVE	RP11-183E9.3
ENSG00000198774.3	7.89428	1.03975e-05	0.000384083	protein_coding	KNOWN	RASSF9
ENSG00000188706.8	-1.73684	1.05121e-05	0.000387736	protein_coding	KNOWN	ZDHHC9
ENSG00000074590.9	-3.10128	1.09011e-05	0.000401379	protein_coding	KNOWN	NUAK1
ENSG00000120162.8	3.12212	1.09146e-05	0.000401379	protein_coding	KNOWN	MOB3B
ENSG00000115896.11	4.31643	1.12666e-05	0.000413707	protein_coding	KNOWN	PLCL1
ENSG00000130427.2	-8.04554	1.13744e-05	0.000417043	protein_coding	KNOWN	EPO
ENSG00000123453.11	-4.92191	1.1438e-05	0.000418751	protein_coding	KNOWN	SARDH
ENSG00000261604.1	-2.63011	1.14977e-05	0.000420316	antisense	NOVEL	CTD-2636A23.2
ENSG00000124232.6	7.82444	1.15609e-05	0.000421997	protein_coding	KNOWN	RBPJL
ENSG00000125166.8	-2.90462	1.16985e-05	0.000426389	protein_coding	KNOWN	GOT2
ENSG00000145198.10	7.69665	1.19574e-05	0.000435181	protein_coding	KNOWN	VWA5B2
ENSG00000134909.13	1.38149	1.25998e-05	0.000457885	protein_coding	KNOWN	ARHGAP32
ENSG00000268230.1	-7.51408	1.28317e-05	0.000464942	processed_transcript	NOVEL	CTD-2619J13.8
ENSG00000152926.9	2.56065	1.28316e-05	0.000464942	protein_coding	KNOWN	ZNF117
ENSG00000250479.4	-3.48312	1.3356e-05	0.000483229	protein_coding	KNOWN	CHCHD10
ENSG00000108055.9	1.15859	1.34736e-05	0.000486768	protein_coding	KNOWN	SMC3
ENSG00000167470.7	1.98686	1.35183e-05	0.000487669	protein_coding	KNOWN	MIDN
ENSG00000188994.8	1.31798	1.36231e-05	0.00049073	protein_coding	KNOWN	ZNF292
ENSG00000165672.5	-2.32429	1.36754e-05	0.000491895	protein_coding	KNOWN	PRDX3
ENSG00000173706.8	-2.90454	1.37582e-05	0.000493351	protein_coding	KNOWN	HEG1
ENSG00000113645.8	3.28968	1.37759e-05	0.000493351	protein_coding	KNOWN	WWC1
ENSG00000160229.7	3.30822	1.37501e-05	0.000493351	protein_coding	NOVEL	ZNF66P
ENSG00000198670.6	-3.36858	1.45922e-05	0.000521826	protein_coding	KNOWN	LPA
ENSG00000127948.9	-2.75464	1.46869e-05	0.000524451	protein_coding	KNOWN	POR
ENSG00000006118.10	2.74677	1.47342e-05	0.000525378	protein_coding	KNOWN	TMEM132A
ENSG00000086062.8	-1.20701	1.49044e-05	0.00053068	protein_coding	KNOWN	B4GALT1
ENSG00000269653.1	3.69206	1.49531e-05	0.000531646	sense_intronic	NOVEL	CTB-102L5.7
ENSG00000178537.5	-7.70853	1.51182e-05	0.000536741	protein_coding	KNOWN	SLC25A20
ENSG00000182481.4	-1.39274	1.54848e-05	0.000548965	protein_coding	KNOWN	KPNA2
ENSG00000116539.6	1.13382	1.56037e-05	0.000552386	protein_coding	KNOWN	ASH1L
ENSG00000244067.1	-4.02539	1.6057e-05	0.000567615	protein_coding	KNOWN	GSTA2
ENSG00000148175.8	-3.90358	1.60804e-05	0.000567628	protein_coding	KNOWN	STOM
ENSG00000268119.1	3.87769	1.656e-05	0.000583723	processed_transcript	NOVEL	CTD-2561J22.5
ENSG00000197043.8	-4.58754	1.68681e-05	0.000593735	protein_coding	KNOWN	ANXA6
ENSG00000130787.9	3.31235	1.69097e-05	0.000594349	protein_coding	KNOWN	HIP1R
ENSG00000196123.8	2.25943	1.76742e-05	0.000620335	protein_coding	KNOWN	KIAA0895L
ENSG00000256558.1	7.46893	1.82228e-05	0.00063868	lincRNA	NOVEL	RP11-713B9.1
ENSG00000204175.4	5.58187	1.85254e-05	0.000648362	protein_coding	KNOWN	GPRIN2
ENSG00000179218.8	-1.93821	1.88944e-05	0.000660339	protein_coding	KNOWN	CALR
ENSG00000197822.6	1.82538	1.94185e-05	0.000677696	protein_coding	KNOWN	OCLN
ENSG00000204196.4	-1.61815	1.96217e-05	0.000683817	pseudogene	KNOWN	AC011737.2
ENSG00000172889.10	-5.48415	1.98768e-05	0.000691729	protein_coding	KNOWN	EGFL7
ENSG00000164663.9	2.26745	1.99746e-05	0.000694152	protein_coding	KNOWN	USP49
ENSG00000169855.15	-1.78491	2.01035e-05	0.000696668	protein_coding	KNOWN	ROBO1
ENSG00000145555.10	2.69788	2.00985e-05	0.000696668	protein_coding	KNOWN	MYO10
ENSG00000133216.12	4.2934	2.02582e-05	0.000701041	protein_coding	KNOWN	EPHB2
ENSG00000182263.8	-1.26639	2.03197e-05	0.000702183	protein_coding	KNOWN	FIGN
ENSG00000071564.10	1.28168	2.0621e-05	0.000711598	protein_coding	KNOWN	TCF3
ENSG00000159216.13	-4.95839	2.12153e-05	0.000731082	protein_coding	KNOWN	RUNX1
ENSG00000114942.9	-1.82749	2.15837e-05	0.000742738	protein_coding	KNOWN	EEF1B2
ENSG00000168386.14	2.92783	2.19982e-05	0.000755945	protein_coding	KNOWN	FILIP1L
ENSG00000203688.4	8.01029	2.22627e-05	0.00076397	lincRNA	NOVEL	RP11-351J23.1
ENSG00000159674.7	-7.84161	2.23111e-05	0.000764566	protein_coding	KNOWN	SPON2
ENSG00000108829.9	-2.79246	2.24752e-05	0.00076912	protein_coding	KNOWN	LRRC59
ENSG00000251322.3	-4.49638	2.26657e-05	0.000773491	protein_coding	KNOWN	SHANK3
ENSG00000112473.11	-3.24864	2.26426e-05	0.000773491	protein_coding	KNOWN	SLC39A7
ENSG00000225972.1	-1.64579	2.30362e-05	0.000785047	pseudogene	KNOWN	MTND1P23
ENSG00000143624.9	1.13082	2.3359e-05	0.000793851	protein_coding	KNOWN	INTS3
ENSG00000129422.9	1.75955	2.33402e-05	0.000793851	protein_coding	KNOWN	MTUS1
ENSG00000140836.9	1.85568	2.35062e-05	0.000797754	protein_coding	KNOWN	ZFHX3
ENSG00000269737.1	5.84465	2.38109e-05	0.000806984	antisense	NOVEL	RP11-345P4.7
ENSG00000104267.4	-3.1653	2.40081e-05	0.000812547	protein_coding	KNOWN	CA2
ENSG00000081051.3	-7.78284	2.41168e-05	0.000815108	protein_coding	KNOWN	AFP
ENSG00000164066.7	2.39137	2.42275e-05	0.000817729	protein_coding	KNOWN	INTU
ENSG00000111716.8	-1.27459	2.47356e-05	0.000833736	protein_coding	KNOWN	LDHB
ENSG00000019582.10	-2.68059	2.52361e-05	0.000848923	protein_coding	KNOWN	CD74
ENSG00000025796.9	-1.62232	2.52551e-05	0.000848923	protein_coding	KNOWN	SEC63
ENSG00000205213.8	1.07017	2.54053e-05	0.000852808	protein_coding	KNOWN	LGR4
ENSG00000239264.2	-2.40361	2.66636e-05	0.000893829	protein_coding	KNOWN	TXNDC5
ENSG00000138449.6	-3.05213	2.74747e-05	0.000919766	protein_coding	KNOWN	SLC40A1
ENSG00000151224.7	-7.75861	2.79672e-05	0.000934985	protein_coding	KNOWN	MAT1A
ENSG00000148396.13	-1.11189	2.80969e-05	0.000938048	protein_coding	KNOWN	SEC16A
ENSG00000262160.1	5.49368	2.84724e-05	0.000949298	antisense	NOVEL	RP11-96D1.11
ENSG00000146250.5	7.5442	2.91119e-05	0.000969308	protein_coding	KNOWN	PRSS35
ENSG00000176907.3	-7.10907	2.92065e-05	0.000971146	protein_coding	KNOWN	C8orf4
ENSG00000137710.10	-1.81631	2.93543e-05	0.000974743	protein_coding	KNOWN	RDX
ENSG00000262820.1	4.35051	2.94416e-05	0.000976326	3prime_overlapping_ncrna	NOVEL	RP11-615I2.7
ENSG00000162511.7	-7.82858	2.96241e-05	0.000979742	protein_coding	KNOWN	LAPTM5
ENSG00000196476.7	2.90077	2.96137e-05	0.000979742	protein_coding	KNOWN	C20orf96
ENSG00000153707.10	1.87605	3.05756e-05	0.00100986	protein_coding	KNOWN	PTPRD
ENSG00000010818.4	2.47713	3.07655e-05	0.00101477	protein_coding	KNOWN	HIVEP2
ENSG00000091879.9	3.1588	3.10173e-05	0.00102171	protein_coding	KNOWN	ANGPT2
ENSG00000084674.9	-8.62396	3.17962e-05	0.00104596	protein_coding	KNOWN	APOB
ENSG00000185684.8	-5.36438	3.18846e-05	0.00104747	protein_coding	KNOWN	EP400NL
ENSG00000147955.11	-2.02373	3.20303e-05	0.00105086	protein_coding	KNOWN	SIGMAR1
ENSG00000084754.6	-1.43408	3.22531e-05	0.00105676	protein_coding	KNOWN	HADHA
ENSG00000213983.6	1.86836	3.25578e-05	0.00106412	protein_coding	KNOWN	AP1G2
ENSG00000085552.12	3.22803	3.25912e-05	0.00106412	protein_coding	KNOWN	IGSF9
ENSG00000141519.10	4.12228	3.26073e-05	0.00106412	protein_coding	KNOWN	CCDC40
ENSG00000106080.6	-4.28234	3.29062e-05	0.00107104	protein_coding	KNOWN	FKBP14
ENSG00000198521.7	1.51246	3.2902e-05	0.00107104	protein_coding	KNOWN	ZNF43
ENSG00000143870.8	-1.56948	3.29685e-05	0.00107165	protein_coding	KNOWN	PDIA6
ENSG00000197555.5	1.18243	3.32769e-05	0.00108025	protein_coding	KNOWN	SIPA1L1
ENSG00000131469.8	-1.10295	3.4622e-05	0.00112244	protein_coding	KNOWN	RPL27
ENSG00000099622.9	1.78562	3.47382e-05	0.00112472	protein_coding	KNOWN	CIRBP
ENSG00000132698.9	3.52332	3.62365e-05	0.00117169	protein_coding	KNOWN	RAB25
ENSG00000116001.11	1.17991	3.65568e-05	0.0011805	protein_coding	KNOWN	TIA1
ENSG00000196233.6	1.10499	3.67285e-05	0.0011837	protein_coding	KNOWN	LCOR
ENSG00000175455.10	1.17021	3.6752e-05	0.0011837	protein_coding	KNOWN	CCDC14
ENSG00000012822.10	1.13757	3.71319e-05	0.00119438	protein_coding	KNOWN	CALCOCO1
ENSG00000083097.9	2.23082	3.73144e-05	0.00119868	protein_coding	KNOWN	DOPEY1
ENSG00000170180.15	-7.88853	3.77251e-05	0.00120915	protein_coding	KNOWN	GYPA
ENSG00000130005.7	-4.20559	3.77383e-05	0.00120915	protein_coding	KNOWN	GAMT
ENSG00000162927.8	-4.64032	3.80617e-05	0.00121635	protein_coding	KNOWN	PUS10
ENSG00000204262.7	-3.27771	3.80355e-05	0.00121635	protein_coding	KNOWN	COL5A2
ENSG00000057593.9	-4.64934	3.81336e-05	0.00121706	protein_coding	KNOWN	F7
ENSG00000163412.7	5.64267	3.82946e-05	0.00122062	protein_coding	KNOWN	EIF4E3
ENSG00000164741.9	-2.54914	3.9141e-05	0.00124599	protein_coding	KNOWN	DLC1
ENSG00000111331.8	-7.67755	3.92324e-05	0.00124729	protein_coding	KNOWN	OAS3
ENSG00000101294.12	-2.27326	4.08693e-05	0.00129765	protein_coding	KNOWN	HM13
ENSG00000141084.5	2.65018	4.16184e-05	0.00131974	protein_coding	KNOWN	RANBP10
ENSG00000133835.9	-1.26609	4.17752e-05	0.00132301	protein_coding	KNOWN	HSD17B4
ENSG00000047634.10	-2.49652	4.19071e-05	0.00132378	protein_coding	KNOWN	SCML1
ENSG00000180357.4	1.38791	4.18579e-05	0.00132378	protein_coding	KNOWN	ZNF609
ENSG00000109046.10	1.61354	4.21673e-05	0.0013303	protein_coding	KNOWN	WSB1
ENSG00000181458.6	-7.3025	4.24594e-05	0.0013378	protein_coding	KNOWN	TMEM45A
ENSG00000178445.8	-3.79691	4.28604e-05	0.00134871	protein_coding	KNOWN	GLDC
ENSG00000176387.6	3.35207	4.29257e-05	0.00134904	protein_coding	KNOWN	HSD11B2
ENSG00000157214.8	-2.12567	4.3315e-05	0.00135954	protein_coding	KNOWN	STEAP2
ENSG00000124208.16	8.35371	4.36608e-05	0.00136865	protein_coding	KNOWN	TMEM189-UBE2V1
ENSG00000268178.1	-3.11017	4.42355e-05	0.0013849	protein_coding	KNOWN	AC130343.1
ENSG00000060709.9	7.32834	4.49273e-05	0.00140478	protein_coding	KNOWN	RIMBP2
ENSG00000140990.10	-3.69168	4.61397e-05	0.00144086	protein_coding	KNOWN	NDUFB10
ENSG00000142599.13	1.62039	4.62487e-05	0.00144243	protein_coding	KNOWN	RERE
ENSG00000115806.8	-1.19566	4.70088e-05	0.00146429	protein_coding	KNOWN	GORASP2
ENSG00000181029.7	-4.69888	4.73346e-05	0.00147257	protein_coding	KNOWN	TRAPPC5
ENSG00000108306.7	2.60199	4.76151e-05	0.00147757	protein_coding	KNOWN	FBXL20
ENSG00000169432.10	2.7606	4.75771e-05	0.00147757	protein_coding	KNOWN	SCN9A
ENSG00000106789.8	-3.69441	4.79307e-05	0.00148549	protein_coding	KNOWN	CORO2A
ENSG00000117450.9	-2.31829	4.85816e-05	0.00150377	protein_coding	KNOWN	PRDX1
ENSG00000126012.7	1.09042	4.88133e-05	0.00150905	protein_coding	KNOWN	KDM5C
ENSG00000257181.1	-6.77401	4.93127e-05	0.00152258	processed_transcript	PUTATIVE	RP11-611O2.5
ENSG00000196187.7	1.18977	4.97813e-05	0.00153512	protein_coding	KNOWN	TMEM63A
ENSG00000170500.8	5.00039	4.98445e-05	0.00153515	protein_coding	KNOWN	LONRF2
ENSG00000164142.11	3.83664	5.00071e-05	0.00153823	protein_coding	KNOWN	FAM160A1
ENSG00000166340.10	-1.15802	5.027e-05	0.00154439	protein_coding	KNOWN	TPP1
ENSG00000256340.4	-2.87174	5.06276e-05	0.00155344	pseudogene	KNOWN	ABCC6P1
ENSG00000165659.12	2.2456	5.07874e-05	0.00155641	protein_coding	KNOWN	DACH1
ENSG00000144867.6	-2.69151	5.11616e-05	0.00156517	protein_coding	KNOWN	SRPRB
ENSG00000158528.7	2.20001	5.12005e-05	0.00156517	protein_coding	KNOWN	PPP1R9A
ENSG00000111052.3	-3.17146	5.13686e-05	0.00156643	protein_coding	KNOWN	LIN7A
ENSG00000178904.11	1.19561	5.1317e-05	0.00156643	protein_coding	KNOWN	DPY19L3
ENSG00000175061.10	-1.07155	5.1506e-05	0.00156867	processed_transcript	KNOWN	C17orf76-AS1
ENSG00000143761.9	-1.30919	5.1596e-05	0.00156947	protein_coding	KNOWN	ARF1
ENSG00000147130.9	1.19769	5.19533e-05	0.00157839	protein_coding	KNOWN	ZMYM3
ENSG00000185002.5	3.07634	5.20891e-05	0.00158057	protein_coding	KNOWN	RFX6
ENSG00000198380.7	-1.20521	5.48638e-05	0.00166136	protein_coding	KNOWN	GFPT1
ENSG00000033122.13	4.43105	5.48866e-05	0.00166136	protein_coding	KNOWN	LRRC7
ENSG00000118507.11	4.77911	5.57945e-05	0.00168677	protein_coding	KNOWN	AKAP7
ENSG00000005483.14	1.14772	5.60396e-05	0.00169211	protein_coding	KNOWN	MLL5
ENSG00000155760.1	2.768	5.65463e-05	0.00170532	protein_coding	KNOWN	FZD7
ENSG00000186815.8	-2.30371	5.7106e-05	0.00171984	protein_coding	KNOWN	TPCN1
ENSG00000164114.14	2.74376	5.71674e-05	0.00171984	protein_coding	KNOWN	MAP9
ENSG00000198408.7	1.19819	5.75281e-05	0.00172858	protein_coding	KNOWN	MGEA5
ENSG00000147257.9	-2.65291	5.77445e-05	0.00173297	protein_coding	KNOWN	GPC3
ENSG00000135905.13	2.87619	5.85131e-05	0.0017539	protein_coding	KNOWN	DOCK10
ENSG00000187783.7	7.49628	5.86228e-05	0.00175505	protein_coding	KNOWN	TMEM72
ENSG00000158163.10	3.07065	5.92282e-05	0.0017708	protein_coding	KNOWN	DZIP1L
ENSG00000105290.5	3.27661	5.92926e-05	0.0017708	protein_coding	KNOWN	APLP1
ENSG00000170458.9	-7.5511	5.94065e-05	0.00177205	protein_coding	KNOWN	CD14
ENSG00000106236.3	-7.67212	5.98174e-05	0.00178215	protein_coding	KNOWN	NPTX2
ENSG00000144036.10	1.93153	6.02228e-05	0.00179207	protein_coding	KNOWN	EXOC6B
ENSG00000106327.8	-3.9272	6.11117e-05	0.00181632	protein_coding	KNOWN	TFR2
ENSG00000123338.8	-7.91689	6.15409e-05	0.00182688	protein_coding	KNOWN	NCKAP1L
ENSG00000006114.11	1.1598	6.19486e-05	0.00183676	protein_coding	KNOWN	SYNRG
ENSG00000247627.2	-1.63477	6.26665e-05	0.00185316	pseudogene	KNOWN	MTND4P12
ENSG00000003989.12	-1.36437	6.27271e-05	0.00185316	protein_coding	KNOWN	SLC7A2
ENSG00000112787.7	1.81127	6.26498e-05	0.00185316	protein_coding	KNOWN	FBRSL1
ENSG00000104885.11	1.30328	6.32355e-05	0.00186594	protein_coding	KNOWN	DOT1L
ENSG00000112893.5	-1.49474	6.3483e-05	0.001871	protein_coding	KNOWN	MAN2A1
ENSG00000134970.13	-1.3759	6.36095e-05	0.00187249	protein_coding	KNOWN	TMED7
ENSG00000011454.11	1.76074	6.41277e-05	0.00188549	protein_coding	KNOWN	RABGAP1
ENSG00000164418.15	4.93261	6.47635e-05	0.00190192	protein_coding	KNOWN	GRIK2
ENSG00000107099.10	-4.00694	6.50591e-05	0.00190832	protein_coding	KNOWN	DOCK8
ENSG00000115461.4	2.75615	6.51933e-05	0.00190998	protein_coding	KNOWN	IGFBP5
ENSG00000144560.9	2.33012	6.73361e-05	0.00196808	protein_coding	KNOWN	VGLL4
ENSG00000233058.1	5.04411	6.72944e-05	0.00196808	lincRNA	PUTATIVE	AC046143.7
ENSG00000198856.8	-2.42238	6.88892e-05	0.00201109	protein_coding	KNOWN	OSTC
ENSG00000263585.1	-7.46551	6.93472e-05	0.00202207	antisense	NOVEL	RP11-498C9.13
ENSG00000189079.10	1.13299	6.97156e-05	0.00203041	protein_coding	KNOWN	ARID2
ENSG00000084207.11	-1.17709	6.98289e-05	0.0020313	protein_coding	KNOWN	GSTP1
ENSG00000248222.1	7.48569	7.04063e-05	0.00204568	antisense	NOVEL	CTB-174D11.1
ENSG00000006468.9	-2.37608	7.10555e-05	0.00206212	protein_coding	KNOWN	ETV1
ENSG00000131096.6	-4.65749	7.15965e-05	0.00207537	protein_coding	KNOWN	PYY
ENSG00000149809.10	-2.80533	7.18442e-05	0.00207819	protein_coding	KNOWN	TM7SF2
ENSG00000118922.12	-1.92514	7.18626e-05	0.00207819	protein_coding	KNOWN	KLF12
ENSG00000007384.10	4.43364	7.19982e-05	0.00207968	protein_coding	KNOWN	RHBDF1
ENSG00000012504.9	-7.45905	7.2451e-05	0.0020903	protein_coding	KNOWN	NR1H4
ENSG00000124224.11	6.97372	7.25407e-05	0.00209045	protein_coding	KNOWN	PPP4R1L
ENSG00000269845.1	4.99311	7.27694e-05	0.00209459	pseudogene	KNOWN	RP11-420K14.6
ENSG00000165280.11	-1.41454	7.33437e-05	0.00210865	protein_coding	KNOWN	VCP
ENSG00000148229.8	-1.68538	7.362e-05	0.00211413	protein_coding	KNOWN	POLE3
ENSG00000203780.6	7.70912	7.4479e-05	0.00213631	protein_coding	KNOWN	FANK1
ENSG00000075415.8	-1.12212	7.63284e-05	0.00218681	protein_coding	KNOWN	SLC25A3
ENSG00000111348.4	-3.5122	7.65937e-05	0.00219186	protein_coding	KNOWN	ARHGDIB
ENSG00000072310.12	-2.13068	7.68686e-05	0.00219718	protein_coding	KNOWN	SREBF1
ENSG00000151790.4	-7.47405	7.80076e-05	0.00222715	protein_coding	KNOWN	TDO2
ENSG00000186716.15	2.13964	7.84628e-05	0.00223755	protein_coding	KNOWN	BCR
ENSG00000151208.11	1.23277	7.88202e-05	0.00224515	protein_coding	KNOWN	DLG5
ENSG00000224861.1	-1.2385	8.05156e-05	0.0022907	pseudogene	KNOWN	YBX1P1
ENSG00000169057.14	1.57168	8.06055e-05	0.0022907	protein_coding	KNOWN	MECP2
ENSG00000044574.7	-1.52156	8.11133e-05	0.00230248	protein_coding	KNOWN	HSPA5
ENSG00000105755.3	-7.03786	8.1323e-05	0.00230577	protein_coding	KNOWN	ETHE1
ENSG00000141086.13	4.62988	8.18319e-05	0.00231754	protein_coding	KNOWN	CTRL
ENSG00000142675.12	2.9489	8.21196e-05	0.00232301	protein_coding	KNOWN	CNKSR1
ENSG00000196950.9	1.94772	8.25704e-05	0.00233309	protein_coding	KNOWN	SLC39A10
ENSG00000089094.11	3.11502	8.39275e-05	0.00236872	protein_coding	KNOWN	KDM2B
ENSG00000066923.12	2.38058	8.42107e-05	0.00237399	protein_coding	KNOWN	STAG3
ENSG00000122176.9	-4.36812	8.464e-05	0.00238337	protein_coding	KNOWN	FMOD
ENSG00000213462.4	1.55068	8.50571e-05	0.00239238	protein_coding	KNOWN	ERV3-1
ENSG00000138759.13	2.33451	8.57791e-05	0.00240993	protein_coding	KNOWN	FRAS1
ENSG00000109929.5	-2.46377	8.70346e-05	0.00244242	protein_coding	KNOWN	SC5DL
ENSG00000134824.9	-1.7729	8.83209e-05	0.0024757	protein_coding	KNOWN	FADS2
ENSG00000112486.10	-7.61914	9.01514e-05	0.00252339	protein_coding	KNOWN	CCR6
ENSG00000214160.5	-2.81523	9.02272e-05	0.00252339	protein_coding	KNOWN	ALG3
ENSG00000171451.13	-2.49	9.12153e-05	0.00254813	protein_coding	KNOWN	DSEL
ENSG00000120437.7	-2.47801	9.21505e-05	0.00257134	protein_coding	KNOWN	ACAT2
ENSG00000168743.8	3.67001	9.37671e-05	0.00261349	protein_coding	KNOWN	NPNT
ENSG00000233170.3	8.21226	9.49548e-05	0.00264361	pseudogene	KNOWN	RP11-863K10.4
ENSG00000162522.6	1.2706	9.59853e-05	0.00266928	protein_coding	KNOWN	KIAA1522
ENSG00000226608.2	-3.35508	9.81331e-05	0.00272353	pseudogene	KNOWN	FTLP3
ENSG00000225329.1	7.10432	9.81573e-05	0.00272353	lincRNA	NOVEL	RP11-325F22.5
ENSG00000161638.6	-2.12477	9.93475e-05	0.00275346	protein_coding	KNOWN	ITGA5
ENSG00000073464.7	-7.42076	0.000100735	0.00278879	protein_coding	KNOWN	CLCN4
ENSG00000154080.8	2.96983	0.00010223	0.002827	protein_coding	KNOWN	CHST9
ENSG00000165215.5	4.86122	0.000102451	0.00282993	protein_coding	KNOWN	CLDN3
ENSG00000144331.14	2.99743	0.000103635	0.00285943	protein_coding	KNOWN	ZNF385B
ENSG00000158578.14	-7.32553	0.000104205	0.00287193	protein_coding	KNOWN	ALAS2
ENSG00000120327.4	6.92143	0.000105186	0.00289574	protein_coding	KNOWN	PCDHB14
ENSG00000170004.12	1.11947	0.000105806	0.00290956	protein_coding	KNOWN	CHD3
ENSG00000042445.9	-7.10419	0.000106946	0.00293762	protein_coding	KNOWN	RETSAT
ENSG00000111275.6	-2.68495	0.000108514	0.00297736	protein_coding	KNOWN	ALDH2
ENSG00000103034.10	5.01168	0.000108639	0.00297749	protein_coding	KNOWN	NDRG4
ENSG00000060982.10	-1.6323	0.000109467	0.0029911	protein_coding	KNOWN	BCAT1
ENSG00000163635.13	1.09454	0.0001095	0.0029911	protein_coding	KNOWN	ATXN7
ENSG00000248144.1	7.57665	0.000109331	0.0029911	polymorphic_pseudogene	KNOWN	ADH1C
ENSG00000026025.9	1.0704	0.000111571	0.00304428	protein_coding	KNOWN	VIM
ENSG00000106771.8	-1.03741	0.000112106	0.00305551	protein_coding	KNOWN	TMEM245
ENSG00000131844.11	-1.05514	0.000112605	0.00306572	protein_coding	KNOWN	MCCC2
ENSG00000125434.6	8.03517	0.000112779	0.00306706	protein_coding	KNOWN	SLC25A35
ENSG00000160712.8	-4.21818	0.000113819	0.00309192	protein_coding	KNOWN	IL6R
ENSG00000164116.12	-4.61629	0.000114194	0.00309871	protein_coding	KNOWN	GUCY1A3
ENSG00000164647.4	-5.2608	0.000115388	0.00312767	protein_coding	KNOWN	STEAP1
ENSG00000234851.3	-1.56356	0.000116146	0.00314133	pseudogene	KNOWN	RP11-3P17.3
ENSG00000162437.10	2.70066	0.000116147	0.00314133	protein_coding	KNOWN	RAVER2
ENSG00000109099.9	-7.40628	0.000116584	0.0031497	protein_coding	KNOWN	PMP22
ENSG00000120279.6	-7.34935	0.000117075	0.00315948	protein_coding	KNOWN	MYCT1
ENSG00000164692.13	-2.7099	0.000117915	0.00317868	protein_coding	KNOWN	COL1A2
ENSG00000154380.11	1.24582	0.000118216	0.0031833	protein_coding	KNOWN	ENAH
ENSG00000170145.4	1.23803	0.000119196	0.00320618	protein_coding	KNOWN	SIK2
ENSG00000233487.6	6.57617	0.00011974	0.00321732	pseudogene	KNOWN	AC011322.1
ENSG00000178568.9	3.09657	0.000120942	0.00324606	protein_coding	KNOWN	ERBB4
ENSG00000100604.7	7.83703	0.000121511	0.00325778	protein_coding	KNOWN	CHGA
ENSG00000066279.12	-1.07903	0.000121727	0.00326004	protein_coding	KNOWN	ASPM
ENSG00000076928.13	2.53924	0.00012202	0.00326433	protein_coding	KNOWN	ARHGEF1
ENSG00000004897.6	-1.39892	0.000122159	0.00326449	protein_coding	KNOWN	CDC27
ENSG00000186480.8	-2.87818	0.000122505	0.0032702	protein_coding	KNOWN	INSIG1
ENSG00000254682.1	-7.14047	0.000123263	0.0032841	antisense	NOVEL	RP11-660L16.2
ENSG00000143924.14	-1.3482	0.000123292	0.0032841	protein_coding	KNOWN	EML4
ENSG00000169047.4	-2.63526	0.000123434	0.00328434	protein_coding	KNOWN	IRS1
ENSG00000166405.10	3.70984	0.000125094	0.00332492	protein_coding	KNOWN	RIC3
ENSG00000106261.12	1.25647	0.000127084	0.00337052	protein_coding	KNOWN	ZKSCAN1
ENSG00000248801.3	7.73226	0.000127058	0.00337052	protein_coding	NOVEL	RP11-664D7.4
ENSG00000198650.6	-7.55594	0.000128446	0.003403	protein_coding	KNOWN	TAT
ENSG00000100146.12	5.24469	0.00012876	0.00340766	protein_coding	KNOWN	SOX10
ENSG00000090382.2	-7.13518	0.000129348	0.00341953	protein_coding	KNOWN	LYZ
ENSG00000072736.14	-1.13514	0.000130835	0.00345513	protein_coding	KNOWN	NFATC3
ENSG00000132424.10	1.34321	0.000132813	0.00350362	protein_coding	KNOWN	PNISR
ENSG00000197119.7	2.367	0.000133204	0.00350894	protein_coding	KNOWN	SLC25A29
ENSG00000117525.9	3.42124	0.000133299	0.00350894	protein_coding	KNOWN	F3
ENSG00000116704.6	-2.04356	0.000134511	0.00353704	protein_coding	KNOWN	SLC35D1
ENSG00000183077.11	-3.60614	0.000135534	0.00356014	protein_coding	KNOWN	AFMID
ENSG00000140181.10	1.24937	0.000135842	0.00356445	pseudogene	KNOWN	HERC2P2
ENSG00000229344.1	-1.78705	0.000136613	0.00358087	pseudogene	KNOWN	RP5-857K21.7
ENSG00000139990.13	1.05034	0.000137078	0.00358922	protein_coding	KNOWN	DCAF5
ENSG00000127022.10	-1.9307	0.000138254	0.00361617	protein_coding	KNOWN	CANX
ENSG00000116731.17	1.5029	0.000138766	0.00362573	protein_coding	KNOWN	PRDM2
ENSG00000244405.3	-1.60488	0.000140551	0.00366847	protein_coding	KNOWN	ETV5
ENSG00000167861.11	2.41186	0.00014088	0.00367316	protein_coding	KNOWN	HID1
ENSG00000121236.14	-7.48341	0.000141582	0.00368757	protein_coding	KNOWN	TRIM6
ENSG00000103168.12	2.51679	0.000143256	0.00372724	protein_coding	KNOWN	TAF1C
ENSG00000126003.6	1.16862	0.000144884	0.00376561	protein_coding	KNOWN	PLAGL2
ENSG00000253626.2	-3.80597	0.000145366	0.00377415	protein_coding	KNOWN	EIF5AL1
ENSG00000123989.9	-2.45207	0.000145662	0.00377785	protein_coding	KNOWN	CHPF
ENSG00000184371.9	-4.53841	0.000146444	0.00379416	protein_coding	KNOWN	CSF1
ENSG00000137166.10	1.17287	0.000147971	0.00382969	protein_coding	KNOWN	FOXP4
ENSG00000143627.13	-7.64101	0.0001491	0.00385486	protein_coding	KNOWN	PKLR
ENSG00000131069.15	-3.78629	0.000151806	0.00391753	protein_coding	KNOWN	ACSS2
ENSG00000167614.8	2.9359	0.000151842	0.00391753	protein_coding	KNOWN	TTYH1
ENSG00000160200.13	-2.04493	0.000152159	0.0039216	protein_coding	KNOWN	CBS
ENSG00000115884.6	-2.68433	0.000152411	0.00392398	protein_coding	KNOWN	SDC1
ENSG00000106105.9	-3.03034	0.000152602	0.00392481	protein_coding	KNOWN	GARS
ENSG00000135218.13	-4.9416	0.000153729	0.00394145	protein_coding	KNOWN	CD36
ENSG00000004864.8	-3.08615	0.000153593	0.00394145	protein_coding	KNOWN	SLC25A13
ENSG00000197857.9	2.64043	0.000153514	0.00394145	protein_coding	KNOWN	ZNF44
ENSG00000145708.6	-7.69363	0.00015395	0.003943	protein_coding	KNOWN	CRHBP
ENSG00000174567.7	-4.59723	0.000155346	0.00397463	protein_coding	KNOWN	GOLT1A
ENSG00000259976.1	2.28042	0.000155782	0.00398166	lincRNA	NOVEL	RP11-553L6.5
ENSG00000238103.3	-4.65638	0.00015654	0.00399689	pseudogene	KNOWN	RPL9P7
ENSG00000157540.14	1.04785	0.000156812	0.00399967	protein_coding	KNOWN	DYRK1A
ENSG00000100934.9	-1.90628	0.000157396	0.00401043	protein_coding	KNOWN	SEC23A
ENSG00000162267.8	-8.04313	0.000157673	0.00401332	protein_coding	KNOWN	ITIH3
ENSG00000101849.11	-1.7253	0.000158169	0.00402179	protein_coding	KNOWN	TBL1X
ENSG00000134504.8	2.34235	0.000158748	0.00403237	protein_coding	KNOWN	KCTD1
ENSG00000163359.10	-2.53503	0.000159135	0.00403803	protein_coding	KNOWN	COL6A3
ENSG00000171877.14	7.52105	0.000159715	0.00404858	protein_coding	KNOWN	FRMD5
ENSG00000181163.9	-1.0657	0.000161947	0.00410092	protein_coding	KNOWN	NPM1
ENSG00000053438.7	2.54302	0.000162915	0.00412122	protein_coding	KNOWN	NNAT
ENSG00000198189.6	-2.70621	0.000163836	0.00414026	protein_coding	KNOWN	HSD17B11
ENSG00000108187.9	-2.1203	0.000167367	0.00422515	protein_coding	KNOWN	PBLD
ENSG00000145147.14	2.38213	0.000167719	0.00422971	protein_coding	KNOWN	SLIT2
ENSG00000163872.10	1.16331	0.000168895	0.00425502	protein_coding	KNOWN	YEATS2
ENSG00000183044.7	-2.11125	0.00016991	0.00427621	protein_coding	KNOWN	ABAT
ENSG00000122786.14	-1.06965	0.000171182	0.00429462	protein_coding	KNOWN	CALD1
ENSG00000132510.6	1.26937	0.000171069	0.00429462	protein_coding	KNOWN	KDM6B
ENSG00000116260.12	2.48258	0.000171339	0.00429462	protein_coding	KNOWN	QSOX1
ENSG00000196648.6	2.67792	0.000171037	0.00429462	protein_coding	NOVEL	GOLGA6L9
ENSG00000138709.13	-2.32947	0.000173545	0.00434551	protein_coding	KNOWN	LARP1B
ENSG00000066583.6	-2.19879	0.000174846	0.00437363	protein_coding	KNOWN	ISOC1
ENSG00000123353.5	-5.82165	0.000178514	0.00446085	protein_coding	KNOWN	ORMDL2
ENSG00000130656.4	-4.61854	0.000179763	0.00448297	protein_coding	KNOWN	HBZ
ENSG00000251348.1	7.50131	0.00017967	0.00448297	pseudogene	KNOWN	HSPD1P11
ENSG00000164300.11	3.40164	0.000182848	0.00455531	protein_coding	KNOWN	SERINC5
ENSG00000011258.11	2.11298	0.000183513	0.00456725	protein_coding	KNOWN	MBTD1
ENSG00000124920.9	1.28763	0.000184093	0.00457245	protein_coding	KNOWN	C11orf9
ENSG00000168778.7	3.35123	0.000184077	0.00457245	protein_coding	KNOWN	TCTN2
ENSG00000169291.5	-7.26691	0.000184752	0.00458381	protein_coding	KNOWN	SHE
ENSG00000197406.5	-5.10321	0.000184942	0.00458381	protein_coding	KNOWN	DIO3
ENSG00000079308.11	-2.1312	0.000185109	0.00458381	protein_coding	KNOWN	TNS1
ENSG00000161203.9	-1.35712	0.000192048	0.00475088	protein_coding	KNOWN	AP2M1
ENSG00000111145.3	-2.43068	0.000192599	0.00475861	protein_coding	KNOWN	ELK3
ENSG00000188846.9	-0.997593	0.000192747	0.00475861	protein_coding	KNOWN	RPL14
ENSG00000112769.13	-7.74103	0.000195515	0.00482212	protein_coding	KNOWN	LAMA4
ENSG00000160360.7	3.43993	0.000196723	0.00484706	protein_coding	KNOWN	GPSM1
ENSG00000161016.10	-1.08222	0.000196947	0.00484772	protein_coding	KNOWN	RPL8
ENSG00000257653.1	4.76547	0.000198742	0.00488702	antisense	NOVEL	RP11-579D7.2
ENSG00000112782.10	7.35108	0.000200129	0.00491623	protein_coding	KNOWN	CLIC5
ENSG00000187134.8	-3.61797	0.000203666	0.00499461	protein_coding	KNOWN	AKR1C1
ENSG00000106682.10	-1.04467	0.000203725	0.00499461	protein_coding	KNOWN	EIF4H
ENSG00000241468.3	-2.27685	0.000204263	0.00500282	protein_coding	KNOWN	ATP5J2
ENSG00000185813.4	-2.65292	0.000205189	0.0050205	protein_coding	KNOWN	PCYT2
ENSG00000067048.11	-7.4363	0.000206025	0.00502953	protein_coding	KNOWN	DDX3Y
ENSG00000215644.4	-7.18964	0.00020617	0.00502953	protein_coding	KNOWN	GCGR
ENSG00000099194.4	-3.44357	0.000206067	0.00502953	protein_coding	KNOWN	SCD
ENSG00000196935.4	1.91845	0.000207219	0.00505012	protein_coding	KNOWN	SRGAP1
ENSG00000187123.10	4.91287	0.000209183	0.00509294	protein_coding	KNOWN	LYPD6
ENSG00000188042.5	3.23354	0.000209712	0.00510079	protein_coding	KNOWN	ARL4C
ENSG00000100167.15	3.42389	0.000211243	0.00513296	protein_coding	KNOWN	SEPT3
ENSG00000168502.13	3.31124	0.000211933	0.00514465	protein_coding	KNOWN	SOGA2
ENSG00000049192.10	3.21852	0.000213865	0.00518644	protein_coding	KNOWN	ADAMTS6
ENSG00000120896.9	-2.5429	0.000215274	0.00521548	protein_coding	KNOWN	SORBS3
ENSG00000189056.9	-2.36667	0.000218021	0.00527683	protein_coding	KNOWN	RELN
ENSG00000164654.11	2.60236	0.000219298	0.00530253	protein_coding	KNOWN	MIOS
ENSG00000118785.9	-3.77607	0.000220209	0.00531934	protein_coding	KNOWN	SPP1
ENSG00000206503.7	-2.30723	0.00022186	0.00535398	protein_coding	KNOWN	HLA-A
ENSG00000149212.6	-1.0598	0.000222943	0.00537485	protein_coding	KNOWN	SESN3
ENSG00000162298.12	-1.89192	0.000224099	0.00539743	protein_coding	KNOWN	SYVN1
ENSG00000170579.9	3.08378	0.000228388	0.00549537	protein_coding	KNOWN	DLGAP1
ENSG00000135298.8	4.51874	0.000237948	0.00571979	protein_coding	KNOWN	BAI3
ENSG00000135378.3	-7.21932	0.000239132	0.00573707	protein_coding	KNOWN	PRRG4
ENSG00000163939.14	0.982501	0.000239029	0.00573707	protein_coding	KNOWN	PBRM1
ENSG00000182132.8	4.74757	0.000240866	0.00577305	protein_coding	KNOWN	KCNIP1
ENSG00000120889.8	-2.30501	0.00024234	0.00579913	protein_coding	KNOWN	TNFRSF10B
ENSG00000152104.6	1.99048	0.000242425	0.00579913	protein_coding	KNOWN	PTPN14
ENSG00000066654.8	1.89939	0.000244238	0.00583684	protein_coding	KNOWN	THUMPD1
ENSG00000254858.3	-6.97527	0.000244662	0.00584129	protein_coding	KNOWN	MPV17L2
ENSG00000133107.10	7.57595	0.000245421	0.00585375	protein_coding	KNOWN	TRPC4
ENSG00000134873.4	7.2456	0.000247112	0.00588838	protein_coding	KNOWN	CLDN10
ENSG00000148498.11	1.20647	0.000248076	0.00590564	protein_coding	KNOWN	PARD3
ENSG00000134294.9	-0.966915	0.000251927	0.00599152	protein_coding	KNOWN	SLC38A2
ENSG00000109689.10	1.72808	0.000253524	0.0060237	protein_coding	KNOWN	STIM2
ENSG00000233061.1	5.02182	0.000253861	0.00602589	sense_intronic	NOVEL	TTLL7-IT1
ENSG00000206530.4	2.97466	0.000254199	0.00602812	protein_coding	KNOWN	WDR52
ENSG00000108947.4	2.39284	0.000254743	0.0060352	protein_coding	KNOWN	EFNB3
ENSG00000055163.14	2.23946	0.000255485	0.00604697	protein_coding	KNOWN	CYFIP2
ENSG00000046889.14	2.9858	0.000256795	0.00607215	protein_coding	KNOWN	PREX2
ENSG00000168615.7	-2.0707	0.000257627	0.00608014	protein_coding	KNOWN	ADAM9
ENSG00000173273.10	1.11794	0.000257429	0.00608014	protein_coding	KNOWN	TNKS
ENSG00000078114.13	4.63988	0.000259941	0.00612889	protein_coding	KNOWN	NEBL
ENSG00000186907.3	-6.68819	0.000260563	0.00613769	protein_coding	KNOWN	RTN4RL2
ENSG00000168267.5	7.34411	0.000262236	0.0061712	protein_coding	KNOWN	PTF1A
ENSG00000237125.3	-3.53605	0.000262797	0.00617848	antisense	NOVEL	RP11-471J12.1
ENSG00000115183.9	1.93634	0.00026699	0.00627109	protein_coding	KNOWN	TANC1
ENSG00000077238.9	-2.52267	0.000267569	0.0062787	protein_coding	KNOWN	IL4R
ENSG00000174358.11	-7.13441	0.000271267	0.00635943	protein_coding	KNOWN	SLC6A19
ENSG00000167780.7	-7.33284	0.000272088	0.00637261	protein_coding	KNOWN	SOAT2
ENSG00000100292.12	-4.33097	0.000272691	0.00638065	protein_coding	KNOWN	HMOX1
ENSG00000112306.7	-0.995689	0.000274067	0.00640677	protein_coding	KNOWN	RPS12
ENSG00000152620.8	-1.86581	0.00027526	0.00642856	protein_coding	KNOWN	NADKD1
ENSG00000137819.9	3.1956	0.000275545	0.00642912	protein_coding	KNOWN	PAQR5
ENSG00000096060.9	-3.31538	0.000276615	0.00644798	protein_coding	KNOWN	FKBP5
ENSG00000240801.1	-2.73451	0.000279689	0.00651347	processed_transcript	PUTATIVE	AC132217.4
ENSG00000095739.7	-2.07443	0.000285405	0.00664032	protein_coding	KNOWN	BAMBI
ENSG00000111674.2	3.68755	0.000288088	0.00669641	protein_coding	KNOWN	ENO2
ENSG00000143344.10	-4.11144	0.000290229	0.00673227	protein_coding	KNOWN	RGL1
ENSG00000225151.5	1.10139	0.000290724	0.00673227	pseudogene	KNOWN	AC103965.1
ENSG00000163704.7	3.85356	0.000290668	0.00673227	protein_coding	KNOWN	PRRT3
ENSG00000152137.2	7.28101	0.000290133	0.00673227	protein_coding	KNOWN	HSPB8
ENSG00000183960.4	6.44796	0.0002921	0.0067578	protein_coding	KNOWN	KCNH8
ENSG00000198393.3	2.47319	0.000293291	0.00677899	protein_coding	KNOWN	ZNF26
ENSG00000039319.12	1.09254	0.000293607	0.00677993	protein_coding	KNOWN	ZFYVE16
ENSG00000108848.10	1.02386	0.000294944	0.00680443	protein_coding	KNOWN	LUC7L3
ENSG00000235914.1	7.54956	0.000295684	0.00681512	antisense	KNOWN	MACROD2-AS1
ENSG00000170515.8	-1.15734	0.000296192	0.00682044	protein_coding	KNOWN	PA2G4
ENSG00000115541.6	-1.89154	0.00029688	0.00682991	protein_coding	KNOWN	HSPE1
ENSG00000126001.11	2.10302	0.000298666	0.00686459	protein_coding	KNOWN	CEP250
ENSG00000105329.5	-4.06747	0.000299882	0.00687975	protein_coding	KNOWN	TGFB1
ENSG00000145246.8	-3.10609	0.000299884	0.00687975	protein_coding	KNOWN	ATP10D
ENSG00000106689.6	-7.31525	0.000301566	0.0069119	protein_coding	KNOWN	LHX2
ENSG00000131242.11	2.74295	0.000301905	0.00691322	protein_coding	KNOWN	RAB11FIP4
ENSG00000144642.15	-4.02031	0.000303209	0.0069302	protein_coding	KNOWN	RBMS3
ENSG00000144668.7	-2.37504	0.000303104	0.0069302	protein_coding	KNOWN	ITGA9
ENSG00000182963.5	1.90653	0.000307407	0.00701964	protein_coding	KNOWN	GJC1
ENSG00000165507.8	-3.58038	0.00031037	0.00708076	protein_coding	KNOWN	C10orf10
ENSG00000196263.3	2.47986	0.000310854	0.00708524	protein_coding	KNOWN	ZNF471
ENSG00000113924.7	-3.20808	0.000314039	0.0071512	protein_coding	KNOWN	HGD
ENSG00000132694.14	1.18869	0.000321371	0.00731141	protein_coding	KNOWN	ARHGEF11
ENSG00000108479.7	-7.33821	0.000323274	0.00734793	protein_coding	KNOWN	GALK1
ENSG00000182774.6	-1.43749	0.00032436	0.00736582	protein_coding	KNOWN	RPS17L
ENSG00000154783.6	-4.48049	0.000327426	0.00742858	protein_coding	KNOWN	FGD5
ENSG00000100320.17	1.11915	0.000330587	0.00749341	protein_coding	KNOWN	RBFOX2
ENSG00000102393.4	-4.28681	0.000331622	0.00750305	protein_coding	KNOWN	GLA
ENSG00000052126.10	1.23707	0.000331579	0.00750305	protein_coding	KNOWN	PLEKHA5
ENSG00000139865.12	2.6321	0.000336206	0.0075998	protein_coding	KNOWN	TTC6
ENSG00000134755.10	1.26824	0.00033727	0.00761686	protein_coding	KNOWN	DSC2
ENSG00000111879.14	3.16243	0.000339355	0.00765694	protein_coding	KNOWN	FAM184A
ENSG00000266422.1	-1.69251	0.000342192	0.00771388	misc_RNA	NOVEL	Metazoa_SRP
ENSG00000122729.12	-2.10158	0.00034349	0.00773606	protein_coding	KNOWN	ACO1
ENSG00000138463.8	4.49568	0.000344427	0.00775009	protein_coding	KNOWN	DIRC2
ENSG00000104177.13	2.03922	0.000347382	0.00780944	protein_coding	KNOWN	MYEF2
ENSG00000259417.2	-2.58946	0.00034777	0.00781103	antisense	NOVEL	RP11-2E17.1
ENSG00000198429.5	2.4976	0.000348873	0.00782867	protein_coding	KNOWN	ZNF69
ENSG00000149564.7	-7.68487	0.000349715	0.00784044	protein_coding	KNOWN	ESAM
ENSG00000122417.10	3.033	0.000356892	0.00799406	protein_coding	KNOWN	ODF2L
ENSG00000170899.6	-2.54657	0.000360138	0.00805944	protein_coding	KNOWN	GSTA4
ENSG00000127528.5	-7.37551	0.000360891	0.00806897	protein_coding	KNOWN	KLF2
ENSG00000104381.8	3.32751	0.000363476	0.0081194	protein_coding	KNOWN	GDAP1
ENSG00000186567.8	2.0003	0.000367791	0.00820834	protein_coding	KNOWN	CEACAM19
ENSG00000178719.12	-1.8301	0.000369282	0.00823415	protein_coding	KNOWN	GRINA
ENSG00000163840.5	-2.30704	0.000380748	0.00848213	protein_coding	KNOWN	DTX3L
ENSG00000100335.8	-2.06153	0.000381729	0.00849632	protein_coding	KNOWN	SMCR7L
ENSG00000188517.10	-5.37898	0.000389097	0.00865006	protein_coding	KNOWN	COL25A1
ENSG00000166348.12	1.87244	0.000389339	0.00865006	protein_coding	KNOWN	USP54
ENSG00000261179.1	-6.35206	0.000394365	0.00875384	sense_overlapping	NOVEL	RP11-13L2.4
ENSG00000151468.9	-3.6122	0.000399123	0.00883979	protein_coding	KNOWN	CCDC3
ENSG00000185883.5	-0.918703	0.000398823	0.00883979	protein_coding	KNOWN	ATP6V0C
ENSG00000003249.8	6.99707	0.000399314	0.00883979	protein_coding	KNOWN	DBNDD1
ENSG00000198417.5	-3.5719	0.000401859	0.00887223	protein_coding	KNOWN	MT1F
ENSG00000183527.7	-3.38485	0.000401278	0.00887223	protein_coding	KNOWN	PSMG1
ENSG00000141431.5	1.80659	0.000401501	0.00887223	protein_coding	KNOWN	ASXL3
ENSG00000004487.10	-1.18896	0.000402847	0.00888608	protein_coding	KNOWN	KDM1A
ENSG00000163053.6	6.50172	0.000410913	0.0090559	protein_coding	KNOWN	SLC16A14
ENSG00000069966.14	5.07938	0.000411575	0.00906237	protein_coding	KNOWN	GNB5
ENSG00000146938.10	4.22731	0.000412549	0.0090757	protein_coding	KNOWN	NLGN4X
ENSG00000225485.3	-4.65915	0.00041456	0.00911181	protein_coding	KNOWN	ARHGAP23
ENSG00000145365.9	7.25556	0.000417214	0.00916198	protein_coding	KNOWN	TIFA
ENSG00000187840.4	-3.50698	0.000419832	0.00921126	protein_coding	KNOWN	EIF4EBP1
ENSG00000168374.6	-1.89964	0.00042239	0.00925091	protein_coding	KNOWN	ARF4
ENSG00000124006.9	1.36968	0.000422178	0.00925091	protein_coding	KNOWN	OBSL1
ENSG00000088926.9	-6.95735	0.000428903	0.00938521	protein_coding	KNOWN	F11
ENSG00000079819.11	-0.952769	0.000430748	0.00941722	protein_coding	KNOWN	EPB41L2
ENSG00000142173.10	-3.01249	0.000432139	0.00943595	protein_coding	KNOWN	COL6A2
ENSG00000087086.9	-2.93708	0.000432371	0.00943595	protein_coding	KNOWN	FTL
ENSG00000129646.9	6.36078	0.000433995	0.00946302	protein_coding	KNOWN	QRICH2
ENSG00000262902.1	-3.01361	0.000434855	0.00947338	pseudogene	KNOWN	RP11-750B16.1
ENSG00000130193.7	-3.99339	0.000436408	0.00949882	protein_coding	KNOWN	THEM6
ENSG00000167552.8	1.86078	0.000443474	0.00964409	protein_coding	KNOWN	TUBA1A
ENSG00000069702.6	-2.45477	0.000444468	0.00965718	protein_coding	KNOWN	TGFBR3
ENSG00000166833.15	1.27329	0.000445016	0.00966057	protein_coding	KNOWN	NAV2
ENSG00000173894.6	1.89234	0.000445578	0.00966426	protein_coding	KNOWN	CBX2
ENSG00000166482.7	-3.19125	0.000447032	0.00968726	protein_coding	KNOWN	MFAP4
ENSG00000132840.5	-3.70526	0.000448193	0.0097039	protein_coding	KNOWN	BHMT2
ENSG00000184584.8	-7.52513	0.000449319	0.00971973	protein_coding	KNOWN	TMEM173
ENSG00000137869.9	-4.97866	0.000450877	0.00974487	protein_coding	KNOWN	CYP19A1
ENSG00000143341.7	-2.21772	0.000451407	0.00974779	protein_coding	KNOWN	HMCN1
ENSG00000120057.4	6.25684	0.000455831	0.00983468	protein_coding	KNOWN	SFRP5
ENSG00000017373.11	5.27435	0.000457915	0.00987102	protein_coding	KNOWN	SRCIN1
ENSG00000137185.7	2.97983	0.000459265	0.00989146	protein_coding	KNOWN	ZNF193
ENSG00000138650.6	-7.3857	0.000460562	0.0099025	protein_coding	KNOWN	PCDH10
ENSG00000163638.9	1.4501	0.000460581	0.0099025	protein_coding	KNOWN	ADAMTS9
ENSG00000234072.1	-7.33948	0.000466151	0.0100135	lincRNA	NOVEL	AC074117.10
ENSG00000171227.6	-3.10856	0.000466828	0.0100193	protein_coding	KNOWN	TMEM37
ENSG00000163710.3	-6.77464	0.000474529	0.0101757	protein_coding	KNOWN	PCOLCE2
ENSG00000101938.10	4.59089	0.000475587	0.0101896	protein_coding	KNOWN	CHRDL1
ENSG00000241720.1	6.86994	0.000479673	0.0102682	processed_transcript	PUTATIVE	RP4-735C1.4
ENSG00000146374.9	-5.09884	0.000481245	0.0102929	protein_coding	KNOWN	RSPO3
ENSG00000100714.9	-2.04774	0.000482532	0.0103115	protein_coding	KNOWN	MTHFD1
ENSG00000166411.9	-3.31472	0.000484067	0.0103353	protein_coding	KNOWN	IDH3A
ENSG00000090534.13	-3.47774	0.000486179	0.0103714	protein_coding	KNOWN	THPO
ENSG00000163362.6	2.1413	0.000488489	0.0104117	protein_coding	KNOWN	C1orf106
ENSG00000006756.11	2.36642	0.000489327	0.0104205	protein_coding	KNOWN	ARSD
ENSG00000060762.14	-2.7874	0.000490192	0.0104299	protein_coding	KNOWN	MPC1
ENSG00000267742.1	7.11468	0.000500143	0.0106325	pseudogene	KNOWN	FAM60CP
ENSG00000164488.6	3.22349	0.000500709	0.0106353	protein_coding	KNOWN	DACT2
ENSG00000105379.5	-1.92543	0.000502608	0.0106665	protein_coding	KNOWN	ETFB
ENSG00000197312.7	-1.18959	0.00050515	0.0107112	protein_coding	KNOWN	DDI2
ENSG00000177570.9	6.68845	0.000512953	0.0108673	protein_coding	KNOWN	SAMD12
ENSG00000172687.9	3.45576	0.000513625	0.0108722	protein_coding	KNOWN	ZNF738
ENSG00000150594.5	5.85787	0.000514312	0.0108774	protein_coding	KNOWN	ADRA2A
ENSG00000110880.6	-2.00817	0.000515701	0.0108974	protein_coding	KNOWN	CORO1C
ENSG00000126267.4	-1.87622	0.000516301	0.0109007	protein_coding	KNOWN	COX6B1
ENSG00000179428.2	-6.81321	0.00051943	0.0109517	antisense	NOVEL	AC073072.5
ENSG00000136883.7	1.80555	0.000519602	0.0109517	protein_coding	KNOWN	KIF12
ENSG00000082258.8	1.28703	0.000520386	0.0109588	protein_coding	KNOWN	CCNT2
ENSG00000012817.10	-7.04205	0.000523479	0.0110145	protein_coding	KNOWN	KDM5D
ENSG00000180089.4	-5.47621	0.000525324	0.0110439	protein_coding	KNOWN	TMEM86B
ENSG00000143549.14	-1.04616	0.000532584	0.011187	protein_coding	KNOWN	TPM3
ENSG00000130988.8	-6.71095	0.000541014	0.0113544	protein_coding	KNOWN	RGN
ENSG00000266777.1	2.87068	0.000545524	0.0114393	pseudogene	KNOWN	SH3GL1P1
ENSG00000197535.10	2.56506	0.000548401	0.0114865	protein_coding	KNOWN	MYO5A
ENSG00000095777.10	3.15203	0.000548707	0.0114865	protein_coding	KNOWN	MYO3A
ENSG00000074855.6	2.97538	0.000552792	0.0115622	protein_coding	KNOWN	ANO8
ENSG00000161921.10	-7.43848	0.000556039	0.0116202	protein_coding	KNOWN	CXCL16
ENSG00000153944.6	0.986252	0.000558932	0.0116708	protein_coding	KNOWN	MSI2
ENSG00000116774.7	-3.0881	0.000562553	0.0117364	protein_coding	KNOWN	OLFML3
ENSG00000170653.14	0.900281	0.000563315	0.0117424	protein_coding	KNOWN	ATF7
ENSG00000258947.2	5.28513	0.000564493	0.011757	protein_coding	KNOWN	TUBB3
ENSG00000038219.8	0.944944	0.000567782	0.0118155	protein_coding	KNOWN	BOD1L1
ENSG00000181220.10	1.59693	0.000569532	0.0118419	protein_coding	KNOWN	ZNF746
ENSG00000005884.13	5.34565	0.000575122	0.0119481	protein_coding	KNOWN	ITGA3
ENSG00000178252.11	2.24772	0.000577011	0.0119772	protein_coding	KNOWN	WDR6
ENSG00000227500.5	3.19874	0.000577686	0.0119811	protein_coding	KNOWN	SCAMP4
ENSG00000162882.10	-3.41226	0.000580747	0.0120345	protein_coding	KNOWN	HAAO
ENSG00000196405.8	1.30836	0.000584297	0.0120979	protein_coding	KNOWN	EVL
ENSG00000260455.1	4.98409	0.000585176	0.0121059	lincRNA	NOVEL	RP1-67M12.2
ENSG00000006453.9	-2.00623	0.000587728	0.0121485	protein_coding	KNOWN	BAIAP2L1
ENSG00000171848.8	-1.92159	0.000590678	0.0121993	protein_coding	KNOWN	RRM2
ENSG00000168004.5	7.05421	0.000596627	0.0123118	protein_coding	KNOWN	HRASLS5
ENSG00000183048.7	-5.36544	0.000600474	0.0123808	protein_coding	KNOWN	SLC25A10
ENSG00000099797.7	-1.33764	0.000602362	0.0124094	protein_coding	KNOWN	TECR
ENSG00000100665.7	-2.87664	0.000604444	0.012434	protein_coding	KNOWN	SERPINA4
ENSG00000163082.9	6.66623	0.000604566	0.012434	protein_coding	KNOWN	SGPP2
ENSG00000167397.10	-2.96992	0.000607808	0.0124902	protein_coding	KNOWN	VKORC1
ENSG00000106785.10	-2.03907	0.00061302	0.0125868	protein_coding	KNOWN	TRIM14
ENSG00000085831.11	7.56669	0.000627183	0.0128669	protein_coding	KNOWN	TTC39A
ENSG00000161960.10	-0.902227	0.000629065	0.0128869	protein_coding	KNOWN	EIF4A1
ENSG00000269834.1	3.19984	0.000629204	0.0128869	processed_transcript	NOVEL	CTD-3018O17.3
ENSG00000138696.6	2.51253	0.000630376	0.0128895	protein_coding	KNOWN	BMPR1B
ENSG00000204792.2	7.66161	0.000630314	0.0128895	lincRNA	NOVEL	AC104135.3
ENSG00000227036.2	6.96612	0.000637574	0.0130259	lincRNA	KNOWN	LINC00511
ENSG00000212950.1	7.53686	0.000640354	0.0130718	protein_coding	KNOWN	RP11-476E15.3
ENSG00000163902.7	-1.35281	0.000642509	0.0131049	protein_coding	KNOWN	RPN1
ENSG00000112977.11	-1.7056	0.0006468	0.0131816	protein_coding	KNOWN	DAP
ENSG00000185621.7	2.57143	0.000648934	0.0132141	protein_coding	KNOWN	LMLN
ENSG00000106484.8	1.7803	0.000652211	0.0132699	protein_coding	KNOWN	MEST
ENSG00000213930.6	-2.30988	0.00065492	0.013314	protein_coding	KNOWN	GALT
ENSG00000058404.15	7.09267	0.000655976	0.0133245	protein_coding	KNOWN	CAMK2B
ENSG00000146247.12	0.880113	0.000659685	0.0133668	protein_coding	KNOWN	PHIP
ENSG00000125534.5	1.30328	0.000659379	0.0133668	protein_coding	KNOWN	PPDPF
ENSG00000114268.7	2.93214	0.000659137	0.0133668	protein_coding	KNOWN	PFKFB4
ENSG00000186638.10	2.29381	0.000665407	0.0134716	protein_coding	KNOWN	KIF24
ENSG00000131981.10	3.78792	0.000666989	0.0134926	protein_coding	KNOWN	LGALS3
ENSG00000124839.8	5.52534	0.000667692	0.0134957	protein_coding	KNOWN	RAB17
ENSG00000135392.11	2.61648	0.000668789	0.0135068	protein_coding	KNOWN	DNAJC14
ENSG00000081377.12	2.17533	0.000681477	0.0137462	protein_coding	KNOWN	CDC14B
ENSG00000100321.10	2.33988	0.000681759	0.0137462	protein_coding	KNOWN	SYNGR1
ENSG00000170482.12	-7.48939	0.000684665	0.0137935	protein_coding	KNOWN	SLC23A1
ENSG00000159346.8	-1.84131	0.000688515	0.0138597	protein_coding	KNOWN	ADIPOR1
ENSG00000123843.7	-7.19027	0.000689867	0.0138756	protein_coding	KNOWN	C4BPB
ENSG00000137970.7	-1.18559	0.000691852	0.0139042	pseudogene	KNOWN	RP11-122C9.1
ENSG00000127922.5	-2.51643	0.000696517	0.0139865	protein_coding	KNOWN	SHFM1
ENSG00000081479.8	3.23266	0.000709397	0.0142336	protein_coding	KNOWN	LRP2
ENSG00000080854.9	5.56542	0.00071135	0.0142611	protein_coding	KNOWN	IGSF9B
ENSG00000197977.3	-2.75154	0.000715399	0.0143307	protein_coding	KNOWN	ELOVL2
ENSG00000145901.10	-2.64935	0.000724649	0.0144924	protein_coding	KNOWN	TNIP1
ENSG00000180747.11	2.15013	0.000724195	0.0144924	pseudogene	KNOWN	CTD-2547E10.2
ENSG00000136378.10	1.51183	0.000726207	0.0145118	protein_coding	KNOWN	ADAMTS7
ENSG00000259293.1	-6.64269	0.000727376	0.0145233	antisense	NOVEL	RP11-355N15.1
ENSG00000134644.11	0.958671	0.000738451	0.014726	protein_coding	KNOWN	PUM1
ENSG00000102230.8	3.92018	0.00073872	0.014726	protein_coding	KNOWN	PCYT1B
ENSG00000167766.12	1.82507	0.000745114	0.0148414	protein_coding	KNOWN	ZNF83
ENSG00000155966.9	2.45081	0.000751583	0.0149582	protein_coding	KNOWN	AFF2
ENSG00000243716.6	1.0048	0.000754383	0.0150018	protein_coding	KNOWN	61E3.4
ENSG00000074276.6	-5.05928	0.000755764	0.0150172	protein_coding	KNOWN	CDHR2
ENSG00000130518.9	3.62549	0.000757184	0.0150332	protein_coding	KNOWN	KIAA1683
ENSG00000174028.6	-3.64994	0.000764595	0.0151682	pseudogene	KNOWN	FAM3C2
ENSG00000134461.9	4.18718	0.000765376	0.0151714	protein_coding	KNOWN	ANKRD16
ENSG00000132170.15	-4.91224	0.000770211	0.015255	protein_coding	KNOWN	PPARG
ENSG00000162664.11	1.78915	0.000776012	0.0153576	protein_coding	KNOWN	ZNF326
ENSG00000053254.11	-0.989706	0.00077706	0.015366	protein_coding	KNOWN	FOXN3
ENSG00000188559.8	0.90057	0.000778907	0.0153901	protein_coding	KNOWN	RALGAPA2
ENSG00000183878.11	-7.03754	0.000779577	0.015391	protein_coding	KNOWN	UTY
ENSG00000198040.6	1.72599	0.000782134	0.0154291	protein_coding	KNOWN	ZNF84
ENSG00000137818.7	-1.17557	0.000789984	0.0155715	protein_coding	KNOWN	RPLP1
ENSG00000196150.8	4.58725	0.000799703	0.0157505	protein_coding	KNOWN	ZNF250
ENSG00000082805.14	1.0975	0.00080233	0.015777	protein_coding	KNOWN	ERC1
ENSG00000168672.3	2.6187	0.000802136	0.015777	protein_coding	KNOWN	FAM84B
ENSG00000134046.7	-2.31431	0.000808916	0.0158938	protein_coding	KNOWN	MBD2
ENSG00000132205.6	-7.08693	0.000812	0.0159417	protein_coding	KNOWN	EMILIN2
ENSG00000168264.6	1.07524	0.000814354	0.0159571	protein_coding	KNOWN	IRF2BP2
ENSG00000131398.9	2.32952	0.000814105	0.0159571	protein_coding	KNOWN	KCNC3
ENSG00000102349.10	4.30381	0.000814724	0.0159571	protein_coding	KNOWN	KLF8
ENSG00000122218.10	-1.0245	0.000815374	0.0159571	protein_coding	KNOWN	COPA
ENSG00000249896.1	-7.38528	0.000818394	0.0159696	lincRNA	NOVEL	RP11-586D19.1
ENSG00000187772.6	-1.34161	0.000818607	0.0159696	protein_coding	KNOWN	LIN28B
ENSG00000196526.6	2.16847	0.00081782	0.0159696	protein_coding	KNOWN	AFAP1
ENSG00000135747.7	4.50862	0.000817012	0.0159696	protein_coding	KNOWN	ZNF670
ENSG00000141338.9	-7.32706	0.00082397	0.0160615	protein_coding	KNOWN	ABCA8
ENSG00000180398.7	-1.6771	0.000825137	0.0160716	protein_coding	KNOWN	MCFD2
ENSG00000109971.8	-1.77792	0.00082625	0.0160805	protein_coding	KNOWN	HSPA8
ENSG00000249661.1	7.21478	0.000832556	0.0161905	pseudogene	KNOWN	TNRC18P1
ENSG00000167785.4	1.8976	0.000835382	0.0162158	protein_coding	KNOWN	ZNF558
ENSG00000235381.1	3.65849	0.000835517	0.0162158	antisense	NOVEL	RP11-477D19.2
ENSG00000134253.5	4.23689	0.000835832	0.0162158	protein_coding	KNOWN	TRIM45
ENSG00000261586.1	2.53713	0.000837894	0.016243	processed_transcript	PUTATIVE	RP11-923I11.6
ENSG00000120875.4	6.83554	0.000849876	0.0164529	protein_coding	KNOWN	DUSP4
ENSG00000230922.1	7.6874	0.000850057	0.0164529	sense_intronic	NOVEL	RP4-753M9.1
ENSG00000198815.4	1.08495	0.000856148	0.0165578	protein_coding	KNOWN	FOXJ3
ENSG00000198756.6	-7.1866	0.000857179	0.0165647	protein_coding	KNOWN	GLT25D2
ENSG00000157911.5	-4.25738	0.00086128	0.016628	protein_coding	KNOWN	PEX10
ENSG00000108439.5	-3.05508	0.0008618	0.016628	protein_coding	KNOWN	PNPO
ENSG00000249137.2	-6.77085	0.000863564	0.0166489	antisense	NOVEL	RP11-554A11.3
ENSG00000139344.3	-6.98974	0.000869601	0.0167522	protein_coding	KNOWN	AMDHD1
ENSG00000182117.4	-2.6906	0.000874781	0.0168388	protein_coding	KNOWN	NOP10
ENSG00000139540.7	-2.61625	0.000885804	0.0170377	protein_coding	KNOWN	SLC39A5
ENSG00000145864.8	6.99271	0.000900278	0.0173026	protein_coding	KNOWN	GABRB2
ENSG00000133800.4	-7.26803	0.000903791	0.0173453	protein_coding	KNOWN	LYVE1
ENSG00000116106.7	2.68532	0.000903905	0.0173453	protein_coding	KNOWN	EPHA4
ENSG00000257017.4	-7.12439	0.000908262	0.0174153	protein_coding	KNOWN	HP
ENSG00000183506.11	1.16666	0.000909875	0.0174327	pseudogene	KNOWN	PI4KAP2
ENSG00000173890.12	5.23236	0.000917867	0.0175721	protein_coding	KNOWN	GPR160
ENSG00000089486.11	-3.42259	0.000930507	0.0178003	protein_coding	KNOWN	CDIP1
ENSG00000164086.8	-1.9776	0.00093162	0.0178078	protein_coding	KNOWN	DUSP7
ENSG00000242071.2	-1.08416	0.000934013	0.0178396	pseudogene	KNOWN	RPL7AP6
ENSG00000188738.9	2.39936	0.000941323	0.0179653	protein_coding	KNOWN	FSIP2
ENSG00000120742.6	-1.61062	0.000948342	0.0180853	protein_coding	KNOWN	SERP1
ENSG00000169242.7	-4.75591	0.000951879	0.0181247	protein_coding	KNOWN	EFNA1
ENSG00000138378.13	4.64365	0.000951782	0.0181247	protein_coding	KNOWN	STAT4
ENSG00000090238.7	3.34113	0.000952985	0.0181317	protein_coding	KNOWN	YPEL3
ENSG00000103241.5	-4.07317	0.000954925	0.0181406	protein_coding	KNOWN	FOXF1
ENSG00000103037.7	3.21342	0.000954549	0.0181406	protein_coding	KNOWN	SETD6
ENSG00000145321.8	-3.70061	0.000963783	0.0182948	protein_coding	KNOWN	GC
ENSG00000115268.4	-0.885666	0.000965534	0.0183139	protein_coding	KNOWN	RPS15
ENSG00000052344.11	4.83197	0.000971267	0.0184085	protein_coding	KNOWN	PRSS8
ENSG00000079385.16	-2.9504	0.000972902	0.0184253	protein_coding	KNOWN	CEACAM1
ENSG00000172578.7	-5.20304	0.000981172	0.0185598	protein_coding	KNOWN	KLHL6
ENSG00000172757.7	-0.975982	0.000981509	0.0185598	protein_coding	KNOWN	CFL1
ENSG00000185219.11	0.872813	0.000983955	0.0185918	protein_coding	KNOWN	ZNF445
ENSG00000161970.8	-1.17508	0.000987907	0.0186521	protein_coding	KNOWN	RPL26
ENSG00000180155.14	-3.42444	0.000993948	0.0187518	protein_coding	KNOWN	LYNX1
ENSG00000213918.6	1.93775	0.000996789	0.018791	protein_coding	KNOWN	DNASE1
ENSG00000254656.1	3.09555	0.00100455	0.0189228	protein_coding	KNOWN	RTL1
ENSG00000138796.10	-3.26401	0.00100586	0.0189331	protein_coding	KNOWN	HADH
ENSG00000131979.14	-2.62807	0.00100738	0.0189431	protein_coding	KNOWN	GCH1
ENSG00000124275.10	-2.05553	0.00100793	0.0189431	protein_coding	KNOWN	MTRR
ENSG00000130147.11	1.76847	0.00101511	0.019049	protein_coding	KNOWN	SH3BP4
ENSG00000197405.3	7.37669	0.00101438	0.019049	protein_coding	KNOWN	C5AR1
ENSG00000196961.8	-2.02078	0.00101764	0.019082	protein_coding	KNOWN	AP2A1
ENSG00000004139.9	4.03081	0.00101984	0.0191086	protein_coding	KNOWN	SARM1
ENSG00000185737.7	1.88665	0.00102435	0.0191785	protein_coding	KNOWN	NRG3
ENSG00000171345.9	2.04831	0.00102649	0.0192039	protein_coding	KNOWN	KRT19
ENSG00000137474.13	-4.16105	0.00103596	0.0193665	protein_coding	KNOWN	MYO7A
ENSG00000155368.12	-1.95833	0.00104232	0.0194707	protein_coding	KNOWN	DBI
ENSG00000149150.4	-2.09955	0.00104683	0.0195401	protein_coding	KNOWN	SLC43A1
ENSG00000107798.12	-3.05051	0.00104938	0.0195727	protein_coding	KNOWN	LIPA
ENSG00000058063.10	1.17347	0.00105097	0.0195876	protein_coding	KNOWN	ATP11B
ENSG00000132549.13	0.99742	0.00105453	0.0196391	protein_coding	KNOWN	VPS13B
ENSG00000130024.10	1.23192	0.00105632	0.0196575	protein_coding	KNOWN	PHF10
ENSG00000105281.8	-2.93813	0.00106285	0.0197643	protein_coding	KNOWN	SLC1A5
ENSG00000075239.9	-4.40715	0.00106859	0.019856	protein_coding	KNOWN	ACAT1
ENSG00000223949.1	6.67966	0.00107366	0.0199352	antisense	NOVEL	RP11-24J23.2
ENSG00000095380.10	-3.28331	0.00107561	0.0199564	protein_coding	KNOWN	NANS
ENSG00000173064.5	0.895727	0.00108282	0.020075	protein_coding	KNOWN	HECTD4
ENSG00000050165.13	3.91189	0.00109547	0.0202942	protein_coding	KNOWN	DKK3
ENSG00000042317.12	2.20925	0.00109874	0.0203395	protein_coding	KNOWN	SPATA7
ENSG00000163110.10	-1.23835	0.00109992	0.0203461	protein_coding	KNOWN	PDLIM5
ENSG00000164251.4	5.44903	0.00110224	0.0203736	protein_coding	KNOWN	F2RL1
ENSG00000133985.2	5.21649	0.00110308	0.0203739	protein_coding	KNOWN	TTC9
ENSG00000126247.5	-0.860344	0.00110661	0.0204198	protein_coding	KNOWN	CAPNS1
ENSG00000090924.9	0.973295	0.00110722	0.0204198	protein_coding	KNOWN	PLEKHG2
ENSG00000150995.13	-4.1448	0.00111002	0.020456	protein_coding	KNOWN	ITPR1
ENSG00000204160.5	-3.35246	0.00111781	0.0205688	protein_coding	KNOWN	ZDHHC18
ENSG00000104833.6	1.72918	0.00111714	0.0205688	protein_coding	KNOWN	TUBB4A
ENSG00000113360.12	1.0134	0.00111881	0.0205719	protein_coding	KNOWN	DROSHA
ENSG00000105894.7	-2.39176	0.00112122	0.0206009	protein_coding	KNOWN	PTN
ENSG00000166188.2	3.6159	0.00112237	0.0206066	protein_coding	KNOWN	ZNF319
ENSG00000234964.3	-3.91403	0.00112956	0.0206892	pseudogene	KNOWN	FABP5P7
ENSG00000118689.10	1.00579	0.00113107	0.0206892	protein_coding	KNOWN	FOXO3
ENSG00000168014.12	1.73452	0.00113057	0.0206892	protein_coding	KNOWN	C2CD3
ENSG00000155816.15	5.09486	0.0011305	0.0206892	protein_coding	KNOWN	FMN2
ENSG00000227110.2	6.69626	0.00112779	0.0206892	lincRNA	NOVEL	LMCD1-AS1
ENSG00000142676.8	-1.07138	0.0011384	0.0208045	protein_coding	KNOWN	RPL11
ENSG00000005379.11	4.33168	0.00113906	0.0208045	protein_coding	KNOWN	BZRAP1
ENSG00000129596.4	-3.84886	0.00114117	0.0208276	protein_coding	KNOWN	CDO1
ENSG00000084710.9	5.57337	0.00115187	0.0210073	protein_coding	KNOWN	EFR3B
ENSG00000133121.15	2.81376	0.00115812	0.0211058	protein_coding	KNOWN	STARD13
ENSG00000171223.4	-7.19675	0.00116216	0.0211637	protein_coding	KNOWN	JUNB
ENSG00000143147.10	4.34343	0.00116551	0.021209	protein_coding	KNOWN	GPR161
ENSG00000152952.7	-1.54934	0.00116947	0.0212653	protein_coding	KNOWN	PLOD2
ENSG00000196963.2	6.39325	0.00117042	0.021267	protein_coding	KNOWN	PCDHB16
ENSG00000169435.9	7.21127	0.00117407	0.0213176	protein_coding	KNOWN	RASSF6
ENSG00000179899.7	1.50907	0.00117637	0.0213437	pseudogene	KNOWN	PHC1P1
ENSG00000127328.17	1.76899	0.00118281	0.021437	protein_coding	KNOWN	RAB3IP
ENSG00000256500.3	4.47659	0.00118326	0.021437	protein_coding	KNOWN	KLC1
ENSG00000184083.7	2.50869	0.00119232	0.0215853	protein_coding	KNOWN	FAM120C
ENSG00000168143.8	3.32304	0.00119758	0.0216647	protein_coding	KNOWN	FAM83B
ENSG00000131910.4	-6.84911	0.00120841	0.0218445	protein_coding	KNOWN	NR0B2
ENSG00000213424.4	-6.77446	0.00121167	0.0218713	protein_coding	KNOWN	KRT222
ENSG00000155130.5	-1.05903	0.00121155	0.0218713	protein_coding	KNOWN	MARCKS
ENSG00000112182.9	3.0983	0.00121997	0.0220049	protein_coding	KNOWN	BACH2
ENSG00000197249.8	-5.40758	0.0012283	0.0221391	protein_coding	KNOWN	SERPINA1
ENSG00000114805.12	2.64734	0.00123833	0.0223035	protein_coding	KNOWN	PLCH1
ENSG00000152234.10	-0.925119	0.0012422	0.0223569	protein_coding	KNOWN	ATP5A1
ENSG00000112851.10	-0.876214	0.00124332	0.0223607	protein_coding	KNOWN	ERBB2IP
ENSG00000088387.13	2.28157	0.00124912	0.0224487	protein_coding	KNOWN	DOCK9
ENSG00000215018.5	6.71667	0.00125065	0.0224574	protein_coding	KNOWN	COL28A1
ENSG00000254665.1	6.89651	0.00125143	0.0224574	antisense	NOVEL	RP11-152H18.3
ENSG00000167863.7	-2.93794	0.00126208	0.0226019	protein_coding	KNOWN	ATP5H
ENSG00000167232.9	1.21436	0.00126178	0.0226019	protein_coding	KNOWN	ZNF91
ENSG00000087903.8	3.04634	0.00126223	0.0226019	protein_coding	KNOWN	RFX2
ENSG00000049618.15	0.894592	0.00126514	0.0226374	protein_coding	KNOWN	ARID1B
ENSG00000214021.10	1.71449	0.00126671	0.022649	protein_coding	KNOWN	TTLL3
ENSG00000124749.11	4.47964	0.00127011	0.0226935	protein_coding	KNOWN	COL21A1
ENSG00000137133.5	-7.17708	0.0012726	0.0227214	protein_coding	KNOWN	HINT2
ENSG00000110921.7	-2.52484	0.00127428	0.0227351	protein_coding	KNOWN	MVK
ENSG00000173611.11	2.86832	0.00127551	0.0227405	protein_coding	KNOWN	SCAI
ENSG00000244062.1	-5.14501	0.00127712	0.022742	pseudogene	KNOWN	RP11-404G16.2
ENSG00000136158.6	2.42805	0.00127744	0.022742	protein_coding	KNOWN	SPRY2
ENSG00000126106.9	-3.76342	0.00128287	0.0227932	protein_coding	KNOWN	TMEM53
ENSG00000170802.10	-1.84287	0.00128279	0.0227932	protein_coding	KNOWN	FOXN2
ENSG00000163960.7	0.887897	0.00128402	0.0227932	protein_coding	KNOWN	UBXN7
ENSG00000171016.7	1.88185	0.00128392	0.0227932	protein_coding	KNOWN	PYGO1
ENSG00000104853.11	-1.66827	0.00128886	0.0228626	protein_coding	KNOWN	CLPTM1
ENSG00000138030.8	-7.06842	0.00129125	0.0228676	protein_coding	KNOWN	KHK
ENSG00000148335.8	-6.81979	0.00129182	0.0228676	protein_coding	KNOWN	NTMT1
ENSG00000164379.4	-5.05331	0.00129285	0.0228676	protein_coding	KNOWN	FOXQ1
ENSG00000119812.14	-2.12268	0.0012922	0.0228676	protein_coding	KNOWN	FAM98A
ENSG00000159625.10	-6.78472	0.00129697	0.022924	protein_coding	KNOWN	CCDC135
ENSG00000160213.5	-1.57965	0.00130734	0.0230908	protein_coding	KNOWN	CSTB
ENSG00000146067.11	1.78016	0.00131135	0.023145	protein_coding	KNOWN	FAM193B
ENSG00000251474.2	3.06078	0.00132226	0.0233208	pseudogene	KNOWN	RPL32P3
ENSG00000163625.11	1.0598	0.00133367	0.0235051	protein_coding	KNOWN	WDFY3
ENSG00000182534.9	2.06034	0.00134056	0.0236098	protein_coding	KNOWN	MXRA7
ENSG00000150779.7	-2.87335	0.00134824	0.0236941	protein_coding	KNOWN	TIMM8B
ENSG00000155380.7	-1.52627	0.00134777	0.0236941	protein_coding	KNOWN	SLC16A1
ENSG00000075292.13	0.946399	0.00134782	0.0236941	protein_coding	KNOWN	ZNF638
ENSG00000144711.9	-1.15232	0.00135288	0.0237589	protein_coding	KNOWN	IQSEC1
ENSG00000185414.14	-1.68301	0.00135837	0.0238383	protein_coding	KNOWN	MRPL30
ENSG00000065154.7	-4.69552	0.00136355	0.023912	protein_coding	KNOWN	OAT
ENSG00000105697.3	-3.71914	0.00136453	0.0239122	protein_coding	KNOWN	HAMP
ENSG00000213212.3	2.48732	0.00137301	0.0240437	pseudogene	KNOWN	NCLP1
ENSG00000179241.8	2.29397	0.00137911	0.0241335	protein_coding	KNOWN	LDLRAD3
ENSG00000164100.7	6.59638	0.00138683	0.0242513	protein_coding	KNOWN	NDST3
ENSG00000254154.3	-6.96215	0.00138946	0.02428	processed_transcript	NOVEL	RP4-798P15.3
ENSG00000056661.9	1.18195	0.00139053	0.0242815	protein_coding	KNOWN	PCGF2
ENSG00000138821.8	-4.53606	0.00139743	0.0243502	protein_coding	KNOWN	SLC39A8
ENSG00000162407.8	-1.95238	0.00139705	0.0243502	protein_coding	KNOWN	PPAP2B
ENSG00000117281.10	7.09869	0.00139599	0.0243502	protein_coding	KNOWN	CD160
ENSG00000163217.1	-6.99675	0.00140336	0.0244364	protein_coding	KNOWN	BMP10
ENSG00000074800.8	-0.990233	0.00141162	0.0245627	protein_coding	KNOWN	ENO1
ENSG00000138795.5	-4.82496	0.00142115	0.0247111	protein_coding	KNOWN	LEF1
ENSG00000213420.3	3.28972	0.00142228	0.0247134	protein_coding	KNOWN	GPC2
ENSG00000100344.6	-3.2392	0.00143526	0.0249214	protein_coding	KNOWN	PNPLA3
ENSG00000182158.10	-1.462	0.00145003	0.0251601	protein_coding	KNOWN	CREB3L2
ENSG00000177700.5	-2.30347	0.00145334	0.0251998	protein_coding	KNOWN	POLR2L
ENSG00000176155.12	1.95312	0.0014669	0.025417	protein_coding	KNOWN	CCDC57
ENSG00000166257.4	3.76431	0.00147332	0.0254978	protein_coding	KNOWN	SCN3B
ENSG00000109794.9	7.04285	0.00147363	0.0254978	protein_coding	KNOWN	FAM149A
ENSG00000166548.11	3.81963	0.00147509	0.0255051	protein_coding	KNOWN	TK2
ENSG00000244754.3	0.903207	0.00148398	0.0256407	protein_coding	KNOWN	N4BP2L2
ENSG00000179104.3	2.7323	0.00148946	0.0257175	protein_coding	KNOWN	TMTC2
ENSG00000197121.9	1.37292	0.00149531	0.0258004	protein_coding	KNOWN	PGAP1
ENSG00000066926.6	-3.16279	0.00149803	0.0258146	protein_coding	KNOWN	FECH
ENSG00000132432.9	-2.60535	0.00149823	0.0258146	protein_coding	KNOWN	SEC61G
ENSG00000204592.5	-4.32934	0.00151069	0.0259841	protein_coding	KNOWN	HLA-E
ENSG00000146085.7	-2.66974	0.00151117	0.0259841	protein_coding	KNOWN	MUT
ENSG00000075234.12	-2.11215	0.00151123	0.0259841	protein_coding	KNOWN	TTC38
ENSG00000089472.12	2.25622	0.00152795	0.0262532	protein_coding	KNOWN	HEPH
ENSG00000242265.1	-2.28651	0.00154181	0.026473	protein_coding	KNOWN	PEG10
ENSG00000188596.3	6.61841	0.00154886	0.0265755	protein_coding	NOVEL	C12orf55
ENSG00000188732.6	2.51381	0.00155083	0.0265908	protein_coding	KNOWN	FAM221A
ENSG00000224837.1	-3.46653	0.0015555	0.0266523	pseudogene	KNOWN	GCSHP5
ENSG00000173141.4	-2.38362	0.00156057	0.0267206	protein_coding	KNOWN	MRP63
ENSG00000213741.4	-0.874356	0.00156889	0.0268443	protein_coding	KNOWN	RPS29
ENSG00000173349.4	7.27483	0.00157677	0.0269604	protein_coding	KNOWN	SFT2D3
ENSG00000151150.14	0.971576	0.00157946	0.0269877	protein_coding	KNOWN	ANK3
ENSG00000268555.1	6.30621	0.00159517	0.0272372	lincRNA	NOVEL	RP11-678G14.3
ENSG00000065833.7	-6.80656	0.0015998	0.0272974	protein_coding	KNOWN	ME1
ENSG00000213593.5	-1.73891	0.00160348	0.0273413	protein_coding	KNOWN	TMX2
ENSG00000184432.4	-1.1447	0.00160552	0.027357	protein_coding	KNOWN	COPB2
ENSG00000177133.5	4.28827	0.00160722	0.0273671	processed_transcript	NOVEL	RP1-163G9.1
ENSG00000236078.1	7.99437	0.00161626	0.0275021	lincRNA	NOVEL	AC095067.1
ENSG00000141258.7	1.71232	0.00161882	0.0275195	protein_coding	KNOWN	SGSM2
ENSG00000236824.1	2.21185	0.00161952	0.0275195	lincRNA	KNOWN	BCYRN1
ENSG00000167595.10	1.7945	0.00162808	0.027646	protein_coding	KNOWN	C19orf55
ENSG00000184840.7	-1.85791	0.00163093	0.0276753	protein_coding	KNOWN	TMED9
ENSG00000011465.12	-3.48951	0.00163818	0.0277792	protein_coding	KNOWN	DCN
ENSG00000138722.5	-6.93797	0.00165376	0.0280241	protein_coding	KNOWN	MMRN1
ENSG00000092330.11	-3.7834	0.00166799	0.0282458	protein_coding	KNOWN	TINF2
ENSG00000196743.4	-1.85414	0.00166999	0.0282603	protein_coding	KNOWN	GM2A
ENSG00000266878.1	5.11566	0.00167854	0.0283854	lincRNA	NOVEL	RP11-1090M7.2
ENSG00000186187.7	1.7157	0.00168211	0.0284263	protein_coding	KNOWN	ZNRF1
ENSG00000114054.9	-3.00208	0.00168407	0.0284399	protein_coding	KNOWN	PCCB
ENSG00000188157.9	1.57679	0.00169312	0.0285731	protein_coding	KNOWN	AGRN
ENSG00000113369.4	1.08911	0.00169933	0.0286583	protein_coding	KNOWN	ARRDC3
ENSG00000152767.10	1.228	0.00170784	0.0287821	protein_coding	KNOWN	FARP1
ENSG00000142484.5	-6.84788	0.00171133	0.0288079	protein_coding	KNOWN	TM4SF5
ENSG00000175274.12	1.43562	0.00171171	0.0288079	protein_coding	KNOWN	TP53I11
ENSG00000204385.6	6.43534	0.00171412	0.0288288	protein_coding	KNOWN	SLC44A4
ENSG00000123562.11	-1.33442	0.00173128	0.0290685	protein_coding	KNOWN	MORF4L2
ENSG00000148737.11	0.937052	0.00172989	0.0290685	protein_coding	KNOWN	TCF7L2
ENSG00000242629.1	3.84253	0.00173191	0.0290685	processed_transcript	NOVEL	RP11-89C21.2
ENSG00000173930.8	-3.25653	0.00175121	0.0293723	protein_coding	KNOWN	SLCO4C1
ENSG00000186812.8	2.11015	0.00175892	0.0294817	protein_coding	KNOWN	ZNF397
ENSG00000163235.11	6.31308	0.00176019	0.029483	protein_coding	KNOWN	TGFA
ENSG00000243709.1	6.7387	0.00176863	0.0296041	protein_coding	KNOWN	LEFTY1
ENSG00000108175.12	1.23181	0.00177267	0.0296114	protein_coding	KNOWN	ZMIZ1
ENSG00000136367.10	1.97327	0.00177249	0.0296114	protein_coding	KNOWN	ZFHX2
ENSG00000139910.15	2.62719	0.00177129	0.0296114	protein_coding	KNOWN	NOVA1
ENSG00000094631.14	1.40165	0.00177506	0.0296312	protein_coding	KNOWN	HDAC6
ENSG00000160111.7	2.87969	0.001784	0.0297604	protein_coding	KNOWN	CPAMD8
ENSG00000095015.5	0.909092	0.00180811	0.030142	protein_coding	KNOWN	MAP3K1
ENSG00000143442.17	1.30083	0.00180951	0.0301451	protein_coding	KNOWN	POGZ
ENSG00000067182.3	-1.50944	0.0018138	0.0301962	protein_coding	KNOWN	TNFRSF1A
ENSG00000012174.7	-1.97259	0.00181507	0.0301968	protein_coding	KNOWN	MBTPS2
ENSG00000177951.12	-1.22882	0.00181929	0.0302262	protein_coding	KNOWN	BET1L
ENSG00000064547.9	1.91279	0.00181829	0.0302262	protein_coding	KNOWN	LPAR2
ENSG00000013306.11	-3.23032	0.00182112	0.0302362	protein_coding	KNOWN	SLC25A39
ENSG00000172845.9	0.945524	0.00184412	0.0305976	protein_coding	KNOWN	SP3
ENSG00000164695.4	6.70567	0.00185295	0.0307234	protein_coding	KNOWN	CHMP4C
ENSG00000162910.14	-6.42865	0.00185623	0.0307569	protein_coding	KNOWN	MRPL55
ENSG00000159189.7	-6.97849	0.00186806	0.0309322	protein_coding	KNOWN	C1QC
ENSG00000100031.14	-2.80699	0.00187722	0.0310375	protein_coding	KNOWN	GGT1
ENSG00000138336.8	1.23699	0.0018782	0.0310375	protein_coding	KNOWN	TET1
ENSG00000165959.5	1.87414	0.0018779	0.0310375	protein_coding	KNOWN	CLMN
ENSG00000186715.5	1.38893	0.00189872	0.0313556	protein_coding	KNOWN	MST1L
ENSG00000166483.5	1.34402	0.00190851	0.0314962	protein_coding	KNOWN	WEE1
ENSG00000219481.4	1.38094	0.00191555	0.0315913	lincRNA	NOVEL	NBPF1
ENSG00000092820.13	1.6459	0.00191791	0.031609	protein_coding	KNOWN	EZR
ENSG00000114767.6	-7.06526	0.0019218	0.0316519	protein_coding	KNOWN	RRP9
ENSG00000204852.9	1.57432	0.0019295	0.0317575	protein_coding	KNOWN	TCTN1
ENSG00000081803.11	-2.66425	0.00193872	0.031888	protein_coding	KNOWN	CADPS2
ENSG00000214485.5	-1.12461	0.00195405	0.0321186	pseudogene	KNOWN	CTB-13H5.1
ENSG00000169926.5	-3.18722	0.00195736	0.0321517	protein_coding	KNOWN	KLF13
ENSG00000258441.1	1.80905	0.00195915	0.0321596	lincRNA	NOVEL	LINC00641
ENSG00000186409.9	3.0727	0.00196603	0.0322511	protein_coding	KNOWN	CCDC30
ENSG00000173692.8	-1.70475	0.00196794	0.0322608	protein_coding	KNOWN	PSMD1
ENSG00000103248.12	3.70252	0.00196939	0.0322632	protein_coding	KNOWN	MTHFSD
ENSG00000120156.15	-4.34334	0.0019729	0.0322991	protein_coding	KNOWN	TEK
ENSG00000136156.7	-1.1549	0.00198379	0.0324559	protein_coding	KNOWN	ITM2B
ENSG00000186566.7	0.87769	0.00198548	0.0324621	protein_coding	KNOWN	GPATCH8
ENSG00000128833.8	1.89945	0.00200315	0.0327293	protein_coding	KNOWN	MYO5C
ENSG00000088812.13	0.993168	0.00201014	0.0328216	protein_coding	KNOWN	ATRN
ENSG00000258830.1	2.88492	0.00201372	0.0328583	processed_transcript	NOVEL	RP11-123K3.4
ENSG00000164164.11	-1.37727	0.0020167	0.0328635	protein_coding	KNOWN	OTUD4
ENSG00000163492.9	4.26902	0.00201623	0.0328635	protein_coding	KNOWN	CCDC141
ENSG00000171316.6	1.19115	0.00203031	0.0330634	protein_coding	KNOWN	CHD7
ENSG00000123094.10	-2.82257	0.00203604	0.0331348	protein_coding	KNOWN	RASSF8
ENSG00000089327.9	-6.73777	0.00203885	0.0331476	protein_coding	KNOWN	FXYD5
ENSG00000113140.6	-2.07833	0.00203952	0.0331476	protein_coding	KNOWN	SPARC
ENSG00000166902.4	-3.21241	0.00204176	0.033161	protein_coding	KNOWN	MRPL16
ENSG00000237750.2	2.77707	0.00204304	0.033161	antisense	NOVEL	AC007740.1
ENSG00000139239.6	-1.97815	0.00206653	0.0335202	pseudogene	KNOWN	RPL14P1
ENSG00000169604.15	0.984421	0.00207933	0.0337057	protein_coding	KNOWN	ANTXR1
ENSG00000108590.6	5.07467	0.00208569	0.0337865	protein_coding	KNOWN	MED31
ENSG00000165309.8	4.47267	0.00209984	0.0339935	protein_coding	KNOWN	ARMC3
ENSG00000168306.8	-3.02383	0.00210638	0.0340768	protein_coding	KNOWN	ACOX2
ENSG00000065717.10	2.36768	0.00210962	0.0341069	protein_coding	KNOWN	TLE2
ENSG00000148339.8	-3.11819	0.0021144	0.0341618	protein_coding	KNOWN	SLC25A25
ENSG00000085224.15	0.859358	0.00211618	0.0341681	protein_coding	KNOWN	ATRX
ENSG00000235706.3	3.47015	0.00212144	0.0342306	lincRNA	NOVEL	DICER1-AS1
ENSG00000112245.5	-1.35791	0.00212449	0.0342351	protein_coding	KNOWN	PTP4A1
ENSG00000079931.10	6.02823	0.00212403	0.0342351	protein_coding	KNOWN	MOXD1
ENSG00000115107.15	-3.51598	0.00212603	0.0342374	protein_coding	KNOWN	STEAP3
ENSG00000114200.5	-6.61419	0.00213873	0.0344195	protein_coding	KNOWN	BCHE
ENSG00000167553.10	-1.34766	0.00215029	0.0345829	protein_coding	KNOWN	TUBA1C
ENSG00000165434.4	2.84884	0.00215226	0.034592	protein_coding	KNOWN	PGM2L1
ENSG00000145194.13	-6.73035	0.00216182	0.0346063	protein_coding	KNOWN	ECE2
ENSG00000249353.2	-1.05726	0.0021585	0.0346063	pseudogene	KNOWN	RP11-65F13.1
ENSG00000110955.3	-0.964666	0.00216435	0.0346063	protein_coding	KNOWN	ATP5B
ENSG00000179195.10	0.790025	0.00215748	0.0346063	protein_coding	KNOWN	ZNF664
ENSG00000160867.10	1.11252	0.00216152	0.0346063	protein_coding	KNOWN	FGFR4
ENSG00000167555.9	1.90901	0.00216438	0.0346063	protein_coding	KNOWN	ZNF528
ENSG00000050344.7	2.83009	0.00215498	0.0346063	protein_coding	KNOWN	NFE2L3
ENSG00000213347.6	3.66432	0.00216337	0.0346063	protein_coding	KNOWN	MXD3
ENSG00000082898.12	0.924228	0.00216776	0.0346378	protein_coding	KNOWN	XPO1
ENSG00000143079.7	1.29731	0.00217149	0.0346748	protein_coding	KNOWN	CTTNBP2NL
ENSG00000115956.9	-6.82581	0.0021797	0.034745	protein_coding	KNOWN	PLEK
ENSG00000175311.5	-6.70605	0.00218011	0.034745	protein_coding	KNOWN	ANKS4B
ENSG00000146701.6	-1.78353	0.00217736	0.034745	protein_coding	KNOWN	MDH2
ENSG00000184588.13	-5.10631	0.0021873	0.0348028	protein_coding	KNOWN	PDE4B
ENSG00000162244.5	-1.33217	0.0021873	0.0348028	protein_coding	KNOWN	RPL29
ENSG00000141736.8	1.22297	0.00218797	0.0348028	protein_coding	KNOWN	ERBB2
ENSG00000057704.6	3.64938	0.00220562	0.0350608	protein_coding	KNOWN	TMCC3
ENSG00000088808.12	1.39495	0.00221825	0.0352389	protein_coding	KNOWN	PPP1R13B
ENSG00000179456.9	2.05149	0.00222215	0.0352781	protein_coding	KNOWN	ZNF238
ENSG00000139269.2	-6.98746	0.00223629	0.0354797	protein_coding	KNOWN	INHBE
ENSG00000133935.6	-1.08414	0.00224708	0.0356279	protein_coding	KNOWN	C14orf1
ENSG00000156398.6	-2.73041	0.00225427	0.035719	protein_coding	KNOWN	SFXN2
ENSG00000160097.10	6.9395	0.00225862	0.0357648	protein_coding	KNOWN	FNDC5
ENSG00000231865.1	2.46573	0.00227186	0.0359514	sense_intronic	NOVEL	SIK3-IT1
ENSG00000243660.4	6.46668	0.00227542	0.0359847	protein_coding	KNOWN	ZNF487P
ENSG00000096433.5	3.68601	0.0022867	0.0361399	protein_coding	KNOWN	ITPR3
ENSG00000134121.5	3.97709	0.00230247	0.0363658	protein_coding	KNOWN	CHL1
ENSG00000168772.9	1.65005	0.00230458	0.0363758	protein_coding	KNOWN	CXXC4
ENSG00000187372.9	6.32376	0.00231386	0.0364989	protein_coding	KNOWN	PCDHB13
ENSG00000138069.12	-1.44268	0.00232521	0.0366545	protein_coding	KNOWN	RAB1A
ENSG00000091483.6	-1.91104	0.00233237	0.0367438	protein_coding	KNOWN	FH
ENSG00000120053.9	-2.96033	0.0023354	0.036768	protein_coding	KNOWN	GOT1
ENSG00000169223.10	-2.2516	0.00234522	0.0368917	protein_coding	KNOWN	LMAN2
ENSG00000068697.6	-0.881776	0.00234625	0.0368917	protein_coding	KNOWN	LAPTM4A
ENSG00000121413.8	2.45152	0.00236471	0.0371583	protein_coding	KNOWN	ZSCAN18
ENSG00000166165.8	0.914701	0.00237045	0.0372247	protein_coding	KNOWN	CKB
ENSG00000005381.6	-6.92187	0.00237558	0.0372815	protein_coding	KNOWN	MPO
ENSG00000234456.2	-1.96803	0.00238494	0.0374046	processed_transcript	NOVEL	MAGI2-AS3
ENSG00000120594.10	2.48725	0.00239439	0.0375288	protein_coding	KNOWN	PLXDC2
ENSG00000229715.4	6.53559	0.00239851	0.0375695	pseudogene	KNOWN	EEF1DP3
ENSG00000160145.10	1.77876	0.00241167	0.0377324	protein_coding	KNOWN	KALRN
ENSG00000127511.5	1.81196	0.00241197	0.0377324	protein_coding	KNOWN	SIN3B
ENSG00000108849.3	-6.25658	0.00241717	0.0377646	protein_coding	KNOWN	PPY
ENSG00000135069.9	-2.40398	0.00241863	0.0377646	protein_coding	KNOWN	PSAT1
ENSG00000166689.9	1.62624	0.00241775	0.0377646	protein_coding	KNOWN	PLEKHA7
ENSG00000131236.12	-1.50596	0.00242927	0.0379067	protein_coding	KNOWN	CAP1
ENSG00000170345.4	-6.74184	0.00243292	0.0379396	protein_coding	KNOWN	FOS
ENSG00000198719.7	3.70943	0.00243965	0.0380206	protein_coding	KNOWN	DLL1
ENSG00000172348.10	5.25988	0.00244739	0.0381171	protein_coding	KNOWN	RCAN2
ENSG00000102678.6	3.10756	0.00245194	0.0381638	protein_coding	KNOWN	FGF9
ENSG00000219665.4	2.63754	0.00245721	0.0382217	processed_transcript	NOVEL	CTD-2006C1.2
ENSG00000135821.11	-0.87271	0.00246128	0.0382608	protein_coding	KNOWN	GLUL
ENSG00000151929.5	-2.68503	0.00247877	0.038488	protein_coding	KNOWN	BAG3
ENSG00000166126.6	-2.52718	0.00247901	0.038488	protein_coding	KNOWN	AMN
ENSG00000111077.11	-2.82567	0.00249282	0.0386779	protein_coding	KNOWN	TENC1
ENSG00000255114.1	-2.52024	0.00249508	0.0386887	antisense	NOVEL	RP11-110I1.6
ENSG00000170949.13	1.35409	0.00251114	0.0389131	protein_coding	KNOWN	ZNF160
ENSG00000148180.10	-2.3908	0.00251556	0.0389572	protein_coding	KNOWN	GSN
ENSG00000090905.13	0.836282	0.002519	0.0389713	protein_coding	KNOWN	TNRC6A
ENSG00000178498.11	3.36857	0.00251964	0.0389713	protein_coding	KNOWN	DTX3
ENSG00000259141.1	-3.76477	0.0025298	0.039104	protein_coding	KNOWN	LYSMD3
ENSG00000136026.9	-0.92657	0.00253361	0.0391383	protein_coding	KNOWN	CKAP4
ENSG00000163159.6	2.07765	0.00253877	0.0391934	protein_coding	KNOWN	VPS72
ENSG00000160404.13	-3.01595	0.0025406	0.0391972	protein_coding	KNOWN	TOR2A
ENSG00000171988.12	0.937763	0.00254262	0.0392038	protein_coding	KNOWN	JMJD1C
ENSG00000186976.10	3.07142	0.0025472	0.0392498	protein_coding	KNOWN	EFCAB6
ENSG00000115138.6	6.90058	0.00257842	0.039706	protein_coding	KNOWN	POMC
ENSG00000142949.12	1.02806	0.00258853	0.039812	protein_coding	KNOWN	PTPRF
ENSG00000183508.4	2.50194	0.00258792	0.039812	protein_coding	KNOWN	FAM46C
ENSG00000115902.6	-3.2275	0.00262509	0.0403491	protein_coding	KNOWN	SLC1A4
ENSG00000242013.3	-3.14819	0.00263861	0.0405316	pseudogene	KNOWN	AF238380.3
ENSG00000070501.6	3.02843	0.00264187	0.0405565	protein_coding	KNOWN	POLB
ENSG00000118985.10	-0.802519	0.00265725	0.0407671	protein_coding	KNOWN	ELL2
ENSG00000079739.10	-2.22404	0.00266323	0.0408334	protein_coding	KNOWN	PGM1
ENSG00000113300.7	1.39113	0.0026664	0.0408566	protein_coding	KNOWN	CNOT6
ENSG00000147168.8	-6.85745	0.00267203	0.0409174	protein_coding	KNOWN	IL2RG
ENSG00000181035.9	-3.02026	0.0026905	0.0411747	protein_coding	KNOWN	SLC25A42
ENSG00000129226.9	-7.00108	0.00269609	0.0412346	protein_coding	KNOWN	CD68
ENSG00000185101.8	5.2663	0.00269865	0.0412481	protein_coding	KNOWN	ANO9
ENSG00000091490.6	3.07755	0.00272093	0.0415629	protein_coding	KNOWN	SEL1L3
ENSG00000084073.4	-3.14574	0.00272714	0.041632	protein_coding	KNOWN	ZMPSTE24
ENSG00000144283.16	0.982206	0.00273516	0.0417286	protein_coding	KNOWN	PKP4
ENSG00000166598.8	-1.81423	0.00274485	0.0418505	protein_coding	KNOWN	HSP90B1
ENSG00000198840.2	-1.86742	0.00275244	0.0419403	protein_coding	KNOWN	MT-ND3
ENSG00000168614.12	1.74503	0.00275697	0.0419834	protein_coding	KNOWN	NBPF9
ENSG00000102038.10	-0.992132	0.00275895	0.0419875	protein_coding	KNOWN	SMARCA1
ENSG00000197914.2	7.1836	0.00276336	0.0420287	protein_coding	KNOWN	HIST1H4K
ENSG00000122034.8	-1.90656	0.0027687	0.042058	protein_coding	KNOWN	GTF3A
ENSG00000135373.8	6.68941	0.00276826	0.042058	protein_coding	KNOWN	EHF
ENSG00000129514.4	0.910628	0.00277634	0.0421285	protein_coding	KNOWN	FOXA1
ENSG00000107518.11	2.18335	0.00277677	0.0421285	protein_coding	KNOWN	ATRNL1
ENSG00000105953.10	-1.79091	0.00277864	0.042131	protein_coding	KNOWN	OGDH
ENSG00000214814.2	-6.5511	0.00279692	0.0423822	protein_coding	KNOWN	FER1L6
ENSG00000154305.12	-0.984749	0.00280615	0.0424958	protein_coding	KNOWN	MIA3
ENSG00000227372.5	2.21778	0.00281176	0.0425547	antisense	KNOWN	TP73-AS1
ENSG00000132688.10	1.98456	0.00282054	0.0426433	protein_coding	KNOWN	NES
ENSG00000188112.4	3.3155	0.00282108	0.0426433	protein_coding	KNOWN	C6orf132
ENSG00000085871.4	-2.03108	0.00283344	0.042798	protein_coding	KNOWN	MGST2
ENSG00000198722.8	1.86145	0.00283479	0.042798	protein_coding	KNOWN	UNC13B
ENSG00000168026.12	6.01443	0.00283733	0.0428102	protein_coding	KNOWN	TTC21A
ENSG00000197894.6	-0.874583	0.00284122	0.0428164	protein_coding	KNOWN	ADH5
ENSG00000108854.11	1.79219	0.00283997	0.0428164	protein_coding	KNOWN	SMURF2
ENSG00000255545.2	-6.24263	0.00284905	0.0429082	lincRNA	NOVEL	RP11-627G23.1
ENSG00000179954.10	-6.42085	0.00285746	0.0429823	protein_coding	KNOWN	SSC5D
ENSG00000197081.7	-1.05521	0.00285675	0.0429823	protein_coding	KNOWN	IGF2R
ENSG00000074621.8	-2.46573	0.00286132	0.043014	protein_coding	KNOWN	SLC24A1
ENSG00000179361.13	0.794348	0.00289468	0.0434891	protein_coding	KNOWN	ARID3B
ENSG00000115286.14	-3.83281	0.00290129	0.0435353	protein_coding	KNOWN	NDUFS7
ENSG00000158887.11	4.11758	0.0029002	0.0435353	protein_coding	KNOWN	MPZ
ENSG00000215695.1	-2.08248	0.00290829	0.0436137	protein_coding	KNOWN	RSC1A1
ENSG00000154188.5	-6.86168	0.00292166	0.0437609	protein_coding	KNOWN	ANGPT1
ENSG00000024422.7	-6.61812	0.00292343	0.0437609	protein_coding	KNOWN	EHD2
ENSG00000124541.5	-4.1342	0.00292258	0.0437609	protein_coding	KNOWN	RRP36
ENSG00000164989.10	2.59855	0.00293227	0.0438665	protein_coding	KNOWN	CCDC171
ENSG00000204472.7	-5.21601	0.00294888	0.0440883	protein_coding	KNOWN	AIF1
ENSG00000124570.12	2.02225	0.00295633	0.0441461	protein_coding	KNOWN	SERPINB6
ENSG00000241484.5	2.81544	0.0029554	0.0441461	protein_coding	KNOWN	ARHGAP8
ENSG00000152527.9	2.28235	0.00295813	0.0441462	protein_coding	KNOWN	PLEKHH2
ENSG00000187955.7	-2.48491	0.00296326	0.0441718	protein_coding	KNOWN	COL14A1
ENSG00000163297.12	-1.70117	0.00296343	0.0441718	protein_coding	KNOWN	ANTXR2
ENSG00000165175.11	-2.14222	0.00298109	0.0444056	protein_coding	KNOWN	MID1IP1
ENSG00000181789.10	-1.26839	0.00298617	0.0444056	protein_coding	KNOWN	COPG1
ENSG00000085185.10	-1.0304	0.0029832	0.0444056	protein_coding	KNOWN	BCORL1
ENSG00000183354.7	1.04742	0.00298693	0.0444056	protein_coding	KNOWN	KIAA2026
ENSG00000159842.9	1.76077	0.00298813	0.0444056	protein_coding	KNOWN	ABR
ENSG00000083842.8	3.75018	0.00299202	0.0444366	protein_coding	KNOWN	ZNF8
ENSG00000153820.8	7.21104	0.00301752	0.0447884	protein_coding	KNOWN	SPHKAP
ENSG00000049759.12	0.848757	0.00303793	0.0450642	protein_coding	KNOWN	NEDD4L
ENSG00000143369.10	-2.969	0.00304687	0.0451696	protein_coding	KNOWN	ECM1
ENSG00000240694.3	6.69316	0.00307162	0.0455091	protein_coding	KNOWN	PNMA2
ENSG00000134323.10	-3.19532	0.0030748	0.0455289	protein_coding	KNOWN	MYCN
ENSG00000119669.3	2.12274	0.00308066	0.0455882	protein_coding	KNOWN	IRF2BPL
ENSG00000240972.1	-1.60611	0.00308831	0.0456741	protein_coding	KNOWN	MIF
ENSG00000198646.9	0.963732	0.00309373	0.0457268	protein_coding	KNOWN	NCOA6
ENSG00000157954.10	1.96985	0.00311106	0.0459553	protein_coding	KNOWN	WIPI2
ENSG00000224289.1	7.26727	0.00311297	0.0459559	pseudogene	KNOWN	IFIT6P
ENSG00000170315.8	-0.931962	0.00312326	0.0460802	protein_coding	KNOWN	UBB
ENSG00000138308.5	-2.96589	0.00312993	0.0461511	protein_coding	KNOWN	PLA2G12B
ENSG00000007402.7	2.90093	0.00313733	0.0462324	protein_coding	KNOWN	CACNA2D2
ENSG00000198305.6	3.14652	0.00315321	0.0464387	pseudogene	KNOWN	AC005488.13
ENSG00000197756.5	-1.0311	0.00316475	0.0465529	protein_coding	KNOWN	RPL37A
ENSG00000106665.11	2.07644	0.00316297	0.0465529	protein_coding	KNOWN	CLIP2
ENSG00000112335.10	-2.07733	0.00318169	0.0467463	protein_coding	KNOWN	SNX3
ENSG00000119139.11	1.20963	0.00317982	0.0467463	protein_coding	KNOWN	TJP2
ENSG00000135766.8	-2.05316	0.00318373	0.0467484	protein_coding	KNOWN	EGLN1
ENSG00000147905.12	2.00795	0.00318642	0.0467601	protein_coding	KNOWN	ZCCHC7
ENSG00000186432.4	0.979369	0.00319726	0.0468912	protein_coding	KNOWN	KPNA4
ENSG00000069869.11	-2.32237	0.00319971	0.0468993	protein_coding	KNOWN	NEDD4
ENSG00000107611.10	4.63304	0.00320205	0.0469057	protein_coding	KNOWN	CUBN
ENSG00000197122.7	1.24677	0.00320852	0.0469726	protein_coding	KNOWN	SRC
ENSG00000137731.8	-3.6594	0.00321213	0.0469836	protein_coding	KNOWN	FXYD2
ENSG00000215184.2	2.90736	0.00321309	0.0469836	pseudogene	KNOWN	RP11-8L18.2
ENSG00000072958.4	-3.38999	0.0032195	0.0470494	protein_coding	KNOWN	AP1M1
ENSG00000127329.10	-6.87617	0.00324167	0.0473453	protein_coding	KNOWN	PTPRB
ENSG00000124568.6	-6.39735	0.00325052	0.0474464	protein_coding	KNOWN	SLC17A1
ENSG00000153179.7	-2.67985	0.00326386	0.0475848	protein_coding	KNOWN	RASSF3
ENSG00000139946.5	2.18851	0.00326378	0.0475848	protein_coding	KNOWN	PELI2
ENSG00000241790.2	7.05907	0.0032718	0.0476723	pseudogene	KNOWN	ENO1P4
ENSG00000197321.9	1.49015	0.00327881	0.0477462	protein_coding	KNOWN	SVIL
ENSG00000112514.10	-1.76706	0.00328762	0.047818	protein_coding	KNOWN	CUTA
ENSG00000109906.9	3.92773	0.00328659	0.047818	protein_coding	KNOWN	ZBTB16
ENSG00000174827.9	-4.1363	0.00329759	0.0478782	protein_coding	KNOWN	PDZK1
ENSG00000141367.6	-0.885521	0.00329641	0.0478782	protein_coding	KNOWN	CLTC
ENSG00000082458.7	1.7304	0.00329488	0.0478782	protein_coding	KNOWN	DLG3
ENSG00000187240.9	1.89925	0.00330039	0.0478907	protein_coding	KNOWN	DYNC2H1
ENSG00000165688.7	-2.83587	0.0033046	0.0479235	protein_coding	KNOWN	PMPCA
ENSG00000198353.5	5.1338	0.00331082	0.0479855	protein_coding	KNOWN	HOXC4
ENSG00000163597.9	-0.790862	0.00332162	0.0481137	protein_coding	NOVEL	SNHG16
ENSG00000058668.10	1.54363	0.00332838	0.0481833	protein_coding	KNOWN	ATP2B4
ENSG00000103528.12	2.67069	0.00335003	0.0484682	protein_coding	KNOWN	SYT17
ENSG00000135976.12	1.83759	0.00335362	0.0484917	protein_coding	KNOWN	ANKRD36
ENSG00000101997.7	-3.60586	0.00335745	0.0485185	protein_coding	KNOWN	CCDC22
ENSG00000137331.11	-4.70284	0.00336083	0.0485214	protein_coding	KNOWN	IER3
ENSG00000062582.9	-2.38315	0.00336158	0.0485214	protein_coding	KNOWN	MRPS24
ENSG00000156802.8	-1.52617	0.00336819	0.0485883	protein_coding	KNOWN	ATAD2
ENSG00000170385.9	-1.79477	0.00337508	0.0486593	protein_coding	KNOWN	SLC30A1
ENSG00000177879.10	-2.21743	0.00337765	0.0486677	protein_coding	KNOWN	AP3S1
ENSG00000110911.10	1.80484	0.00338319	0.0487191	protein_coding	KNOWN	SLC11A2
ENSG00000005022.5	-1.8416	0.00338871	0.0487701	protein_coding	KNOWN	SLC25A5
ENSG00000145337.4	-6.82482	0.00339448	0.0488052	protein_coding	KNOWN	PYURF
ENSG00000091622.11	5.82495	0.00339511	0.0488052	protein_coding	KNOWN	PITPNM3
ENSG00000136848.12	1.97613	0.00340518	0.0488929	protein_coding	KNOWN	DAB2IP
ENSG00000101443.13	3.22675	0.00340503	0.0488929	protein_coding	KNOWN	WFDC2
ENSG00000174744.9	-6.32414	0.00342262	0.0490862	protein_coding	KNOWN	BRMS1
ENSG00000155974.7	4.88997	0.0034214	0.0490862	protein_coding	KNOWN	GRIP1
ENSG00000187266.8	2.35727	0.00342592	0.0491048	protein_coding	KNOWN	EPOR
ENSG00000204673.6	-2.35314	0.00342802	0.0491063	protein_coding	KNOWN	AKT1S1
ENSG00000127540.5	-2.56009	0.00343295	0.0491484	protein_coding	KNOWN	UQCR11
ENSG00000178573.6	-2.61231	0.00343918	0.049209	protein_coding	KNOWN	MAF
ENSG00000105193.4	-0.926073	0.00344481	0.0492373	protein_coding	KNOWN	RPS16
ENSG00000067560.6	-0.880574	0.00345193	0.0492373	protein_coding	KNOWN	RHOA
ENSG00000106723.11	1.10857	0.00344635	0.0492373	protein_coding	KNOWN	SPIN1
ENSG00000099954.13	1.49763	0.00344923	0.0492373	protein_coding	KNOWN	CECR2
ENSG00000176681.9	1.56772	0.00345315	0.0492373	protein_coding	KNOWN	LRRC37A
ENSG00000236287.3	1.70289	0.00345121	0.0492373	protein_coding	KNOWN	ZBED5
ENSG00000035681.3	2.23671	0.00346292	0.0493196	protein_coding	KNOWN	NSMAF
ENSG00000101333.11	3.58206	0.00346132	0.0493196	protein_coding	KNOWN	PLCB4
ENSG00000173221.9	-2.26663	0.0034722	0.0494044	protein_coding	KNOWN	GLRX
ENSG00000179051.9	0.910908	0.00347288	0.0494044	protein_coding	KNOWN	RCC2
ENSG00000057019.11	0.77941	0.00347664	0.0494055	protein_coding	KNOWN	DCBLD2
ENSG00000166959.3	6.71825	0.00347697	0.0494055	protein_coding	KNOWN	MS4A8B
ENSG00000118961.9	-2.20649	0.00347917	0.0494082	protein_coding	KNOWN	C2orf43
ENSG00000100418.7	-1.4357	0.00349082	0.0494927	protein_coding	KNOWN	DESI1
ENSG00000095539.11	-1.01035	0.00349114	0.0494927	protein_coding	KNOWN	SEMA4G
ENSG00000160336.10	1.83755	0.00348736	0.0494927	processed_transcript	KNOWN	ZNF761
ENSG00000163938.12	-1.91267	0.00351719	0.0498115	protein_coding	KNOWN	GNL3
ENSG00000131016.12	-1.7401	0.00351767	0.0498115	protein_coding	KNOWN	AKAP12
ENSG00000167646.8	6.78518	0.0035346	0.0500224	protein_coding	KNOWN	DNAAF3
ENSG00000065485.13	-3.10911	0.00354058	0.0500783	protein_coding	KNOWN	PDIA5
ENSG00000102910.8	-1.32847	0.00355539	0.050259	protein_coding	KNOWN	LONP2
ENSG00000235423.3	6.60182	0.00357873	0.0505598	3prime_overlapping_ncrna	NOVEL	RP11-282O18.3
ENSG00000162104.5	-2.72985	0.00358564	0.0506284	protein_coding	KNOWN	ADCY9
ENSG00000100075.5	-2.32752	0.00359725	0.0507632	protein_coding	KNOWN	SLC25A1
ENSG00000150527.12	-1.69285	0.00360059	0.0507813	protein_coding	KNOWN	CTAGE5
ENSG00000134575.5	-1.98118	0.00361856	0.0509765	protein_coding	KNOWN	ACP2
ENSG00000180422.3	7.35179	0.00361698	0.0509765	lincRNA	KNOWN	LINC00304
ENSG00000185928.6	-3.61322	0.00362148	0.0509884	protein_coding	KNOWN	PAGR1
ENSG00000163346.11	2.82859	0.00363844	0.0511978	protein_coding	KNOWN	PBXIP1
ENSG00000107984.5	-3.48272	0.0036487	0.051313	protein_coding	KNOWN	DKK1
ENSG00000106153.12	-1.36019	0.00366681	0.0514523	protein_coding	KNOWN	CHCHD2
ENSG00000168268.6	-1.23738	0.00366484	0.0514523	protein_coding	KNOWN	NT5DC2
ENSG00000091136.9	0.817558	0.00366696	0.0514523	protein_coding	KNOWN	LAMB1
ENSG00000143340.6	6.90803	0.00366543	0.0514523	protein_coding	KNOWN	FAM163A
ENSG00000105991.7	6.908	0.00367086	0.0514777	protein_coding	KNOWN	HOXA1
ENSG00000111011.11	0.878992	0.00367548	0.0514839	protein_coding	KNOWN	RSRC2
ENSG00000171044.6	3.00067	0.0036748	0.0514839	protein_coding	KNOWN	XKR6
ENSG00000114302.11	-2.01032	0.00369522	0.051731	protein_coding	KNOWN	PRKAR2A
ENSG00000188818.8	2.12844	0.00372509	0.0521195	protein_coding	KNOWN	ZDHHC11
ENSG00000183742.7	2.66114	0.00374105	0.0523132	protein_coding	KNOWN	MACC1
ENSG00000085491.11	3.06874	0.00374436	0.0523297	protein_coding	KNOWN	SLC25A24
ENSG00000178343.4	-4.88722	0.00374794	0.05235	protein_coding	KNOWN	SHISA3
ENSG00000100889.7	-2.42403	0.0037586	0.0524692	protein_coding	KNOWN	PCK2
ENSG00000079974.13	1.91265	0.00376372	0.052511	protein_coding	KNOWN	RABL2B
ENSG00000151693.5	1.79938	0.00376975	0.0525653	protein_coding	KNOWN	ASAP2
ENSG00000138095.14	-0.974965	0.00378795	0.0527593	protein_coding	KNOWN	LRPPRC
ENSG00000163430.5	1.36167	0.00378746	0.0527593	protein_coding	KNOWN	FSTL1
ENSG00000166974.8	1.02123	0.00379121	0.0527749	protein_coding	KNOWN	MAPRE2
ENSG00000146373.11	1.95116	0.003797	0.0527959	protein_coding	KNOWN	RNF217
ENSG00000215019.1	2.64956	0.00379586	0.0527959	protein_coding	KNOWN	ATXN1
ENSG00000112249.9	-1.25304	0.00381754	0.0530516	protein_coding	KNOWN	ASCC3
ENSG00000150991.9	-0.829144	0.00382139	0.0530751	protein_coding	KNOWN	UBC
ENSG00000075539.9	1.00151	0.00383117	0.053181	protein_coding	KNOWN	FRYL
ENSG00000125731.8	3.1612	0.0038451	0.0533442	protein_coding	KNOWN	SH2D3A
ENSG00000096093.9	2.53236	0.00388001	0.0537983	protein_coding	KNOWN	EFHC1
ENSG00000087303.12	-3.14281	0.00389145	0.0539266	protein_coding	KNOWN	NID2
ENSG00000019549.4	-2.70236	0.00391497	0.054222	protein_coding	KNOWN	SNAI2
ENSG00000120071.8	1.04841	0.0039212	0.0542778	protein_coding	KNOWN	KANSL1
ENSG00000133574.5	-6.75927	0.00392826	0.054345	protein_coding	KNOWN	GIMAP4
ENSG00000135446.11	-1.64078	0.00394155	0.0544677	protein_coding	KNOWN	CDK4
ENSG00000139354.6	1.15646	0.00393969	0.0544677	protein_coding	KNOWN	GAS2L3
ENSG00000197037.6	1.71956	0.00395516	0.054625	protein_coding	KNOWN	ZNF498
ENSG00000242247.6	-3.46433	0.00396273	0.0546419	protein_coding	KNOWN	ARFGAP3
ENSG00000186301.6	-2.46603	0.00396114	0.0546419	pseudogene	KNOWN	MST1P2
ENSG00000169230.5	-1.78307	0.00396303	0.0546419	protein_coding	KNOWN	PRELID1
ENSG00000125170.6	-2.59584	0.00397082	0.0546626	protein_coding	KNOWN	DOK4
ENSG00000134313.10	0.795641	0.00397068	0.0546626	protein_coding	KNOWN	KIDINS220
ENSG00000115548.12	0.8264	0.00397119	0.0546626	protein_coding	KNOWN	KDM3A
ENSG00000168795.4	1.71115	0.00398359	0.0548028	protein_coding	KNOWN	ZBTB5
ENSG00000164946.14	1.44152	0.00401349	0.0551832	protein_coding	KNOWN	FREM1
ENSG00000162599.10	-4.07282	0.00402075	0.0552522	protein_coding	KNOWN	NFIA
ENSG00000197417.7	-2.01115	0.00403563	0.0554258	protein_coding	KNOWN	SHPK
ENSG00000166311.5	-3.30586	0.00405453	0.0556544	protein_coding	KNOWN	SMPD1
ENSG00000139644.7	-1.03075	0.00406484	0.0557648	protein_coding	KNOWN	TMBIM6
ENSG00000164287.8	-6.66843	0.00407595	0.0558861	protein_coding	KNOWN	CDC20B
ENSG00000105607.7	-3.71052	0.00408583	0.0559905	protein_coding	KNOWN	GCDH
ENSG00000176024.12	4.93894	0.00410627	0.0562393	protein_coding	KNOWN	ZNF613
ENSG00000104219.8	2.01195	0.00411047	0.0562655	protein_coding	KNOWN	ZDHHC2
ENSG00000175115.7	0.975922	0.00412393	0.0564183	protein_coding	KNOWN	PACS1
ENSG00000089157.11	-0.903564	0.0041387	0.056589	protein_coding	KNOWN	RPLP0
ENSG00000224957.1	3.35415	0.00414988	0.0567105	lincRNA	NOVEL	AC090044.1
ENSG00000138764.9	1.43675	0.00416082	0.0568285	protein_coding	KNOWN	CCNG2
ENSG00000129353.10	1.01177	0.00418581	0.057138	protein_coding	KNOWN	SLC44A2
ENSG00000224973.1	5.37617	0.00419072	0.0571734	processed_transcript	NOVEL	CTA-282F2.3
ENSG00000111647.8	-1.20382	0.00419954	0.057262	protein_coding	KNOWN	UHRF1BP1L
ENSG00000105146.8	5.23062	0.004214	0.0574273	protein_coding	KNOWN	AURKC
ENSG00000156026.9	1.73185	0.0042263	0.0575632	protein_coding	KNOWN	MCU
ENSG00000106333.8	-2.96925	0.00423005	0.0575824	protein_coding	KNOWN	PCOLCE
ENSG00000144134.12	2.36504	0.00423452	0.0576115	protein_coding	KNOWN	RABL2A
ENSG00000103018.12	-1.44411	0.0042503	0.0577943	protein_coding	KNOWN	CYB5B
ENSG00000152463.10	7.27467	0.00429214	0.058331	protein_coding	KNOWN	OLAH
ENSG00000132837.10	-4.4685	0.00430873	0.0585242	protein_coding	KNOWN	DMGDH
ENSG00000112837.11	-6.80762	0.00433287	0.0587664	protein_coding	KNOWN	TBX18
ENSG00000196498.9	0.76152	0.00433067	0.0587664	protein_coding	KNOWN	NCOR2
ENSG00000253636.1	2.48499	0.00433372	0.0587664	antisense	NOVEL	RP11-531A24.5
ENSG00000169877.5	-6.76478	0.00435217	0.0589517	protein_coding	KNOWN	AHSP
ENSG00000100528.7	-2.02506	0.00435214	0.0589517	protein_coding	KNOWN	CNIH
ENSG00000109819.4	-3.42674	0.00436643	0.0591123	protein_coding	KNOWN	PPARGC1A
ENSG00000122783.11	2.35929	0.00437597	0.0592089	protein_coding	NOVEL	C7orf49
ENSG00000188013.5	7.09784	0.00438626	0.0593157	pseudogene	KNOWN	MEIS3P2
ENSG00000145087.8	6.22049	0.00441571	0.0596484	protein_coding	KNOWN	STXBP5L
ENSG00000266980.1	6.94103	0.00441433	0.0596484	antisense	NOVEL	RP11-552F3.4
ENSG00000154639.14	1.17745	0.00443183	0.0598334	protein_coding	KNOWN	CXADR
ENSG00000249459.4	3.60479	0.00443645	0.0598629	protein_coding	KNOWN	ZNF286B
ENSG00000269427.1	7.25915	0.00445129	0.0600302	antisense	NOVEL	CTC-429P9.1
ENSG00000160255.12	-6.65385	0.004456	0.0600609	protein_coding	KNOWN	ITGB2
ENSG00000115425.9	-3.08229	0.00446813	0.0601915	protein_coding	KNOWN	PECR
ENSG00000197958.8	-0.890894	0.00447832	0.0602958	protein_coding	KNOWN	RPL12
ENSG00000143258.11	2.175	0.00448573	0.0603626	protein_coding	KNOWN	USP21
ENSG00000102048.10	-6.29056	0.00449309	0.0603862	protein_coding	KNOWN	ASB9
ENSG00000013503.4	-2.60626	0.00449249	0.0603862	protein_coding	KNOWN	POLR3B
ENSG00000082781.6	-2.25952	0.00449484	0.0603862	protein_coding	KNOWN	ITGB5
ENSG00000132164.5	-6.80531	0.00450152	0.0604431	protein_coding	KNOWN	SLC6A11
ENSG00000157557.7	-2.29028	0.00451103	0.0605377	protein_coding	KNOWN	ETS2
ENSG00000198695.2	-1.75723	0.00453022	0.0607622	protein_coding	KNOWN	MT-ND6
ENSG00000162654.8	-6.79702	0.00453388	0.0607782	protein_coding	KNOWN	GBP4
ENSG00000135617.3	-6.49154	0.00454897	0.0609142	protein_coding	KNOWN	PRADC1
ENSG00000119326.10	-2.482	0.00454656	0.0609142	protein_coding	KNOWN	CTNNAL1
ENSG00000167461.7	1.87603	0.00456121	0.061045	protein_coding	KNOWN	RAB8A
ENSG00000196656.6	-0.818829	0.00456983	0.0611271	pseudogene	KNOWN	AC004057.1
ENSG00000259207.2	-5.09373	0.00457951	0.0611901	protein_coding	KNOWN	ITGB3
ENSG00000054267.16	1.50183	0.00457737	0.0611901	protein_coding	KNOWN	ARID4B
ENSG00000118181.5	-0.722116	0.00458252	0.0611972	protein_coding	KNOWN	RPS25
ENSG00000184207.7	-3.27955	0.00459075	0.0612739	protein_coding	KNOWN	PGP
ENSG00000146425.6	-2.87445	0.00460859	0.0614786	protein_coding	KNOWN	DYNLT1
ENSG00000123066.3	0.743709	0.00461451	0.0615243	protein_coding	KNOWN	MED13L
ENSG00000100522.4	-1.62762	0.00462046	0.0615703	protein_coding	KNOWN	GNPNAT1
ENSG00000011243.11	1.81741	0.00463486	0.0617288	protein_coding	KNOWN	AKAP8L
ENSG00000005339.8	1.19599	0.00464446	0.0618232	protein_coding	KNOWN	CREBBP
ENSG00000140263.9	-2.17937	0.00467468	0.0621718	protein_coding	KNOWN	SORD
ENSG00000136504.7	1.06262	0.00467569	0.0621718	protein_coding	KNOWN	KAT7
ENSG00000102024.11	-1.89907	0.00471603	0.0626743	protein_coding	KNOWN	PLS3
ENSG00000198363.10	-1.27102	0.00474323	0.0630019	protein_coding	KNOWN	ASPH
ENSG00000166130.10	-2.17465	0.00475129	0.0630749	protein_coding	KNOWN	IKBIP
ENSG00000143324.9	1.15963	0.00475589	0.063102	protein_coding	KNOWN	XPR1
ENSG00000144120.8	-3.90352	0.00476025	0.0631154	protein_coding	KNOWN	TMEM177
ENSG00000154217.10	2.41579	0.00476249	0.0631154	protein_coding	KNOWN	PITPNC1
ENSG00000165084.11	6.10684	0.00476459	0.0631154	protein_coding	KNOWN	C8orf34
ENSG00000163637.7	1.53821	0.00477057	0.0631607	protein_coding	KNOWN	PRICKLE2
ENSG00000103494.8	2.01474	0.00479097	0.0633959	protein_coding	KNOWN	RPGRIP1L
ENSG00000263155.1	6.71011	0.00479348	0.0633959	protein_coding	KNOWN	MYZAP
ENSG00000168575.5	-2.16295	0.00480634	0.0634846	protein_coding	KNOWN	SLC20A2
ENSG00000169562.9	-1.88121	0.00480398	0.0634846	protein_coding	KNOWN	GJB1
ENSG00000068745.10	1.56733	0.00480791	0.0634846	protein_coding	KNOWN	IP6K2
ENSG00000084444.9	2.50145	0.00481457	0.0635383	protein_coding	KNOWN	KIAA1467
ENSG00000101187.11	-6.72503	0.00485068	0.0639807	protein_coding	KNOWN	SLCO4A1
ENSG00000224081.2	7.32	0.00486477	0.0641322	processed_transcript	NOVEL	RP11-86H7.1
ENSG00000170265.7	2.646	0.00487948	0.0642917	protein_coding	KNOWN	ZNF282
ENSG00000188629.6	2.43301	0.00488248	0.0642969	protein_coding	KNOWN	ZNF177
ENSG00000187231.8	1.00093	0.00490381	0.0645433	protein_coding	KNOWN	SESTD1
ENSG00000159433.7	2.30087	0.00491719	0.0646848	protein_coding	KNOWN	STARD9
ENSG00000146376.5	2.01196	0.00493344	0.064864	protein_coding	KNOWN	ARHGAP18
ENSG00000224660.1	1.98791	0.00493622	0.0648659	lincRNA	NOVEL	SH3BP5-AS1
ENSG00000105426.10	0.759456	0.00495376	0.0650617	protein_coding	KNOWN	PTPRS
ENSG00000109919.4	-2.13686	0.00498169	0.0652893	protein_coding	KNOWN	MTCH2
ENSG00000213079.5	0.9157	0.00497801	0.0652893	protein_coding	KNOWN	SCAF8
ENSG00000137726.11	1.52314	0.00498093	0.0652893	protein_coding	KNOWN	FXYD6
ENSG00000160352.11	1.64686	0.00497468	0.0652893	protein_coding	KNOWN	ZNF714
ENSG00000100139.9	2.15462	0.00499886	0.0654795	protein_coding	KNOWN	MICALL1
ENSG00000139880.15	3.07918	0.00501696	0.0656816	protein_coding	KNOWN	CDH24
ENSG00000214194.4	-4.41594	0.00502769	0.0657174	protein_coding	KNOWN	AC073346.2
ENSG00000171444.12	-1.35192	0.00502248	0.0657174	protein_coding	KNOWN	MCC
ENSG00000185499.11	6.30679	0.00502666	0.0657174	protein_coding	KNOWN	MUC1
ENSG00000073849.10	-1.11082	0.0050496	0.0659688	protein_coding	KNOWN	ST6GAL1
ENSG00000164484.7	2.41325	0.0050538	0.0659887	protein_coding	KNOWN	TMEM200A
ENSG00000231500.2	-0.781154	0.0050613	0.0660404	protein_coding	KNOWN	RPS18
ENSG00000186814.8	1.74824	0.00506312	0.0660404	protein_coding	KNOWN	ZSCAN30
ENSG00000109756.4	1.12175	0.00507029	0.0660988	protein_coding	KNOWN	RAPGEF2
ENSG00000172264.12	3.02939	0.00508402	0.0662428	protein_coding	KNOWN	MACROD2
ENSG00000102897.5	-2.70587	0.00509523	0.0663538	protein_coding	KNOWN	LYRM1
ENSG00000015285.6	-6.69065	0.00512224	0.0665707	protein_coding	KNOWN	WAS
ENSG00000130164.6	-1.3319	0.0051254	0.0665707	protein_coding	KNOWN	LDLR
ENSG00000259075.1	2.55808	0.00512474	0.0665707	protein_coding	NOVEL	POC1B-GALNT4
ENSG00000171649.7	2.76374	0.00511587	0.0665707	protein_coding	KNOWN	ZIK1
ENSG00000150551.10	4.79764	0.00511754	0.0665707	protein_coding	KNOWN	LYPD1
ENSG00000116852.9	2.11651	0.00513551	0.0666669	protein_coding	KNOWN	KIF21B
ENSG00000268173.1	-3.14215	0.00514671	0.0667771	protein_coding	NOVEL	PIK3R2
ENSG00000130768.9	3.28864	0.00516899	0.0670309	protein_coding	KNOWN	SMPDL3B
ENSG00000182578.9	-2.67783	0.00518327	0.0671807	protein_coding	KNOWN	CSF1R
ENSG00000129235.6	-2.63788	0.00520962	0.0674868	protein_coding	KNOWN	TXNDC17
ENSG00000079482.11	4.32072	0.0052374	0.067811	protein_coding	KNOWN	OPHN1
ENSG00000173065.9	0.888894	0.00524636	0.0678913	protein_coding	KNOWN	FAM222B
ENSG00000151617.11	-2.31679	0.00526882	0.0681462	protein_coding	KNOWN	EDNRA
ENSG00000267124.1	3.2128	0.00528526	0.0683229	antisense	NOVEL	CTD-3113P16.5
ENSG00000160216.14	-1.50735	0.00530394	0.0684925	protein_coding	KNOWN	AGPAT3
ENSG00000115677.12	-1.17865	0.0053021	0.0684925	protein_coding	KNOWN	HDLBP
ENSG00000187889.8	-3.26968	0.0053139	0.0685852	protein_coding	KNOWN	C1orf168
ENSG00000147676.9	-1.24809	0.00531717	0.0685915	lincRNA	KNOWN	MAL2
ENSG00000152689.13	-6.87966	0.0053295	0.0686858	protein_coding	KNOWN	RASGRP3
ENSG00000158106.8	3.02842	0.00533006	0.0686858	protein_coding	KNOWN	RHPN1
ENSG00000132196.8	-2.50627	0.00533287	0.0686861	protein_coding	KNOWN	HSD17B7
ENSG00000142168.10	-1.56949	0.00534218	0.0687701	protein_coding	KNOWN	SOD1
ENSG00000157741.9	0.786074	0.0053654	0.0690329	protein_coding	KNOWN	UBN2
ENSG00000125968.7	2.04466	0.00536982	0.0690538	protein_coding	KNOWN	ID1
ENSG00000189377.4	-6.36975	0.00537508	0.0690853	protein_coding	KNOWN	CXCL17
ENSG00000154760.9	2.11244	0.00539382	0.0692901	protein_coding	KNOWN	SLFN13
ENSG00000143797.7	1.96015	0.00540097	0.0693458	protein_coding	KNOWN	MBOAT2
ENSG00000166086.7	1.95394	0.00540769	0.0693959	protein_coding	KNOWN	JAM3
ENSG00000072682.12	-5.22177	0.00544687	0.0698623	protein_coding	KNOWN	P4HA2
ENSG00000197603.8	0.932982	0.00546176	0.0700169	protein_coding	KNOWN	C5orf42
ENSG00000143575.10	-1.81532	0.00546769	0.0700563	protein_coding	KNOWN	HAX1
ENSG00000182179.6	-4.17653	0.00549186	0.0702918	protein_coding	KNOWN	UBA7
ENSG00000184178.11	-2.91347	0.00549463	0.0702918	protein_coding	KNOWN	SCFD2
ENSG00000117360.8	1.59059	0.00549272	0.0702918	protein_coding	KNOWN	PRPF3
ENSG00000089597.11	-1.01852	0.00550112	0.0703019	protein_coding	KNOWN	GANAB
ENSG00000010404.13	2.37594	0.00549968	0.0703019	protein_coding	KNOWN	IDS
ENSG00000123561.10	-4.75388	0.00552613	0.0705377	protein_coding	KNOWN	SERPINA7
ENSG00000129521.8	-4.04718	0.00552512	0.0705377	protein_coding	KNOWN	EGLN3
ENSG00000126067.7	-1.37765	0.00553102	0.0705377	protein_coding	KNOWN	PSMB2
ENSG00000117592.8	-0.875908	0.00552941	0.0705377	protein_coding	KNOWN	PRDX6
ENSG00000136868.8	-1.28178	0.00555004	0.0707437	protein_coding	KNOWN	SLC31A1
ENSG00000175893.6	1.4943	0.0055577	0.0708046	protein_coding	KNOWN	ZDHHC21
ENSG00000096080.7	-2.7489	0.00557041	0.0708933	protein_coding	KNOWN	MRPS18A
ENSG00000117602.6	2.18739	0.00557024	0.0708933	protein_coding	KNOWN	RCAN3
ENSG00000172375.8	-2.8422	0.00558462	0.0710374	protein_coding	KNOWN	C2CD2L
ENSG00000185651.10	-1.36497	0.00558779	0.0710411	protein_coding	KNOWN	UBE2L3
ENSG00000073756.7	-6.55335	0.0056252	0.07141	protein_coding	KNOWN	PTGS2
ENSG00000108924.7	-4.40256	0.00562445	0.07141	protein_coding	KNOWN	HLF
ENSG00000096063.10	-1.25272	0.0056255	0.07141	protein_coding	KNOWN	SRPK1
ENSG00000138448.7	1.49394	0.00563854	0.0715386	protein_coding	KNOWN	ITGAV
ENSG00000092068.14	2.02569	0.00564274	0.0715551	protein_coding	KNOWN	SLC7A8
ENSG00000183304.6	-6.69426	0.00566484	0.0716878	protein_coding	KNOWN	FAM9A
ENSG00000174705.7	1.06504	0.00566281	0.0716878	protein_coding	KNOWN	SH3PXD2B
ENSG00000163697.12	1.19283	0.00565897	0.0716878	protein_coding	KNOWN	APBB2
ENSG00000146242.5	2.59006	0.00565953	0.0716878	protein_coding	KNOWN	TPBG
ENSG00000177853.10	0.876113	0.00567031	0.0717201	lincRNA	KNOWN	ZNF518A
ENSG00000184575.7	-1.47428	0.0056775	0.0717742	protein_coding	KNOWN	XPOT
ENSG00000090539.11	-3.39054	0.00568102	0.0717819	protein_coding	KNOWN	CHRD
ENSG00000037897.12	-6.28117	0.00569238	0.0718885	protein_coding	KNOWN	METTL1
ENSG00000118308.10	-3.37649	0.00569987	0.0719462	protein_coding	KNOWN	LRMP
ENSG00000139428.5	-3.04624	0.00572053	0.071949	protein_coding	KNOWN	MMAB
ENSG00000204394.8	-2.02361	0.00571983	0.071949	protein_coding	KNOWN	VARS
ENSG00000122378.9	-1.56246	0.00570711	0.071949	protein_coding	KNOWN	FAM213A
ENSG00000127946.12	0.83776	0.00571446	0.071949	protein_coding	KNOWN	HIP1
ENSG00000164266.5	1.2231	0.00571198	0.071949	protein_coding	KNOWN	SPINK1
ENSG00000133636.5	4.05252	0.00571811	0.071949	protein_coding	KNOWN	NTS
ENSG00000237686.1	5.69766	0.00570855	0.071949	lincRNA	NOVEL	RP5-1120P11.1
ENSG00000163539.11	1.38802	0.00572568	0.071977	protein_coding	KNOWN	CLASP2
ENSG00000167508.6	-2.42271	0.00574498	0.0721828	protein_coding	KNOWN	MVD
ENSG00000126217.16	1.9239	0.00575756	0.072304	protein_coding	KNOWN	MCF2L
ENSG00000166147.9	-2.0708	0.00577921	0.0724862	protein_coding	KNOWN	FBN1
ENSG00000172270.13	-0.78074	0.00578089	0.0724862	protein_coding	KNOWN	BSG
ENSG00000214517.4	1.6746	0.00577688	0.0724862	protein_coding	KNOWN	PPME1
ENSG00000212928.1	-6.789	0.00579929	0.0726799	protein_coding	KNOWN	AL391152.1
ENSG00000158246.7	6.95696	0.00582186	0.0729257	protein_coding	KNOWN	FAM46B
ENSG00000125459.9	-2.47254	0.00582543	0.0729334	protein_coding	KNOWN	MSTO1
ENSG00000112902.7	-1.71412	0.00582898	0.0729407	protein_coding	KNOWN	SEMA5A
ENSG00000161011.15	-1.78108	0.00585429	0.0732202	protein_coding	KNOWN	SQSTM1
ENSG00000205581.6	0.739662	0.00586285	0.0732901	protein_coding	KNOWN	HMGN1
ENSG00000099899.10	-2.45621	0.00587244	0.0733394	protein_coding	KNOWN	TRMT2A
ENSG00000170421.6	0.774363	0.00587275	0.0733394	protein_coding	KNOWN	KRT8
ENSG00000162814.5	6.33133	0.00590218	0.0736696	protein_coding	KNOWN	SPATA17
ENSG00000088205.8	-0.989578	0.00590713	0.073694	protein_coding	KNOWN	DDX18
ENSG00000163606.6	-6.54603	0.00591365	0.0737083	protein_coding	KNOWN	CD200R1
ENSG00000100599.11	-2.83277	0.00591426	0.0737083	protein_coding	KNOWN	RIN3
ENSG00000077942.13	-0.890808	0.00592359	0.0737873	protein_coding	KNOWN	FBLN1
ENSG00000145113.17	4.67078	0.00598085	0.074463	protein_coding	KNOWN	MUC4
ENSG00000133131.9	-2.33591	0.00598874	0.0745235	protein_coding	KNOWN	MORC4
ENSG00000107651.8	-1.52282	0.00601785	0.0748479	protein_coding	KNOWN	SEC23IP
ENSG00000111752.5	1.40599	0.00603019	0.0749637	protein_coding	KNOWN	PHC1
ENSG00000127399.10	-1.7262	0.00604296	0.0750612	protein_coding	KNOWN	LRRC61
ENSG00000089682.12	2.04242	0.00604414	0.0750612	protein_coding	KNOWN	RBM41
ENSG00000140548.5	-1.7864	0.00605452	0.0751405	protein_coding	KNOWN	ZNF710
ENSG00000162551.9	2.90336	0.00605662	0.0751405	protein_coding	KNOWN	ALPL
ENSG00000197969.6	-0.699734	0.00606655	0.0752258	protein_coding	KNOWN	VPS13A
ENSG00000048649.9	0.787941	0.00608269	0.075388	protein_coding	KNOWN	RSF1
ENSG00000113657.8	1.70947	0.00609148	0.075459	protein_coding	KNOWN	DPYSL3
ENSG00000100568.6	-1.59223	0.00609804	0.0755023	protein_coding	KNOWN	VTI1B
ENSG00000196826.7	6.9888	0.00610712	0.0755767	protein_coding	PUTATIVE	ZNF709
ENSG00000204386.5	-2.32875	0.00611348	0.0756175	protein_coding	KNOWN	NEU1
ENSG00000178057.9	-2.09915	0.00612805	0.0757597	protein_coding	KNOWN	NDUFAF3
ENSG00000187764.7	1.93281	0.00614782	0.075966	protein_coding	KNOWN	SEMA4D
ENSG00000180914.6	4.80047	0.00615787	0.076052	protein_coding	KNOWN	OXTR
ENSG00000102053.11	2.17778	0.00616301	0.0760774	protein_coding	KNOWN	ZC3H12B
ENSG00000152128.13	6.44309	0.00617497	0.0761868	protein_coding	KNOWN	TMEM163
[truncated: 22,642 more rows]

## Sheet: Supplemental Table S3 (B)
Supplemental Table S3 (B). Differential gene expression: hepatic cords v HBP
Gene-wise differential expression test results using EdgeR. FDR - False discovery rate. Log-fold change is positive for genes enriched in hepatic cords (versus HBP) and negative for genes enriched in HBP (versus hepatic cords).
gene i.d.	log-fold change	P Value	FDR	gene type	gene status	gene name
ENSG00000104327.3	-5.67475	4.62299e-48	1.13906e-43	protein_coding	KNOWN	CALB1
ENSG00000184697.5	-6.05876	1.47174e-38	1.81311e-34	protein_coding	KNOWN	CLDN6
ENSG00000077279.12	-4.1528	6.41364e-37	5.26753e-33	protein_coding	KNOWN	DCX
ENSG00000169213.5	-4.14284	9.3756e-37	5.77513e-33	protein_coding	KNOWN	RAB3B
ENSG00000139515.5	-8.2844	9.62171e-36	4.74139e-32	protein_coding	KNOWN	PDX1
ENSG00000113361.8	-5.45277	1.67344e-31	6.87199e-28	protein_coding	KNOWN	CDH6
ENSG00000175928.5	-4.36778	4.02606e-31	1.41712e-27	protein_coding	KNOWN	LRRN1
ENSG00000021826.10	4.38214	2.49106e-26	7.67216e-23	protein_coding	KNOWN	CPS1
ENSG00000100557.5	-3.04045	4.41984e-24	1.21e-20	protein_coding	KNOWN	C14orf105
ENSG00000153822.9	-5.68105	2.80187e-22	6.90352e-19	protein_coding	KNOWN	KCNJ16
ENSG00000170099.5	3.1034	1.58869e-21	3.55852e-18	protein_coding	KNOWN	SERPINA6
ENSG00000124766.4	-2.77953	1.92369e-21	3.94981e-18	protein_coding	KNOWN	SOX4
ENSG00000110427.10	-5.83493	1.05192e-20	1.99372e-17	protein_coding	KNOWN	KIAA1549L
ENSG00000108753.7	-3.19719	1.06859e-19	1.88064e-16	protein_coding	KNOWN	HNF1B
ENSG00000165238.12	-3.6558	1.15837e-19	1.90273e-16	protein_coding	KNOWN	WNK2
ENSG00000149256.10	-4.77566	1.4413e-19	2.21951e-16	protein_coding	KNOWN	TENM4
ENSG00000113161.11	2.8027	8.32568e-19	1.20669e-15	protein_coding	KNOWN	HMGCR
ENSG00000163586.5	3.38859	1.37703e-18	1.88493e-15	protein_coding	KNOWN	FABP1
ENSG00000135333.9	-4.08073	2.13846e-18	2.77313e-15	protein_coding	KNOWN	EPHA7
ENSG00000111249.8	-4.73118	2.263e-18	2.7879e-15	protein_coding	KNOWN	CUX2
ENSG00000077274.7	-9.53709	1.06135e-17	1.24527e-14	protein_coding	KNOWN	CAPN6
ENSG00000196565.7	3.18859	9.46776e-17	1.06035e-13	protein_coding	KNOWN	HBG2
ENSG00000163618.13	-3.61472	9.98908e-17	1.07009e-13	protein_coding	KNOWN	CADPS
ENSG00000166415.10	-3.01139	1.11723e-16	1.14697e-13	protein_coding	KNOWN	WDR72
ENSG00000125398.5	-3.64178	1.22543e-16	1.20774e-13	protein_coding	KNOWN	SOX9
ENSG00000151612.11	-2.91866	1.49898e-16	1.42051e-13	protein_coding	KNOWN	ZNF827
ENSG00000176887.5	-3.4404	3.64164e-16	3.3232e-13	protein_coding	KNOWN	SOX11
ENSG00000169862.14	-2.78246	5.20601e-16	4.5811e-13	protein_coding	KNOWN	CTNND2
ENSG00000080493.9	-3.12596	1.98033e-15	1.68253e-12	protein_coding	KNOWN	SLC4A4
ENSG00000146197.7	-3.7252	5.12741e-15	4.21114e-12	protein_coding	NOVEL	SCUBE3
ENSG00000122778.5	-2.40305	6.39712e-15	5.08448e-12	protein_coding	KNOWN	KIAA1549
ENSG00000115415.14	-2.42615	6.96284e-15	5.36117e-12	protein_coding	KNOWN	STAT1
ENSG00000185477.3	-6.22086	9.94865e-15	7.42803e-12	protein_coding	KNOWN	GPRIN3
ENSG00000188322.4	-3.24246	1.04014e-14	7.53768e-12	protein_coding	KNOWN	SBK1
ENSG00000052802.8	2.39571	1.24652e-14	8.77518e-12	protein_coding	KNOWN	MSMO1
ENSG00000169710.6	2.60283	3.74728e-14	2.5647e-11	protein_coding	KNOWN	FASN
ENSG00000162738.5	-2.2826	4.74578e-14	3.16031e-11	protein_coding	KNOWN	VANGL2
ENSG00000135744.7	2.40763	5.15164e-14	3.3403e-11	protein_coding	KNOWN	AGT
ENSG00000117318.8	-3.23955	5.41369e-14	3.4202e-11	protein_coding	KNOWN	ID3
ENSG00000139354.6	-2.98081	6.77183e-14	4.17128e-11	protein_coding	KNOWN	GAS2L3
ENSG00000170522.5	2.14605	8.54055e-14	5.13245e-11	protein_coding	KNOWN	ELOVL6
ENSG00000165659.12	-4.15258	1.26817e-13	7.43962e-11	protein_coding	KNOWN	DACH1
ENSG00000177606.5	-2.23734	1.51344e-13	8.67204e-11	protein_coding	KNOWN	JUN
ENSG00000104413.11	-4.51084	1.96268e-13	1.09905e-10	protein_coding	KNOWN	ESRP1
ENSG00000150893.9	-3.5351	2.29134e-13	1.25458e-10	protein_coding	KNOWN	FREM2
ENSG00000206172.4	2.88886	3.4297e-13	1.83705e-10	protein_coding	KNOWN	HBA1
ENSG00000224916.3	3.29437	5.05835e-13	2.65176e-10	protein_coding	KNOWN	APOC2
ENSG00000107249.15	-2.90511	6.16377e-13	3.16394e-10	protein_coding	KNOWN	GLIS3
ENSG00000128052.8	5.95997	9.25187e-13	4.65218e-10	protein_coding	KNOWN	KDR
ENSG00000114126.13	-2.08732	1.91054e-12	9.41476e-10	protein_coding	KNOWN	TFDP2
ENSG00000256545.1	2.9685	2.07463e-12	1.00229e-09	pseudogene	NOVEL	AL139819.1
ENSG00000183248.6	-3.74073	2.72271e-12	1.29009e-09	protein_coding	NOVEL	FLJ22184
ENSG00000196338.8	-8.67741	5.25396e-12	2.4425e-09	protein_coding	KNOWN	NLGN3
ENSG00000019144.12	-2.87999	9.40053e-12	4.28925e-09	protein_coding	KNOWN	PHLDB1
ENSG00000211445.6	2.13171	9.94421e-12	4.45483e-09	protein_coding	KNOWN	GPX3
ENSG00000148702.10	-2.21417	1.1321e-11	4.98104e-09	protein_coding	KNOWN	HABP2
ENSG00000101194.13	3.50553	1.7412e-11	7.52658e-09	protein_coding	KNOWN	SLC17A9
ENSG00000148143.8	-2.40657	2.25758e-11	9.59045e-09	protein_coding	KNOWN	ZNF462
ENSG00000021300.7	-3.62245	2.65533e-11	1.10889e-08	protein_coding	KNOWN	PLEKHB1
ENSG00000188338.9	2.56312	7.56671e-11	3.10727e-08	lincRNA	KNOWN	SLC38A3
ENSG00000104081.9	-2.42523	7.95945e-11	3.21496e-08	protein_coding	KNOWN	BMF
ENSG00000185483.7	-2.291	9.71644e-11	3.86134e-08	protein_coding	KNOWN	ROR1
ENSG00000003436.10	1.83077	1.25478e-10	4.90739e-08	protein_coding	KNOWN	TFPI
ENSG00000152217.12	-1.74555	1.53273e-10	5.90077e-08	protein_coding	KNOWN	SETBP1
ENSG00000205922.4	-2.87084	1.8101e-10	6.86141e-08	protein_coding	KNOWN	ONECUT3
ENSG00000074181.4	-1.80438	2.30649e-10	8.61054e-08	protein_coding	KNOWN	NOTCH3
ENSG00000163631.12	3.0899	2.55336e-10	9.34865e-08	protein_coding	KNOWN	ALB
ENSG00000132855.4	2.95503	2.58009e-10	9.34865e-08	protein_coding	KNOWN	ANGPTL3
ENSG00000196975.9	-2.25829	2.67004e-10	9.53436e-08	protein_coding	KNOWN	ANXA4
ENSG00000148672.7	2.07476	3.20729e-10	1.12892e-07	protein_coding	KNOWN	GLUD1
ENSG00000170558.4	-1.74838	5.07845e-10	1.76237e-07	protein_coding	KNOWN	CDH2
ENSG00000153904.12	2.3975	5.32388e-10	1.82188e-07	protein_coding	KNOWN	DDAH1
ENSG00000172955.13	1.84256	5.85137e-10	1.94827e-07	protein_coding	KNOWN	ADH6
ENSG00000183775.4	-7.68093	5.79699e-10	1.94827e-07	protein_coding	KNOWN	KCTD16
ENSG00000160691.13	2.09838	6.02023e-10	1.97777e-07	protein_coding	KNOWN	SHC1
ENSG00000107562.12	1.78363	6.24408e-10	1.99803e-07	protein_coding	KNOWN	CXCL12
ENSG00000166188.2	-6.5227	6.22293e-10	1.99803e-07	protein_coding	KNOWN	ZNF319
ENSG00000184384.8	-1.88588	6.84864e-10	2.16338e-07	protein_coding	KNOWN	MAML2
ENSG00000109084.9	2.26782	7.67095e-10	2.39246e-07	protein_coding	KNOWN	TMEM97
ENSG00000123636.13	-1.95467	7.92476e-10	2.44073e-07	protein_coding	KNOWN	BAZ2B
ENSG00000078018.15	-4.77894	8.68772e-10	2.64268e-07	protein_coding	KNOWN	MAP2
ENSG00000112972.10	2.66486	9.1678e-10	2.7547e-07	protein_coding	KNOWN	HMGCS1
ENSG00000134369.11	-1.89542	1.51889e-09	4.50891e-07	protein_coding	KNOWN	NAV1
ENSG00000118271.5	2.60272	1.54623e-09	4.53542e-07	protein_coding	KNOWN	TTR
ENSG00000099937.6	1.87722	1.77405e-09	5.10882e-07	protein_coding	KNOWN	SERPIND1
ENSG00000115738.5	-2.00956	1.78318e-09	5.10882e-07	protein_coding	KNOWN	ID2
ENSG00000001630.11	2.35482	1.80556e-09	5.11346e-07	protein_coding	KNOWN	CYP51A1
ENSG00000162433.10	2.01769	1.92655e-09	5.39411e-07	protein_coding	KNOWN	AK4
ENSG00000188536.8	3.58	2.00198e-09	5.54233e-07	protein_coding	KNOWN	HBA2
ENSG00000157423.12	-2.33325	2.032e-09	5.56294e-07	protein_coding	KNOWN	HYDIN
ENSG00000185275.5	-2.14928	2.09745e-09	5.67902e-07	pseudogene	KNOWN	CD24P4
ENSG00000141485.11	2.16881	2.89451e-09	7.75195e-07	protein_coding	KNOWN	SLC13A5
ENSG00000067064.6	2.82555	3.05104e-09	8.08328e-07	protein_coding	KNOWN	IDI1
ENSG00000169856.6	-2.77624	4.40995e-09	1.15592e-06	protein_coding	KNOWN	ONECUT1
ENSG00000175899.10	2.87544	5.99455e-09	1.55473e-06	protein_coding	KNOWN	A2M
ENSG00000083307.6	-4.67498	6.4472e-09	1.65471e-06	protein_coding	KNOWN	GRHL2
ENSG00000142449.8	-4.0946	6.77612e-09	1.72121e-06	protein_coding	KNOWN	FBN3
ENSG00000177189.8	1.52332	7.32403e-09	1.84139e-06	protein_coding	KNOWN	RPS6KA3
ENSG00000156650.7	-1.60677	8.47046e-09	2.10812e-06	protein_coding	KNOWN	KAT6B
ENSG00000145321.8	-3.87941	8.59904e-09	2.11872e-06	protein_coding	KNOWN	GC
ENSG00000039537.9	-4.19621	9.3916e-09	2.26862e-06	protein_coding	KNOWN	C6
ENSG00000197410.7	-6.64467	9.33388e-09	2.26862e-06	protein_coding	KNOWN	DCHS2
ENSG00000151208.11	-1.78827	1.02474e-08	2.45132e-06	protein_coding	KNOWN	DLG5
ENSG00000118520.7	4.5082	1.04078e-08	2.46574e-06	protein_coding	KNOWN	ARG1
ENSG00000116830.5	4.93486	1.19172e-08	2.79644e-06	protein_coding	KNOWN	TTF2
ENSG00000152518.5	-1.98748	1.3811e-08	3.21027e-06	protein_coding	KNOWN	ZFP36L2
ENSG00000132507.13	1.86013	1.41791e-08	3.26503e-06	protein_coding	KNOWN	EIF5A
ENSG00000141448.4	-1.81832	1.59081e-08	3.62925e-06	protein_coding	KNOWN	GATA6
ENSG00000109193.6	-1.98259	1.62818e-08	3.68044e-06	protein_coding	KNOWN	SULT1E1
ENSG00000146039.6	-5.23446	1.90861e-08	4.2751e-06	protein_coding	KNOWN	SLC17A4
ENSG00000166342.14	-5.10696	2.12179e-08	4.70981e-06	protein_coding	KNOWN	NETO1
ENSG00000111885.5	1.71287	2.28283e-08	5.02201e-06	protein_coding	KNOWN	MAN1A1
ENSG00000120693.9	-3.26703	2.36752e-08	5.16225e-06	protein_coding	KNOWN	SMAD9
ENSG00000012822.10	-1.54137	2.48447e-08	5.32302e-06	protein_coding	KNOWN	CALCOCO1
ENSG00000102554.8	-2.8306	2.48249e-08	5.32302e-06	protein_coding	KNOWN	KLF5
ENSG00000136011.10	5.7801	2.60635e-08	5.53602e-06	protein_coding	KNOWN	STAB2
ENSG00000174718.7	-1.70937	2.68349e-08	5.65116e-06	protein_coding	KNOWN	KIAA1551
ENSG00000204444.6	1.85414	3.05312e-08	6.37506e-06	protein_coding	KNOWN	APOM
ENSG00000172318.3	-7.95972	3.14792e-08	6.51777e-06	protein_coding	KNOWN	B3GALT1
ENSG00000185070.6	-2.86339	3.6051e-08	7.40216e-06	protein_coding	KNOWN	FLRT2
ENSG00000172893.10	1.61015	3.82881e-08	7.79653e-06	protein_coding	KNOWN	DHCR7
ENSG00000213934.5	3.88048	3.99084e-08	8.05986e-06	protein_coding	KNOWN	HBG1
ENSG00000197415.7	-8.18714	4.05565e-08	8.12415e-06	protein_coding	KNOWN	VEPH1
ENSG00000038427.11	-3.0087	4.25241e-08	8.4496e-06	protein_coding	KNOWN	VCAN
ENSG00000168672.3	-4.33848	4.31153e-08	8.49423e-06	protein_coding	KNOWN	FAM84B
ENSG00000165929.8	-7.78963	4.34382e-08	8.49423e-06	protein_coding	KNOWN	TC2N
ENSG00000147255.13	2.22935	4.54222e-08	8.74342e-06	protein_coding	KNOWN	IGSF1
ENSG00000155660.6	1.72551	4.52161e-08	8.74342e-06	protein_coding	KNOWN	PDIA4
ENSG00000019991.11	3.53966	4.68154e-08	8.94174e-06	protein_coding	KNOWN	HGF
ENSG00000183833.12	-4.731	4.92814e-08	9.34034e-06	protein_coding	KNOWN	MAATS1
ENSG00000101680.9	-1.91201	5.02257e-08	9.424e-06	protein_coding	KNOWN	LAMA1
ENSG00000260512.1	-4.29027	5.04878e-08	9.424e-06	sense_overlapping	NOVEL	RP13-259F12.2
ENSG00000196782.7	-1.67925	5.25976e-08	9.67128e-06	protein_coding	KNOWN	MAML3
ENSG00000120549.11	-1.74617	5.24996e-08	9.67128e-06	protein_coding	KNOWN	KIAA1217
ENSG00000134769.17	-2.94439	6.09442e-08	1.1123e-05	protein_coding	KNOWN	DTNA
ENSG00000204681.5	-2.0841	7.95084e-08	1.44045e-05	protein_coding	KNOWN	GABBR1
ENSG00000154080.8	-4.14696	8.16014e-08	1.46757e-05	protein_coding	KNOWN	CHST9
ENSG00000157657.10	-1.52046	9.31617e-08	1.66334e-05	protein_coding	KNOWN	ZNF618
ENSG00000196177.7	1.85308	9.74471e-08	1.72734e-05	protein_coding	KNOWN	ACADSB
ENSG00000250742.1	-4.54592	1.15964e-07	2.04088e-05	lincRNA	NOVEL	RP11-834C11.4
ENSG00000137166.10	-1.65003	1.19225e-07	2.0834e-05	protein_coding	KNOWN	FOXP4
ENSG00000092421.12	-1.73339	1.33434e-07	2.31526e-05	protein_coding	KNOWN	SEMA6A
ENSG00000142611.11	-3.92645	1.36161e-07	2.34607e-05	protein_coding	KNOWN	PRDM16
ENSG00000058262.5	1.81796	1.6845e-07	2.85081e-05	protein_coding	KNOWN	SEC61A1
ENSG00000136240.5	1.65362	1.68927e-07	2.85081e-05	protein_coding	KNOWN	KDELR2
ENSG00000106261.12	-1.72447	1.67588e-07	2.85081e-05	protein_coding	KNOWN	ZKSCAN1
ENSG00000114850.2	1.4498	1.82898e-07	3.0656e-05	protein_coding	KNOWN	SSR3
ENSG00000068366.14	1.77277	1.86749e-07	3.08798e-05	protein_coding	KNOWN	ACSL4
ENSG00000066654.8	-2.69651	1.87993e-07	3.08798e-05	protein_coding	KNOWN	THUMPD1
ENSG00000110723.7	-3.04595	1.87356e-07	3.08798e-05	protein_coding	KNOWN	EXPH5
ENSG00000108821.8	1.88369	1.95916e-07	3.1968e-05	protein_coding	KNOWN	COL1A1
ENSG00000092964.11	-1.56338	2.11423e-07	3.38264e-05	protein_coding	KNOWN	DPYSL2
ENSG00000136383.6	-1.69637	2.09609e-07	3.38264e-05	protein_coding	KNOWN	ALPK3
ENSG00000164199.11	-2.9085	2.10651e-07	3.38264e-05	protein_coding	KNOWN	GPR98
ENSG00000268387.1	2.1328	2.14977e-07	3.3954e-05	protein_coding	KNOWN	AL590714.1
ENSG00000124006.9	-2.0116	2.13744e-07	3.3954e-05	protein_coding	KNOWN	OBSL1
ENSG00000167614.8	-4.09354	2.37262e-07	3.7235e-05	protein_coding	KNOWN	TTYH1
ENSG00000067369.8	-1.53628	2.55909e-07	3.99073e-05	protein_coding	KNOWN	TP53BP1
ENSG00000130449.5	-2.56971	2.58586e-07	4.00711e-05	protein_coding	KNOWN	ZSWIM6
ENSG00000137693.9	-1.37119	2.64706e-07	4.0763e-05	protein_coding	KNOWN	YAP1
ENSG00000105855.4	-5.2624	2.7024e-07	4.13568e-05	protein_coding	KNOWN	ITGB8
ENSG00000116016.9	2.99726	2.74553e-07	4.17575e-05	protein_coding	KNOWN	EPAS1
ENSG00000049089.9	-4.90961	2.83605e-07	4.28696e-05	protein_coding	KNOWN	COL9A2
ENSG00000075223.9	-3.14945	2.91263e-07	4.34935e-05	protein_coding	KNOWN	SEMA3C
ENSG00000188064.5	-7.86904	2.89656e-07	4.34935e-05	protein_coding	KNOWN	WNT7B
ENSG00000125148.6	2.51848	3.10163e-07	4.57611e-05	protein_coding	KNOWN	MT2A
ENSG00000168280.12	-5.54013	3.09531e-07	4.57611e-05	protein_coding	KNOWN	KIF5C
ENSG00000261604.1	3.28853	3.14109e-07	4.57948e-05	antisense	NOVEL	CTD-2636A23.2
ENSG00000052126.10	-1.76171	3.12543e-07	4.57948e-05	protein_coding	KNOWN	PLEKHA5
ENSG00000091583.6	4.13675	3.63411e-07	5.26711e-05	protein_coding	KNOWN	APOH
ENSG00000116128.5	-1.49249	3.69218e-07	5.31997e-05	protein_coding	KNOWN	BCL9
ENSG00000123983.9	1.69539	3.80512e-07	5.45084e-05	protein_coding	KNOWN	ACSL3
ENSG00000113296.10	5.34336	4.03115e-07	5.70825e-05	protein_coding	KNOWN	THBS4
ENSG00000182199.6	2.64332	4.01553e-07	5.70825e-05	protein_coding	KNOWN	SHMT2
ENSG00000138207.7	2.3588	4.56619e-07	6.42894e-05	protein_coding	KNOWN	RBP4
ENSG00000136044.7	-2.00577	4.7654e-07	6.67129e-05	protein_coding	KNOWN	APPL2
ENSG00000169439.6	1.40963	5.00783e-07	6.97107e-05	protein_coding	KNOWN	SDC2
ENSG00000108518.7	1.57978	5.19083e-07	7.18522e-05	protein_coding	KNOWN	PFN1
ENSG00000135318.7	3.24791	5.22862e-07	7.1971e-05	protein_coding	KNOWN	NT5E
ENSG00000197461.8	-5.02902	5.48393e-07	7.50658e-05	protein_coding	KNOWN	PDGFA
ENSG00000079459.7	1.7647	5.63562e-07	7.6716e-05	protein_coding	KNOWN	FDFT1
ENSG00000132849.14	-1.57008	6.18263e-07	8.36999e-05	protein_coding	KNOWN	INADL
ENSG00000139132.10	-2.35214	6.622e-07	8.91582e-05	protein_coding	KNOWN	FGD4
ENSG00000153558.9	-7.66555	6.7583e-07	9.04988e-05	protein_coding	KNOWN	FBXL2
ENSG00000118137.5	1.58761	7.64741e-07	0.000101851	protein_coding	KNOWN	APOA1
ENSG00000055957.6	2.78595	8.20763e-07	0.000108725	protein_coding	KNOWN	ITIH1
ENSG00000117139.11	-1.62468	8.80853e-07	0.000116061	protein_coding	KNOWN	KDM5B
ENSG00000196562.10	-1.34589	9.31985e-07	0.000122145	protein_coding	KNOWN	SULF2
ENSG00000181163.9	1.43466	9.39003e-07	0.000122413	protein_coding	KNOWN	NPM1
ENSG00000229314.4	4.8051	1.12759e-06	0.000145699	protein_coding	KNOWN	ORM1
ENSG00000259976.1	-2.94423	1.12945e-06	0.000145699	lincRNA	NOVEL	RP11-553L6.5
ENSG00000119535.13	2.97173	1.16861e-06	0.000149966	protein_coding	KNOWN	CSF3R
ENSG00000179978.10	-3.91677	1.18475e-06	0.000151249	pseudogene	KNOWN	RP11-1319K7.1
ENSG00000198734.6	1.95458	1.20505e-06	0.000153048	protein_coding	KNOWN	F5
ENSG00000170500.8	-5.94539	1.21514e-06	0.000153537	protein_coding	KNOWN	LONRF2
ENSG00000086598.5	1.38676	1.23367e-06	0.000155084	protein_coding	KNOWN	TMED2
ENSG00000136305.6	3.55645	1.24811e-06	0.000156102	protein_coding	KNOWN	CIDEB
ENSG00000152284.4	-1.50724	1.30192e-06	0.00016201	protein_coding	KNOWN	TCF7L1
ENSG00000114315.3	-2.54079	1.39481e-06	0.000172697	protein_coding	KNOWN	HES1
ENSG00000131477.6	4.20175	1.75108e-06	0.000215724	protein_coding	KNOWN	RAMP2
ENSG00000147065.11	2.73967	1.79224e-06	0.000219697	protein_coding	KNOWN	MSN
ENSG00000065978.13	1.39004	1.87866e-06	0.00022915	protein_coding	KNOWN	YBX1
ENSG00000261012.1	3.27027	1.92593e-06	0.000233759	lincRNA	NOVEL	RP11-116D2.1
ENSG00000088808.12	-2.18456	1.95207e-06	0.00023577	protein_coding	KNOWN	PPP1R13B
ENSG00000108179.8	2.95523	2.02373e-06	0.000243233	protein_coding	KNOWN	PPIF
ENSG00000165495.10	-3.10796	2.07121e-06	0.00024773	protein_coding	KNOWN	PKNOX2
ENSG00000189339.7	-1.29558	2.11378e-06	0.000250017	protein_coding	KNOWN	SLC35E2B
ENSG00000077782.15	-1.66537	2.1154e-06	0.000250017	protein_coding	KNOWN	FGFR1
ENSG00000182132.8	-6.04546	2.12076e-06	0.000250017	protein_coding	KNOWN	KCNIP1
ENSG00000169715.10	2.59161	2.24924e-06	0.0002639	protein_coding	KNOWN	MT1E
ENSG00000234899.4	-7.13601	2.30121e-06	0.000268718	lincRNA	NOVEL	AC005152.2
ENSG00000166710.12	3.30738	2.45734e-06	0.000285596	protein_coding	KNOWN	B2M
ENSG00000196233.6	-1.26889	2.49911e-06	0.000289088	protein_coding	KNOWN	LCOR
ENSG00000113013.8	1.52337	2.63477e-06	0.000303355	protein_coding	KNOWN	HSPA9
ENSG00000205517.8	-3.01036	2.67706e-06	0.000306791	protein_coding	KNOWN	RGL3
ENSG00000249437.3	-1.53983	2.74293e-06	0.000312884	protein_coding	KNOWN	NAIP
ENSG00000166145.9	-4.37579	2.86416e-06	0.000325208	protein_coding	KNOWN	SPINT1
ENSG00000067141.12	-1.32717	2.94067e-06	0.000330391	protein_coding	KNOWN	NEO1
ENSG00000197122.7	-1.97982	2.95004e-06	0.000330391	protein_coding	KNOWN	SRC
ENSG00000136895.12	-7.1178	2.93965e-06	0.000330391	protein_coding	KNOWN	GARNL3
ENSG00000257923.3	-1.27614	3.07283e-06	0.000342586	protein_coding	KNOWN	CUX1
ENSG00000124942.8	1.37393	3.08768e-06	0.000342691	protein_coding	KNOWN	AHNAK
ENSG00000054690.9	-1.44796	3.22033e-06	0.000355811	protein_coding	KNOWN	PLEKHH1
ENSG00000083097.9	-2.52598	3.72219e-06	0.000409424	protein_coding	KNOWN	DOPEY1
ENSG00000039068.13	-1.51825	3.92618e-06	0.000428041	protein_coding	KNOWN	CDH1
ENSG00000114019.10	-3.24028	3.9146e-06	0.000428041	protein_coding	KNOWN	AMOTL2
ENSG00000101384.6	-2.5463	4.02736e-06	0.000437137	protein_coding	KNOWN	JAG1
ENSG00000188647.8	-1.33126	4.08592e-06	0.000441548	protein_coding	KNOWN	PTAR1
ENSG00000125844.10	1.56769	4.16623e-06	0.000446311	protein_coding	KNOWN	RRBP1
ENSG00000141736.8	-1.84838	4.15701e-06	0.000446311	protein_coding	KNOWN	ERBB2
ENSG00000164692.13	3.39737	4.19737e-06	0.000447702	protein_coding	KNOWN	COL1A2
ENSG00000262820.1	-4.88603	4.24451e-06	0.000449607	3prime_overlapping_ncrna	NOVEL	RP11-615I2.7
ENSG00000057704.6	-5.41673	4.25173e-06	0.000449607	protein_coding	KNOWN	TMCC3
ENSG00000158887.11	-6.21211	4.43575e-06	0.000467062	protein_coding	KNOWN	MPZ
ENSG00000213096.5	-1.35141	4.60254e-06	0.000482561	protein_coding	KNOWN	ZNF254
ENSG00000055163.14	-2.81105	4.65128e-06	0.000485605	protein_coding	KNOWN	CYFIP2
ENSG00000008394.7	2.5895	4.74174e-06	0.000489782	protein_coding	KNOWN	MGST1
ENSG00000144381.12	1.54144	4.72789e-06	0.000489782	protein_coding	KNOWN	HSPD1
ENSG00000078114.13	-5.77253	4.75092e-06	0.000489782	protein_coding	KNOWN	NEBL
ENSG00000168769.8	-1.34148	4.77481e-06	0.000490193	protein_coding	KNOWN	TET2
ENSG00000132639.8	-3.31923	4.81193e-06	0.000491955	protein_coding	KNOWN	SNAP25
ENSG00000172164.9	1.57682	4.84777e-06	0.000493572	protein_coding	KNOWN	SNTB1
ENSG00000101412.9	7.68705	4.89086e-06	0.000495909	protein_coding	KNOWN	E2F1
ENSG00000118971.3	-1.92035	4.92497e-06	0.000496729	protein_coding	KNOWN	CCND2
ENSG00000074855.6	-3.95087	4.93927e-06	0.000496729	protein_coding	KNOWN	ANO8
ENSG00000188559.8	-1.22732	5.01243e-06	0.000502038	protein_coding	KNOWN	RALGAPA2
ENSG00000138758.7	1.24719	5.20663e-06	0.000519377	protein_coding	KNOWN	SEPT11
ENSG00000095303.10	7.991	5.38436e-06	0.000534941	protein_coding	KNOWN	PTGS1
ENSG00000060982.10	2.0031	5.4307e-06	0.000537377	protein_coding	KNOWN	BCAT1
ENSG00000138293.15	1.22018	5.5411e-06	0.000546108	protein_coding	KNOWN	NCOA4
ENSG00000147526.14	1.96843	5.56454e-06	0.000546234	protein_coding	KNOWN	TACC1
ENSG00000149452.11	-7.16195	5.74221e-06	0.000561437	protein_coding	KNOWN	SLC22A8
ENSG00000175155.4	-1.78343	6.06998e-06	0.000591139	protein_coding	KNOWN	YPEL2
ENSG00000165115.9	-4.40898	6.20221e-06	0.000601639	protein_coding	KNOWN	KIF27
ENSG00000196123.8	-2.39009	6.63497e-06	0.000641095	protein_coding	KNOWN	KIAA0895L
ENSG00000185219.11	-1.19632	6.85497e-06	0.000658445	protein_coding	KNOWN	ZNF445
ENSG00000145147.14	-2.85469	6.86799e-06	0.000658445	protein_coding	KNOWN	SLIT2
ENSG00000080293.5	-6.67677	6.92283e-06	0.00066113	protein_coding	KNOWN	SCTR
ENSG00000171848.8	2.68176	7.15355e-06	0.000680526	protein_coding	KNOWN	RRM2
ENSG00000163191.5	2.79844	7.32918e-06	0.000691891	protein_coding	KNOWN	S100A11
ENSG00000126970.11	-2.64367	7.31827e-06	0.000691891	protein_coding	KNOWN	ZC4H2
ENSG00000162989.3	-3.46452	7.72156e-06	0.00072615	protein_coding	KNOWN	KCNJ3
ENSG00000120057.4	-7.9114	7.79614e-06	0.000730377	protein_coding	KNOWN	SFRP5
ENSG00000004779.5	7.66372	7.97967e-06	0.000744739	protein_coding	KNOWN	NDUFAB1
ENSG00000062282.9	7.96552	8.26788e-06	0.000768726	protein_coding	KNOWN	DGAT2
ENSG00000175334.3	1.45544	8.33559e-06	0.000769215	protein_coding	KNOWN	BANF1
ENSG00000158163.10	-3.47981	8.31513e-06	0.000769215	protein_coding	KNOWN	DZIP1L
ENSG00000259974.1	-1.34111	8.39399e-06	0.000771715	lincRNA	KNOWN	LINC00261
ENSG00000108055.9	-1.20063	8.4618e-06	0.000775057	protein_coding	KNOWN	SMC3
ENSG00000113805.8	-4.1275	8.62204e-06	0.000783906	protein_coding	KNOWN	CNTN3
ENSG00000167535.3	-5.38625	8.61358e-06	0.000783906	protein_coding	KNOWN	CACNB3
ENSG00000149485.11	1.91604	8.82312e-06	0.000799238	protein_coding	KNOWN	FADS1
ENSG00000170145.4	-1.44106	8.98833e-06	0.000810925	protein_coding	KNOWN	SIK2
ENSG00000163623.4	-6.22041	9.01796e-06	0.000810925	protein_coding	KNOWN	NKX6-1
ENSG00000146038.7	-1.79409	9.13163e-06	0.000818161	protein_coding	KNOWN	DCDC2
ENSG00000078898.6	4.90593	9.29387e-06	0.000826684	protein_coding	KNOWN	BPIFB2
ENSG00000182985.9	-1.55089	9.26682e-06	0.000826684	protein_coding	KNOWN	CADM1
ENSG00000155011.4	-6.38385	9.69876e-06	0.000859597	protein_coding	KNOWN	DKK2
ENSG00000130787.9	-3.34923	9.97228e-06	0.000880671	protein_coding	KNOWN	HIP1R
ENSG00000112379.8	-2.80081	1.01768e-05	0.000895524	protein_coding	KNOWN	KIAA1244
ENSG00000196268.7	-2.37555	1.02708e-05	0.000900579	protein_coding	KNOWN	ZNF493
ENSG00000204406.7	-1.58088	1.05253e-05	0.000919616	protein_coding	KNOWN	MBD5
ENSG00000162522.6	-1.44801	1.07828e-05	0.000938786	protein_coding	KNOWN	KIAA1522
ENSG00000131473.12	1.29441	1.08324e-05	0.000939786	protein_coding	KNOWN	ACLY
ENSG00000132142.15	1.32411	1.10348e-05	0.000953989	protein_coding	KNOWN	ACACA
ENSG00000147130.9	-1.30572	1.11544e-05	0.000960958	protein_coding	KNOWN	ZMYM3
ENSG00000113657.8	-2.76281	1.13199e-05	0.000968441	protein_coding	KNOWN	DPYSL3
ENSG00000131398.9	-3.07777	1.13104e-05	0.000968441	protein_coding	KNOWN	KCNC3
ENSG00000183091.14	-2.64415	1.14785e-05	0.000978612	protein_coding	KNOWN	NEB
ENSG00000164220.5	4.28687	1.15856e-05	0.000980914	protein_coding	KNOWN	F2RL2
ENSG00000173064.5	-1.20576	1.15816e-05	0.000980914	protein_coding	KNOWN	HECTD4
ENSG00000081479.8	-4.2018	1.16249e-05	0.000980914	protein_coding	KNOWN	LRP2
ENSG00000102935.7	-1.83844	1.17058e-05	0.000984365	protein_coding	KNOWN	ZNF423
ENSG00000118705.12	1.2307	1.19693e-05	0.00100307	protein_coding	KNOWN	RPN2
ENSG00000130226.12	-7.07035	1.20097e-05	0.00100307	protein_coding	KNOWN	DPP6
ENSG00000186472.14	-1.43418	1.23466e-05	0.00102773	protein_coding	KNOWN	PCLO
ENSG00000153404.9	-2.73503	1.36097e-05	0.00112527	protein_coding	KNOWN	PLEKHG4B
ENSG00000176928.4	-5.0934	1.35863e-05	0.00112527	protein_coding	KNOWN	GCNT4
ENSG00000174640.8	-2.04256	1.43353e-05	0.00118129	protein_coding	KNOWN	SLCO2A1
ENSG00000117601.9	5.68178	1.47722e-05	0.00121324	protein_coding	KNOWN	SERPINC1
ENSG00000103187.5	1.78835	1.55211e-05	0.00127052	protein_coding	KNOWN	COTL1
ENSG00000109046.10	-1.70114	1.58126e-05	0.00129008	protein_coding	KNOWN	WSB1
ENSG00000070614.9	-1.12635	1.61092e-05	0.00130995	protein_coding	KNOWN	NDST1
ENSG00000241749.2	-6.47877	1.64241e-05	0.00133116	pseudogene	KNOWN	RPSAP52
ENSG00000134824.9	1.93955	1.66033e-05	0.00134127	protein_coding	KNOWN	FADS2
ENSG00000224861.1	1.39477	1.68672e-05	0.00135446	pseudogene	KNOWN	YBX1P1
ENSG00000187323.7	-6.42675	1.68764e-05	0.00135446	protein_coding	KNOWN	DCC
ENSG00000185737.7	-2.48781	1.70975e-05	0.00136775	protein_coding	KNOWN	NRG3
ENSG00000108306.7	-2.77737	1.72256e-05	0.00137353	protein_coding	KNOWN	FBXL20
ENSG00000091129.14	-3.96488	1.72854e-05	0.00137385	protein_coding	KNOWN	NRCAM
ENSG00000196476.7	-3.00374	1.78752e-05	0.00141617	protein_coding	KNOWN	C20orf96
ENSG00000122034.8	3.01026	1.81628e-05	0.00143434	protein_coding	KNOWN	GTF3A
ENSG00000186480.8	3.45144	1.82388e-05	0.00143574	protein_coding	KNOWN	INSIG1
ENSG00000153944.6	-1.23106	1.85736e-05	0.00145744	protein_coding	KNOWN	MSI2
ENSG00000187244.5	-1.61392	1.86877e-05	0.00146173	protein_coding	KNOWN	BCAM
ENSG00000150687.6	-4.3627	1.88974e-05	0.00147346	protein_coding	KNOWN	PRSS23
ENSG00000131016.12	2.76046	1.92991e-05	0.00150003	protein_coding	KNOWN	AKAP12
ENSG00000197043.8	4.50831	1.99427e-05	0.00153159	protein_coding	KNOWN	ANXA6
ENSG00000118257.12	4.49071	1.9978e-05	0.00153159	protein_coding	KNOWN	NRP2
ENSG00000160285.9	2.48047	1.98767e-05	0.00153159	protein_coding	KNOWN	LSS
ENSG00000102678.6	-4.4481	2.00159e-05	0.00153159	protein_coding	KNOWN	FGF9
ENSG00000125845.5	-4.72491	1.99385e-05	0.00153159	protein_coding	KNOWN	BMP2
ENSG00000196586.8	-1.65014	2.05755e-05	0.00156953	protein_coding	KNOWN	MYO6
ENSG00000129595.7	-3.56443	2.15369e-05	0.0016378	protein_coding	KNOWN	EPB41L4A
ENSG00000104635.8	1.26839	2.17123e-05	0.00164606	protein_coding	KNOWN	SLC39A14
ENSG00000185619.13	-1.47222	2.29821e-05	0.00173698	protein_coding	KNOWN	PCGF3
ENSG00000165168.6	3.73909	2.37417e-05	0.0017889	protein_coding	KNOWN	CYBB
ENSG00000130829.12	1.37827	2.44969e-05	0.00184018	protein_coding	KNOWN	DUSP9
ENSG00000100106.15	-1.16223	2.46e-05	0.00184231	protein_coding	KNOWN	TRIOBP
ENSG00000114867.14	1.20988	2.48212e-05	0.00185324	protein_coding	KNOWN	EIF4G1
ENSG00000148248.8	1.5655	2.497e-05	0.00185872	protein_coding	KNOWN	SURF4
ENSG00000104833.6	-2.26724	2.67842e-05	0.00198776	protein_coding	KNOWN	TUBB4A
ENSG00000115339.9	-6.70497	2.81045e-05	0.00207948	protein_coding	KNOWN	GALNT3
ENSG00000174233.7	-2.15432	2.90057e-05	0.00213973	protein_coding	KNOWN	ADCY6
ENSG00000135144.3	-8.10049	2.9614e-05	0.00217809	protein_coding	KNOWN	DTX1
ENSG00000144867.6	2.83151	3.05932e-05	0.00224341	protein_coding	KNOWN	SRPRB
ENSG00000112306.7	1.16194	3.12468e-05	0.00228454	protein_coding	KNOWN	RPS12
ENSG00000067167.3	2.29309	3.17553e-05	0.00231485	protein_coding	KNOWN	TRAM1
ENSG00000167553.10	1.90432	3.1986e-05	0.00232479	protein_coding	KNOWN	TUBA1C
ENSG00000232561.2	-1.1226	3.27119e-05	0.00237056	pseudogene	KNOWN	GTF2IP1
ENSG00000163581.9	2.56519	3.32864e-05	0.00240511	protein_coding	KNOWN	SLC2A2
ENSG00000178772.6	2.86697	3.37231e-05	0.00242246	protein_coding	KNOWN	CPN2
ENSG00000116001.11	-1.19141	3.36259e-05	0.00242246	protein_coding	KNOWN	TIA1
ENSG00000176170.9	-8.16408	3.47888e-05	0.00249175	protein_coding	KNOWN	SPHK1
ENSG00000132003.5	-3.67132	3.50079e-05	0.00250017	protein_coding	KNOWN	ZSWIM4
ENSG00000205277.5	2.89272	3.53033e-05	0.00250674	protein_coding	KNOWN	MUC12
ENSG00000228474.1	1.31585	3.52948e-05	0.00250674	protein_coding	KNOWN	OST4
ENSG00000133935.6	1.52698	3.56197e-05	0.00252193	protein_coding	KNOWN	C14orf1
ENSG00000171557.12	1.24387	3.61721e-05	0.00255371	protein_coding	KNOWN	FGG
ENSG00000123384.9	1.44573	3.62983e-05	0.0025553	protein_coding	KNOWN	LRP1
ENSG00000137942.11	-1.5201	3.65135e-05	0.00256312	protein_coding	KNOWN	FNBP1L
ENSG00000169432.10	-2.77837	3.75833e-05	0.00263072	protein_coding	KNOWN	SCN9A
ENSG00000168916.10	-1.16154	3.77322e-05	0.00263366	protein_coding	KNOWN	ZNF608
ENSG00000181722.11	-2.43547	3.79632e-05	0.0026423	protein_coding	KNOWN	ZBTB20
ENSG00000130522.4	-1.18435	3.84558e-05	0.00266905	protein_coding	KNOWN	JUND
ENSG00000102755.6	5.30461	3.91975e-05	0.00271289	protein_coding	KNOWN	FLT1
ENSG00000132361.10	2.30748	4.03134e-05	0.0027823	protein_coding	KNOWN	KIAA0664
ENSG00000140557.6	-4.46005	4.06366e-05	0.00279678	protein_coding	KNOWN	ST8SIA2
ENSG00000074695.5	1.10491	4.19346e-05	0.00287807	protein_coding	KNOWN	LMAN1
ENSG00000038219.8	-1.13286	4.24539e-05	0.00290561	protein_coding	KNOWN	BOD1L1
ENSG00000115107.15	5.59529	4.28973e-05	0.00292783	protein_coding	KNOWN	STEAP3
ENSG00000198521.7	-1.50497	4.39683e-05	0.00299264	protein_coding	KNOWN	ZNF43
ENSG00000145192.8	3.16371	4.42585e-05	0.00300409	protein_coding	KNOWN	AHSG
ENSG00000259522.1	7.54631	4.44083e-05	0.00300598	protein_coding	NOVEL	RP11-468E2.2
ENSG00000171560.10	1.8885	4.48112e-05	0.00302494	protein_coding	KNOWN	FGA
ENSG00000196557.6	-2.47927	4.52152e-05	0.00304387	protein_coding	KNOWN	CACNA1H
ENSG00000120708.10	3.57078	4.54926e-05	0.0030542	protein_coding	KNOWN	TGFBI
ENSG00000164266.5	1.8714	4.65076e-05	0.00311386	protein_coding	KNOWN	SPINK1
ENSG00000163032.6	2.57014	4.88433e-05	0.0032577	protein_coding	KNOWN	VSNL1
ENSG00000114120.7	-1.15267	4.89204e-05	0.0032577	protein_coding	KNOWN	SLC25A36
ENSG00000183960.4	-7.21266	4.99625e-05	0.00331813	protein_coding	KNOWN	KCNH8
ENSG00000168502.13	-3.49386	5.06793e-05	0.00335669	protein_coding	KNOWN	SOGA2
ENSG00000168214.16	-1.33627	5.14249e-05	0.00338785	protein_coding	KNOWN	RBPJ
ENSG00000215386.5	-3.32263	5.13611e-05	0.00338785	lincRNA	KNOWN	LINC00478
ENSG00000196963.2	-7.94031	5.29499e-05	0.00347902	protein_coding	KNOWN	PCDHB16
ENSG00000149084.7	1.4965	5.31793e-05	0.0034848	protein_coding	KNOWN	HSD17B12
ENSG00000054793.9	-1.80822	5.4705e-05	0.00357527	protein_coding	KNOWN	ATP9A
ENSG00000172201.6	-3.66931	5.54509e-05	0.00361443	protein_coding	KNOWN	ID4
ENSG00000163053.6	-7.35867	5.57703e-05	0.00362566	protein_coding	KNOWN	SLC16A14
ENSG00000163872.10	-1.25845	5.68897e-05	0.0036887	protein_coding	KNOWN	YEATS2
ENSG00000116962.10	1.59194	5.72743e-05	0.00370389	protein_coding	KNOWN	NID1
ENSG00000167815.7	1.65664	5.77683e-05	0.00372605	protein_coding	KNOWN	PRDX2
ENSG00000120437.7	2.60088	5.83385e-05	0.00374323	protein_coding	KNOWN	ACAT2
ENSG00000132640.10	-1.29759	5.827e-05	0.00374323	protein_coding	KNOWN	BTBD3
ENSG00000151224.7	7.80587	5.93911e-05	0.00379103	protein_coding	KNOWN	MAT1A
ENSG00000120327.4	-7.27395	5.92915e-05	0.00379103	protein_coding	KNOWN	PCDHB14
ENSG00000228253.1	1.35371	6.11668e-05	0.00389429	protein_coding	KNOWN	MT-ATP8
ENSG00000005483.14	-1.14917	6.13493e-05	0.00389584	protein_coding	KNOWN	MLL5
ENSG00000258017.1	5.78245	6.39196e-05	0.00404863	antisense	NOVEL	RP11-386G11.10
ENSG00000120156.15	7.69758	6.45489e-05	0.004078	protein_coding	KNOWN	TEK
ENSG00000166794.4	1.19399	6.49437e-05	0.00409245	protein_coding	KNOWN	PPIB
ENSG00000157110.11	-1.04466	6.58684e-05	0.00414013	protein_coding	KNOWN	RBPMS
ENSG00000258399.1	3.36738	6.85212e-05	0.00429591	lincRNA	NOVEL	MEG8
ENSG00000249353.2	1.42345	6.97619e-05	0.0043626	pseudogene	KNOWN	RP11-65F13.1
ENSG00000110700.2	1.09955	7.00641e-05	0.00436541	protein_coding	KNOWN	RPS13
ENSG00000126016.9	-1.29742	7.01613e-05	0.00436541	protein_coding	KNOWN	AMOT
ENSG00000160712.8	4.53877	7.23646e-05	0.00449116	protein_coding	KNOWN	IL6R
ENSG00000004939.9	3.31137	7.28115e-05	0.00450754	protein_coding	KNOWN	SLC4A1
ENSG00000161944.11	1.53536	7.62209e-05	0.00470678	protein_coding	KNOWN	ASGR2
ENSG00000154556.13	-1.7041	7.72553e-05	0.00475873	protein_coding	KNOWN	SORBS2
ENSG00000138821.8	7.87023	7.94293e-05	0.00488044	protein_coding	KNOWN	SLC39A8
ENSG00000060709.9	-7.09384	7.96467e-05	0.00488163	protein_coding	KNOWN	RIMBP2
ENSG00000263203.1	7.78837	8.01405e-05	0.0048997	protein_coding	KNOWN	CHTF8
ENSG00000141084.5	-2.55207	8.08708e-05	0.00491994	protein_coding	KNOWN	RANBP10
ENSG00000129646.9	-7.14366	8.08126e-05	0.00491994	protein_coding	KNOWN	QRICH2
ENSG00000143036.12	-2.82045	8.11894e-05	0.00492716	protein_coding	KNOWN	SLC44A3
ENSG00000120586.4	4.50745	8.27643e-05	0.00500074	protein_coding	KNOWN	MRC1
ENSG00000163075.8	-4.52536	8.28078e-05	0.00500074	protein_coding	KNOWN	PCDP1
ENSG00000137766.12	-2.90958	8.39465e-05	0.00505711	protein_coding	KNOWN	UNC13C
ENSG00000113889.7	2.44542	8.48759e-05	0.00510063	protein_coding	KNOWN	KNG1
ENSG00000111331.8	7.61393	8.61446e-05	0.00515174	protein_coding	KNOWN	OAS3
ENSG00000100321.10	-2.71837	8.61111e-05	0.00515174	protein_coding	KNOWN	SYNGR1
ENSG00000152767.10	-1.54724	8.68173e-05	0.0051794	protein_coding	KNOWN	FARP1
ENSG00000114942.9	1.7007	8.752e-05	0.00520871	protein_coding	KNOWN	EEF1B2
ENSG00000126259.12	-4.93435	8.87332e-05	0.00526819	protein_coding	KNOWN	KIRREL2
ENSG00000155085.9	-4.11443	8.90342e-05	0.00527335	protein_coding	KNOWN	AKD1
ENSG00000165029.11	1.2705	9.16474e-05	0.00541511	protein_coding	KNOWN	ABCA1
ENSG00000120942.8	4.01405	9.19702e-05	0.00542118	protein_coding	KNOWN	UBIAD1
ENSG00000126522.11	4.00099	9.33366e-05	0.00548859	protein_coding	KNOWN	ASL
ENSG00000241399.2	1.9153	9.45174e-05	0.0055448	protein_coding	KNOWN	CD302
ENSG00000132510.6	-1.34718	9.49978e-05	0.00555974	protein_coding	KNOWN	KDM6B
ENSG00000136237.13	6.75196	9.67251e-05	0.00563406	protein_coding	KNOWN	RAPGEF5
ENSG00000164733.15	1.05458	9.66769e-05	0.00563406	protein_coding	KNOWN	CTSB
ENSG00000166147.9	3.20773	9.89961e-05	0.00574448	protein_coding	KNOWN	FBN1
ENSG00000142149.4	-2.28196	9.90869e-05	0.00574448	protein_coding	KNOWN	HUNK
ENSG00000151692.10	-2.30289	0.00010146	0.00586825	protein_coding	KNOWN	RNF144A
ENSG00000093217.5	2.20855	0.000101951	0.00586908	protein_coding	KNOWN	XYLB
ENSG00000196305.12	1.17316	0.00010178	0.00586908	protein_coding	KNOWN	IARS
ENSG00000004399.8	3.31052	0.000103309	0.00593342	protein_coding	KNOWN	PLXND1
ENSG00000127946.12	-1.17794	0.000104321	0.00597757	protein_coding	KNOWN	HIP1
ENSG00000119547.3	-1.98756	0.00010476	0.00598881	protein_coding	KNOWN	ONECUT2
ENSG00000151276.16	-1.33507	0.000105309	0.00600627	protein_coding	KNOWN	MAGI1
ENSG00000065361.8	-1.36643	0.000105686	0.00601387	protein_coding	KNOWN	ERBB3
ENSG00000182871.10	-1.48553	0.000106975	0.0060732	protein_coding	KNOWN	COL18A1
ENSG00000149269.5	-1.80085	0.000107809	0.00610643	protein_coding	KNOWN	PAK1
ENSG00000255114.1	3.56215	0.00010884	0.00614467	antisense	NOVEL	RP11-110I1.6
ENSG00000132698.9	-3.29528	0.000109133	0.00614467	protein_coding	KNOWN	RAB25
ENSG00000062038.9	-4.62977	0.000109232	0.00614467	protein_coding	KNOWN	CDH3
ENSG00000149418.5	-2.47497	0.000110497	0.00620165	protein_coding	KNOWN	ST14
ENSG00000185361.4	3.2837	0.00011075	0.00620174	protein_coding	KNOWN	TNFAIP8L1
ENSG00000170653.14	-1.01491	0.00011123	0.00621452	protein_coding	KNOWN	ATF7
ENSG00000138378.13	-5.41984	0.00011361	0.00633313	protein_coding	KNOWN	STAT4
ENSG00000103460.12	-1.54398	0.000116469	0.00647784	protein_coding	KNOWN	TOX3
ENSG00000198668.6	1.32209	0.000117003	0.00649288	protein_coding	KNOWN	CALM1
ENSG00000054654.11	-1.22463	0.000117699	0.00651684	protein_coding	KNOWN	SYNE2
ENSG00000139613.7	-1.00609	0.000119832	0.00660523	protein_coding	KNOWN	SMARCC2
ENSG00000143614.7	-1.17156	0.00011958	0.00660523	protein_coding	KNOWN	GATAD2B
ENSG00000088899.10	-2.79861	0.000120596	0.0066325	protein_coding	KNOWN	PROSAPIP1
ENSG00000049192.10	-3.40023	0.000122351	0.00671406	protein_coding	KNOWN	ADAMTS6
ENSG00000122121.6	4.45121	0.000124641	0.00682451	protein_coding	KNOWN	XPNPEP2
ENSG00000100146.12	-5.27016	0.000128037	0.00699492	protein_coding	KNOWN	SOX10
ENSG00000106591.3	4.53674	0.000128598	0.00700605	protein_coding	KNOWN	MRPL32
ENSG00000204175.4	-5.00239	0.00012881	0.00700605	protein_coding	KNOWN	GPRIN2
ENSG00000185624.8	1.33484	0.000130852	0.00710146	protein_coding	KNOWN	P4HB
ENSG00000266777.1	-3.1506	0.000132594	0.00718018	pseudogene	KNOWN	SH3GL1P1
ENSG00000108829.9	2.47933	0.000133261	0.00720046	protein_coding	KNOWN	LRRC59
ENSG00000197969.6	1.0026	0.000134954	0.0072601	protein_coding	KNOWN	VPS13A
ENSG00000137819.9	-3.33141	0.000134826	0.0072601	protein_coding	KNOWN	PAQR5
ENSG00000118898.10	-3.74729	0.000135535	0.00727548	protein_coding	KNOWN	PPL
ENSG00000180263.9	-1.39193	0.000136546	0.00731383	protein_coding	KNOWN	FGD6
ENSG00000174807.3	3.08518	0.000144851	0.00773031	protein_coding	KNOWN	CD248
ENSG00000003989.12	1.29618	0.000144949	0.00773031	protein_coding	KNOWN	SLC7A2
ENSG00000147050.10	-1.11834	0.000145396	0.00773738	protein_coding	KNOWN	KDM6A
ENSG00000170348.4	1.12687	0.000147072	0.00780969	protein_coding	KNOWN	TMED10
ENSG00000146648.11	-1.00454	0.000149504	0.00792177	protein_coding	KNOWN	EGFR
ENSG00000139428.5	5.23173	0.000150507	0.00795782	protein_coding	KNOWN	MMAB
ENSG00000128641.13	-1.23129	0.000151592	0.00799804	protein_coding	KNOWN	MYO1B
ENSG00000073060.9	1.20448	0.000155814	0.00820323	protein_coding	KNOWN	SCARB1
ENSG00000106991.8	4.2054	0.000157878	0.00827649	protein_coding	KNOWN	ENG
ENSG00000142599.13	-1.49375	0.000157575	0.00827649	protein_coding	KNOWN	RERE
ENSG00000011426.6	2.07115	0.000160819	0.00838751	protein_coding	KNOWN	ANLN
ENSG00000213949.3	1.73417	0.000161357	0.00838751	protein_coding	KNOWN	ITGA1
ENSG00000134698.10	-2.41241	0.000161011	0.00838751	protein_coding	KNOWN	EIF2C4
ENSG00000253537.1	-7.64876	0.00016115	0.00838751	protein_coding	KNOWN	PCDHGA7
ENSG00000198753.7	-7.27927	0.000167522	0.00868963	protein_coding	KNOWN	PLXNB3
ENSG00000157741.9	-1.06927	0.00016817	0.0087049	protein_coding	KNOWN	UBN2
ENSG00000092853.9	4.13939	0.000168556	0.00870624	protein_coding	KNOWN	CLSPN
ENSG00000115548.12	-1.08091	0.000168902	0.00870624	protein_coding	KNOWN	KDM3A
ENSG00000097021.14	3.60254	0.000172333	0.00882766	protein_coding	KNOWN	ACOT7
ENSG00000026025.9	-1.04792	0.000172231	0.00882766	protein_coding	KNOWN	VIM
ENSG00000258830.1	-3.40608	0.000172265	0.00882766	processed_transcript	NOVEL	RP11-123K3.4
ENSG00000138759.13	-2.22167	0.000174896	0.00894037	protein_coding	KNOWN	FRAS1
ENSG00000167004.8	1.37805	0.000176152	0.00897656	protein_coding	KNOWN	PDIA3
ENSG00000144724.14	-1.1034	0.000176332	0.00897656	protein_coding	KNOWN	PTPRG
ENSG00000172159.11	-3.95948	0.000177296	0.00900701	protein_coding	KNOWN	FRMD3
ENSG00000187678.8	2.16726	0.000178057	0.00902707	protein_coding	KNOWN	SPRY4
ENSG00000186260.12	-1.14187	0.000182146	0.00920251	protein_coding	KNOWN	MKL2
ENSG00000052344.11	-5.65336	0.000182265	0.00920251	protein_coding	KNOWN	PRSS8
ENSG00000165185.10	-1.23791	0.000183055	0.0092235	protein_coding	KNOWN	KIAA1958
ENSG00000213931.1	2.8962	0.000184931	0.00929901	protein_coding	KNOWN	HBE1
ENSG00000145536.11	-4.51157	0.000186633	0.00936549	protein_coding	KNOWN	ADAMTS16
ENSG00000166441.8	0.975487	0.000189774	0.00950376	protein_coding	KNOWN	RPL27A
ENSG00000257073.1	6.61856	0.000193206	0.00965601	pseudogene	NOVEL	AC011933.1
ENSG00000137710.10	1.62809	0.000200271	0.00998883	protein_coding	KNOWN	RDX
ENSG00000233476.2	1.16816	0.00020156	0.0100328	pseudogene	KNOWN	EEF1A1P6
ENSG00000164379.4	7.52549	0.000203372	0.0101026	protein_coding	KNOWN	FOXQ1
ENSG00000173611.11	-3.34712	0.000206476	0.0102361	protein_coding	KNOWN	SCAI
ENSG00000171604.7	-1.37131	0.000208529	0.0103172	protein_coding	KNOWN	CXXC5
ENSG00000143772.5	7.37531	0.000209709	0.0103341	protein_coding	KNOWN	ITPKB
ENSG00000140262.13	-1.03022	0.00020942	0.0103341	protein_coding	KNOWN	TCF12
ENSG00000109118.9	-1.01012	0.000211517	0.0103816	protein_coding	KNOWN	PHF12
ENSG00000237686.1	-7.67074	0.000211349	0.0103816	lincRNA	NOVEL	RP5-1120P11.1
ENSG00000157851.12	-4.08496	0.000212408	0.0104046	protein_coding	KNOWN	DPYSL5
ENSG00000128311.9	2.49318	0.000216294	0.010574	protein_coding	KNOWN	TST
ENSG00000245648.1	-6.40088	0.00022043	0.0107548	lincRNA	NOVEL	RP11-277P12.20
ENSG00000088387.13	-2.67362	0.00022314	0.0108628	protein_coding	KNOWN	DOCK9
ENSG00000165698.11	-5.77829	0.000223526	0.0108628	protein_coding	KNOWN	C9orf9
ENSG00000134072.6	4.85958	0.00022921	0.0111171	protein_coding	KNOWN	CAMK1
ENSG00000130208.5	2.0971	0.000233531	0.0112068	protein_coding	KNOWN	APOC1
ENSG00000196418.7	-1.24266	0.000231993	0.0112068	protein_coding	KNOWN	ZNF124
ENSG00000171016.7	-2.16677	0.000233787	0.0112068	protein_coding	KNOWN	PYGO1
ENSG00000162687.11	-2.22444	0.000231875	0.0112068	protein_coding	KNOWN	KCNT2
ENSG00000164488.6	-3.45445	0.000233515	0.0112068	protein_coding	KNOWN	DACT2
ENSG00000109956.8	-3.93192	0.000233034	0.0112068	protein_coding	KNOWN	B3GAT1
ENSG00000155380.7	1.79647	0.000239958	0.0114803	protein_coding	KNOWN	SLC16A1
ENSG00000158528.7	-2.005	0.000241994	0.0115552	protein_coding	KNOWN	PPP1R9A
ENSG00000143627.13	7.9156	0.000244283	0.0116195	protein_coding	KNOWN	PKLR
ENSG00000075415.8	1.05741	0.000244263	0.0116195	protein_coding	KNOWN	SLC25A3
ENSG00000117595.6	-5.93705	0.000245307	0.0116457	protein_coding	KNOWN	IRF6
ENSG00000154380.11	-1.19807	0.00024814	0.0117575	protein_coding	KNOWN	ENAH
ENSG00000100292.12	4.53763	0.000249709	0.0118092	protein_coding	KNOWN	HMOX1
ENSG00000104290.6	-1.98443	0.000252145	0.0119015	protein_coding	KNOWN	FZD3
ENSG00000124177.10	-1.04875	0.00025383	0.0119582	protein_coding	KNOWN	CHD6
ENSG00000115904.8	-1.08384	0.000254542	0.0119688	protein_coding	KNOWN	SOS1
ENSG00000079931.10	-7.21757	0.000260098	0.0122068	protein_coding	KNOWN	MOXD1
ENSG00000184939.9	3.76476	0.000264515	0.0123905	protein_coding	KNOWN	ZFP90
ENSG00000152620.8	1.89677	0.000267884	0.0124771	protein_coding	KNOWN	NADKD1
ENSG00000165280.11	1.31554	0.000267717	0.0124771	protein_coding	KNOWN	VCP
ENSG00000170776.15	-1.06225	0.000267832	0.0124771	protein_coding	KNOWN	AKAP13
ENSG00000048828.11	1.04994	0.000272954	0.0126893	protein_coding	KNOWN	FAM120A
ENSG00000180357.4	-1.22915	0.000276278	0.0128196	protein_coding	KNOWN	ZNF609
ENSG00000028203.13	-1.3885	0.000281869	0.0130545	protein_coding	KNOWN	VEZT
ENSG00000183840.5	5.02368	0.000289126	0.0133404	protein_coding	KNOWN	GPR39
ENSG00000116133.7	1.81828	0.00028896	0.0133404	protein_coding	KNOWN	DHCR24
ENSG00000128595.11	1.01513	0.000291547	0.013427	protein_coding	KNOWN	CALU
ENSG00000151468.9	3.89069	0.000293051	0.013446	protein_coding	KNOWN	CCDC3
ENSG00000196730.8	-1.14343	0.000292558	0.013446	protein_coding	KNOWN	DAPK1
ENSG00000163251.3	-1.64634	0.000294527	0.0134886	protein_coding	KNOWN	FZD5
ENSG00000115290.5	-2.21286	0.00029513	0.0134911	protein_coding	KNOWN	GRB14
ENSG00000134802.12	1.91457	0.000296215	0.0135156	protein_coding	KNOWN	SLC43A3
ENSG00000233328.3	3.25672	0.000299179	0.0136256	pseudogene	KNOWN	PFN1P1
ENSG00000110921.7	2.95052	0.000305894	0.0138801	protein_coding	KNOWN	MVK
ENSG00000111669.9	1.05156	0.000305451	0.0138801	protein_coding	KNOWN	TPI1
ENSG00000231013.1	-5.90849	0.000311361	0.0141022	antisense	NOVEL	AC013275.2
ENSG00000187955.7	3.35278	0.000312715	0.0141376	protein_coding	KNOWN	COL14A1
ENSG00000142632.11	-6.50315	0.000315725	0.0142475	protein_coding	KNOWN	ARHGEF19
ENSG00000074800.8	1.12907	0.000324185	0.0146025	protein_coding	KNOWN	ENO1
ENSG00000196083.5	-1.28401	0.000327809	0.0147388	protein_coding	KNOWN	IL1RAP
ENSG00000116539.6	-0.953033	0.000328666	0.0147504	protein_coding	KNOWN	ASH1L
ENSG00000141505.7	2.13089	0.000336137	0.0150583	protein_coding	KNOWN	ASGR1
ENSG00000165424.6	3.68792	0.000338343	0.0151297	protein_coding	KNOWN	ZCCHC24
ENSG00000152402.5	-3.19846	0.000339068	0.0151346	protein_coding	KNOWN	GUCY1A2
ENSG00000171680.16	-2.30981	0.000339757	0.0151379	protein_coding	KNOWN	PLEKHG5
ENSG00000244754.3	-1.0299	0.000345062	0.0153465	protein_coding	KNOWN	N4BP2L2
ENSG00000240801.1	2.88956	0.000346915	0.0153834	processed_transcript	PUTATIVE	AC132217.4
ENSG00000116649.5	1.28585	0.000347764	0.0153834	protein_coding	KNOWN	SRM
ENSG00000198040.6	-1.84511	0.000347634	0.0153834	protein_coding	KNOWN	ZNF84
ENSG00000189180.10	-1.06607	0.000359909	0.0158921	protein_coding	KNOWN	ZNF33A
ENSG00000254665.1	-7.72821	0.00036605	0.0161344	antisense	NOVEL	RP11-152H18.3
ENSG00000162105.9	-0.941063	0.000367333	0.0161481	protein_coding	KNOWN	SHANK2
ENSG00000185630.12	-1.32723	0.000367672	0.0161481	protein_coding	KNOWN	PBX1
ENSG00000185621.7	-2.69494	0.000369106	0.0161822	protein_coding	KNOWN	LMLN
ENSG00000024526.12	2.64645	0.000371119	0.0162416	protein_coding	KNOWN	DEPDC1
ENSG00000105426.10	-0.968805	0.000375087	0.0163861	protein_coding	KNOWN	PTPRS
ENSG00000148229.8	1.5143	0.000378091	0.0164881	protein_coding	KNOWN	POLE3
ENSG00000125810.9	3.6788	0.00037975	0.0165312	protein_coding	KNOWN	CD93
ENSG00000138768.9	1.16751	0.000399201	0.0173473	protein_coding	KNOWN	USO1
ENSG00000146700.8	-4.41319	0.000400481	0.0173723	protein_coding	KNOWN	SRCRB4D
ENSG00000152926.9	-2.05412	0.000406982	0.0176232	protein_coding	KNOWN	ZNF117
ENSG00000090905.13	-0.98604	0.000413503	0.0178742	protein_coding	KNOWN	TNRC6A
ENSG00000143126.6	-1.82317	0.000417258	0.0179735	protein_coding	KNOWN	CELSR2
ENSG00000146250.5	-6.43889	0.000417112	0.0179735	protein_coding	KNOWN	PRSS35
ENSG00000145687.11	-1.56226	0.000421509	0.0181249	protein_coding	KNOWN	SSBP2
ENSG00000125430.4	1.43019	0.000426177	0.0182937	protein_coding	KNOWN	HS3ST3B1
ENSG00000179091.4	3.61897	0.000429179	0.0183905	protein_coding	KNOWN	CYC1
ENSG00000005108.9	-2.79919	0.000432827	0.0185146	protein_coding	KNOWN	THSD7A
ENSG00000138315.8	2.97697	0.00043886	0.0186712	protein_coding	KNOWN	OIT3
ENSG00000100350.10	2.46422	0.000439517	0.0186712	protein_coding	KNOWN	FOXRED2
ENSG00000139990.13	-0.975455	0.000438905	0.0186712	protein_coding	KNOWN	DCAF5
ENSG00000178252.11	-2.29861	0.000438451	0.0186712	protein_coding	KNOWN	WDR6
ENSG00000198774.3	-6.32658	0.000449226	0.0190507	protein_coding	KNOWN	RASSF9
ENSG00000204305.9	-4.14335	0.000461426	0.0195345	protein_coding	KNOWN	AGER
ENSG00000111716.8	1.06067	0.000465793	0.0196518	protein_coding	KNOWN	LDHB
ENSG00000228508.2	-3.56117	0.000464997	0.0196518	lincRNA	PUTATIVE	RP11-183E9.3
ENSG00000164941.9	-1.97611	0.000468196	0.0197195	protein_coding	KNOWN	INTS8
ENSG00000122870.7	-2.05511	0.000469282	0.0197315	protein_coding	KNOWN	BICC1
ENSG00000176387.6	-2.9032	0.000470365	0.0197433	protein_coding	KNOWN	HSD11B2
ENSG00000165410.10	2.16594	0.000474937	0.0199013	protein_coding	KNOWN	CFL2
ENSG00000248445.1	-3.37256	0.000476097	0.0199161	antisense	NOVEL	CTB-118N6.3
ENSG00000040731.6	-3.35124	0.000478545	0.0199845	protein_coding	KNOWN	CDH10
ENSG00000164176.8	-2.09345	0.000480388	0.0200275	protein_coding	KNOWN	EDIL3
ENSG00000115541.6	1.85716	0.000483758	0.020134	protein_coding	KNOWN	HSPE1
ENSG00000136942.9	0.957055	0.000484899	0.0201474	protein_coding	KNOWN	RPL35
ENSG00000149809.10	2.48413	0.000487913	0.0202385	protein_coding	KNOWN	TM7SF2
ENSG00000117262.14	4.04961	0.00049217	0.0203808	protein_coding	KNOWN	GPR89A
ENSG00000074410.9	3.64953	0.000495106	0.020468	protein_coding	KNOWN	CA12
ENSG00000187783.7	-6.56721	0.000500696	0.0206644	protein_coding	KNOWN	TMEM72
ENSG00000146278.10	-1.07373	0.000505446	0.0208255	protein_coding	KNOWN	PNRC1
ENSG00000130508.6	-1.31929	0.000511573	0.0210296	protein_coding	KNOWN	PXDN
ENSG00000257653.1	-4.57225	0.000512105	0.0210296	antisense	NOVEL	RP11-579D7.2
ENSG00000143947.8	0.943065	0.000513678	0.0210591	protein_coding	KNOWN	RPS27A
ENSG00000148737.11	-1.03885	0.000519535	0.0212638	protein_coding	KNOWN	TCF7L2
ENSG00000225329.1	-6.35511	0.000522702	0.021358	lincRNA	NOVEL	RP11-325F22.5
ENSG00000104177.13	-1.98684	0.000524874	0.0213758	protein_coding	KNOWN	MYEF2
ENSG00000166257.4	-4.15482	0.000524285	0.0213758	protein_coding	KNOWN	SCN3B
ENSG00000079999.9	6.86906	0.000525843	0.02138	protein_coding	KNOWN	KEAP1
ENSG00000174059.12	3.14398	0.000533349	0.0216256	protein_coding	KNOWN	CD34
ENSG00000074657.9	-1.11051	0.00053364	0.0216256	protein_coding	KNOWN	ZNF532
ENSG00000152894.10	-0.89968	0.000542513	0.0219491	protein_coding	KNOWN	PTPRK
ENSG00000145198.10	-6.22169	0.000544183	0.0219806	protein_coding	KNOWN	VWA5B2
ENSG00000162981.12	-2.62315	0.000550822	0.0222123	protein_coding	KNOWN	FAM84A
ENSG00000118762.3	-1.90423	0.000556013	0.0223484	protein_coding	KNOWN	PKD2
ENSG00000133519.8	-2.48665	0.000555594	0.0223484	pseudogene	KNOWN	ZDHHC8P1
ENSG00000122786.14	0.989331	0.00055831	0.0224042	protein_coding	KNOWN	CALD1
ENSG00000146083.7	-1.04656	0.000561323	0.0224885	protein_coding	KNOWN	RNF44
ENSG00000174028.6	4.1711	0.000564768	0.0225167	pseudogene	KNOWN	FAM3C2
ENSG00000260404.2	-1.00488	0.000564727	0.0225167	processed_transcript	NOVEL	RP11-384K6.6
ENSG00000143079.7	-1.46814	0.000563998	0.0225167	protein_coding	KNOWN	CTTNBP2NL
ENSG00000060656.14	-2.52288	0.000566635	0.0225546	protein_coding	KNOWN	PTPRU
ENSG00000105953.10	2.11735	0.000573406	0.0227874	protein_coding	KNOWN	OGDH
ENSG00000167114.7	7.21899	0.000574439	0.0227916	protein_coding	KNOWN	SLC27A4
ENSG00000204262.7	2.68237	0.000576307	0.022829	protein_coding	KNOWN	COL5A2
ENSG00000103018.12	1.79258	0.00057834	0.0228361	protein_coding	KNOWN	CYB5B
ENSG00000161016.10	1.00432	0.000577513	0.0228361	protein_coding	KNOWN	RPL8
ENSG00000124224.11	-6.11981	0.00058427	0.0230333	protein_coding	KNOWN	PPP4R1L
ENSG00000124541.5	5.36152	0.00058714	0.0230726	protein_coding	KNOWN	RRP36
ENSG00000240342.2	0.938867	0.000587078	0.0230726	pseudogene	KNOWN	RPS2P5
ENSG00000164684.9	-1.25587	0.000590264	0.0231585	protein_coding	KNOWN	ZNF704
ENSG00000117592.8	1.11556	0.000591721	0.0231787	protein_coding	KNOWN	PRDX6
ENSG00000183010.12	3.29286	0.000593997	0.0232309	protein_coding	KNOWN	PYCR1
ENSG00000171877.14	-6.94224	0.000602172	0.0235133	protein_coding	KNOWN	FRMD5
ENSG00000126091.15	4.92069	0.000607362	0.0236465	protein_coding	KNOWN	ST3GAL3
ENSG00000119139.11	-1.42834	0.000607501	0.0236465	protein_coding	KNOWN	TJP2
ENSG00000159216.13	3.69326	0.00061827	0.0240277	protein_coding	KNOWN	RUNX1
ENSG00000183527.7	3.34546	0.000620107	0.0240611	protein_coding	KNOWN	PSMG1
ENSG00000167508.6	3.21318	0.000625293	0.0242242	protein_coding	KNOWN	MVD
ENSG00000095777.10	-3.1462	0.000628532	0.0243115	protein_coding	KNOWN	MYO3A
ENSG00000205268.6	-1.55905	0.000630182	0.0243371	protein_coding	KNOWN	PDE7A
ENSG00000153707.10	-1.56065	0.000646592	0.0249317	protein_coding	KNOWN	PTPRD
ENSG00000188994.8	-1.03903	0.000662909	0.025521	protein_coding	KNOWN	ZNF292
ENSG00000130702.9	-1.60993	0.000664368	0.0255372	protein_coding	KNOWN	LAMA5
ENSG00000105398.3	4.24952	0.000688825	0.0264361	protein_coding	KNOWN	SULT2A1
ENSG00000102710.14	-1.00822	0.000691623	0.0265022	protein_coding	KNOWN	FAM48A
ENSG00000116833.9	-0.933957	0.000695785	0.0266203	protein_coding	KNOWN	NR5A2
ENSG00000228589.2	6.87117	0.000698745	0.0266921	pseudogene	KNOWN	RP5-1053E7.1
ENSG00000100243.16	1.04863	0.000701024	0.0266963	protein_coding	KNOWN	CYB5R3
ENSG00000184304.10	-2.49179	0.000700114	0.0266963	protein_coding	KNOWN	PRKD1
ENSG00000161204.7	4.7487	0.000705225	0.0268149	protein_coding	KNOWN	ABCF3
ENSG00000232859.4	-6.89003	0.000707853	0.0268733	protein_coding	KNOWN	LYRM9
ENSG00000168772.9	-1.83828	0.000709815	0.0269063	protein_coding	KNOWN	CXXC4
ENSG00000247844.1	3.18085	0.000713183	0.026977	lincRNA	NOVEL	RP11-255B23.3
ENSG00000147955.11	1.56597	0.000713868	0.026977	protein_coding	KNOWN	SIGMAR1
ENSG00000125144.9	2.10483	0.000716843	0.0270066	protein_coding	KNOWN	MT1G
ENSG00000142949.12	-1.15817	0.000715847	0.0270066	protein_coding	KNOWN	PTPRF
ENSG00000138780.9	3.04595	0.00072539	0.0272869	protein_coding	KNOWN	GSTCD
ENSG00000105810.5	0.967533	0.000727642	0.0273299	protein_coding	KNOWN	CDK6
ENSG00000081803.11	3.0771	0.000740716	0.0277785	protein_coding	KNOWN	CADPS2
ENSG00000100504.11	2.28429	0.000747766	0.0280003	protein_coding	KNOWN	PYGL
ENSG00000225930.2	-2.83567	0.000761058	0.0284548	lincRNA	NOVEL	AC026150.5
ENSG00000251474.2	-3.21931	0.000768601	0.0286933	pseudogene	KNOWN	RPL32P3
ENSG00000168778.7	-2.93458	0.000790602	0.0294699	protein_coding	KNOWN	TCTN2
ENSG00000174943.5	2.80261	0.000807536	0.0300347	protein_coding	KNOWN	KCTD13
ENSG00000147649.5	1.63071	0.000808192	0.0300347	protein_coding	KNOWN	MTDH
ENSG00000145703.11	0.915617	0.000811004	0.0300939	protein_coding	KNOWN	IQGAP2
ENSG00000166037.6	-1.35271	0.000816982	0.0302701	protein_coding	KNOWN	CEP57
ENSG00000171502.10	-6.92123	0.000818274	0.0302725	protein_coding	KNOWN	COL24A1
ENSG00000197119.7	-2.0562	0.00082301	0.030402	protein_coding	KNOWN	SLC25A29
ENSG00000143995.13	-1.14424	0.000833137	0.03073	protein_coding	KNOWN	MEIS1
ENSG00000166450.7	-1.48909	0.000837996	0.0308631	protein_coding	KNOWN	PRTG
ENSG00000125166.8	2.13568	0.000844393	0.0310523	protein_coding	KNOWN	GOT2
ENSG00000140093.5	7.37063	0.000850053	0.0312138	protein_coding	KNOWN	SERPINA10
ENSG00000225746.3	2.14702	0.000852524	0.031258	lincRNA	NOVEL	AL132709.5
ENSG00000129422.9	1.59735	0.000857147	0.0313808	protein_coding	KNOWN	MTUS1
ENSG00000157764.7	-1.00065	0.000860065	0.0314409	protein_coding	KNOWN	BRAF
ENSG00000101493.6	-1.04141	0.000874887	0.0319353	protein_coding	KNOWN	ZNF516
ENSG00000106366.6	2.55506	0.000884401	0.0321733	protein_coding	KNOWN	SERPINE1
ENSG00000148400.9	-1.06989	0.000885323	0.0321733	protein_coding	KNOWN	NOTCH1
ENSG00000167191.7	-2.71923	0.000884198	0.0321733	protein_coding	KNOWN	GPRC5B
ENSG00000170525.13	-1.77682	0.000912641	0.0331172	protein_coding	KNOWN	PFKFB3
ENSG00000117525.9	-3.04106	0.000915721	0.0331801	protein_coding	KNOWN	F3
ENSG00000162734.8	2.74703	0.00092152	0.0332435	protein_coding	KNOWN	PEA15
ENSG00000123472.8	1.87585	0.000921186	0.0332435	protein_coding	KNOWN	ATPAF1
ENSG00000231500.2	0.948801	0.000919775	0.0332435	protein_coding	KNOWN	RPS18
ENSG00000150753.7	1.28672	0.000938881	0.0338203	protein_coding	KNOWN	CCT5
ENSG00000162367.6	3.62691	0.000942503	0.0339012	protein_coding	KNOWN	TAL1
ENSG00000069966.14	-4.7475	0.000948741	0.0340758	protein_coding	KNOWN	GNB5
ENSG00000138336.8	-1.31867	0.000957588	0.0343436	protein_coding	KNOWN	TET1
ENSG00000151150.14	-1.02696	0.00096175	0.0344427	protein_coding	KNOWN	ANK3
ENSG00000256558.1	-5.87777	0.000971004	0.0347236	lincRNA	NOVEL	RP11-713B9.1
ENSG00000179776.13	3.54946	0.000975226	0.034824	protein_coding	KNOWN	CDH5
ENSG00000084110.6	4.24778	0.000980164	0.0349497	protein_coding	KNOWN	HAL
ENSG00000116044.11	1.25477	0.000988045	0.0351798	protein_coding	KNOWN	NFE2L2
ENSG00000135476.7	2.17232	0.000996142	0.0354169	protein_coding	KNOWN	ESPL1
ENSG00000197603.8	-1.10255	0.00100003	0.0355038	protein_coding	KNOWN	C5orf42
ENSG00000115216.9	1.10977	0.00100293	0.0355557	protein_coding	KNOWN	NRBP1
ENSG00000198300.8	1.68709	0.0010052	0.0355848	protein_coding	KNOWN	PEG3
ENSG00000182568.11	-0.900153	0.00101465	0.0358679	protein_coding	KNOWN	SATB1
ENSG00000169744.8	2.86233	0.00102309	0.0360112	protein_coding	KNOWN	LDB2
ENSG00000162407.8	2.0601	0.00102041	0.0360112	protein_coding	KNOWN	PPAP2B
ENSG00000066405.8	-3.1323	0.00102245	0.0360112	protein_coding	KNOWN	CLDN18
ENSG00000158321.11	-0.92649	0.00102972	0.0361427	protein_coding	KNOWN	AUTS2
ENSG00000110900.10	-3.35688	0.00102976	0.0361427	protein_coding	KNOWN	TSPAN11
ENSG00000103342.8	1.43538	0.00104165	0.036458	protein_coding	KNOWN	GSPT1
ENSG00000120071.8	-1.20054	0.0010417	0.036458	protein_coding	KNOWN	KANSL1
ENSG00000099953.5	-3.51489	0.00104328	0.0364615	protein_coding	KNOWN	MMP11
ENSG00000232024.2	2.67239	0.00104894	0.0365543	pseudogene	KNOWN	LSM12P1
ENSG00000072135.7	2.28622	0.00105039	0.0365543	protein_coding	KNOWN	PTPN18
ENSG00000117602.6	-2.6173	0.00105008	0.0365543	protein_coding	KNOWN	RCAN3
ENSG00000100344.6	3.5179	0.00105369	0.0366177	protein_coding	KNOWN	PNPLA3
ENSG00000134817.8	5.00048	0.0010591	0.0367049	protein_coding	KNOWN	APLNR
ENSG00000167118.6	2.71735	0.00105918	0.0367049	protein_coding	KNOWN	URM1
ENSG00000134853.7	-1.27152	0.00108183	0.0374371	protein_coding	KNOWN	PDGFRA
ENSG00000185432.10	2.13673	0.00108902	0.0375971	protein_coding	KNOWN	METTL7A
ENSG00000092758.11	-7.871	0.0010895	0.0375971	protein_coding	KNOWN	COL9A3
ENSG00000160752.10	1.90365	0.00109501	0.0377342	protein_coding	KNOWN	FDPS
ENSG00000136167.8	2.32505	0.00110887	0.0381585	protein_coding	KNOWN	LCP1
ENSG00000168386.14	-2.24745	0.00111224	0.0381678	protein_coding	KNOWN	FILIP1L
ENSG00000122417.10	-2.83726	0.00111113	0.0381678	protein_coding	KNOWN	ODF2L
ENSG00000198408.7	-0.977216	0.00111383	0.0381692	protein_coding	KNOWN	MGEA5
ENSG00000267586.2	-2.4408	0.00111764	0.0382466	lincRNA	NOVEL	RP11-21F16.1
ENSG00000180398.7	1.65654	0.00112086	0.0382505	protein_coding	KNOWN	MCFD2
ENSG00000048649.9	-0.940995	0.0011207	0.0382505	protein_coding	KNOWN	RSF1
ENSG00000163235.11	-6.62781	0.00113193	0.038575	protein_coding	KNOWN	TGFA
ENSG00000237683.4	-2.13252	0.00114828	0.039078	pseudogene	KNOWN	RP11-34P13.16
ENSG00000075213.5	3.0756	0.00116231	0.0395007	protein_coding	KNOWN	SEMA3A
ENSG00000162409.6	-1.9027	0.00116977	0.0396903	protein_coding	KNOWN	PRKAA2
ENSG00000218336.3	-2.05812	0.00117111	0.0396903	protein_coding	KNOWN	TENM3
ENSG00000167470.7	-1.46395	0.00117592	0.0397322	protein_coding	KNOWN	MIDN
ENSG00000179899.7	-1.52183	0.00117879	0.0397322	pseudogene	KNOWN	PHC1P1
ENSG00000138166.4	-1.95342	0.00117735	0.0397322	protein_coding	KNOWN	DUSP5
ENSG00000164796.13	-5.80876	0.00117493	0.0397322	protein_coding	KNOWN	CSMD3
ENSG00000066468.15	-0.885419	0.00119206	0.0401247	protein_coding	KNOWN	FGFR2
ENSG00000140749.7	7.09442	0.00119768	0.0402587	protein_coding	KNOWN	IGSF6
ENSG00000225855.2	3.97426	0.00120264	0.0403054	antisense	KNOWN	RUSC1-AS1
ENSG00000213741.4	0.906943	0.00120398	0.0403054	protein_coding	KNOWN	RPS29
ENSG00000125968.7	-2.40001	0.0012033	0.0403054	protein_coding	KNOWN	ID1
ENSG00000157131.10	2.78072	0.00121627	0.0406618	protein_coding	KNOWN	C8A
ENSG00000198624.8	2.55051	0.00122958	0.041051	protein_coding	KNOWN	CCDC69
ENSG00000213585.6	0.982848	0.00123635	0.0412212	protein_coding	KNOWN	VDAC1
ENSG00000253263.1	-7.21818	0.00124128	0.0413296	sense_intronic	NOVEL	KB-1507C5.3
ENSG00000138829.6	2.98789	0.00124502	0.0413983	protein_coding	KNOWN	FBN2
ENSG00000266037.1	2.77181	0.00124688	0.0414041	misc_RNA	NOVEL	Metazoa_SRP
ENSG00000231079.2	-6.8044	0.00125333	0.0415624	antisense	NOVEL	AC105402.4
ENSG00000087586.13	2.51658	0.00125556	0.0415804	protein_coding	KNOWN	AURKA
ENSG00000132646.6	2.89978	0.00128083	0.0423603	protein_coding	KNOWN	PCNA
ENSG00000106771.8	0.867991	0.0012879	0.0424801	protein_coding	KNOWN	TMEM245
ENSG00000128833.8	-2.00255	0.00128739	0.0424801	protein_coding	KNOWN	MYO5C
ENSG00000145425.5	1.1339	0.00129564	0.0426782	protein_coding	KNOWN	RPS3A
ENSG00000254656.1	5.94799	0.00130289	0.0428528	protein_coding	KNOWN	RTL1
ENSG00000147383.6	4.75325	0.00131307	0.0428528	protein_coding	KNOWN	NSDHL
ENSG00000101447.9	2.67539	0.00130639	0.0428528	protein_coding	KNOWN	FAM83D
ENSG00000039560.9	1.43797	0.00130657	0.0428528	protein_coding	KNOWN	RAI14
ENSG00000129116.13	-1.4421	0.00131312	0.0428528	protein_coding	KNOWN	PALLD
ENSG00000164114.14	-2.17871	0.00130959	0.0428528	protein_coding	KNOWN	MAP9
ENSG00000260455.1	-4.66619	0.00131102	0.0428528	lincRNA	NOVEL	RP1-67M12.2
ENSG00000142173.10	2.75489	0.00132415	0.0431557	protein_coding	KNOWN	COL6A2
ENSG00000215252.6	-1.07473	0.00133192	0.0433515	protein_coding	KNOWN	GOLGA8B
ENSG00000110169.6	2.66801	0.00134163	0.0436101	protein_coding	KNOWN	HPX
ENSG00000089220.4	1.19508	0.00134743	0.043741	protein_coding	KNOWN	PEBP1
ENSG00000109929.5	1.94395	0.00135039	0.0437794	protein_coding	KNOWN	SC5DL
ENSG00000170949.13	-1.41884	0.0013552	0.0438775	protein_coding	KNOWN	ZNF160
ENSG00000180210.10	1.66824	0.00137338	0.0444076	protein_coding	KNOWN	F2
ENSG00000101057.11	2.33315	0.00138789	0.0448042	protein_coding	KNOWN	MYBL2
ENSG00000172572.6	-1.8264	0.00138928	0.0448042	protein_coding	KNOWN	PDE3A
ENSG00000136542.4	7.36547	0.00139668	0.0449401	protein_coding	KNOWN	GALNT5
ENSG00000158555.10	-2.27428	0.00139714	0.0449401	protein_coding	KNOWN	GDPD5
ENSG00000012660.9	1.70262	0.00141264	0.0453794	protein_coding	KNOWN	ELOVL5
ENSG00000075702.10	3.20106	0.00141769	0.0454381	protein_coding	KNOWN	WDR62
ENSG00000144908.9	2.73493	0.00141816	0.0454381	protein_coding	KNOWN	ALDH1L1
ENSG00000247746.4	2.95565	0.00143201	0.0458225	protein_coding	KNOWN	USP51
ENSG00000136504.7	-1.20729	0.0014502	0.0463443	protein_coding	KNOWN	KAT7
ENSG00000266714.1	-1.96466	0.00145949	0.0465715	protein_coding	KNOWN	MYO15B
ENSG00000065717.10	-2.46894	0.00146109	0.0465715	protein_coding	KNOWN	TLE2
ENSG00000230567.2	6.55041	0.00146643	0.0466813	protein_coding	KNOWN	FAM203B
ENSG00000126012.7	-0.864773	0.00147571	0.0469161	protein_coding	KNOWN	KDM5C
ENSG00000179912.14	-0.86189	0.00149058	0.0473278	protein_coding	KNOWN	R3HDM2
ENSG00000141376.16	-2.16391	0.00149267	0.047333	protein_coding	KNOWN	BCAS3
ENSG00000198429.5	-2.24051	0.00149791	0.0474382	protein_coding	KNOWN	ZNF69
ENSG00000019582.10	1.94245	0.00150342	0.0474907	protein_coding	KNOWN	CD74
ENSG00000084207.11	0.945036	0.00150268	0.0474907	protein_coding	KNOWN	GSTP1
ENSG00000069535.11	2.14059	0.00150554	0.0474969	protein_coding	KNOWN	MAOB
ENSG00000119711.8	1.12179	0.00150882	0.0475396	protein_coding	KNOWN	ALDH6A1
ENSG00000147202.13	2.11745	0.00153079	0.04817	protein_coding	KNOWN	DIAPH2
ENSG00000257017.4	7.03758	0.00153598	0.0482516	protein_coding	KNOWN	HP
ENSG00000256229.3	-2.84683	0.00153926	0.0482516	protein_coding	KNOWN	ZNF486
ENSG00000133985.2	-4.84233	0.00153857	0.0482516	protein_coding	KNOWN	TTC9
ENSG00000260349.1	-3.33511	0.00156876	0.0491138	antisense	NOVEL	RP11-473I1.5
ENSG00000105290.5	-2.59818	0.00157137	0.0491333	protein_coding	KNOWN	APLP1
ENSG00000170458.9	4.80891	0.00157348	0.0491368	protein_coding	KNOWN	CD14
ENSG00000185414.14	1.68738	0.00157944	0.0492605	protein_coding	KNOWN	MRPL30
ENSG00000103507.9	2.68533	0.00159959	0.0496753	protein_coding	KNOWN	BCKDK
ENSG00000136872.11	1.78571	0.00159809	0.0496753	protein_coding	KNOWN	ALDOB
ENSG00000198162.7	1.04014	0.00159948	0.0496753	protein_coding	KNOWN	MAN1A2
ENSG00000160796.11	-1.1466	0.0016008	0.0496753	protein_coding	KNOWN	NBEAL2
ENSG00000089094.11	-2.41532	0.0016183	0.050155	protein_coding	KNOWN	KDM2B
ENSG00000118785.9	-2.26698	0.00162632	0.050214	protein_coding	KNOWN	SPP1
ENSG00000141519.10	-3.18975	0.00162317	0.050214	protein_coding	KNOWN	CCDC40
ENSG00000130762.10	-5.16038	0.00162492	0.050214	protein_coding	KNOWN	ARHGEF16
ENSG00000168393.7	2.99939	0.00163562	0.0504092	protein_coding	KNOWN	DTYMK
ENSG00000160058.14	-1.73102	0.00163673	0.0504092	protein_coding	KNOWN	BSDC1
ENSG00000138593.4	-1.31136	0.00164061	0.0504658	protein_coding	KNOWN	SECISBP2L
ENSG00000168026.12	-6.387	0.00165583	0.0508702	protein_coding	KNOWN	TTC21A
ENSG00000204959.3	-1.54086	0.00167676	0.0514492	pseudogene	KNOWN	RP4-798C17.5
ENSG00000178999.8	3.62048	0.00168641	0.0514647	protein_coding	KNOWN	AURKB
ENSG00000115657.8	3.18298	0.0016866	0.0514647	protein_coding	KNOWN	ABCB6
ENSG00000146678.5	1.97441	0.00168672	0.0514647	protein_coding	KNOWN	IGFBP1
ENSG00000165672.5	1.63274	0.00168893	0.0514647	protein_coding	KNOWN	PRDX3
ENSG00000143870.8	1.17171	0.0016898	0.0514647	protein_coding	KNOWN	PDIA6
ENSG00000090924.9	-0.941823	0.0016843	0.0514647	protein_coding	KNOWN	PLEKHG2
ENSG00000134363.6	1.70581	0.0017083	0.0519641	protein_coding	KNOWN	FST
ENSG00000116667.7	2.69039	0.00171746	0.0521781	protein_coding	KNOWN	C1orf21
ENSG00000147155.6	2.21794	0.00172446	0.0523263	protein_coding	KNOWN	EBP
ENSG00000141367.6	0.958323	0.00174029	0.0525029	protein_coding	KNOWN	CLTC
ENSG00000091656.11	-0.783585	0.00173891	0.0525029	protein_coding	KNOWN	ZFHX4
ENSG00000215158.5	-0.989281	0.00174093	0.0525029	pseudogene	KNOWN	RP11-1023L17.1
ENSG00000144560.9	-1.8507	0.00174062	0.0525029	protein_coding	KNOWN	VGLL4
ENSG00000188732.6	-2.52819	0.00173311	0.0525029	protein_coding	KNOWN	FAM221A
ENSG00000214211.2	-6.89702	0.00174363	0.05252	pseudogene	KNOWN	CTAGE14P
ENSG00000115486.6	2.49568	0.00176392	0.0529369	protein_coding	KNOWN	GGCX
ENSG00000068078.13	-1.56484	0.00176388	0.0529369	protein_coding	KNOWN	FGFR3
ENSG00000176371.9	-2.14882	0.00176253	0.0529369	protein_coding	KNOWN	ZSCAN2
ENSG00000118965.10	-2.02942	0.0017696	0.0530429	protein_coding	KNOWN	WDR35
ENSG00000100714.9	1.8415	0.0017767	0.0531265	protein_coding	KNOWN	MTHFD1
ENSG00000182795.12	-2.42762	0.0017747	0.0531265	protein_coding	KNOWN	C1orf116
ENSG00000230905.1	-8.00717	0.0017933	0.0535576	sense_intronic	NOVEL	MINOS1P1
ENSG00000143442.17	-1.30603	0.00180203	0.0537533	protein_coding	KNOWN	POGZ
ENSG00000137767.9	7.38927	0.00181057	0.0539426	protein_coding	KNOWN	SQRDL
ENSG00000156976.10	0.909832	0.00182313	0.0542514	protein_coding	KNOWN	EIF4A2
ENSG00000167232.9	-1.1669	0.0018287	0.0543513	protein_coding	KNOWN	ZNF91
ENSG00000174004.5	7.21004	0.00183774	0.0545544	protein_coding	KNOWN	LRRC33
ENSG00000100522.4	1.84976	0.00184794	0.0547911	protein_coding	KNOWN	GNPNAT1
ENSG00000108344.10	1.442	0.00185497	0.0548091	protein_coding	KNOWN	PSMD3
ENSG00000134910.7	0.890642	0.00185522	0.0548091	protein_coding	KNOWN	STT3A
ENSG00000112659.8	-2.24135	0.00185311	0.0548091	protein_coding	KNOWN	CUL9
ENSG00000258947.2	-4.8026	0.00186312	0.0549766	protein_coding	KNOWN	TUBB3
ENSG00000163346.11	-3.00411	0.00188566	0.0555752	protein_coding	KNOWN	PBXIP1
ENSG00000033122.13	-3.48938	0.00189041	0.0556484	protein_coding	KNOWN	LRRC7
ENSG00000164142.11	-2.98155	0.00189435	0.055698	protein_coding	KNOWN	FAM160A1
ENSG00000134285.6	2.53558	0.00189794	0.0557063	protein_coding	KNOWN	FKBP11
ENSG00000196689.6	-4.50521	0.00189915	0.0557063	protein_coding	KNOWN	TRPV1
ENSG00000251348.1	-6.31284	0.00191279	0.0560396	pseudogene	KNOWN	HSPD1P11
ENSG00000101361.10	2.08487	0.001923	0.0562048	protein_coding	KNOWN	NOP56
ENSG00000157540.14	-0.868242	0.00192281	0.0562048	protein_coding	KNOWN	DYRK1A
ENSG00000173905.4	1.40499	0.00193127	0.0563798	protein_coding	KNOWN	GOLIM4
ENSG00000082014.12	-2.77388	0.00194615	0.0567469	protein_coding	KNOWN	SMARCD3
ENSG00000205358.3	2.82015	0.00196472	0.0569514	protein_coding	KNOWN	MT1H
ENSG00000133835.9	0.948986	0.00196136	0.0569514	protein_coding	KNOWN	HSD17B4
ENSG00000213079.5	-1.01788	0.00196161	0.0569514	protein_coding	KNOWN	SCAF8
ENSG00000114541.10	-1.72596	0.00195764	0.0569514	protein_coding	KNOWN	FRMD4B
ENSG00000158062.15	-3.73653	0.00196467	0.0569514	protein_coding	KNOWN	UBXN11
ENSG00000109919.4	2.40251	0.00197161	0.0570841	protein_coding	KNOWN	MTCH2
ENSG00000163082.9	-6.01512	0.00197635	0.057154	protein_coding	KNOWN	SGPP2
ENSG00000161800.8	2.26347	0.00199132	0.0575114	protein_coding	KNOWN	RACGAP1
ENSG00000089472.12	-2.21032	0.00199337	0.0575114	protein_coding	KNOWN	HEPH
ENSG00000163435.11	-2.28531	0.00199837	0.057588	protein_coding	KNOWN	ELF3
ENSG00000204673.6	2.58312	0.00200684	0.0577646	protein_coding	KNOWN	AKT1S1
ENSG00000013619.9	-2.2994	0.00201997	0.0580748	protein_coding	KNOWN	MAMLD1
ENSG00000151632.11	3.0728	0.0020285	0.0581842	protein_coding	KNOWN	AKR1C2
ENSG00000115271.6	-2.63936	0.00202681	0.0581842	protein_coding	KNOWN	GCA
ENSG00000185046.12	-3.01173	0.00203184	0.0582121	protein_coding	KNOWN	ANKS1B
ENSG00000006756.11	-2.11393	0.00203692	0.0582899	protein_coding	KNOWN	ARSD
ENSG00000126759.8	6.88366	0.00204993	0.0585302	protein_coding	KNOWN	CFP
ENSG00000169714.12	1.27949	0.00205007	0.0585302	protein_coding	KNOWN	CNBP
ENSG00000131236.12	1.55979	0.00206221	0.0588087	protein_coding	KNOWN	CAP1
ENSG00000259787.1	-5.40432	0.00207863	0.0592085	sense_overlapping	NOVEL	CTB-85P21.2
ENSG00000100220.7	3.20869	0.00210198	0.0597928	protein_coding	KNOWN	C22orf28
ENSG00000187840.4	3.02468	0.00210642	0.0597928	protein_coding	KNOWN	EIF4EBP1
ENSG00000087191.8	2.60927	0.00210456	0.0597928	protein_coding	KNOWN	PSMC5
ENSG00000120899.13	-2.20785	0.00210948	0.0598108	protein_coding	KNOWN	PTK2B
ENSG00000226608.2	2.54336	0.00212239	0.0600384	pseudogene	KNOWN	FTLP3
ENSG00000243156.3	-1.64254	0.00212134	0.0600384	protein_coding	KNOWN	MICAL3
ENSG00000197555.5	-0.891357	0.00214062	0.0604848	protein_coding	KNOWN	SIPA1L1
ENSG00000153071.10	1.99268	0.00215488	0.0608179	protein_coding	KNOWN	DAB2
ENSG00000146938.10	-3.64343	0.00215786	0.0608324	protein_coding	KNOWN	NLGN4X
ENSG00000197321.9	-1.5633	0.0021628	0.0609019	protein_coding	KNOWN	SVIL
ENSG00000120314.14	-2.55731	0.00217243	0.0611032	protein_coding	KNOWN	WDR55
ENSG00000172986.8	4.40236	0.00217627	0.0611414	protein_coding	KNOWN	GXYLT2
ENSG00000120254.11	2.96259	0.00219212	0.0614468	protein_coding	KNOWN	MTHFD1L
ENSG00000158715.5	-2.98568	0.0021913	0.0614468	protein_coding	KNOWN	SLC45A3
ENSG00000175061.10	0.812073	0.00219895	0.0615682	processed_transcript	KNOWN	C17orf76-AS1
ENSG00000188582.4	2.06202	0.00221146	0.0618482	protein_coding	KNOWN	PAQR9
ENSG00000091622.11	-6.12725	0.00221615	0.0619089	protein_coding	KNOWN	PITPNM3
ENSG00000249896.1	6.95849	0.0022229	0.0620272	lincRNA	NOVEL	RP11-586D19.1
ENSG00000188738.9	-2.23458	0.00222717	0.062076	protein_coding	KNOWN	FSIP2
ENSG00000100418.7	1.52338	0.00223262	0.0621576	protein_coding	KNOWN	DESI1
ENSG00000183506.11	-1.08707	0.00224475	0.0623544	pseudogene	KNOWN	PI4KAP2
ENSG00000134504.8	-1.91227	0.00224382	0.0623544	protein_coding	KNOWN	KCTD1
ENSG00000106682.10	0.866	0.00224894	0.0624005	protein_coding	KNOWN	EIF4H
ENSG00000100320.17	-0.956399	0.00225285	0.0624388	protein_coding	KNOWN	RBFOX2
ENSG00000163359.10	2.01815	0.00225562	0.0624452	protein_coding	KNOWN	COL6A3
ENSG00000176049.11	2.8824	0.00226454	0.0626218	protein_coding	KNOWN	JAKMIP2
ENSG00000254635.1	6.37964	0.00226894	0.0626565	antisense	NOVEL	WAC-AS1
ENSG00000150961.10	0.998073	0.00227088	0.0626565	protein_coding	KNOWN	SEC24D
ENSG00000080618.9	1.81807	0.00229376	0.0632169	protein_coding	KNOWN	CPB2
ENSG00000165655.13	-2.23558	0.00230214	0.0633769	protein_coding	KNOWN	ZNF503
ENSG00000141295.9	6.63695	0.00230514	0.0633887	protein_coding	KNOWN	SCRN2
ENSG00000241506.1	3.18753	0.00231258	0.0634003	pseudogene	KNOWN	PSMC1P1
ENSG00000017373.11	-4.52334	0.00231328	0.0634003	protein_coding	KNOWN	SRCIN1
ENSG00000204072.2	-6.65873	0.00231136	0.0634003	pseudogene	KNOWN	RP4-545K15.3
ENSG00000204592.5	4.27618	0.00233086	0.0637845	protein_coding	KNOWN	HLA-E
ENSG00000071564.10	-0.931459	0.00233247	0.0637845	protein_coding	KNOWN	TCF3
ENSG00000132475.4	-0.885439	0.00234133	0.0639556	protein_coding	KNOWN	H3F3B
ENSG00000184634.10	-1.01356	0.00234917	0.0640988	protein_coding	KNOWN	MED12
ENSG00000067445.15	-1.00288	0.00235327	0.0641395	protein_coding	KNOWN	TRO
ENSG00000086232.7	0.860601	0.00237324	0.0646125	protein_coding	KNOWN	EIF2AK1
ENSG00000169184.5	-1.96531	0.00237677	0.064637	protein_coding	KNOWN	MN1
ENSG00000175115.7	-1.04408	0.00238468	0.0646749	protein_coding	KNOWN	PACS1
ENSG00000163412.7	-4.23285	0.00238603	0.0646749	protein_coding	KNOWN	EIF4E3
ENSG00000241720.1	-5.95606	0.00238491	0.0646749	processed_transcript	PUTATIVE	RP4-735C1.4
ENSG00000141569.6	7.00938	0.00238868	0.0646754	protein_coding	KNOWN	TRIM65
ENSG00000173273.10	-0.945667	0.00240106	0.0649393	protein_coding	KNOWN	TNKS
ENSG00000169288.13	6.62991	0.00241355	0.0652055	protein_coding	KNOWN	MRPL1
ENSG00000163217.1	6.80021	0.00243498	0.0655688	protein_coding	KNOWN	BMP10
ENSG00000119777.14	0.855639	0.00243475	0.0655688	protein_coding	KNOWN	TMEM214
ENSG00000096070.15	-0.917968	0.00243469	0.0655688	protein_coding	KNOWN	BRPF3
ENSG00000109971.8	1.59652	0.00245343	0.0659935	protein_coding	KNOWN	HSPA8
ENSG00000149532.11	-0.949926	0.00245873	0.066064	protein_coding	KNOWN	CPSF7
ENSG00000223482.1	-1.33382	0.00246183	0.0660752	antisense	NOVEL	RP11-322M19.1
ENSG00000080298.11	-1.77335	0.00250397	0.067133	protein_coding	KNOWN	RFX3
ENSG00000095906.11	6.84017	0.00251651	0.0673961	protein_coding	KNOWN	NUBP2
ENSG00000159352.10	3.38265	0.00253061	0.0676999	protein_coding	KNOWN	PSMD4
ENSG00000236824.1	-2.12025	0.00253587	0.067767	lincRNA	KNOWN	BCYRN1
ENSG00000130024.10	-1.14429	0.00253888	0.0677739	protein_coding	KNOWN	PHF10
ENSG00000171858.13	0.89798	0.00255242	0.0679969	protein_coding	KNOWN	RPS21
ENSG00000196950.9	-1.49794	0.00255275	0.0679969	protein_coding	KNOWN	SLC39A10
ENSG00000111832.8	2.47599	0.00257045	0.0683946	protein_coding	KNOWN	RWDD1
ENSG00000166165.8	-0.917543	0.00257459	0.0684306	protein_coding	KNOWN	CKB
ENSG00000136367.10	-1.93021	0.00259173	0.0688121	protein_coding	KNOWN	ZFHX2
ENSG00000162236.7	3.16485	0.00259676	0.0688584	protein_coding	KNOWN	STX5
ENSG00000130518.9	-3.21616	0.00260465	0.0688584	protein_coding	KNOWN	KIAA1683
ENSG00000132938.14	-5.56098	0.00260396	0.0688584	protein_coding	KNOWN	MTUS2
ENSG00000115138.6	-6.98115	0.00259981	0.0688584	protein_coding	KNOWN	POMC
ENSG00000198650.6	4.77982	0.00261231	0.0689868	protein_coding	KNOWN	TAT
ENSG00000091483.6	1.89182	0.00262105	0.0690157	protein_coding	KNOWN	FH
ENSG00000166851.10	1.65145	0.00262181	0.0690157	protein_coding	KNOWN	PLK1
ENSG00000187266.8	-2.43945	0.00261814	0.0690157	protein_coding	KNOWN	EPOR
ENSG00000020181.12	2.48569	0.0026481	0.0695219	protein_coding	KNOWN	GPR124
ENSG00000170927.10	-1.83089	0.00264413	0.0695219	protein_coding	KNOWN	PKHD1
ENSG00000233237.1	-3.83265	0.0026495	0.0695219	lincRNA	KNOWN	LINC00472
ENSG00000115380.14	-3.97394	0.00267306	0.0700655	protein_coding	KNOWN	EFEMP1
ENSG00000156374.8	3.62556	0.00267878	0.0701407	protein_coding	KNOWN	PCGF6
ENSG00000253552.3	-5.47254	0.00268987	0.0703564	antisense	NOVEL	HOXA-AS2
ENSG00000077943.7	6.89859	0.00272846	0.0712146	protein_coding	KNOWN	ITGA8
ENSG00000205643.6	6.68061	0.00272766	0.0712146	protein_coding	KNOWN	CDPF1
ENSG00000099899.10	2.78034	0.00275899	0.0718592	protein_coding	KNOWN	TRMT2A
ENSG00000240395.1	-6.20636	0.00275881	0.0718592	pseudogene	KNOWN	RP11-231D20.1
ENSG00000143549.14	0.910354	0.00276728	0.071999	protein_coding	KNOWN	TPM3
ENSG00000011105.7	3.8813	0.00278644	0.0724211	protein_coding	KNOWN	TSPAN9
ENSG00000104218.9	-1.73208	0.00280451	0.0728138	protein_coding	KNOWN	CSPP1
ENSG00000102230.8	-3.51261	0.00281151	0.0729189	protein_coding	KNOWN	PCYT1B
ENSG00000171988.12	-0.931822	0.00281814	0.0730138	protein_coding	KNOWN	JMJD1C
ENSG00000105202.3	1.98255	0.00282587	0.0730999	protein_coding	KNOWN	FBL
ENSG00000166025.13	-0.919829	0.00282739	0.0730999	protein_coding	KNOWN	AMOTL1
ENSG00000113905.4	1.96097	0.00284027	0.0733558	protein_coding	KNOWN	HRG
ENSG00000159189.7	7.02742	0.00284419	0.0733802	protein_coding	KNOWN	C1QC
ENSG00000172340.10	2.41835	0.00285027	0.07346	protein_coding	KNOWN	SUCLG2
ENSG00000144218.13	-2.60659	0.00285494	0.0735036	protein_coding	KNOWN	AFF3
ENSG00000030582.12	2.02248	0.00287201	0.0738374	protein_coding	KNOWN	GRN
ENSG00000197153.3	1.3382	0.0028739	0.0738374	protein_coding	KNOWN	HIST1H3J
ENSG00000115806.8	0.871256	0.00288051	0.0739301	protein_coding	KNOWN	GORASP2
ENSG00000115758.8	1.3775	0.00289532	0.0742329	protein_coding	KNOWN	ODC1
ENSG00000084093.11	-0.797219	0.00292067	0.0748051	protein_coding	KNOWN	REST
ENSG00000122515.10	-0.810737	0.00294197	0.0752722	protein_coding	KNOWN	ZMIZ2
ENSG00000134294.9	0.79302	0.00295848	0.0756161	protein_coding	KNOWN	SLC38A2
ENSG00000135365.11	-0.946325	0.00296241	0.0756381	protein_coding	KNOWN	PHF21A
ENSG00000130427.2	3.8651	0.00297265	0.0757817	protein_coding	KNOWN	EPO
ENSG00000120738.7	2.1946	0.00297418	0.0757817	protein_coding	KNOWN	EGR1
ENSG00000132341.5	1.06655	0.00297884	0.075822	protein_coding	KNOWN	RAN
ENSG00000150459.6	1.92857	0.00298971	0.0760201	protein_coding	KNOWN	SAP18
ENSG00000148498.11	-0.991769	0.00303613	0.0771209	protein_coding	KNOWN	PARD3
ENSG00000171456.12	-0.821549	0.00305976	0.0776409	protein_coding	KNOWN	ASXL1
ENSG00000129562.5	2.01793	0.00307246	0.0778831	protein_coding	KNOWN	DAD1
ENSG00000104738.11	1.6445	0.00307636	0.0779018	protein_coding	KNOWN	MCM4
ENSG00000266422.1	1.39051	0.00308629	0.0780729	misc_RNA	NOVEL	Metazoa_SRP
ENSG00000243155.1	-7.64071	0.00308946	0.0780731	processed_transcript	NOVEL	RP11-46A10.5
ENSG00000161996.13	-2.24656	0.00310421	0.0783655	protein_coding	KNOWN	WDR90
ENSG00000174498.9	-1.83735	0.00311304	0.0785079	protein_coding	KNOWN	IGDCC3
ENSG00000197323.6	-0.905727	0.00311838	0.0785366	protein_coding	KNOWN	TRIM33
ENSG00000137185.7	-2.54862	0.00312055	0.0785366	protein_coding	KNOWN	ZNF193
ENSG00000146701.6	1.68983	0.00313242	0.0787547	protein_coding	KNOWN	MDH2
ENSG00000116685.11	1.84491	0.0031472	0.0790029	protein_coding	KNOWN	KIAA2013
ENSG00000233762.2	1.12943	0.0031487	0.0790029	pseudogene	KNOWN	AC007969.5
ENSG00000141639.7	-2.15927	0.00315748	0.0791427	protein_coding	KNOWN	MAPK4
ENSG00000113810.11	1.04729	0.00318209	0.0796784	protein_coding	KNOWN	SMC4
ENSG00000166825.9	1.23734	0.00319014	0.0797178	protein_coding	KNOWN	ANPEP
ENSG00000268119.1	-2.7284	0.00318837	0.0797178	processed_transcript	NOVEL	CTD-2561J22.5
ENSG00000164100.7	-6.06756	0.00320047	0.079895	protein_coding	KNOWN	NDST3
ENSG00000182481.4	0.943443	0.00321169	0.0800939	protein_coding	KNOWN	KPNA2
ENSG00000223705.5	-1.19131	0.00322074	0.0802385	pseudogene	KNOWN	NSUN5P1
ENSG00000172115.4	2.24841	0.00324128	0.0806686	protein_coding	KNOWN	CYCS
ENSG00000123562.11	1.25535	0.00325048	0.0808159	protein_coding	KNOWN	MORF4L2
ENSG00000230259.2	2.75151	0.00325534	0.0808551	pseudogene	NOVEL	AC008738.1
ENSG00000196263.3	-2.03769	0.00326134	0.0809227	protein_coding	KNOWN	ZNF471
ENSG00000134970.13	1.00712	0.00327931	0.0812866	protein_coding	KNOWN	TMED7
ENSG00000083807.5	3.93603	0.00329102	0.081495	protein_coding	KNOWN	SLC27A5
ENSG00000184588.13	5.02271	0.00329782	0.0815814	protein_coding	KNOWN	PDE4B
ENSG00000134644.11	-0.846318	0.00331064	0.0817344	protein_coding	KNOWN	PUM1
ENSG00000250869.1	-2.47326	0.00330866	0.0817344	pseudogene	KNOWN	RP11-453N18.1
ENSG00000197594.7	2.93703	0.0033431	0.0824532	protein_coding	KNOWN	ENPP1
ENSG00000214049.5	-4.2466	0.00335139	0.082575	lincRNA	KNOWN	UCA1
ENSG00000225972.1	1.08904	0.00337757	0.0830676	pseudogene	KNOWN	MTND1P23
ENSG00000185008.12	-0.775146	0.00337813	0.0830676	protein_coding	KNOWN	ROBO2
ENSG00000136810.8	1.9693	0.00340481	0.0836401	protein_coding	KNOWN	TXN
ENSG00000112494.5	-4.68072	0.00341566	0.0838232	protein_coding	KNOWN	UNC93A
ENSG00000184371.9	3.21596	0.00343902	0.0843124	protein_coding	KNOWN	CSF1
ENSG00000136997.10	1.9804	0.00344482	0.0843336	protein_coding	KNOWN	MYC
ENSG00000136758.13	0.93689	0.00344673	0.0843336	protein_coding	KNOWN	YME1L1
ENSG00000235914.1	-6.11632	0.00345166	0.0843705	antisense	KNOWN	MACROD2-AS1
ENSG00000108924.7	5.17597	0.00346737	0.0846705	protein_coding	KNOWN	HLF
ENSG00000204149.4	-2.17052	0.00348288	0.0849651	protein_coding	KNOWN	AGAP6
ENSG00000106153.12	1.38744	0.00348851	0.0850182	protein_coding	KNOWN	CHCHD2
ENSG00000099797.7	1.14794	0.00351009	0.0854596	protein_coding	KNOWN	TECR
ENSG00000169554.10	1.48456	0.0035146	0.0854848	protein_coding	KNOWN	ZEB2
ENSG00000136378.10	-1.31501	0.00352292	0.0856029	protein_coding	KNOWN	ADAMTS7
ENSG00000005381.6	6.98297	0.00353854	0.0858851	protein_coding	KNOWN	MPO
ENSG00000164663.9	-1.55918	0.00354151	0.0858851	protein_coding	KNOWN	USP49
ENSG00000184434.7	-3.33319	0.00356444	0.0863341	protein_coding	KNOWN	LRRC19
ENSG00000158516.7	-4.75207	0.00356703	0.0863341	protein_coding	KNOWN	CPA2
ENSG00000175772.10	-6.26439	0.00357366	0.0864096	lincRNA	NOVEL	AC112229.7
ENSG00000106351.8	1.93842	0.00358121	0.0865073	protein_coding	KNOWN	AGFG2
ENSG00000127554.12	6.95231	0.00359139	0.0865834	protein_coding	KNOWN	GFER
ENSG00000186529.9	3.55266	0.00359009	0.0865834	protein_coding	KNOWN	CYP4F3
ENSG00000110046.8	2.44466	0.00361402	0.0870438	protein_coding	KNOWN	ATG2A
ENSG00000174374.9	3.6649	0.0036296	0.0873337	protein_coding	KNOWN	WBSCR16
ENSG00000269871.1	6.72982	0.00363495	0.0873771	protein_coding	KNOWN	AC040977.1
ENSG00000075239.9	3.77484	0.00364929	0.0876362	protein_coding	KNOWN	ACAT1
ENSG00000164035.5	6.97047	0.00366611	0.0877732	protein_coding	KNOWN	EMCN
ENSG00000125818.12	1.39487	0.00366852	0.0877732	protein_coding	KNOWN	PSMF1
ENSG00000152127.4	-1.63094	0.00366654	0.0877732	protein_coding	KNOWN	MGAT5
ENSG00000233058.1	-3.62983	0.00366924	0.0877732	lincRNA	PUTATIVE	AC046143.7
ENSG00000164946.14	-1.46305	0.00368572	0.0880819	protein_coding	KNOWN	FREM1
ENSG00000157823.11	3.2045	0.00370873	0.0884606	protein_coding	KNOWN	AP3S2
ENSG00000138069.12	1.39399	0.00371221	0.0884606	protein_coding	KNOWN	RAB1A
ENSG00000175745.7	-1.15467	0.00371234	0.0884606	protein_coding	KNOWN	NR2F1
ENSG00000002933.3	2.90352	0.00372007	0.0885592	protein_coding	KNOWN	TMEM176A
ENSG00000167711.9	1.02155	0.00372789	0.0886448	protein_coding	KNOWN	SERPINF2
ENSG00000163635.13	-0.837106	0.00373086	0.0886448	protein_coding	KNOWN	ATXN7
ENSG00000112290.8	-1.19179	0.00376165	0.0892902	protein_coding	KNOWN	WASF1
ENSG00000118939.11	6.81868	0.00378934	0.0897745	protein_coding	KNOWN	UCHL3
ENSG00000090054.9	2.73034	0.00378666	0.0897745	protein_coding	KNOWN	SPTLC1
ENSG00000159423.12	1.54161	0.00383249	0.0906225	protein_coding	KNOWN	ALDH4A1
ENSG00000003249.8	-5.69338	0.00382929	0.0906225	protein_coding	KNOWN	DBNDD1
ENSG00000183161.3	-4.06331	0.00384627	0.0908611	protein_coding	KNOWN	FANCF
ENSG00000105011.4	6.79833	0.00389229	0.0917725	protein_coding	KNOWN	ASF1B
ENSG00000139168.3	3.56391	0.00389224	0.0917725	protein_coding	KNOWN	ZCRB1
ENSG00000170515.8	0.926393	0.00389812	0.0918219	protein_coding	KNOWN	PA2G4
ENSG00000112486.10	4.30025	0.00391613	0.0921582	protein_coding	KNOWN	CCR6
ENSG00000168060.10	7.22974	0.00392846	0.0923601	protein_coding	KNOWN	NAALADL1
ENSG00000149925.12	1.37096	0.00398897	0.0935211	protein_coding	KNOWN	ALDOA
ENSG00000088325.11	1.1123	0.00399013	0.0935211	protein_coding	KNOWN	TPX2
ENSG00000066739.7	-1.39073	0.00399303	0.0935211	protein_coding	KNOWN	ATG2B
ENSG00000070501.6	-2.84043	0.00399083	0.0935211	protein_coding	KNOWN	POLB
ENSG00000147168.8	6.86816	0.00400876	0.0935705	protein_coding	KNOWN	IL2RG
ENSG00000118407.9	6.42274	0.00400364	0.0935705	protein_coding	KNOWN	FILIP1
ENSG00000109099.9	4.4709	0.00400664	0.0935705	protein_coding	KNOWN	PMP22
ENSG00000127948.9	1.73989	0.00401033	0.0935705	protein_coding	KNOWN	POR
ENSG00000161960.10	0.76339	0.00401418	0.0935717	protein_coding	KNOWN	EIF4A1
ENSG00000114853.9	-4.55568	0.00402461	0.0937263	protein_coding	KNOWN	ZBTB47
ENSG00000203812.2	2.00063	0.0040343	0.0938631	protein_coding	KNOWN	HIST2H2AA4
ENSG00000087245.8	3.3922	0.00404204	0.0939545	protein_coding	KNOWN	MMP2
ENSG00000089486.11	2.91968	0.00404977	0.0939569	protein_coding	KNOWN	CDIP1
ENSG00000196739.9	-1.35139	0.00404699	0.0939569	protein_coding	KNOWN	COL27A1
ENSG00000185261.8	-2.52895	0.00405806	0.0940607	protein_coding	KNOWN	KIAA0825
ENSG00000106266.4	4.41104	0.00407649	0.0943991	protein_coding	KNOWN	SNX8
ENSG00000132386.5	0.814349	0.00408332	0.0944685	protein_coding	KNOWN	SERPINF1
ENSG00000136026.9	0.894298	0.00409211	0.0945114	protein_coding	KNOWN	CKAP4
ENSG00000269845.1	-3.60226	0.00409285	0.0945114	pseudogene	KNOWN	RP11-420K14.6
ENSG00000095951.12	-0.882578	0.00414302	0.0955804	protein_coding	KNOWN	HIVEP1
ENSG00000166888.5	1.63748	0.00417068	0.0960644	protein_coding	KNOWN	STAT6
ENSG00000249201.2	-2.09371	0.0041718	0.0960644	antisense	NOVEL	CTD-3080P12.3
ENSG00000118972.1	3.25598	0.00418667	0.0962791	protein_coding	KNOWN	FGF23
ENSG00000187049.5	3.24219	0.00419812	0.0962791	protein_coding	KNOWN	TMEM216
ENSG00000182492.10	1.9518	0.00419794	0.0962791	protein_coding	KNOWN	BGN
ENSG00000213347.6	-3.45001	0.00419756	0.0962791	protein_coding	KNOWN	MXD3
ENSG00000165215.5	-3.7276	0.00420066	0.0962791	protein_coding	KNOWN	CLDN3
ENSG00000181789.10	1.22073	0.00422686	0.0966101	protein_coding	KNOWN	COPG1
ENSG00000213020.3	-1.8166	0.00422469	0.0966101	protein_coding	KNOWN	ZNF611
ENSG00000164690.3	-6.51679	0.00422109	0.0966101	protein_coding	KNOWN	SHH
ENSG00000168014.12	-1.52102	0.00423489	0.0967038	protein_coding	KNOWN	C2CD3
ENSG00000122176.9	2.87579	0.00426721	0.0973516	protein_coding	KNOWN	FMOD
ENSG00000154188.5	6.93593	0.0042728	0.0973891	protein_coding	KNOWN	ANGPT1
ENSG00000197629.5	5.02448	0.00428772	0.0976388	protein_coding	KNOWN	MPEG1
ENSG00000054148.13	2.85187	0.00431022	0.0978797	protein_coding	KNOWN	PHPT1
ENSG00000173531.10	1.31992	0.00430683	0.0978797	protein_coding	KNOWN	MST1
ENSG00000188227.8	-1.63703	0.00430471	0.0978797	protein_coding	KNOWN	ZNF793
ENSG00000143369.10	2.89745	0.004323	0.0980795	protein_coding	KNOWN	ECM1
ENSG00000124205.11	-4.95875	0.00432725	0.0980856	protein_coding	KNOWN	EDN3
ENSG00000243660.4	-6.06316	0.00433234	0.0981107	protein_coding	KNOWN	ZNF487P
ENSG00000100167.15	-2.67412	0.00434168	0.098232	protein_coding	KNOWN	SEPT3
ENSG00000124783.8	1.06828	0.00435182	0.0983712	protein_coding	KNOWN	SSR1
ENSG00000224407.1	-7.50522	0.00436735	0.0986317	antisense	NOVEL	RP5-956O18.3
ENSG00000158106.8	-3.1803	0.00439511	0.0990769	protein_coding	KNOWN	RHPN1
ENSG00000268521.1	-6.06718	0.00439446	0.0990769	pseudogene	KNOWN	VN1R83P
ENSG00000143033.12	-1.57462	0.00441034	0.0992436	protein_coding	KNOWN	MTF2
ENSG00000112852.4	-6.88363	0.00441056	0.0992436	protein_coding	KNOWN	PCDHB2
ENSG00000151458.7	-0.954633	0.00442433	0.0992874	protein_coding	KNOWN	ANKRD50
ENSG00000187240.9	-1.84688	0.00442459	0.0992874	protein_coding	KNOWN	DYNC2H1
ENSG00000140543.9	-3.48436	0.0044237	0.0992874	protein_coding	KNOWN	DET1
ENSG00000139144.5	2.51131	0.00443666	0.0994676	protein_coding	KNOWN	PIK3C2G
ENSG00000007384.10	-2.97604	0.00445124	0.0997036	protein_coding	KNOWN	RHBDF1
ENSG00000137818.7	0.994655	0.00446394	0.0998973	protein_coding	KNOWN	RPLP1
ENSG00000141622.8	-1.27519	0.00446873	0.0999137	protein_coding	KNOWN	RNF165
ENSG00000036473.5	3.41225	0.00448481	0.100092	protein_coding	KNOWN	OTC
ENSG00000196648.6	-2.08127	0.00448424	0.100092	protein_coding	NOVEL	GOLGA6L9
ENSG00000173113.2	2.0491	0.00452298	0.100764	protein_coding	KNOWN	TRMT112
ENSG00000120733.9	-0.837929	0.0045231	0.100764	protein_coding	KNOWN	KDM3B
ENSG00000134253.5	-3.50486	0.0045335	0.100904	protein_coding	KNOWN	TRIM45
ENSG00000075292.13	-0.842591	0.00457101	0.101647	protein_coding	KNOWN	ZNF638
ENSG00000108439.5	2.54197	0.00457958	0.101746	protein_coding	KNOWN	PNPO
ENSG00000178878.7	6.54483	0.00463345	0.102665	protein_coding	KNOWN	APOLD1
ENSG00000121741.10	-0.919031	0.00462699	0.102665	protein_coding	KNOWN	ZMYM2
ENSG00000160145.10	-1.68922	0.0046323	0.102665	protein_coding	KNOWN	KALRN
ENSG00000159713.6	-4.96315	0.00465076	0.102956	protein_coding	KNOWN	TPPP3
ENSG00000100583.4	-6.30181	0.0046838	0.103594	protein_coding	KNOWN	SAMD15
ENSG00000085840.7	3.13969	0.00474435	0.104839	protein_coding	KNOWN	ORC1
ENSG00000238105.3	-1.7903	0.00475357	0.104949	pseudogene	KNOWN	GOLGA2B
ENSG00000067182.3	1.37527	0.00476406	0.105087	protein_coding	KNOWN	TNFRSF1A
ENSG00000132359.9	-2.92805	0.00478251	0.105399	protein_coding	KNOWN	RAP1GAP2
ENSG00000143314.8	4.41036	0.00479998	0.1054	protein_coding	KNOWN	MRPL24
ENSG00000145050.11	2.50874	0.00480393	0.1054	protein_coding	KNOWN	MANF
ENSG00000145824.8	1.82561	0.00480308	0.1054	protein_coding	KNOWN	CXCL14
ENSG00000146072.6	-2.28707	0.00479432	0.1054	protein_coding	KNOWN	TNFRSF21
ENSG00000101349.12	-3.51184	0.00479013	0.1054	protein_coding	KNOWN	PAK7
ENSG00000154781.11	-2.66285	0.00482438	0.105754	protein_coding	KNOWN	CCDC174
ENSG00000173930.8	2.8352	0.004829	0.105762	protein_coding	KNOWN	SLCO4C1
ENSG00000118432.11	-3.66185	0.00484422	0.106001	protein_coding	KNOWN	CNR1
ENSG00000127022.10	1.40354	0.00485146	0.106065	protein_coding	KNOWN	CANX
ENSG00000163479.9	0.901374	0.00491449	0.107348	protein_coding	KNOWN	SSR2
ENSG00000131242.11	-2.17317	0.0049353	0.107707	protein_coding	KNOWN	RAB11FIP4
ENSG00000126001.11	-1.65278	0.00494735	0.107874	protein_coding	KNOWN	CEP250
ENSG00000140990.10	2.36836	0.00497155	0.108115	protein_coding	KNOWN	NDUFB10
ENSG00000070814.12	1.51074	0.00496928	0.108115	protein_coding	KNOWN	TCOF1
ENSG00000124440.11	-1.10569	0.00496436	0.108115	protein_coding	KNOWN	HIF3A
ENSG00000104889.4	6.57791	0.00499167	0.10817	protein_coding	KNOWN	RNASEH2A
ENSG00000137575.7	2.45355	0.00499121	0.10817	protein_coding	KNOWN	SDCBP
ENSG00000186088.10	-2.8369	0.00498272	0.10817	protein_coding	KNOWN	PION
ENSG00000163156.6	-3.54213	0.00498469	0.10817	protein_coding	KNOWN	SCNM1
ENSG00000118961.9	2.18055	0.00500428	0.108348	protein_coding	KNOWN	C2orf43
ENSG00000155368.12	1.62745	0.00501424	0.108469	protein_coding	KNOWN	DBI
ENSG00000069712.9	-3.88427	0.00503514	0.108825	protein_coding	KNOWN	KIAA1107
ENSG00000012983.6	-1.12793	0.00507634	0.10962	protein_coding	KNOWN	MAP4K5
ENSG00000105221.11	0.727829	0.005085	0.109624	protein_coding	KNOWN	AKT2
ENSG00000140443.9	-0.917821	0.00508544	0.109624	protein_coding	KNOWN	IGF1R
ENSG00000197312.7	0.949641	0.00509974	0.109836	protein_coding	KNOWN	DDI2
ENSG00000106333.8	2.96926	0.00510648	0.109885	protein_coding	KNOWN	PCOLCE
ENSG00000117281.10	-6.1682	0.00511334	0.109937	protein_coding	KNOWN	CD160
ENSG00000187741.9	1.67151	0.00513087	0.110101	protein_coding	KNOWN	FANCA
ENSG00000213719.4	1.20683	0.00512933	0.110101	protein_coding	KNOWN	CLIC1
ENSG00000068745.10	-1.59121	0.00513439	0.110101	protein_coding	KNOWN	IP6K2
ENSG00000151498.7	3.61763	0.00514125	0.110152	protein_coding	KNOWN	ACAD8
ENSG00000111348.4	2.29697	0.00514668	0.110173	protein_coding	KNOWN	ARHGDIB
ENSG00000011600.5	6.56208	0.00516198	0.110364	protein_coding	KNOWN	TYROBP
ENSG00000167552.8	-1.47304	0.00516456	0.110364	protein_coding	KNOWN	TUBA1A
ENSG00000066279.12	0.782563	0.00518243	0.11065	protein_coding	KNOWN	ASPM
ENSG00000067560.6	0.846279	0.00520628	0.111063	protein_coding	KNOWN	RHOA
ENSG00000189079.10	-0.803684	0.00521883	0.111234	protein_coding	KNOWN	ARID2
ENSG00000166233.8	-0.819028	0.00524973	0.111796	protein_coding	KNOWN	ARIH1
ENSG00000185823.2	-2.87726	0.00530432	0.112764	protein_coding	KNOWN	NPAP1
ENSG00000160097.10	-6.28145	0.00530324	0.112764	protein_coding	KNOWN	FNDC5
ENSG00000169174.9	1.66088	0.00531169	0.112823	protein_coding	KNOWN	PCSK9
ENSG00000138160.4	1.57839	0.00532231	0.112951	protein_coding	KNOWN	KIF11
ENSG00000181072.7	2.69537	0.0053367	0.112975	protein_coding	KNOWN	CHRM2
ENSG00000108561.4	1.64768	0.00533719	0.112975	protein_coding	KNOWN	C1QBP
ENSG00000160111.7	-2.68541	0.00533115	0.112975	protein_coding	KNOWN	CPAMD8
ENSG00000110245.7	2.38714	0.00535168	0.113088	protein_coding	KNOWN	APOC3
ENSG00000111605.12	-0.766365	0.00535061	0.113088	protein_coding	KNOWN	CPSF6
ENSG00000174705.7	-1.08229	0.00537564	0.113496	protein_coding	KNOWN	SH3PXD2B
ENSG00000102393.4	3.10841	0.00541611	0.114253	protein_coding	KNOWN	GLA
ENSG00000186352.4	7.29436	0.00543766	0.114295	protein_coding	KNOWN	ANKRD37
ENSG00000169136.4	1.70822	0.00544606	0.114295	protein_coding	KNOWN	ATF5
ENSG00000131462.3	1.52798	0.00544427	0.114295	protein_coding	KNOWN	TUBG1
ENSG00000104549.7	1.32899	0.00545424	0.114295	protein_coding	KNOWN	SQLE
ENSG00000146247.12	-0.727611	0.00544657	0.114295	protein_coding	KNOWN	PHIP
ENSG00000183354.7	-0.989257	0.00543458	0.114295	protein_coding	KNOWN	KIAA2026
ENSG00000136883.7	-1.46241	0.0054462	0.114295	protein_coding	KNOWN	KIF12
ENSG00000161270.14	-4.93804	0.00545521	0.114295	protein_coding	KNOWN	NPHS1
ENSG00000161654.5	1.7101	0.00549348	0.114999	protein_coding	KNOWN	LSM12
ENSG00000117500.8	1.24688	0.00550206	0.115081	protein_coding	KNOWN	TMED5
ENSG00000198176.7	1.90688	0.00551178	0.115186	protein_coding	KNOWN	TFDP1
ENSG00000159674.7	3.65193	0.00551781	0.115215	protein_coding	KNOWN	SPON2
ENSG00000196937.5	2.35292	0.00552416	0.11525	protein_coding	KNOWN	FAM3C
ENSG00000095370.14	4.40925	0.00555245	0.115742	protein_coding	KNOWN	SH2D3C
ENSG00000168118.7	-1.81048	0.00555858	0.115772	protein_coding	KNOWN	RAB4A
ENSG00000132424.10	-0.978004	0.00562439	0.116972	protein_coding	KNOWN	PNISR
ENSG00000033327.8	-1.3951	0.00562572	0.116972	protein_coding	KNOWN	GAB2
ENSG00000133574.5	6.81262	0.00565561	0.117396	protein_coding	KNOWN	GIMAP4
ENSG00000103994.11	0.864273	0.00565135	0.117396	protein_coding	KNOWN	ZFP106
ENSG00000164695.4	-5.97951	0.00566877	0.11757	protein_coding	KNOWN	CHMP4C
ENSG00000123104.7	0.99995	0.00569549	0.117992	protein_coding	KNOWN	ITPR2
ENSG00000072071.12	-1.23785	0.0056987	0.117992	protein_coding	KNOWN	LPHN1
ENSG00000138463.8	-3.53298	0.00570546	0.118033	protein_coding	KNOWN	DIRC2
ENSG00000237187.3	-4.47596	0.00573392	0.118522	lincRNA	NOVEL	RP11-65F13.2
ENSG00000126457.16	2.09828	0.00575965	0.118954	protein_coding	KNOWN	PRMT1
ENSG00000176087.10	1.67316	0.00583105	0.120328	protein_coding	KNOWN	SLC35A4
ENSG00000173418.7	6.22312	0.0058405	0.120398	protein_coding	KNOWN	NAA20
ENSG00000107537.9	2.04809	0.00584423	0.120398	protein_coding	KNOWN	PHYH
ENSG00000183048.7	3.94516	0.00586905	0.120729	protein_coding	KNOWN	SLC25A10
ENSG00000152582.8	-2.20617	0.00587009	0.120729	protein_coding	KNOWN	SPEF2
ENSG00000177600.4	0.858979	0.00590714	0.121296	protein_coding	KNOWN	RPLP2
ENSG00000142556.14	-1.86802	0.0059075	0.121296	protein_coding	KNOWN	ZNF614
ENSG00000227617.3	5.94846	0.00595784	0.121665	antisense	NOVEL	CERS6-AS1
ENSG00000169188.4	2.6166	0.005966	0.121665	protein_coding	KNOWN	APEX2
ENSG00000131504.11	1.23455	0.00596777	0.121665	protein_coding	KNOWN	DIAPH1
ENSG00000168028.8	1.04232	0.00595009	0.121665	protein_coding	KNOWN	RPSA
ENSG00000153993.9	-1.80532	0.00595358	0.121665	protein_coding	KNOWN	SEMA3D
ENSG00000139910.15	-2.31668	0.00593291	0.121665	protein_coding	KNOWN	NOVA1
ENSG00000213420.3	-2.86154	0.00596993	0.121665	protein_coding	KNOWN	GPC2
ENSG00000247121.2	-4.74102	0.00595314	0.121665	protein_coding	NOVEL	CTD-2260A17.2
ENSG00000268555.1	-5.49793	0.00596784	0.121665	lincRNA	NOVEL	RP11-678G14.3
ENSG00000228716.2	1.80986	0.00598764	0.121925	protein_coding	KNOWN	DHFR
ENSG00000166197.11	0.780478	0.00601058	0.122291	protein_coding	KNOWN	NOLC1
ENSG00000090376.4	6.74976	0.00603584	0.122704	protein_coding	KNOWN	IRAK3
ENSG00000057608.11	0.743518	0.00604235	0.122735	protein_coding	KNOWN	GDI2
ENSG00000169877.5	6.92178	0.00605096	0.122808	protein_coding	KNOWN	AHSP
ENSG00000161021.7	-0.841825	0.00605656	0.122821	protein_coding	KNOWN	MAML1
ENSG00000198920.5	-1.81232	0.00606279	0.122846	protein_coding	KNOWN	KIAA0753
ENSG00000095015.5	-0.812924	0.00608413	0.123076	protein_coding	KNOWN	MAP3K1
ENSG00000080823.16	-2.76012	0.00608293	0.123076	protein_coding	KNOWN	MOK
ENSG00000054965.6	-0.918504	0.00611133	0.123525	protein_coding	KNOWN	FAM168A
ENSG00000145416.9	-2.51828	0.00612317	0.123663	protein_coding	KNOWN	MARCH1
ENSG00000130656.4	2.92525	0.00612919	0.123683	protein_coding	KNOWN	HBZ
ENSG00000160703.10	4.57002	0.00613551	0.123694	protein_coding	KNOWN	NLRX1
ENSG00000134744.9	-0.83986	0.00613977	0.123694	protein_coding	KNOWN	ZCCHC11
ENSG00000250722.1	1.28936	0.00614703	0.123739	protein_coding	KNOWN	SEPP1
ENSG00000188596.3	-5.69035	0.00616262	0.123952	protein_coding	NOVEL	C12orf55
ENSG00000125755.13	-0.999911	0.00620373	0.124677	protein_coding	KNOWN	SYMPK
ENSG00000147459.12	2.23217	0.0062185	0.124872	protein_coding	KNOWN	DOCK5
ENSG00000079689.9	-7.11242	0.00623027	0.125006	protein_coding	KNOWN	SCGN
ENSG00000122218.10	0.840571	0.00624027	0.125105	protein_coding	KNOWN	COPA
ENSG00000023839.6	1.69198	0.00625814	0.125361	protein_coding	KNOWN	ABCC2
ENSG00000019549.4	2.61912	0.00626838	0.125464	protein_coding	KNOWN	SNAI2
ENSG00000056661.9	-1.02451	0.00630945	0.126184	protein_coding	KNOWN	PCGF2
ENSG00000204196.4	1.02188	0.0063441	0.126774	pseudogene	KNOWN	AC011737.2
ENSG00000164867.5	6.66074	0.00636172	0.12692	protein_coding	KNOWN	NOS3
ENSG00000198618.4	2.60359	0.00636089	0.12692	pseudogene	KNOWN	PPIAP22
ENSG00000164287.8	6.48747	0.00639816	0.127235	protein_coding	KNOWN	CDC20B
ENSG00000268173.1	3.67494	0.00639261	0.127235	protein_coding	NOVEL	PIK3R2
ENSG00000162298.12	1.37744	0.00639554	0.127235	protein_coding	KNOWN	SYVN1
ENSG00000187079.10	-0.992439	0.006396	0.127235	protein_coding	KNOWN	TEAD1
ENSG00000203930.4	6.99237	0.00643655	0.127895	protein_coding	KNOWN	RP1-177G6.2
ENSG00000113838.8	4.20496	0.00646839	0.128424	protein_coding	KNOWN	TBCCD1
ENSG00000196262.9	1.11002	0.00648859	0.128722	protein_coding	KNOWN	PPIA
ENSG00000170802.10	1.55642	0.00650674	0.128978	protein_coding	KNOWN	FOXN2
ENSG00000188211.4	3.10832	0.00652171	0.129067	protein_coding	KNOWN	NCR3LG1
ENSG00000223949.1	-5.56122	0.00652015	0.129067	antisense	NOVEL	RP11-24J23.2
ENSG00000158828.5	2.3605	0.00653977	0.129132	protein_coding	KNOWN	PINK1
ENSG00000108671.5	1.20528	0.00654071	0.129132	protein_coding	KNOWN	PSMD11
ENSG00000227110.2	-5.59485	0.00653131	0.129132	lincRNA	NOVEL	LMCD1-AS1
ENSG00000232472.1	2.30349	0.00655802	0.12937	pseudogene	KNOWN	EEF1B2P3
ENSG00000183044.7	1.49595	0.00657496	0.1296	protein_coding	KNOWN	ABAT
ENSG00000100889.7	2.27952	0.00661337	0.130045	protein_coding	KNOWN	PCK2
ENSG00000138095.14	0.930665	0.00661231	0.130045	protein_coding	KNOWN	LRPPRC
ENSG00000115461.4	-1.87645	0.00661183	0.130045	protein_coding	KNOWN	IGFBP5
ENSG00000110693.11	-1.56663	0.00665432	0.130538	protein_coding	KNOWN	SOX6
ENSG00000186409.9	-2.78903	0.00664514	0.130538	protein_coding	KNOWN	CCDC30
ENSG00000177133.5	-3.47356	0.00665012	0.130538	processed_transcript	NOVEL	RP1-163G9.1
ENSG00000101187.11	6.89186	0.00667777	0.13079	protein_coding	KNOWN	SLCO4A1
ENSG00000134077.10	1.76417	0.00667737	0.13079	protein_coding	KNOWN	THUMPD3
ENSG00000106236.3	3.81578	0.00670336	0.131159	protein_coding	KNOWN	NPTX2
ENSG00000117569.13	-1.46768	0.00670934	0.131159	protein_coding	KNOWN	PTBP2
ENSG00000263499.1	-6.60062	0.00671257	0.131159	antisense	NOVEL	RP11-118E18.4
ENSG00000244067.1	2.23703	0.00673617	0.131413	protein_coding	KNOWN	GSTA2
ENSG00000198959.7	2.13086	0.00673627	0.131413	protein_coding	KNOWN	TGM2
ENSG00000223799.1	-7.86398	0.00674652	0.131509	lincRNA	NOVEL	AP000295.7
ENSG00000113083.8	3.07068	0.00675582	0.131586	protein_coding	KNOWN	LOX
ENSG00000179010.10	1.34454	0.00677727	0.1319	protein_coding	KNOWN	MRFAP1
ENSG00000145692.10	2.27415	0.00678547	0.131955	protein_coding	KNOWN	BHMT
ENSG00000114378.12	2.79722	0.00680318	0.132195	protein_coding	KNOWN	HYAL1
ENSG00000259172.1	3.50299	0.00681637	0.132347	antisense	NOVEL	RP11-299G20.2
ENSG00000103811.11	2.99319	0.00684577	0.132813	protein_coding	KNOWN	CTSH
ENSG00000108175.12	-1.06555	0.00685541	0.132896	protein_coding	KNOWN	ZMIZ1
ENSG00000094804.5	2.29862	0.00686678	0.133011	protein_coding	KNOWN	CDC6
ENSG00000101265.11	5.89136	0.00688999	0.1333	protein_coding	KNOWN	RASSF2
ENSG00000261088.1	4.28191	0.00689252	0.1333	lincRNA	NOVEL	RP11-61A14.3
ENSG00000172915.13	-1.68071	0.00690319	0.133402	protein_coding	KNOWN	NBEA
ENSG00000152779.12	-2.58522	0.00691507	0.133527	protein_coding	KNOWN	SLC16A12
ENSG00000064300.4	4.96616	0.0069305	0.13372	protein_coding	KNOWN	NGFR
ENSG00000142507.5	2.43842	0.00696365	0.13415	protein_coding	KNOWN	PSMB6
ENSG00000215796.3	-6.00614	0.00696251	0.13415	pseudogene	KNOWN	RP11-551G24.2
ENSG00000215908.5	1.87038	0.00698932	0.134539	lincRNA	NOVEL	CROCCP2
ENSG00000166086.7	-1.94145	0.00704689	0.135289	protein_coding	KNOWN	JAM3
ENSG00000124508.12	-2.10529	0.00704732	0.135289	protein_coding	KNOWN	BTN2A2
ENSG00000260733.1	-4.27681	0.00704733	0.135289	antisense	NOVEL	RP11-264L1.4
ENSG00000256463.4	-6.50711	0.00705023	0.135289	protein_coding	KNOWN	SALL3
ENSG00000124209.3	-1.62937	0.00706793	0.135417	protein_coding	KNOWN	RAB22A
ENSG00000196090.7	-2.69699	0.00706754	0.135417	protein_coding	KNOWN	PTPRT
ENSG00000134954.9	1.59523	0.00710662	0.136053	protein_coding	KNOWN	ETS1
ENSG00000015285.6	6.80261	0.00712782	0.136277	protein_coding	KNOWN	WAS
ENSG00000140181.10	-0.894803	0.00712939	0.136277	pseudogene	KNOWN	HERC2P2
ENSG00000166548.11	-3.18501	0.00715821	0.136722	protein_coding	KNOWN	TK2
ENSG00000189060.4	-0.849839	0.00717933	0.137019	protein_coding	KNOWN	H1F0
ENSG00000134809.4	6.4501	0.00722754	0.137832	protein_coding	KNOWN	TIMM10
ENSG00000127914.12	-0.935704	0.0072691	0.138518	protein_coding	KNOWN	AKAP9
ENSG00000147457.9	-3.04012	0.0072992	0.138984	protein_coding	KNOWN	CHMP7
ENSG00000186715.5	-1.20617	0.00730972	0.139033	protein_coding	KNOWN	MST1L
ENSG00000178177.9	-1.62966	0.00731309	0.139033	protein_coding	KNOWN	LCORL
ENSG00000155657.18	-0.852683	0.0073292	0.139232	protein_coding	KNOWN	TTN
ENSG00000187193.8	2.66226	0.00736197	0.139747	protein_coding	KNOWN	MT1X
ENSG00000126603.4	-2.70434	0.0073733	0.139854	protein_coding	KNOWN	GLIS2
ENSG00000241978.5	1.87941	0.00739907	0.140127	protein_coding	KNOWN	AKAP2
ENSG00000142657.16	0.980322	0.00739703	0.140127	protein_coding	KNOWN	PGD
ENSG00000164741.9	1.60431	0.00741174	0.14026	protein_coding	KNOWN	DLC1
ENSG00000103145.5	6.05098	0.00744833	0.140838	protein_coding	KNOWN	HCFC1R1
ENSG00000172053.10	-0.959268	0.00745376	0.140838	protein_coding	KNOWN	QARS
ENSG00000183304.6	6.92941	0.00754481	0.142123	protein_coding	KNOWN	FAM9A
ENSG00000072506.8	2.9097	0.00754166	0.142123	protein_coding	KNOWN	HSD17B10
ENSG00000121152.5	2.18643	0.00754047	0.142123	protein_coding	KNOWN	NCAPH
ENSG00000251247.5	-2.74804	0.0075432	0.142123	protein_coding	KNOWN	ZNF345
ENSG00000164086.8	1.57934	0.00756715	0.142435	protein_coding	KNOWN	DUSP7
ENSG00000130052.9	2.89966	0.00761922	0.143305	protein_coding	KNOWN	STARD8
ENSG00000111879.14	-2.38993	0.00767689	0.14428	protein_coding	KNOWN	FAM184A
ENSG00000198856.8	1.56189	0.00770781	0.144751	protein_coding	KNOWN	OSTC
ENSG00000133460.14	-2.07836	0.00772418	0.144947	protein_coding	KNOWN	SLC2A11
ENSG00000140199.7	-1.63786	0.00774166	0.145165	protein_coding	KNOWN	SLC12A6
ENSG00000124920.9	-0.911392	0.00778116	0.145795	protein_coding	KNOWN	C11orf9
ENSG00000254004.2	-1.2677	0.00779814	0.146002	protein_coding	KNOWN	ZNF260
ENSG00000152137.2	-5.35155	0.00783248	0.146533	protein_coding	KNOWN	HSPB8
ENSG00000116852.9	-2.03417	0.00785007	0.146751	protein_coding	KNOWN	KIF21B
ENSG00000068781.15	6.31877	0.00786289	0.146879	protein_coding	KNOWN	STON1-GTF2A1L
ENSG00000215256.3	-1.98285	0.00789471	0.14725	processed_transcript	KNOWN	DHRS4-AS1
ENSG00000155816.15	-4.12106	0.00789417	0.14725	protein_coding	KNOWN	FMN2
ENSG00000138439.10	-1.29409	0.00790288	0.147291	protein_coding	KNOWN	FAM117B
ENSG00000137343.12	-1.4982	0.00792209	0.147426	protein_coding	KNOWN	ATAT1
ENSG00000164066.7	-1.51412	0.00792073	0.147426	protein_coding	KNOWN	INTU
ENSG00000087269.11	2.84971	0.0079604	0.148027	protein_coding	KNOWN	NOP14
ENSG00000165025.10	6.17784	0.00799636	0.148584	protein_coding	KNOWN	SYK
ENSG00000186275.7	-1.79146	0.00801602	0.148837	protein_coding	KNOWN	NBPF12
ENSG00000130309.6	1.9082	0.00806322	0.149601	protein_coding	KNOWN	GLT25D1
ENSG00000079332.8	1.49945	0.0080882	0.149838	protein_coding	KNOWN	SAR1A
ENSG00000162373.8	-4.24437	0.00808421	0.149838	protein_coding	KNOWN	BEND5
ENSG00000248144.1	-5.29279	0.0080996	0.149937	polymorphic_pseudogene	KNOWN	ADH1C
ENSG00000247516.2	7.16788	0.00813209	0.150321	lincRNA	PUTATIVE	RP11-480D4.3
ENSG00000117450.9	1.45631	0.00813257	0.150321	protein_coding	KNOWN	PRDX1
ENSG00000186115.7	6.41258	0.00814079	0.15036	protein_coding	KNOWN	CYP4F2
ENSG00000213551.3	3.61661	0.00814764	0.150374	protein_coding	KNOWN	DNAJC9
ENSG00000229715.4	-5.64976	0.00816004	0.15049	pseudogene	KNOWN	EEF1DP3
ENSG00000239521.2	-2.08839	0.00816989	0.150559	pseudogene	KNOWN	GATS
ENSG00000167555.9	-1.62725	0.00818119	0.150655	protein_coding	KNOWN	ZNF528
ENSG00000064601.11	1.86612	0.00819461	0.150711	protein_coding	KNOWN	CTSA
ENSG00000196526.6	-1.70934	0.0082026	0.150711	protein_coding	KNOWN	AFAP1
ENSG00000137571.5	-7.00258	0.00820118	0.150711	protein_coding	KNOWN	SLCO5A1
ENSG00000227036.2	-5.37001	0.00821061	0.150746	lincRNA	KNOWN	LINC00511
ENSG00000138688.10	-0.68501	0.00822821	0.150809	protein_coding	KNOWN	KIAA1109
ENSG00000090097.15	-1.61489	0.00823333	0.150809	protein_coding	KNOWN	PCBP4
ENSG00000114796.10	-1.86207	0.00822489	0.150809	protein_coding	KNOWN	KLHL24
ENSG00000235381.1	-2.95052	0.00823854	0.150809	antisense	NOVEL	RP11-477D19.2
ENSG00000163468.8	1.41921	0.00826791	0.151235	protein_coding	KNOWN	CCT3
ENSG00000223764.1	-6.35018	0.00828804	0.15149	processed_transcript	NOVEL	RP11-54O7.3
ENSG00000121903.9	-3.68755	0.00830802	0.151743	protein_coding	KNOWN	ZSCAN20
ENSG00000205220.7	4.03968	0.00832011	0.15177	protein_coding	KNOWN	PSMB10
ENSG00000074219.9	-0.793474	0.0083218	0.15177	protein_coding	KNOWN	TEAD2
ENSG00000154518.5	1.60049	0.00833104	0.151826	protein_coding	KNOWN	ATP5G3
ENSG00000160593.13	2.93284	0.00836485	0.152105	protein_coding	KNOWN	AMICA1
ENSG00000137075.12	-1.0874	0.00835993	0.152105	protein_coding	KNOWN	RNF38
ENSG00000115896.11	-2.64843	0.00836105	0.152105	protein_coding	KNOWN	PLCL1
ENSG00000125977.6	1.8693	0.0084206	0.153005	protein_coding	KNOWN	EIF2S2
ENSG00000136709.7	1.29715	0.00843007	0.153064	protein_coding	KNOWN	WDR33
ENSG00000128016.4	1.57857	0.00846375	0.153563	protein_coding	KNOWN	ZFP36
ENSG00000169057.14	-1.06673	0.00848855	0.153789	protein_coding	KNOWN	MECP2
ENSG00000259726.1	-6.87503	0.00848871	0.153789	pseudogene	KNOWN	RP11-671M22.5
ENSG00000122378.9	1.48186	0.00850188	0.153915	protein_coding	KNOWN	FAM213A
ENSG00000258377.1	4.63774	0.0085142	0.154024	antisense	NOVEL	RP11-649E7.5
ENSG00000167863.7	2.3418	0.00857644	0.154808	protein_coding	KNOWN	ATP5H
ENSG00000135069.9	1.98108	0.00857455	0.154808	protein_coding	KNOWN	PSAT1
ENSG00000175455.10	-0.756662	0.00858263	0.154808	protein_coding	KNOWN	CCDC14
ENSG00000184731.5	-5.74744	0.00857821	0.154808	protein_coding	KNOWN	FAM110C
ENSG00000010292.8	1.39873	0.00860134	0.155032	protein_coding	KNOWN	NCAPD2
ENSG00000137941.12	-2.22071	0.00863776	0.155574	protein_coding	KNOWN	TTLL7
ENSG00000068697.6	0.77097	0.00869234	0.156443	protein_coding	KNOWN	LAPTM4A
ENSG00000122194.13	0.865021	0.00873296	0.156961	protein_coding	KNOWN	PLG
ENSG00000145365.9	-5.36842	0.00873386	0.156961	protein_coding	KNOWN	TIFA
ENSG00000163606.6	6.42096	0.00876218	0.157197	protein_coding	KNOWN	CD200R1
ENSG00000158623.10	-1.24366	0.00876274	0.157197	protein_coding	KNOWN	COPG2
ENSG00000153208.12	-1.47391	0.00876612	0.157197	protein_coding	KNOWN	MERTK
ENSG00000134909.13	-0.84577	0.00877302	0.157206	protein_coding	KNOWN	ARHGAP32
ENSG00000135220.6	-6.87652	0.00880691	0.157699	protein_coding	KNOWN	UGT2A3
ENSG00000111321.6	2.53253	0.00883035	0.157991	protein_coding	KNOWN	LTBR
ENSG00000198858.5	2.17426	0.00883605	0.157991	protein_coding	KNOWN	R3HDM4
ENSG00000093010.7	2.19277	0.00888197	0.158697	protein_coding	KNOWN	COMT
ENSG00000132970.8	-1.02022	0.0089011	0.158923	protein_coding	KNOWN	WASF3
ENSG00000226564.1	2.91844	0.00891963	0.159139	pseudogene	KNOWN	FTH1P20
ENSG00000151136.10	6.43601	0.00893231	0.15925	protein_coding	KNOWN	BTBD11
ENSG00000137507.7	6.70801	0.00895194	0.159484	protein_coding	KNOWN	LRRC32
ENSG00000184500.10	1.79153	0.00896894	0.159672	protein_coding	KNOWN	PROS1
ENSG00000167680.11	-2.76757	0.00898697	0.159877	protein_coding	KNOWN	SEMA6B
ENSG00000049759.12	-0.761625	0.00900368	0.160059	protein_coding	KNOWN	NEDD4L
ENSG00000235706.3	-2.94529	0.00902253	0.160278	lincRNA	NOVEL	DICER1-AS1
ENSG00000004478.5	1.24589	0.0090404	0.16048	protein_coding	KNOWN	FKBP4
ENSG00000218422.2	4.2351	0.00909462	0.16121	pseudogene	NOVEL	AC016773.1
ENSG00000152409.8	-1.26175	0.00909069	0.16121	protein_coding	KNOWN	JMY
ENSG00000180879.8	1.70984	0.00910857	0.161342	protein_coding	KNOWN	SSR4
ENSG00000150054.12	-1.92736	0.00914322	0.161839	protein_coding	KNOWN	MPP7
ENSG00000206530.4	-2.20141	0.00917563	0.162296	protein_coding	KNOWN	WDR52
ENSG00000072778.14	0.688556	0.00919406	0.162454	protein_coding	KNOWN	ACADVL
ENSG00000130032.11	-2.6192	0.00919774	0.162454	protein_coding	KNOWN	PRRG3
ENSG00000188985.5	2.61567	0.00922161	0.162523	pseudogene	KNOWN	DHFRP1
ENSG00000051108.10	2.37388	0.00925734	0.162523	protein_coding	KNOWN	HERPUD1
ENSG00000169679.10	2.04122	0.0092841	0.162523	protein_coding	KNOWN	BUB1
ENSG00000235823.1	1.83353	0.00925939	0.162523	lincRNA	KNOWN	LINC00263
ENSG00000185130.4	1.7662	0.00923593	0.162523	protein_coding	KNOWN	HIST1H2BL
ENSG00000167881.9	1.73164	0.00924834	0.162523	protein_coding	KNOWN	SRP68
ENSG00000130203.5	0.862419	0.00930335	0.162523	protein_coding	KNOWN	APOE
ENSG00000189091.8	0.837809	0.00930524	0.162523	protein_coding	KNOWN	SF3B3
ENSG00000124693.2	0.784338	0.00925269	0.162523	protein_coding	KNOWN	HIST1H3B
ENSG00000127947.10	-0.822888	0.00927137	0.162523	protein_coding	KNOWN	PTPN12
ENSG00000174428.12	-1.87622	0.00930482	0.162523	protein_coding	KNOWN	GTF2IRD2B
ENSG00000164938.9	-1.93738	0.00926581	0.162523	protein_coding	KNOWN	TP53INP1
ENSG00000167528.8	-2.1057	0.00923134	0.162523	protein_coding	KNOWN	ZNF641
ENSG00000204764.7	-2.40083	0.009266	0.162523	protein_coding	KNOWN	RANBP17
ENSG00000073350.9	-2.64088	0.00930356	0.162523	protein_coding	KNOWN	LLGL2
ENSG00000110060.4	-6.09627	0.00930721	0.162523	protein_coding	KNOWN	PUS3
ENSG00000053438.7	-1.71405	0.00931398	0.162526	protein_coding	KNOWN	NNAT
ENSG00000148700.8	0.895601	0.00932857	0.162656	protein_coding	KNOWN	ADD3
ENSG00000133026.8	0.751274	0.00934138	0.162656	protein_coding	KNOWN	MYH10
ENSG00000114861.14	-0.856162	0.00934781	0.162656	protein_coding	KNOWN	FOXP1
ENSG00000146426.13	-2.14131	0.00934259	0.162656	protein_coding	KNOWN	TIAM2
ENSG00000044574.7	0.989558	0.00947384	0.164733	protein_coding	KNOWN	HSPA5
ENSG00000082258.8	-0.986822	0.00949335	0.164955	protein_coding	KNOWN	CCNT2
ENSG00000203666.8	-1.72747	0.00953598	0.165579	protein_coding	KNOWN	EFCAB2
ENSG00000141542.6	-3.78263	0.00954709	0.165655	protein_coding	KNOWN	RAB40B
ENSG00000164211.8	1.2338	0.00956273	0.165787	protein_coding	KNOWN	STARD4
ENSG00000064961.14	-1.92386	0.00956812	0.165787	protein_coding	KNOWN	HMG20B
ENSG00000236780.1	-6.35798	0.00961086	0.16641	lincRNA	NOVEL	AC078941.1
ENSG00000185813.4	1.77513	0.00962662	0.166566	protein_coding	KNOWN	PCYT2
ENSG00000178057.9	2.00325	0.00964025	0.166685	protein_coding	KNOWN	NDUFAF3
ENSG00000197077.7	-0.844127	0.00966648	0.166904	protein_coding	KNOWN	KIAA1671
ENSG00000142920.12	-6.01494	0.00966505	0.166904	protein_coding	KNOWN	ADC
ENSG00000011465.12	2.68666	0.00969497	0.167271	protein_coding	KNOWN	DCN
ENSG00000180616.4	2.0912	0.00970128	0.167271	protein_coding	KNOWN	SSTR2
ENSG00000139292.8	1.66231	0.00972062	0.167487	protein_coding	KNOWN	LGR5
ENSG00000137474.13	3.05464	0.00974269	0.16775	protein_coding	KNOWN	MYO7A
ENSG00000105655.12	-1.70273	0.00977779	0.168237	protein_coding	KNOWN	ISYNA1
ENSG00000231784.4	-5.4047	0.00979228	0.168368	pseudogene	KNOWN	DBIL5P
ENSG00000166411.9	2.35734	0.00982951	0.168891	protein_coding	KNOWN	IDH3A
ENSG00000108588.8	1.71854	0.00987694	0.169587	protein_coding	KNOWN	CCDC47
ENSG00000176890.11	1.89279	0.0098889	0.169675	protein_coding	KNOWN	TYMS
ENSG00000236774.3	-2.60363	0.00992045	0.170097	protein_coding	NOVEL	AL591379.1
ENSG00000185591.5	-0.726768	0.00992892	0.170124	protein_coding	KNOWN	SP1
ENSG00000158874.6	2.57033	0.00993844	0.170169	protein_coding	KNOWN	APOA2
ENSG00000162511.7	3.38909	0.00996218	0.170457	protein_coding	KNOWN	LAPTM5
ENSG00000124788.12	-1.31799	0.0100076	0.171116	protein_coding	KNOWN	ATXN1
ENSG00000178971.9	-1.8568	0.0100296	0.171373	protein_coding	KNOWN	CTC1
ENSG00000138778.7	1.4346	0.0100868	0.172197	protein_coding	KNOWN	CENPE
ENSG00000134318.9	0.895779	0.0100918	0.172197	protein_coding	KNOWN	ROCK2
ENSG00000171564.7	1.93824	0.0101288	0.17235	protein_coding	KNOWN	FGB
ENSG00000035115.15	-1.41525	0.0101191	0.17235	protein_coding	KNOWN	SH3YL1
ENSG00000070778.8	-1.80323	0.0101239	0.17235	protein_coding	KNOWN	PTPN21
ENSG00000215019.1	-2.30395	0.0101181	0.17235	protein_coding	KNOWN	ATXN1
ENSG00000203950.6	-1.24905	0.0101621	0.172678	protein_coding	KNOWN	FAM127B
ENSG00000168434.8	-2.53405	0.0101618	0.172678	protein_coding	KNOWN	COG7
ENSG00000182774.6	1.01094	0.0101739	0.17276	protein_coding	KNOWN	RPS17L
ENSG00000124151.13	-0.833888	0.0101833	0.172801	protein_coding	KNOWN	NCOA3
ENSG00000163393.8	4.14134	0.0102619	0.173737	protein_coding	KNOWN	SLC22A15
ENSG00000138193.8	-1.97465	0.0102465	0.173737	protein_coding	KNOWN	PLCE1
ENSG00000170464.5	-4.27361	0.0102667	0.173737	protein_coding	KNOWN	DNAJC18
ENSG00000146049.1	-6.17321	0.0102588	0.173737	protein_coding	KNOWN	KAAG1
ENSG00000242338.2	6.89451	0.010319	0.174502	pseudogene	KNOWN	BMS1P4
ENSG00000157168.13	2.87105	0.0103347	0.174648	protein_coding	KNOWN	NRG1
ENSG00000102265.7	3.89959	0.0104959	0.17682	protein_coding	KNOWN	TIMP1
ENSG00000152495.6	2.54668	0.0104936	0.17682	protein_coding	KNOWN	CAMK4
ENSG00000171314.7	0.941736	0.0104991	0.17682	protein_coding	KNOWN	PGAM1
ENSG00000112367.6	-4.14471	0.0104831	0.17682	protein_coding	KNOWN	FIG4
ENSG00000259619.2	-5.58993	0.0104966	0.17682	pseudogene	KNOWN	RP11-390M11.1
ENSG00000223522.1	-5.10664	0.010527	0.177168	antisense	NOVEL	AC093690.1
ENSG00000133131.9	2.21272	0.0105423	0.177248	protein_coding	KNOWN	MORC4
ENSG00000076770.10	0.779813	0.0105749	0.177248	protein_coding	KNOWN	MBNL3
ENSG00000237440.4	-1.93323	0.0105739	0.177248	protein_coding	KNOWN	ZNF737
ENSG00000179542.11	-2.35414	0.010558	0.177248	protein_coding	KNOWN	SLITRK4
ENSG00000132718.7	-3.17455	0.0105564	0.177248	protein_coding	KNOWN	SYT11
ENSG00000101938.10	-3.4531	0.0105723	0.177248	protein_coding	KNOWN	CHRDL1
ENSG00000129946.5	-1.67768	0.0106516	0.178413	protein_coding	KNOWN	SHC2
ENSG00000221978.7	-0.748131	0.0106622	0.178468	protein_coding	KNOWN	CCNL2
ENSG00000146670.5	2.34957	0.010742	0.179683	protein_coding	KNOWN	CDCA5
ENSG00000107485.11	6.54367	0.0107899	0.180221	protein_coding	KNOWN	GATA3
ENSG00000178537.5	3.03229	0.0107996	0.180221	protein_coding	KNOWN	SLC25A20
ENSG00000176340.3	1.66325	0.0108095	0.180221	protein_coding	KNOWN	COX8A
ENSG00000081377.12	-1.63638	0.0108108	0.180221	protein_coding	KNOWN	CDC14B
ENSG00000224032.2	-2.85934	0.0107844	0.180221	lincRNA	KNOWN	EPB41L4A-AS1
ENSG00000114841.12	-1.878	0.0108248	0.180333	protein_coding	KNOWN	DNAH1
ENSG00000175329.7	5.44087	0.0108569	0.180745	protein_coding	KNOWN	ISX
ENSG00000163297.12	1.48081	0.0108733	0.180896	protein_coding	KNOWN	ANTXR2
ENSG00000092094.5	1.72003	0.0108918	0.181082	protein_coding	KNOWN	OSGEP
ENSG00000164309.10	3.36123	0.0109055	0.181187	protein_coding	KNOWN	CMYA5
ENSG00000164647.4	2.85342	0.01094	0.181585	protein_coding	KNOWN	STEAP1
ENSG00000183605.11	-3.76015	0.0109442	0.181585	protein_coding	KNOWN	SFXN4
ENSG00000100075.5	2.08552	0.0110506	0.183176	protein_coding	KNOWN	SLC25A1
ENSG00000182957.9	-0.881329	0.0110549	0.183176	protein_coding	KNOWN	SPATA13
ENSG00000160360.7	-2.22291	0.0110672	0.183206	protein_coding	KNOWN	GPSM1
ENSG00000171291.4	-2.49278	0.0110716	0.183206	protein_coding	KNOWN	ZNF439
ENSG00000258634.2	-1.67057	0.0111156	0.183811	antisense	NOVEL	RP4-773N10.4
ENSG00000170315.8	0.803176	0.0111343	0.183996	protein_coding	KNOWN	UBB
ENSG00000198756.6	4.28865	0.0111586	0.18415	protein_coding	KNOWN	GLT25D2
ENSG00000120885.14	-1.15425	0.0111577	0.18415	protein_coding	KNOWN	CLU
ENSG00000231310.2	-6.04117	0.0111887	0.184523	antisense	NOVEL	TBL1XR1-AS1
ENSG00000103495.9	0.878995	0.011211	0.18454	protein_coding	KNOWN	MAZ
ENSG00000146414.11	-0.693086	0.0112122	0.18454	protein_coding	KNOWN	SHPRH
ENSG00000166348.12	-1.37013	0.0111976	0.18454	protein_coding	KNOWN	USP54
ENSG00000125912.6	2.11192	0.0112265	0.184653	protein_coding	KNOWN	NCLN
ENSG00000135842.12	2.96771	0.0112643	0.185151	protein_coding	KNOWN	FAM129A
ENSG00000214753.2	1.63361	0.011288	0.185417	protein_coding	KNOWN	HNRNPUL2
ENSG00000243335.4	-1.95066	0.0113062	0.185592	protein_coding	KNOWN	KCTD7
ENSG00000167703.9	6.11495	0.0113356	0.18595	protein_coding	KNOWN	SLC43A2
ENSG00000118308.10	3.00422	0.0113571	0.18618	protein_coding	KNOWN	LRMP
ENSG00000113916.13	1.59927	0.0114199	0.186838	protein_coding	KNOWN	BCL6
ENSG00000127863.11	-1.64908	0.01142	0.186838	protein_coding	KNOWN	TNFRSF19
ENSG00000162437.10	-1.80598	0.0114131	0.186838	protein_coding	KNOWN	RAVER2
ENSG00000100030.10	0.706848	0.0114443	0.187111	protein_coding	KNOWN	MAPK1
ENSG00000147573.12	6.55898	0.0114899	0.187357	protein_coding	KNOWN	TRIM55
ENSG00000140876.7	6.36285	0.0114961	0.187357	protein_coding	KNOWN	NUDT7
ENSG00000267276.1	2.38471	0.0114696	0.187357	antisense	NOVEL	AC009005.3
ENSG00000106628.6	1.57182	0.0114965	0.187357	protein_coding	KNOWN	POLD2
ENSG00000176533.8	-2.84288	0.0114974	0.187357	protein_coding	KNOWN	GNG7
ENSG00000177830.13	1.9369	0.0115126	0.18748	protein_coding	KNOWN	CHID1
ENSG00000115998.3	-2.8111	0.0115421	0.187838	protein_coding	KNOWN	C2orf42
ENSG00000106853.12	2.38429	0.011555	0.187924	protein_coding	KNOWN	PTGR1
ENSG00000163625.11	-0.839512	0.0115697	0.188038	protein_coding	KNOWN	WDFY3
ENSG00000105677.7	2.68106	0.011605	0.188487	protein_coding	KNOWN	TMEM147
ENSG00000128050.4	1.02904	0.0116363	0.188871	protein_coding	KNOWN	PAICS
ENSG00000157625.11	-0.796574	0.0116578	0.188972	protein_coding	KNOWN	TAB3
ENSG00000047346.8	-1.49284	0.0116555	0.188972	protein_coding	KNOWN	FAM214A
ENSG00000093000.13	1.2942	0.011698	0.189457	protein_coding	KNOWN	NUP50
ENSG00000224081.2	-6.47962	0.0117031	0.189457	processed_transcript	NOVEL	RP11-86H7.1
ENSG00000006704.6	-2.1547	0.0118016	0.190926	protein_coding	KNOWN	GTF2IRD1
ENSG00000100150.11	1.92924	0.0118306	0.191269	protein_coding	KNOWN	DEPDC5
ENSG00000107829.8	-2.21566	0.01188	0.191942	protein_coding	KNOWN	FBXW4
ENSG00000138801.4	-1.59328	0.0119071	0.192254	protein_coding	KNOWN	PAPSS1
ENSG00000165629.14	1.34525	0.0119424	0.192698	protein_coding	KNOWN	ATP5C1
ENSG00000173890.12	-4.1327	0.0119941	0.193405	protein_coding	KNOWN	GPR160
ENSG00000087086.9	2.01442	0.0120469	0.194002	protein_coding	KNOWN	FTL
ENSG00000137285.8	-2.10402	0.0120441	0.194002	protein_coding	KNOWN	TUBB2B
ENSG00000114923.12	-5.49644	0.0120676	0.194209	protein_coding	KNOWN	SLC4A3
ENSG00000137804.8	1.25101	0.0120988	0.194584	protein_coding	KNOWN	NUSAP1
ENSG00000125266.5	-1.24827	0.012134	0.195022	protein_coding	KNOWN	EFNB2
ENSG00000130147.11	-1.36508	0.0121591	0.195172	protein_coding	KNOWN	SH3BP4
ENSG00000106536.13	-4.69632	0.0121577	0.195172	protein_coding	KNOWN	POU6F2
ENSG00000048052.16	6.85204	0.0121714	0.195242	protein_coding	KNOWN	HDAC9
ENSG00000259436.1	-5.75164	0.012193	0.195461	antisense	NOVEL	CTC-378H22.2
ENSG00000232677.2	-0.760886	0.0122079	0.195573	lincRNA	NOVEL	LINC00665
ENSG00000068097.10	-1.58574	0.0122607	0.19629	protein_coding	KNOWN	HEATR6
ENSG00000120162.8	-1.80376	0.0122693	0.196302	protein_coding	KNOWN	MOB3B
ENSG00000196378.6	5.96649	0.0123769	0.197697	protein_coding	KNOWN	ZNF34
ENSG00000214193.5	4.15043	0.0123806	0.197697	protein_coding	KNOWN	SH3D21
ENSG00000132275.6	1.97408	0.0123733	0.197697	protein_coding	KNOWN	RRP8
ENSG00000090861.10	1.62035	0.0124243	0.198138	protein_coding	KNOWN	AARS
ENSG00000199730.1	-6.57265	0.0124231	0.198138	misc_RNA	NOVEL	7SK
ENSG00000119559.11	6.17438	0.0124386	0.198238	protein_coding	KNOWN	C19orf25
ENSG00000124181.8	-0.790287	0.0124768	0.198717	protein_coding	KNOWN	PLCG1
ENSG00000156687.6	-3.81626	0.0125103	0.199123	protein_coding	KNOWN	UNC5D
ENSG00000141068.9	-1.43238	0.0125187	0.199128	protein_coding	KNOWN	KSR1
ENSG00000134109.6	1.82961	0.0125377	0.199257	protein_coding	KNOWN	EDEM1
ENSG00000254556.1	-5.89605	0.012543	0.199257	sense_intronic	NOVEL	AF131215.4
ENSG00000095139.7	0.680316	0.0125626	0.19944	protein_coding	KNOWN	ARCN1
ENSG00000165556.8	-4.4369	0.0125912	0.199764	protein_coding	KNOWN	CDX2
ENSG00000111913.11	6.63515	0.0126078	0.199899	protein_coding	KNOWN	FAM65B
ENSG00000172264.12	-2.71749	0.012649	0.200424	protein_coding	KNOWN	MACROD2
ENSG00000134569.5	2.91742	0.0126669	0.200486	protein_coding	KNOWN	LRP4
ENSG00000106105.9	1.87066	0.0126692	0.200486	protein_coding	KNOWN	GARS
ENSG00000163009.4	6.19005	0.012678	0.200496	protein_coding	KNOWN	C2orf48
ENSG00000186815.8	1.37048	0.0126883	0.200531	protein_coding	KNOWN	TPCN1
ENSG00000162368.9	2.2457	0.0127229	0.200818	protein_coding	KNOWN	CMPK1
ENSG00000148468.12	-1.49859	0.0127216	0.200818	protein_coding	KNOWN	FAM171A1
ENSG00000116819.6	-5.96052	0.012731	0.200818	protein_coding	KNOWN	TFAP2E
ENSG00000105997.16	-6.48664	0.0127415	0.200855	protein_coding	KNOWN	HOXA3
ENSG00000157734.9	1.78356	0.0127933	0.201544	protein_coding	KNOWN	SNX22
ENSG00000256316.1	1.88257	0.0128709	0.202507	protein_coding	KNOWN	HIST1H3F
ENSG00000254389.2	-5.57727	0.0128664	0.202507	antisense	KNOWN	RHPN1-AS1
ENSG00000144134.12	-2.21969	0.0128817	0.202548	protein_coding	KNOWN	RABL2A
ENSG00000151623.10	-5.93493	0.012899	0.20269	protein_coding	KNOWN	NR3C2
ENSG00000189045.8	-6.33552	0.012909	0.202718	protein_coding	KNOWN	ANKDD1B
ENSG00000141753.5	1.78486	0.0129291	0.202855	protein_coding	KNOWN	IGFBP4
ENSG00000006114.11	-0.732377	0.0129342	0.202855	protein_coding	KNOWN	SYNRG
ENSG00000213366.7	-1.32075	0.012969	0.20323	protein_coding	KNOWN	GSTM2
ENSG00000164418.15	-3.16196	0.0129746	0.20323	protein_coding	KNOWN	GRIK2
ENSG00000235919.3	-6.03699	0.012983	0.203233	lincRNA	NOVEL	ASH1L-AS1
ENSG00000196267.8	-5.97644	0.0130375	0.203955	protein_coding	KNOWN	ZNF836
ENSG00000253729.3	1.01307	0.0130542	0.204088	protein_coding	KNOWN	PRKDC
ENSG00000129353.10	-0.879068	0.0130793	0.204351	protein_coding	KNOWN	SLC44A2
ENSG00000137955.11	1.63212	0.0131052	0.204365	protein_coding	KNOWN	RABGGTB
ENSG00000046604.8	-0.651349	0.0130932	0.204365	protein_coding	KNOWN	DSG2
ENSG00000178904.11	-0.744029	0.0131134	0.204365	protein_coding	KNOWN	DPY19L3
ENSG00000198822.6	-6.49813	0.0131014	0.204365	protein_coding	KNOWN	GRM3
ENSG00000250091.2	-3.04421	0.0131801	0.205275	protein_coding	KNOWN	DNAH10OS
ENSG00000103528.12	-2.27799	0.0131948	0.205374	protein_coding	KNOWN	SYT17
ENSG00000151725.7	2.09296	0.0132042	0.205391	protein_coding	KNOWN	MLF1IP
ENSG00000187772.6	0.990358	0.013221	0.205392	protein_coding	KNOWN	LIN28B
ENSG00000141756.13	0.770637	0.0132177	0.205392	protein_coding	KNOWN	FKBP10
ENSG00000169242.7	3.41069	0.0132354	0.205486	protein_coding	KNOWN	EFNA1
ENSG00000101665.4	-1.43595	0.013275	0.205903	protein_coding	KNOWN	SMAD7
ENSG00000153902.9	-5.98593	0.013279	0.205903	protein_coding	KNOWN	LGI4
ENSG00000131018.17	1.41491	0.0132892	0.205932	protein_coding	KNOWN	SYNE1
ENSG00000172889.10	2.47121	0.0133085	0.205973	protein_coding	KNOWN	EGFL7
ENSG00000143624.9	-0.67655	0.0133048	0.205973	protein_coding	KNOWN	INTS3
ENSG00000172379.14	-1.80578	0.0133361	0.20627	protein_coding	KNOWN	ARNT2
ENSG00000206052.6	-1.94999	0.0134167	0.207387	protein_coding	KNOWN	DOK6
ENSG00000181035.9	2.41732	0.0134545	0.207841	protein_coding	KNOWN	SLC25A42
ENSG00000158246.7	-6.0784	0.0134835	0.208158	protein_coding	KNOWN	FAM46B
ENSG00000099977.9	2.51418	0.0134993	0.208271	protein_coding	KNOWN	DDT
ENSG00000139734.12	2.00596	0.0135424	0.208806	protein_coding	KNOWN	DIAPH3
ENSG00000165863.12	-3.82866	0.013555	0.208869	protein_coding	KNOWN	C10orf82
ENSG00000007237.12	-2.35083	0.013577	0.209077	protein_coding	KNOWN	GAS7
ENSG00000183432.6	-6.67037	0.0136063	0.209398	pseudogene	KNOWN	ZBTB8OSP1
ENSG00000135052.11	0.878803	0.0136456	0.209872	protein_coding	KNOWN	GOLM1
ENSG00000123154.7	-3.96384	0.0136651	0.210041	protein_coding	KNOWN	WDR83
ENSG00000120875.4	-4.99723	0.0136857	0.210225	protein_coding	KNOWN	DUSP4
ENSG00000187068.2	5.6976	0.0137065	0.21028	protein_coding	KNOWN	C3orf70
ENSG00000127837.5	2.99747	0.0137149	0.21028	protein_coding	KNOWN	AAMP
ENSG00000168274.3	1.30323	0.0137031	0.21028	protein_coding	KNOWN	HIST1H2AE
ENSG00000229692.2	-5.01688	0.0137328	0.210424	sense_intronic	NOVEL	SOS1-IT1
ENSG00000165097.8	-1.57777	0.0137658	0.210798	protein_coding	KNOWN	KDM1B
ENSG00000258441.1	-1.45722	0.0138431	0.211851	lincRNA	NOVEL	LINC00641
ENSG00000106125.14	-2.3944	0.0138858	0.212373	protein_coding	KNOWN	FAM188B
ENSG00000136720.6	-2.25645	0.0140591	0.214889	protein_coding	KNOWN	HS6ST1
ENSG00000018510.8	1.71771	0.0140806	0.215086	protein_coding	KNOWN	AGPS
ENSG00000121690.5	6.17998	0.0141041	0.215258	protein_coding	KNOWN	DEPDC7
ENSG00000255277.2	6.02466	0.0141181	0.215258	pseudogene	KNOWN	ABCC6P2
ENSG00000170962.8	-2.25718	0.0141168	0.215258	protein_coding	KNOWN	PDGFD
ENSG00000164244.15	0.698527	0.0141624	0.215546	protein_coding	KNOWN	PRRC1
ENSG00000204217.8	-0.813198	0.0141633	0.215546	protein_coding	KNOWN	BMPR2
ENSG00000110987.4	-1.69109	0.0141536	0.215546	protein_coding	KNOWN	BCL7A
ENSG00000166130.10	1.88528	0.0141906	0.215563	protein_coding	KNOWN	IKBIP
ENSG00000113615.8	0.829611	0.0141738	0.215563	protein_coding	KNOWN	SEC24A
ENSG00000187231.8	-0.885939	0.0141851	0.215563	protein_coding	KNOWN	SESTD1
ENSG00000243955.1	2.37432	0.0142144	0.21579	protein_coding	KNOWN	GSTA1
ENSG00000227347.1	5.9977	0.014289	0.216656	pseudogene	KNOWN	HNRNPKP2
ENSG00000212950.1	-5.24417	0.0142826	0.216656	protein_coding	KNOWN	RP11-476E15.3
ENSG00000058804.10	1.60721	0.0143339	0.217204	protein_coding	KNOWN	TMEM48
ENSG00000169359.8	1.58013	0.0143945	0.217988	protein_coding	KNOWN	SLC33A1
ENSG00000197748.8	-6.22426	0.0144067	0.218039	protein_coding	KNOWN	WDR96
ENSG00000100485.7	-1.3479	0.0144575	0.218672	protein_coding	KNOWN	SOS2
ENSG00000122873.6	2.52265	0.014467	0.218682	protein_coding	KNOWN	CISD1
ENSG00000138757.10	0.662788	0.0145128	0.21924	protein_coding	KNOWN	G3BP2
ENSG00000107863.11	-0.700904	0.0145797	0.219882	protein_coding	KNOWN	ARHGAP21
ENSG00000047230.10	-1.40959	0.0145797	0.219882	protein_coding	KNOWN	CTPS2
ENSG00000224216.1	-6.11961	0.0145821	0.219882	antisense	NOVEL	RP13-228J13.1
ENSG00000106034.13	3.14515	0.0146614	0.220943	protein_coding	KNOWN	CPED1
ENSG00000112246.5	-4.24847	0.0146982	0.221362	protein_coding	KNOWN	SIM1
ENSG00000198931.6	2.26026	0.0147247	0.221625	protein_coding	KNOWN	APRT
ENSG00000197320.4	-6.18154	0.0147612	0.22204	pseudogene	KNOWN	AC060834.2
ENSG00000204138.8	-0.648246	0.014784	0.222248	protein_coding	KNOWN	PHACTR4
ENSG00000221843.2	2.03036	0.0148332	0.222715	protein_coding	KNOWN	C2orf16
ENSG00000090863.7	-0.647456	0.0148268	0.222715	protein_coding	KNOWN	GLG1
ENSG00000177951.12	0.959453	0.0148428	0.222723	protein_coding	KNOWN	BET1L
ENSG00000118640.6	6.90241	0.0148854	0.22282	protein_coding	KNOWN	VAMP8
ENSG00000154127.5	3.2492	0.0148822	0.22282	protein_coding	KNOWN	UBASH3B
ENSG00000099954.13	-1.24979	0.0148825	0.22282	protein_coding	KNOWN	CECR2
ENSG00000144406.12	-4.41152	0.0148596	0.22282	protein_coding	KNOWN	UNC80
ENSG00000128274.11	-5.99342	0.0149088	0.223035	protein_coding	KNOWN	A4GALT
ENSG00000225889.2	-5.96396	0.0149287	0.223196	lincRNA	NOVEL	AC074289.1
ENSG00000087303.12	2.59203	0.0149958	0.223793	protein_coding	KNOWN	NID2
ENSG00000068650.13	-0.738742	0.0149884	0.223793	protein_coding	KNOWN	ATP11A
ENSG00000197977.3	-1.68653	0.0149901	0.223793	protein_coding	KNOWN	ELOVL2
ENSG00000129472.8	-1.44177	0.015014	0.223928	protein_coding	KNOWN	RAB2B
ENSG00000075426.7	2.59674	0.0150251	0.223959	protein_coding	KNOWN	FOSL2
ENSG00000144401.9	2.46517	0.0150422	0.223985	protein_coding	KNOWN	METTL21A
ENSG00000229638.1	0.853092	0.0150451	0.223985	pseudogene	KNOWN	RPL4P4
ENSG00000179520.5	6.09535	0.0150841	0.224304	protein_coding	KNOWN	SLC17A8
ENSG00000222009.4	-2.07007	0.0150847	0.224304	protein_coding	KNOWN	BTBD19
ENSG00000180354.11	-2.42806	0.0150962	0.22434	protein_coding	KNOWN	C7orf41
ENSG00000141441.10	-1.61632	0.0151938	0.225654	protein_coding	KNOWN	FAM59A
ENSG00000131469.8	0.64045	0.0152395	0.226196	protein_coding	KNOWN	RPL27
ENSG00000197409.6	2.32289	0.0153182	0.227092	protein_coding	KNOWN	HIST1H3D
ENSG00000157087.12	1.21082	0.0153095	0.227092	protein_coding	KNOWN	ATP2B2
ENSG00000110888.13	-1.27714	0.0153456	0.22736	protein_coding	KNOWN	CAPRIN2
ENSG00000263585.1	3.0934	0.015355	0.227363	antisense	NOVEL	RP11-498C9.13
ENSG00000144366.11	-2.29015	0.0153696	0.227403	protein_coding	KNOWN	GULP1
ENSG00000269535.1	-5.44787	0.0153762	0.227403	antisense	NOVEL	CTD-2525I3.6
ENSG00000164307.7	1.30275	0.015399	0.227605	protein_coding	KNOWN	ERAP1
ENSG00000103356.10	2.30068	0.0154469	0.228174	protein_coding	KNOWN	EARS2
ENSG00000157353.12	6.98262	0.0155209	0.22898	protein_coding	KNOWN	FUK
ENSG00000172466.11	-0.67411	0.0155449	0.22898	protein_coding	KNOWN	ZNF24
ENSG00000163660.7	-0.783466	0.0155444	0.22898	protein_coding	KNOWN	CCNL1
ENSG00000107679.9	-0.876819	0.0155478	0.22898	protein_coding	KNOWN	PLEKHA1
ENSG00000178568.9	-2.04399	0.0155409	0.22898	protein_coding	KNOWN	ERBB4
ENSG00000162434.7	1.46555	0.0156121	0.229642	protein_coding	KNOWN	JAK1
ENSG00000116731.17	-0.975265	0.0156208	0.229642	protein_coding	KNOWN	PRDM2
ENSG00000137501.11	-4.88695	0.0156069	0.229642	protein_coding	KNOWN	SYTL2
ENSG00000139970.12	-2.15664	0.0156366	0.229737	protein_coding	KNOWN	RTN1
ENSG00000140905.5	2.09725	0.0156801	0.230067	protein_coding	KNOWN	GCSH
ENSG00000135862.4	-0.648634	0.0156854	0.230067	protein_coding	KNOWN	LAMC1
ENSG00000100354.15	-0.917597	0.015687	0.230067	protein_coding	KNOWN	TNRC6B
ENSG00000163565.14	2.87856	0.0157191	0.230367	protein_coding	KNOWN	IFI16
ENSG00000231081.1	-6.1036	0.0157262	0.230367	lincRNA	NOVEL	RP4-760C5.3
ENSG00000089159.11	-0.907773	0.0158467	0.23186	protein_coding	KNOWN	PXN
ENSG00000136603.9	-1.11318	0.0158469	0.23186	protein_coding	KNOWN	SKIL
ENSG00000119402.11	2.66695	0.0158806	0.232215	protein_coding	KNOWN	FBXW2
ENSG00000225031.1	1.94031	0.0159104	0.232513	pseudogene	KNOWN	EIF4BP7
ENSG00000071553.12	1.5489	0.0159443	0.232732	protein_coding	KNOWN	ATP6AP1
ENSG00000126856.9	-5.87822	0.0159386	0.232732	protein_coding	KNOWN	PRDM7
ENSG00000267868.1	-4.07356	0.0159607	0.232833	lincRNA	NOVEL	RP11-120K24.3
ENSG00000116127.13	-0.753695	0.0159885	0.233101	protein_coding	KNOWN	ALMS1
ENSG00000172936.8	2.58076	0.0160015	0.233153	protein_coding	KNOWN	MYD88
ENSG00000081189.9	2.25788	0.016011	0.233153	protein_coding	KNOWN	MEF2C
ENSG00000196972.6	5.85215	0.0160454	0.23324	lincRNA	KNOWN	LINC00087
ENSG00000184216.7	2.27759	0.0160394	0.23324	protein_coding	KNOWN	IRAK1
ENSG00000198064.8	-0.98019	0.0160329	0.23324	protein_coding	NOVEL	61E3.4
ENSG00000133193.8	4.45191	0.0160702	0.233463	protein_coding	KNOWN	FAM104A
ENSG00000249459.4	-3.14113	0.0160884	0.23359	protein_coding	KNOWN	ZNF286B
ENSG00000172531.10	1.57673	0.0161036	0.233672	protein_coding	KNOWN	PPP1CA
ENSG00000125149.7	1.97228	0.0161266	0.233731	protein_coding	KNOWN	C16orf70
ENSG00000162545.5	-0.660542	0.0161207	0.233731	protein_coding	KNOWN	CAMK2N1
ENSG00000176681.9	-1.29781	0.0161464	0.233744	protein_coding	KNOWN	LRRC37A
ENSG00000188112.4	-2.79593	0.0161391	0.233744	protein_coding	KNOWN	C6orf132
ENSG00000188352.7	1.87891	0.016238	0.234931	protein_coding	KNOWN	FOCAD
ENSG00000162944.5	-2.12106	0.016266	0.235198	protein_coding	KNOWN	RFTN2
ENSG00000127328.17	-1.32277	0.0164003	0.236146	protein_coding	KNOWN	RAB3IP
ENSG00000138696.6	-1.78399	0.0164562	0.236146	protein_coding	KNOWN	BMPR1B
ENSG00000179630.5	-4.84336	0.0164497	0.236146	protein_coding	KNOWN	LACC1
ENSG00000187733.6	-4.84336	0.0164497	0.236146	protein_coding	KNOWN	AMY1C
ENSG00000212998.1	-4.84336	0.0164497	0.236146	protein_coding	KNOWN	RBM12B-AS1
ENSG00000218757.1	-4.84336	0.0164497	0.236146	pseudogene	KNOWN	RP3-472M2.2
ENSG00000226705.1	-4.84336	0.0164497	0.236146	pseudogene	KNOWN	RP11-298K24.2
ENSG00000229183.4	-4.84336	0.0164497	0.236146	protein_coding	KNOWN	PGA4
ENSG00000229859.4	-4.84336	0.0164497	0.236146	protein_coding	KNOWN	PGA3
ENSG00000244617.1	-4.84336	0.0164497	0.236146	protein_coding	KNOWN	ASPRV1
ENSG00000260619.1	-4.84336	0.0164497	0.236146	lincRNA	NOVEL	RP11-775C24.3
ENSG00000265907.1	-4.84336	0.0164497	0.236146	antisense	NOVEL	RP11-737O24.2
ENSG00000215029.4	-6.17226	0.0164542	0.236146	protein_coding	KNOWN	LL0XNC01-19D8.1
ENSG00000250918.2	-6.53503	0.0164713	0.236227	pseudogene	KNOWN	RP11-497H16.4
ENSG00000130396.16	-0.889035	0.0165156	0.236325	protein_coding	KNOWN	MLLT4
ENSG00000269834.1	-2.25876	0.0164902	0.236325	processed_transcript	NOVEL	CTD-3018O17.3
ENSG00000103034.10	-3.28423	0.0165165	0.236325	protein_coding	KNOWN	NDRG4
ENSG00000231794.3	-5.37193	0.0165166	0.236325	antisense	NOVEL	AC009542.2
ENSG00000150556.12	-4.14204	0.016616	0.237609	protein_coding	KNOWN	LYPD6B
ENSG00000187800.9	2.26075	0.01664	0.237623	protein_coding	KNOWN	PEAR1
ENSG00000112787.7	-1.10147	0.0166458	0.237623	protein_coding	KNOWN	FBRSL1
ENSG00000244513.2	-2.70688	0.016628	0.237623	antisense	NOVEL	CTD-2013N24.2
ENSG00000139636.11	-1.91523	0.0166686	0.23781	protein_coding	KNOWN	LMBR1L
ENSG00000267442.1	-1.81746	0.0166808	0.237846	sense_intronic	NOVEL	AC005391.3
ENSG00000168497.4	4.89005	0.016705	0.238053	protein_coding	KNOWN	SDPR
ENSG00000104765.10	-1.35807	0.0167526	0.238594	protein_coding	KNOWN	BNIP3L
ENSG00000077420.10	6.49286	0.0168315	0.239579	protein_coding	KNOWN	APBB1IP
ENSG00000009413.11	-0.663211	0.016858	0.239818	protein_coding	KNOWN	REV3L
ENSG00000116260.12	-1.57493	0.0168678	0.239818	protein_coding	KNOWN	QSOX1
ENSG00000170727.7	6.02436	0.0168865	0.239946	protein_coding	KNOWN	BOP1
ENSG00000198453.8	-2.13691	0.0169311	0.240441	protein_coding	KNOWN	ZNF568
ENSG00000128268.11	-4.25647	0.0169469	0.240527	protein_coding	KNOWN	MGAT3
ENSG00000099783.7	0.900509	0.0170038	0.241195	protein_coding	KNOWN	HNRNPM
ENSG00000145850.4	6.5229	0.0170488	0.241574	protein_coding	KNOWN	TIMD4
ENSG00000160785.8	1.36861	0.0170571	0.241574	protein_coding	KNOWN	SLC25A44
ENSG00000187372.9	-4.92012	0.0170599	0.241574	protein_coding	KNOWN	PCDHB13
ENSG00000254996.1	1.43156	0.0170869	0.241817	protein_coding	KNOWN	ANKHD1-EIF4EBP3
ENSG00000120705.8	1.71119	0.0171573	0.242578	protein_coding	KNOWN	ETF1
ENSG00000076928.13	-1.574	0.0171603	0.242578	protein_coding	KNOWN	ARHGEF1
ENSG00000269131.1	2.37437	0.0172101	0.242667	antisense	NOVEL	AC004447.2
ENSG00000164989.10	-2.10574	0.0171798	0.242667	protein_coding	KNOWN	CCDC171
ENSG00000233178.2	-3.06962	0.0172159	0.242667	lincRNA	KNOWN	RP11-88I18.2
ENSG00000177640.11	-3.78791	0.0171985	0.242667	lincRNA	KNOWN	CASC2
ENSG00000023445.8	-5.93506	0.0171875	0.242667	protein_coding	KNOWN	BIRC3
ENSG00000111275.6	1.53823	0.01726	0.242872	protein_coding	KNOWN	ALDH2
ENSG00000144668.7	1.514	0.0172566	0.242872	protein_coding	KNOWN	ITGA9
ENSG00000184956.11	-4.16162	0.0172503	0.242872	protein_coding	KNOWN	MUC6
ENSG00000011454.11	-1.06353	0.0173295	0.24371	protein_coding	KNOWN	RABGAP1
ENSG00000171497.4	1.65349	0.0173918	0.244447	protein_coding	KNOWN	PPID
ENSG00000010818.4	-1.43373	0.0174052	0.244497	protein_coding	KNOWN	HIVEP2
ENSG00000171067.6	1.35269	0.0174428	0.244667	protein_coding	KNOWN	C11orf24
ENSG00000135747.7	-3.40745	0.0174471	0.244667	protein_coding	KNOWN	ZNF670
ENSG00000105668.3	-7.00263	0.0174415	0.244667	protein_coding	KNOWN	UPK1A
ENSG00000159461.10	1.88588	0.017463	0.244751	protein_coding	KNOWN	AMFR
ENSG00000160789.15	-1.38078	0.0174883	0.244965	protein_coding	KNOWN	LMNA
ENSG00000146143.12	2.57504	0.0175048	0.245058	processed_transcript	KNOWN	PRIM2
ENSG00000136869.13	6.34683	0.0175328	0.24517	protein_coding	KNOWN	TLR4
ENSG00000162961.9	2.29856	0.0175272	0.24517	protein_coding	KNOWN	DPY30
ENSG00000104435.8	6.28021	0.0175756	0.245554	protein_coding	KNOWN	STMN2
ENSG00000110013.8	6.06542	0.0175861	0.245554	protein_coding	KNOWN	SIAE
ENSG00000120896.9	1.55665	0.0175901	0.245554	protein_coding	KNOWN	SORBS3
ENSG00000138413.9	1.16062	0.0176117	0.245646	protein_coding	KNOWN	IDH1
ENSG00000136848.12	-1.55889	0.0176166	0.245646	protein_coding	KNOWN	DAB2IP
ENSG00000168614.12	-1.38666	0.0176886	0.24642	protein_coding	KNOWN	NBPF9
ENSG00000130304.12	-1.89305	0.0177021	0.24642	protein_coding	KNOWN	SLC27A1
ENSG00000129474.11	-2.20415	0.0176928	0.24642	protein_coding	KNOWN	AJUBA
ENSG00000115109.9	-0.88972	0.0177207	0.246539	protein_coding	KNOWN	EPB41L5
ENSG00000149428.14	1.08134	0.0177443	0.246729	protein_coding	KNOWN	HYOU1
ENSG00000260934.1	6.23379	0.0177564	0.246757	antisense	NOVEL	CTA-363E6.7
ENSG00000095380.10	2.34404	0.0178363	0.247728	protein_coding	KNOWN	NANS
ENSG00000239264.2	1.26523	0.0179274	0.248712	protein_coding	KNOWN	TXNDC5
ENSG00000235750.5	-6.29221	0.0179269	0.248712	protein_coding	KNOWN	KIAA0040
ENSG00000182230.7	4.17536	0.0179515	0.248767	protein_coding	KNOWN	FAM153B
ENSG00000183604.9	-2.0867	0.0179482	0.248767	pseudogene	KNOWN	RP11-347C12.2
ENSG00000184545.6	-5.35003	0.0179771	0.248981	protein_coding	KNOWN	DUSP8
ENSG00000185880.8	5.50779	0.0180319	0.249034	protein_coding	KNOWN	TRIM69
ENSG00000185811.12	3.75298	0.0180778	0.249034	protein_coding	KNOWN	IKZF1
ENSG00000235655.2	-0.669702	0.0180819	0.249034	pseudogene	KNOWN	H3F3AP4
ENSG00000108370.11	-4.63658	0.0180763	0.249034	protein_coding	KNOWN	RGS9
ENSG00000213787.3	-4.63658	0.0180763	0.249034	pseudogene	KNOWN	RPL7AP38
ENSG00000230786.2	-4.63658	0.0180763	0.249034	protein_coding	KNOWN	AL161645.1
ENSG00000238266.1	-4.63658	0.0180763	0.249034	lincRNA	NOVEL	RP11-799O21.1
ENSG00000241187.1	-4.63658	0.0180763	0.249034	pseudogene	KNOWN	CTC-209L16.1
ENSG00000247473.1	-4.63658	0.0180763	0.249034	antisense	NOVEL	CARS-AS1
ENSG00000248701.1	-4.63658	0.0180763	0.249034	lincRNA	NOVEL	CTC-493L21.2
ENSG00000224722.3	-4.05165	0.0181483	0.249808	pseudogene	KNOWN	RP11-255B23.1
ENSG00000122986.9	5.81741	0.0181842	0.250163	protein_coding	KNOWN	HVCN1
ENSG00000105894.7	1.67436	0.0182695	0.250775	protein_coding	KNOWN	PTN
ENSG00000168264.6	-0.762436	0.0182564	0.250775	protein_coding	KNOWN	IRF2BP2
ENSG00000177565.11	-0.907305	0.0182642	0.250775	protein_coding	KNOWN	TBL1XR1
ENSG00000235162.4	-1.57837	0.0182437	0.250775	protein_coding	KNOWN	C12orf75
ENSG00000124839.8	-4.10234	0.0182976	0.251022	protein_coding	KNOWN	RAB17
ENSG00000115318.7	2.90239	0.0183169	0.251147	protein_coding	KNOWN	LOXL3
ENSG00000107731.8	1.80511	0.0183355	0.251261	protein_coding	KNOWN	UNC5B
ENSG00000084676.11	-0.799161	0.0183535	0.251269	protein_coding	KNOWN	NCOA1
ENSG00000072832.9	-1.55108	0.0183564	0.251269	protein_coding	KNOWN	CRMP1
ENSG00000226525.4	1.65895	0.0183994	0.251717	pseudogene	KNOWN	RPS7P10
ENSG00000138722.5	4.32306	0.0192451	0.253024	protein_coding	KNOWN	MMRN1
ENSG00000248890.1	4.25572	0.0190078	0.253024	lincRNA	NOVEL	HHIP-AS1
ENSG00000148459.11	2.66766	0.0193232	0.253024	protein_coding	KNOWN	PDSS1
ENSG00000132854.14	2.22028	0.0191663	0.253024	protein_coding	KNOWN	KANK4
ENSG00000173207.7	2.17816	0.0188167	0.253024	protein_coding	KNOWN	CKS1B
ENSG00000177105.9	2.05548	0.0186768	0.253024	protein_coding	KNOWN	RHOG
ENSG00000090661.7	2.03463	0.0194016	0.253024	protein_coding	KNOWN	CERS4
ENSG00000173436.9	2.01738	0.0191287	0.253024	protein_coding	KNOWN	MINOS1
ENSG00000167601.7	2.00931	0.0193568	0.253024	protein_coding	KNOWN	AXL
ENSG00000147471.6	1.76154	0.0187881	0.253024	protein_coding	KNOWN	PROSC
ENSG00000180867.9	1.74809	0.018789	0.253024	pseudogene	KNOWN	PDIA3P
ENSG00000001036.8	1.73868	0.0187166	0.253024	protein_coding	KNOWN	FUCA2
ENSG00000123124.9	1.46898	0.0191145	0.253024	protein_coding	KNOWN	WWP1
ENSG00000163694.10	1.34685	0.0188576	0.253024	protein_coding	KNOWN	RBM47
ENSG00000182934.6	1.20644	0.0190136	0.253024	protein_coding	KNOWN	SRPR
ENSG00000198374.3	0.754278	0.0189217	0.253024	protein_coding	KNOWN	HIST1H2AL
ENSG00000198380.7	0.687557	0.0193001	0.253024	protein_coding	KNOWN	GFPT1
ENSG00000118181.5	0.604001	0.0189979	0.253024	protein_coding	KNOWN	RPS25
ENSG00000100852.8	-0.772879	0.0185268	0.253024	protein_coding	KNOWN	ARHGAP5
ENSG00000138764.9	-1.17784	0.0193121	0.253024	protein_coding	KNOWN	CCNG2
ENSG00000182963.5	-1.24593	0.0191272	0.253024	protein_coding	KNOWN	GJC1
ENSG00000258890.2	-1.27836	0.0191758	0.253024	protein_coding	KNOWN	CEP95
ENSG00000197928.6	-1.41575	0.018527	0.253024	protein_coding	KNOWN	ZNF677
ENSG00000146872.12	-1.4876	0.0191978	0.253024	protein_coding	KNOWN	TLK2
ENSG00000162065.7	-1.65283	0.018939	0.253024	protein_coding	KNOWN	TBC1D24
ENSG00000142675.12	-1.67866	0.0189156	0.253024	protein_coding	KNOWN	CNKSR1
ENSG00000198169.3	-1.86208	0.0188422	0.253024	protein_coding	KNOWN	ZNF251
ENSG00000170153.5	-3.01899	0.0191796	0.253024	protein_coding	KNOWN	RNF150
ENSG00000248222.1	-4.54099	0.0186204	0.253024	antisense	NOVEL	CTB-174D11.1
ENSG00000177570.9	-4.59787	0.0193121	0.253024	protein_coding	KNOWN	SAMD12
ENSG00000100312.6	-4.63819	0.0194191	0.253024	protein_coding	KNOWN	ACR
ENSG00000111729.8	-4.63819	0.0194191	0.253024	protein_coding	KNOWN	CLEC4A
ENSG00000127903.12	-4.63819	0.0194191	0.253024	protein_coding	KNOWN	ZNF835
ENSG00000134940.8	-4.63819	0.0194191	0.253024	protein_coding	KNOWN	ACRV1
ENSG00000140798.11	-4.63819	0.0194191	0.253024	protein_coding	KNOWN	ABCC12
ENSG00000145244.7	-4.63819	0.0194191	0.253024	protein_coding	KNOWN	CORIN
ENSG00000150045.7	-4.63819	0.0194191	0.253024	protein_coding	KNOWN	KLRF1
ENSG00000167230.6	-4.63819	0.0194191	0.253024	protein_coding	KNOWN	C17orf78
ENSG00000167701.9	-4.63819	0.0194191	0.253024	protein_coding	KNOWN	GPT
ENSG00000172346.10	-4.63819	0.0194191	0.253024	protein_coding	KNOWN	CSDC2
ENSG00000174502.14	-4.63819	0.0194191	0.253024	protein_coding	KNOWN	SLC26A9
ENSG00000174680.5	-4.63819	0.0194191	0.253024	antisense	KNOWN	GRIK1-AS1
ENSG00000176490.4	-4.63819	0.0194191	0.253024	protein_coding	KNOWN	DIRAS1
ENSG00000183171.5	-4.63819	0.0194191	0.253024	pseudogene	KNOWN	RP11-49C9.2
ENSG00000183439.5	-4.63819	0.0194191	0.253024	protein_coding	KNOWN	TRIM61
ENSG00000203341.3	-4.63819	0.0194191	0.253024	sense_intronic	NOVEL	UBAC2-IT1
ENSG00000213368.3	-4.63819	0.0194191	0.253024	pseudogene	KNOWN	ST13P11
ENSG00000214946.9	-4.63819	0.0194191	0.253024	protein_coding	KNOWN	TBC1D26
ENSG00000215533.4	-4.63819	0.0194191	0.253024	processed_transcript	KNOWN	LINC00189
ENSG00000217527.1	-4.63819	0.0194191	0.253024	pseudogene	KNOWN	RPS16P5
ENSG00000219445.2	-4.63819	0.0194191	0.253024	lincRNA	NOVEL	RP11-3B12.3
ENSG00000219902.1	-4.63819	0.0194191	0.253024	pseudogene	KNOWN	RPL35P3
ENSG00000224886.1	-4.63819	0.0194191	0.253024	pseudogene	KNOWN	RP11-119F19.4
ENSG00000224904.1	-4.63819	0.0194191	0.253024	pseudogene	KNOWN	RP5-934G17.6
ENSG00000225410.1	-4.63819	0.0194191	0.253024	pseudogene	NOVEL	AC107016.1
ENSG00000225673.3	-4.63819	0.0194191	0.253024	pseudogene	KNOWN	RP11-641C17.3
ENSG00000226493.1	-4.63819	0.0194191	0.253024	pseudogene	KNOWN	RP11-524O24.2
ENSG00000226756.1	-4.63819	0.0194191	0.253024	lincRNA	NOVEL	AC007365.3
ENSG00000226849.1	-4.63819	0.0194191	0.253024	antisense	NOVEL	RP4-635E18.7
ENSG00000234627.2	-4.63819	0.0194191	0.253024	pseudogene	KNOWN	NUS1P3
ENSG00000235695.1	-4.63819	0.0194191	0.253024	pseudogene	KNOWN	RP11-395P16.1
ENSG00000235700.1	-4.63819	0.0194191	0.253024	pseudogene	KNOWN	CYCSP52
ENSG00000237481.1	-4.63819	0.0194191	0.253024	antisense	NOVEL	RP4-803J11.2
ENSG00000239835.1	-4.63819	0.0194191	0.253024	pseudogene	KNOWN	RP11-767L7.1
ENSG00000243370.2	-4.63819	0.0194191	0.253024	misc_RNA	NOVEL	Metazoa_SRP
ENSG00000244122.2	-4.63819	0.0194191	0.253024	protein_coding	KNOWN	UGT1A7
ENSG00000244563.1	-4.63819	0.0194191	0.253024	pseudogene	KNOWN	AC006011.4
ENSG00000246331.2	-4.63819	0.0194191	0.253024	lincRNA	NOVEL	RP11-77I22.2
ENSG00000248530.1	-4.63819	0.0194191	0.253024	pseudogene	KNOWN	RP11-517B11.2
ENSG00000250260.1	-4.63819	0.0194191	0.253024	lincRNA	NOVEL	RP11-325L7.2
ENSG00000251396.2	-4.63819	0.0194191	0.253024	processed_transcript	NOVEL	RP11-163N6.2
ENSG00000251536.2	-4.63819	0.0194191	0.253024	lincRNA	NOVEL	RP11-572C21.1
ENSG00000251659.1	-4.63819	0.0194191	0.253024	processed_transcript	NOVEL	CTD-2154I11.1
ENSG00000253165.1	-4.63819	0.0194191	0.253024	lincRNA	NOVEL	CTD-2309H9.3
ENSG00000253722.1	-4.63819	0.0194191	0.253024	antisense	NOVEL	RBM12B-AS2
ENSG00000254141.1	-4.63819	0.0194191	0.253024	sense_intronic	NOVEL	RP11-642D21.1
ENSG00000255414.1	-4.63819	0.0194191	0.253024	lincRNA	NOVEL	AP000783.2
ENSG00000258534.1	-4.63819	0.0194191	0.253024	lincRNA	NOVEL	CTD-2134A5.4
ENSG00000259856.1	-4.63819	0.0194191	0.253024	pseudogene	KNOWN	RAB43P1
ENSG00000260161.1	-4.63819	0.0194191	0.253024	pseudogene	KNOWN	CTD-2588J6.1
ENSG00000260616.2	-4.63819	0.0194191	0.253024	antisense	NOVEL	RP11-327F22.4
ENSG00000261382.1	-4.63819	0.0194191	0.253024	lincRNA	NOVEL	RP11-461L18.1
ENSG00000264432.1	-4.63819	0.0194191	0.253024	processed_transcript	KNOWN	RP11-489P6.1
ENSG00000266145.1	-4.63819	0.0194191	0.253024	pseudogene	KNOWN	RHOT1P1
ENSG00000268083.1	-4.63819	0.0194191	0.253024	protein_coding	PUTATIVE	AC104534.3
ENSG00000268257.1	-4.63819	0.0194191	0.253024	antisense	KNOWN	AIRN
ENSG00000268885.1	-4.63819	0.0194191	0.253024	protein_coding	KNOWN	AC026740.1
ENSG00000196381.5	-5.05536	0.0187021	0.253024	protein_coding	KNOWN	ZNF781
ENSG00000176978.8	-5.39355	0.0186772	0.253024	protein_coding	KNOWN	DPP7
ENSG00000205593.5	-6.98687	0.0188618	0.253024	protein_coding	KNOWN	DENND6B
ENSG00000165304.3	1.77096	0.0194373	0.253126	protein_coding	KNOWN	MELK
ENSG00000100031.14	1.97718	0.0194832	0.253323	protein_coding	KNOWN	GGT1
ENSG00000179889.14	0.802682	0.0194767	0.253323	protein_coding	KNOWN	PDXDC1
ENSG00000182534.9	-1.51944	0.0194805	0.253323	protein_coding	KNOWN	MXRA7
ENSG00000138823.8	1.1259	0.0195112	0.25342	protein_coding	KNOWN	MTTP
ENSG00000223704.1	-2.04522	0.0195079	0.25342	lincRNA	NOVEL	RP1-90L6.2
ENSG00000124216.3	-1.85268	0.0195264	0.253484	protein_coding	KNOWN	SNAI1
ENSG00000127540.5	1.99143	0.019573	0.253907	protein_coding	KNOWN	UQCR11
ENSG00000137274.8	1.81824	0.0195796	0.253907	protein_coding	KNOWN	BPHL
ENSG00000135298.8	-2.97745	0.0195903	0.253912	protein_coding	KNOWN	BAI3
ENSG00000091513.10	1.52289	0.0196009	0.253915	protein_coding	KNOWN	TF
ENSG00000075391.12	-1.29611	0.019623	0.254067	protein_coding	KNOWN	RASAL2
ENSG00000023516.7	0.648702	0.0196475	0.254251	protein_coding	KNOWN	AKAP11
ENSG00000137642.7	1.04568	0.019662	0.254306	protein_coding	KNOWN	SORL1
ENSG00000163938.12	1.5104	0.0197083	0.254503	protein_coding	KNOWN	GNL3
ENSG00000160870.8	1.29361	0.0197013	0.254503	protein_coding	KNOWN	CYP3A7
ENSG00000137154.8	0.872797	0.019693	0.254503	protein_coding	KNOWN	RPS6
ENSG00000178935.5	-1.58011	0.0197565	0.254993	protein_coding	KNOWN	ZNF552
ENSG00000196636.7	4.84398	0.0197953	0.255359	protein_coding	KNOWN	ACN9
ENSG00000121578.8	-1.42128	0.0198238	0.255593	protein_coding	KNOWN	B4GALT4
ENSG00000215695.1	1.60023	0.0198356	0.255611	protein_coding	KNOWN	RSC1A1
ENSG00000198089.10	1.85477	0.0198464	0.255618	protein_coding	KNOWN	SFI1
ENSG00000179195.10	-0.61022	0.0198765	0.255871	protein_coding	KNOWN	ZNF664
ENSG00000115145.5	-1.28907	0.0198997	0.256036	protein_coding	KNOWN	STAM2
ENSG00000113734.13	5.64321	0.0199313	0.25613	protein_coding	KNOWN	BNIP1
ENSG00000099250.11	-0.70851	0.0199382	0.25613	protein_coding	KNOWN	NRP1
ENSG00000254701.2	-2.95276	0.0199191	0.25613	pseudogene	KNOWN	RP11-1415C14.4
ENSG00000157554.14	6.33659	0.0205027	0.256914	protein_coding	KNOWN	ERG
ENSG00000172985.8	6.29785	0.0203076	0.256914	protein_coding	KNOWN	SH3RF3
ENSG00000172215.5	5.98357	0.0204621	0.256914	protein_coding	KNOWN	CXCR6
ENSG00000152348.10	5.33927	0.0200513	0.256914	protein_coding	KNOWN	ATG10
ENSG00000128606.8	4.27188	0.0203659	0.256914	protein_coding	KNOWN	LRRC17
ENSG00000182902.8	3.26654	0.0205093	0.256914	protein_coding	KNOWN	SLC25A18
ENSG00000187736.8	2.95004	0.0206288	0.256914	protein_coding	KNOWN	NHEJ1
ENSG00000215424.5	1.95736	0.0203652	0.256914	antisense	KNOWN	MCM3AP-AS1
ENSG00000120093.7	1.93541	0.0205226	0.256914	protein_coding	KNOWN	HOXB3
ENSG00000099817.7	1.84867	0.0205019	0.256914	protein_coding	KNOWN	POLR2E
ENSG00000134107.4	1.69003	0.0202521	0.256914	protein_coding	KNOWN	BHLHE40
ENSG00000258289.2	1.68052	0.0202146	0.256914	protein_coding	KNOWN	CHURC1
ENSG00000167797.3	1.48981	0.0201471	0.256914	protein_coding	KNOWN	CDK2AP2
ENSG00000198947.9	1.37972	0.0202651	0.256914	protein_coding	KNOWN	DMD
ENSG00000241468.3	1.34478	0.020524	0.256914	protein_coding	KNOWN	ATP5J2
ENSG00000137509.5	1.13839	0.0206651	0.256914	protein_coding	KNOWN	PRCP
ENSG00000165821.7	-0.886243	0.0203706	0.256914	protein_coding	KNOWN	SALL2
ENSG00000165458.8	-1.02746	0.0205496	0.256914	protein_coding	KNOWN	INPPL1
ENSG00000125798.9	-1.66076	0.0202459	0.256914	protein_coding	KNOWN	FOXA2
ENSG00000151883.11	-1.72514	0.0205974	0.256914	protein_coding	KNOWN	PARP8
ENSG00000105866.8	-1.85604	0.0202054	0.256914	protein_coding	KNOWN	SP4
ENSG00000112186.7	-2.63863	0.0207291	0.256914	protein_coding	KNOWN	CAP2
ENSG00000255438.2	-4.1022	0.0202051	0.256914	antisense	NOVEL	CTD-2653D5.1
ENSG00000091704.4	-4.38221	0.0202476	0.256914	protein_coding	KNOWN	CPA1
ENSG00000086548.8	-4.40632	0.0205609	0.256914	protein_coding	KNOWN	CEACAM6
ENSG00000157765.7	-4.40632	0.0205609	0.256914	protein_coding	KNOWN	SLC34A2
ENSG00000160868.10	-4.40632	0.0205609	0.256914	protein_coding	KNOWN	CYP3A4
ENSG00000188761.7	-4.40632	0.0205609	0.256914	protein_coding	KNOWN	BCL2L15
ENSG00000200543.1	-4.40632	0.0205609	0.256914	misc_RNA	NOVEL	7SK
ENSG00000213492.2	-4.40632	0.0205609	0.256914	pseudogene	KNOWN	AC092661.2
ENSG00000228109.1	-4.40632	0.0205609	0.256914	antisense	NOVEL	MFI2-AS1
ENSG00000237359.1	-4.40632	0.0205609	0.256914	lincRNA	NOVEL	RP11-509J21.2
ENSG00000240823.2	-4.40632	0.0205609	0.256914	misc_RNA	NOVEL	Metazoa_SRP
ENSG00000242295.1	-4.40632	0.0205609	0.256914	pseudogene	KNOWN	RP11-522B15.1
ENSG00000255639.2	-4.40632	0.0205609	0.256914	protein_coding	NOVEL	RP11-234B24.6
ENSG00000259946.1	-4.40632	0.0205609	0.256914	lincRNA	NOVEL	RP11-490G2.2
ENSG00000092200.8	-4.96136	0.0207278	0.256914	protein_coding	KNOWN	RPGRIP1
ENSG00000116218.8	-4.96136	0.0207278	0.256914	protein_coding	KNOWN	NPHS2
ENSG00000123576.5	-4.96136	0.0207278	0.256914	protein_coding	KNOWN	ESX1
ENSG00000140506.12	-4.96136	0.0207278	0.256914	protein_coding	KNOWN	LMAN1L
ENSG00000165887.7	-4.96136	0.0207278	0.256914	protein_coding	KNOWN	ANKRD2
ENSG00000181260.8	-4.96136	0.0207278	0.256914	pseudogene	KNOWN	RP11-145M9.3
ENSG00000221874.4	-4.96136	0.0207278	0.256914	protein_coding	KNOWN	ZNF321P
ENSG00000224208.1	-4.96136	0.0207278	0.256914	pseudogene	KNOWN	AL590762.6
ENSG00000224451.1	-4.96136	0.0207278	0.256914	pseudogene	KNOWN	ATP5F1P1
ENSG00000224910.1	-4.96136	0.0207278	0.256914	lincRNA	NOVEL	AC002115.5
ENSG00000227039.1	-4.96136	0.0207278	0.256914	antisense	NOVEL	ITGB2-AS1
ENSG00000230194.1	-4.96136	0.0207278	0.256914	pseudogene	KNOWN	AC000081.2
ENSG00000230257.1	-4.96136	0.0207278	0.256914	lincRNA	NOVEL	RP11-645N11.2
ENSG00000232703.1	-4.96136	0.0207278	0.256914	lincRNA	NOVEL	LINC00481
ENSG00000233264.2	-4.96136	0.0207278	0.256914	pseudogene	KNOWN	AC006042.8
ENSG00000233415.1	-4.96136	0.0207278	0.256914	lincRNA	NOVEL	RP11-101E14.3
ENSG00000235159.1	-4.96136	0.0207278	0.256914	antisense	NOVEL	RP6-109B7.4
ENSG00000235437.2	-4.96136	0.0207278	0.256914	processed_transcript	KNOWN	RP11-357C3.3
ENSG00000236257.1	-4.96136	0.0207278	0.256914	pseudogene	KNOWN	RP11-144L1.2
ENSG00000236341.1	-4.96136	0.0207278	0.256914	antisense	NOVEL	RP5-1103B4.3
ENSG00000237679.1	-4.96136	0.0207278	0.256914	pseudogene	KNOWN	RP11-307E17.2
ENSG00000239419.2	-4.96136	0.0207278	0.256914	misc_RNA	NOVEL	Metazoa_SRP
ENSG00000243176.1	-4.96136	0.0207278	0.256914	processed_transcript	NOVEL	RP11-550I24.2
ENSG00000244457.2	-4.96136	0.0207278	0.256914	pseudogene	KNOWN	ENO1P1
ENSG00000250202.2	-4.96136	0.0207278	0.256914	pseudogene	KNOWN	RP11-397E7.2
ENSG00000251234.1	-4.96136	0.0207278	0.256914	pseudogene	KNOWN	PSMA2P2
ENSG00000251387.1	-4.96136	0.0207278	0.256914	lincRNA	NOVEL	CTB-35F21.3
ENSG00000260788.1	-4.96136	0.0207278	0.256914	antisense	NOVEL	RP11-298D21.1
ENSG00000262681.2	-4.96136	0.0207278	0.256914	lincRNA	NOVEL	RP11-311F12.1
ENSG00000263873.1	-4.96136	0.0207278	0.256914	sense_intronic	NOVEL	RP11-334E6.12
ENSG00000267222.1	-4.96136	0.0207278	0.256914	sense_intronic	NOVEL	RP11-194N12.2
ENSG00000177432.6	-5.75389	0.0202363	0.256914	protein_coding	KNOWN	NAP1L5
ENSG00000268149.1	-6.90235	0.0206092	0.256914	antisense	NOVEL	CTD-3193O13.13
ENSG00000261139.1	-6.90293	0.0205619	0.256914	processed_transcript	NOVEL	CTD-2517M14.5
ENSG00000143761.9	0.740708	0.0207802	0.257418	protein_coding	KNOWN	ARF1
ENSG00000099284.8	-1.30046	0.0208074	0.257625	protein_coding	KNOWN	H2AFY2
ENSG00000138119.11	3.79565	0.0208315	0.257683	protein_coding	KNOWN	MYOF
ENSG00000185101.8	-3.89929	0.020833	0.257683	protein_coding	KNOWN	ANO9
ENSG00000254772.5	0.654837	0.0208615	0.257906	protein_coding	KNOWN	EEF1G
ENSG00000068654.11	0.990569	0.0210724	0.260383	protein_coding	KNOWN	POLR1A
ENSG00000142864.10	0.852292	0.0211107	0.26065	protein_coding	KNOWN	SERBP1
ENSG00000152439.8	-3.69773	0.0211152	0.26065	protein_coding	KNOWN	ZNF773
ENSG00000163453.6	-6.37448	0.0211505	0.260955	protein_coding	KNOWN	IGFBP7
[truncated: 22,642 more rows]

## Sheet: Supplemental Table S3 (C)
Supplemental Table S3 (C). Differential gene expression: dorsal pancreatic bud v HBP
Gene-wise differential expression test results using EdgeR. FDR - False discovery rate. Log-fold change is positive for genes enriched in dorsal pancreatic bud (versus HBP) and negative for genes enriched in HBP (versus dorsal pancreatic bud).
gene i.d.	log-fold change	P Value	FDR	gene type	gene status	gene name
ENSG00000100095.14	9.18611	2.94556e-09	9.54942e-07	protein_coding	KNOWN	SEZ6L
ENSG00000254656.1	9.04354	1.98924e-08	5.27021e-06	protein_coding	KNOWN	RTL1
ENSG00000130675.9	8.93188	4.27534e-08	1.01288e-05	protein_coding	KNOWN	MNX1
ENSG00000079112.5	8.89054	4.0525e-08	9.69414e-06	protein_coding	KNOWN	CDH17
ENSG00000165349.7	8.58376	1.70896e-07	3.38084e-05	protein_coding	KNOWN	SLC7A3
ENSG00000124749.11	8.46481	4.2464e-05	0.00495863	protein_coding	KNOWN	COL21A1
ENSG00000257073.1	8.27278	3.60582e-07	6.67999e-05	pseudogene	NOVEL	AC011933.1
ENSG00000105996.5	8.18814	1.61889e-05	0.00212169	protein_coding	KNOWN	HOXA2
ENSG00000181143.10	8.17848	0.000593672	0.0393212	protein_coding	KNOWN	MUC16
ENSG00000154678.12	8.1485	3.82561e-06	0.000564427	protein_coding	KNOWN	PDE1C
ENSG00000139874.5	8.14623	5.68402e-06	0.000809529	protein_coding	KNOWN	SSTR1
ENSG00000164128.2	8.0104	2.14566e-05	0.00269729	protein_coding	KNOWN	NPY1R
ENSG00000136237.13	7.96221	1.07397e-06	0.000178794	protein_coding	KNOWN	RAPGEF5
ENSG00000237382.2	7.90555	0.00288529	0.119883	pseudogene	KNOWN	RPL21P121
ENSG00000163492.9	7.87479	8.81763e-05	0.00883161	protein_coding	KNOWN	CCDC141
ENSG00000145113.17	7.8025	0.00109012	0.0600595	protein_coding	KNOWN	MUC4
ENSG00000258838.1	7.77584	0.0104001	0.271189	protein_coding	NOVEL	PGBD3
ENSG00000233487.6	7.76936	0.000269956	0.0219519	pseudogene	KNOWN	AC011322.1
ENSG00000111834.8	7.70147	0.00215315	0.0969863	protein_coding	KNOWN	RSPH4A
ENSG00000134873.4	7.66243	0.000862975	0.0512613	protein_coding	KNOWN	CLDN10
ENSG00000204588.5	7.66234	0.00514294	0.178798	lincRNA	NOVEL	AC013268.5
ENSG00000112782.10	7.65438	0.000740258	0.0457123	protein_coding	KNOWN	CLIC5
ENSG00000133636.5	7.63499	0.000375116	0.0285314	protein_coding	KNOWN	NTS
ENSG00000026036.16	7.60324	0.00306105	0.125284	protein_coding	NOVEL	RTEL1-TNFRSF6B
ENSG00000124208.16	7.58081	0.000626158	0.0408948	protein_coding	KNOWN	TMEM189-UBE2V1
ENSG00000166971.11	7.56585	0.00131286	0.0676725	protein_coding	KNOWN	AKTIP
ENSG00000175329.7	7.54797	0.000191842	0.0165852	protein_coding	KNOWN	ISX
ENSG00000254635.1	7.51247	0.000255399	0.0209759	antisense	NOVEL	WAC-AS1
ENSG00000249087.3	7.48977	0.00891442	0.253287	protein_coding	KNOWN	C1orf213
ENSG00000248801.3	7.47035	0.000587044	0.0391501	protein_coding	NOVEL	RP11-664D7.4
ENSG00000057657.10	7.44355	0.00118518	0.0636202	protein_coding	KNOWN	PRDM1
ENSG00000133107.10	7.42007	0.000956933	0.0551465	protein_coding	KNOWN	TRPC4
ENSG00000125434.6	7.39818	0.000753095	0.046158	protein_coding	KNOWN	SLC25A35
ENSG00000100604.7	7.38401	0.0006433	0.0414928	protein_coding	KNOWN	CHGA
ENSG00000167740.4	7.38294	0.000717457	0.044865	protein_coding	KNOWN	CYB5D2
ENSG00000101265.11	7.37524	0.000533799	0.0366359	protein_coding	KNOWN	RASSF2
ENSG00000112562.14	7.33145	0.00146404	0.0728737	protein_coding	KNOWN	SMOC2
ENSG00000173262.7	7.29054	0.00219107	0.0983929	protein_coding	KNOWN	SLC2A14
ENSG00000236078.1	7.22691	0.00705484	0.218386	lincRNA	NOVEL	AC095067.1
ENSG00000116299.11	7.2247	0.0382402	0.534065	protein_coding	KNOWN	KIAA1324
ENSG00000198156.6	7.21763	0.00880315	0.253287	protein_coding	NOVEL	A-575C2.4
ENSG00000101412.9	7.14346	3.76222e-05	0.00449988	protein_coding	KNOWN	E2F1
ENSG00000106077.14	7.13116	0.00344326	0.136836	protein_coding	KNOWN	ABHD11
ENSG00000258790.1	7.10479	0.0636257	0.62511	protein_coding	NOVEL	KIAA0391
ENSG00000169435.9	7.06806	0.00346934	0.137209	protein_coding	KNOWN	RASSF6
ENSG00000085831.11	7.04237	0.00253086	0.109134	protein_coding	KNOWN	TTC39A
ENSG00000204792.2	7.01856	0.00294734	0.12205	lincRNA	NOVEL	AC104135.3
ENSG00000235893.4	6.98193	0.00455245	0.165929	pseudogene	KNOWN	RP11-460E7.8
ENSG00000228509.1	6.96697	0.00299872	0.123554	antisense	NOVEL	AC006460.2
ENSG00000155761.9	6.96599	0.0482174	0.571461	protein_coding	KNOWN	SPAG17
ENSG00000197405.3	6.939	0.00350962	0.137916	protein_coding	KNOWN	C5AR1
ENSG00000166959.3	6.93783	0.00803847	0.240073	protein_coding	KNOWN	MS4A8B
ENSG00000079999.9	6.93618	0.000490705	0.0348429	protein_coding	KNOWN	KEAP1
ENSG00000175161.9	6.90973	0.0062765	0.20483	protein_coding	KNOWN	CADM2
ENSG00000167702.6	6.88813	0.00718324	0.220959	protein_coding	KNOWN	KIFC2
ENSG00000152348.10	6.88658	0.00236335	0.104356	protein_coding	KNOWN	ATG10
ENSG00000112425.9	6.88242	0.00760933	0.230611	protein_coding	KNOWN	EPM2A
ENSG00000157005.3	6.87786	0.0342244	0.511285	protein_coding	KNOWN	SST
ENSG00000110148.5	6.86697	0.00988029	0.26506	protein_coding	KNOWN	CCKBR
ENSG00000168917.8	6.84913	0.00135419	0.0690807	protein_coding	KNOWN	SLC35G2
ENSG00000229894.2	6.83669	0.0189704	0.381249	pseudogene	KNOWN	GK3P
ENSG00000140563.10	6.83338	0.0130801	0.310185	protein_coding	KNOWN	MCTP2
ENSG00000173349.4	6.80592	0.00512743	0.178798	protein_coding	KNOWN	SFT2D3
ENSG00000263155.1	6.79294	0.0106505	0.274081	protein_coding	KNOWN	MYZAP
ENSG00000105877.12	6.77333	0.0058487	0.195796	protein_coding	KNOWN	DNAH11
ENSG00000181315.6	6.7649	0.0121032	0.297318	protein_coding	KNOWN	ZNF322
ENSG00000260527.1	6.75509	0.00546423	0.185701	protein_coding	PUTATIVE	RP11-73O6.4
ENSG00000185880.8	6.75399	0.00346404	0.137209	protein_coding	KNOWN	TRIM69
ENSG00000262691.1	6.74908	0.00611324	0.201314	processed_transcript	NOVEL	CTC-277H1.7
ENSG00000136944.12	6.74426	0.00625773	0.204488	protein_coding	KNOWN	LMX1B
ENSG00000105991.7	6.73303	0.00896436	0.253287	protein_coding	KNOWN	HOXA1
ENSG00000143340.6	6.73303	0.00895444	0.253287	protein_coding	KNOWN	FAM163A
ENSG00000228589.2	6.72831	0.000988337	0.0561667	pseudogene	KNOWN	RP5-1053E7.1
ENSG00000259522.1	6.66173	0.000498195	0.0350715	protein_coding	NOVEL	RP11-468E2.2
ENSG00000259456.1	6.65218	0.0520818	0.588374	antisense	NOVEL	RP5-914P20.5
ENSG00000240522.1	6.62263	0.0179482	0.372154	pseudogene	KNOWN	RPL7AP10
ENSG00000227617.3	6.61537	0.00180582	0.0858316	antisense	NOVEL	CERS6-AS1
ENSG00000130701.3	6.60718	0.0194537	0.385304	protein_coding	KNOWN	RBBP8NL
ENSG00000197914.2	6.60268	0.00882967	0.253287	protein_coding	KNOWN	HIST1H4K
ENSG00000225783.2	6.60039	0.0557371	0.606832	lincRNA	KNOWN	MIAT
ENSG00000230567.2	6.59781	0.00140831	0.0712514	protein_coding	KNOWN	FAM203B
ENSG00000185985.7	6.59348	0.017052	0.364294	protein_coding	KNOWN	SLITRK2
ENSG00000203415.2	6.58377	0.0601277	0.62511	pseudogene	KNOWN	AC016734.1
ENSG00000241790.2	6.5714	0.00940589	0.258692	pseudogene	KNOWN	ENO1P4
ENSG00000196378.6	6.54969	0.00620124	0.203181	protein_coding	KNOWN	ZNF34
ENSG00000234141.1	6.54098	0.0147775	0.331504	antisense	NOVEL	AC009473.1
ENSG00000180081.9	6.54085	0.017421	0.368887	lincRNA	NOVEL	CTC-451A6.4
ENSG00000163814.3	6.53723	0.0222615	0.412367	protein_coding	KNOWN	CDCP1
ENSG00000159251.6	6.52755	0.0277239	0.462484	protein_coding	KNOWN	ACTC1
ENSG00000234882.1	6.52356	0.00766847	0.231548	pseudogene	KNOWN	EIF3EP1
ENSG00000152463.10	6.51945	0.0161657	0.35185	protein_coding	KNOWN	OLAH
ENSG00000203761.4	6.50636	0.0835403	0.626671	pseudogene	KNOWN	RP11-243J18.3
ENSG00000162069.10	6.50357	0.0179127	0.372134	protein_coding	KNOWN	CCDC64B
ENSG00000140015.15	6.45779	0.018566	0.377521	protein_coding	KNOWN	KCNH5
ENSG00000236830.1	6.45126	0.0172959	0.367691	lincRNA	NOVEL	CBR3-AS1
ENSG00000188013.5	6.44676	0.0137516	0.317549	pseudogene	KNOWN	MEIS3P2
ENSG00000008118.5	6.44519	0.0261911	0.447209	protein_coding	KNOWN	CAMK1G
ENSG00000180758.10	6.43595	0.0136362	0.316069	protein_coding	KNOWN	GPR157
ENSG00000172985.8	6.42805	0.0199834	0.391552	protein_coding	KNOWN	SH3RF3
ENSG00000181449.2	6.41118	0.0395176	0.543952	protein_coding	KNOWN	SOX2
ENSG00000259090.1	6.40881	0.0136758	0.316391	pseudogene	KNOWN	RP11-173D9.5
ENSG00000269069.1	6.40755	0.0496214	0.57352	pseudogene	KNOWN	CTC-471F3.5
ENSG00000267882.1	6.40426	0.0068135	0.21413	protein_coding	KNOWN	AL031666.2
ENSG00000123119.7	6.40258	0.0096389	0.262423	protein_coding	KNOWN	NECAB1
ENSG00000244625.1	6.38856	0.0208453	0.399384	lincRNA	NOVEL	CTA-211A9.5
ENSG00000103145.5	6.38642	0.00464516	0.168065	protein_coding	KNOWN	HCFC1R1
ENSG00000101746.11	6.38629	0.0951911	0.640147	protein_coding	KNOWN	NOL4
ENSG00000144596.7	6.36715	0.0218572	0.409225	processed_transcript	KNOWN	GRIP2
ENSG00000169288.13	6.34932	0.00404503	0.151929	protein_coding	KNOWN	MRPL1
ENSG00000070731.5	6.3382	0.0175054	0.369039	protein_coding	KNOWN	ST6GALNAC2
ENSG00000099999.10	6.33453	0.0209204	0.399889	protein_coding	KNOWN	RNF215
ENSG00000163040.10	6.32606	0.114651	0.640294	protein_coding	KNOWN	CCDC74A
ENSG00000261578.1	6.31944	0.119809	0.640294	sense_overlapping	NOVEL	RP11-21L23.2
ENSG00000228446.2	6.30877	0.0311028	0.490056	pseudogene	KNOWN	AC073052.1
ENSG00000203507.2	6.30259	0.0529454	0.593775	pseudogene	NOVEL	AC103801.1
ENSG00000156486.7	6.30155	0.0451855	0.571461	protein_coding	KNOWN	KCNS2
ENSG00000244479.2	6.29416	0.00674222	0.213878	antisense	NOVEL	RP4-798C17.6
ENSG00000213189.4	6.28991	0.0162894	0.352375	pseudogene	KNOWN	BTF3L4P2
ENSG00000247228.2	6.27429	0.070167	0.62511	antisense	NOVEL	RP11-296I10.3
ENSG00000242516.1	6.24957	0.0194238	0.385304	lincRNA	NOVEL	RP11-413E6.8
ENSG00000259370.1	6.24071	0.0728116	0.62511	antisense	NOVEL	RP11-1069G10.1
ENSG00000166573.4	6.19968	0.0254772	0.441441	protein_coding	KNOWN	GALR1
ENSG00000205217.2	6.19305	0.0285497	0.468637	pseudogene	KNOWN	FAM106B
ENSG00000179178.6	6.17578	0.0147027	0.330895	protein_coding	KNOWN	TMEM125
ENSG00000249193.1	6.16509	0.0619024	0.62511	pseudogene	KNOWN	HSPD1P5
ENSG00000229729.3	6.15486	0.0144484	0.328105	protein_coding	NOVEL	RP11-159G9.5
ENSG00000186462.7	6.15083	0.0230147	0.417852	protein_coding	KNOWN	NAP1L2
ENSG00000261801.1	6.14962	0.0259292	0.444276	antisense	NOVEL	LOXL1-AS1
ENSG00000253844.1	6.14546	0.0287671	0.470022	lincRNA	NOVEL	RP11-546K22.1
ENSG00000185736.11	6.13997	0.0465389	0.571461	protein_coding	KNOWN	ADARB2
ENSG00000112246.5	6.13249	1.92241e-12	9.86798e-10	protein_coding	KNOWN	SIM1
ENSG00000148677.6	6.13134	0.0570217	0.613251	protein_coding	KNOWN	ANKRD1
ENSG00000258811.1	6.12863	0.0420871	0.562247	lincRNA	NOVEL	CTD-3051D23.1
ENSG00000167962.8	6.12736	0.00945985	0.258692	protein_coding	KNOWN	ZNF598
ENSG00000244476.2	6.12262	0.0128139	0.305932	protein_coding	KNOWN	ERVFRD-1
ENSG00000006071.7	6.11401	0.0443388	0.57078	protein_coding	KNOWN	ABCC8
ENSG00000148925.5	6.10752	0.0104011	0.271189	protein_coding	KNOWN	BTBD10
ENSG00000101473.12	6.1074	0.0548621	0.600777	protein_coding	KNOWN	ACOT8
ENSG00000004779.5	6.10555	0.00105108	0.0587245	protein_coding	KNOWN	NDUFAB1
ENSG00000163046.11	6.08886	0.0322566	0.498398	protein_coding	KNOWN	ANKRD30BL
ENSG00000110013.8	6.08311	0.0174309	0.368887	protein_coding	KNOWN	SIAE
ENSG00000182040.4	6.07512	0.0336152	0.505811	protein_coding	KNOWN	USH1G
ENSG00000126733.15	6.06917	0.019289	0.383894	protein_coding	KNOWN	DACH2
ENSG00000204622.6	6.06728	0.0237855	0.42406	pseudogene	KNOWN	HLA-J
ENSG00000161513.7	6.04435	0.0529878	0.5939	protein_coding	KNOWN	FDXR
ENSG00000185040.11	6.0415	0.0256681	0.442083	pseudogene	KNOWN	AC004980.11
ENSG00000238286.1	6.03425	0.0636022	0.62511	pseudogene	KNOWN	SLC35E1P1
ENSG00000240368.1	6.0298	0.053828	0.596184	processed_transcript	NOVEL	AP000304.2
ENSG00000130775.11	6.02928	0.0560028	0.607865	protein_coding	KNOWN	THEMIS2
ENSG00000169126.11	6.02879	0.146499	0.659284	protein_coding	KNOWN	ARMC4
ENSG00000237672.1	6.0184	0.0504425	0.578879	pseudogene	KNOWN	KRR1P1
ENSG00000187068.2	6.01189	0.00913024	0.254768	protein_coding	KNOWN	C3orf70
ENSG00000241170.2	6.00662	0.0254213	0.441191	pseudogene	KNOWN	RP11-147I3.1
ENSG00000205307.6	6.00351	0.0479979	0.571461	protein_coding	KNOWN	SAP25
ENSG00000025770.13	5.98946	0.0181817	0.373315	protein_coding	KNOWN	NCAPH2
ENSG00000204685.5	5.98507	0.0540337	0.59621	processed_transcript	NOVEL	AC012307.3
ENSG00000225982.1	5.96519	0.0485844	0.571461	lincRNA	NOVEL	RP11-538D16.3
ENSG00000090402.3	5.95811	0.0328248	0.501408	protein_coding	KNOWN	SI
ENSG00000188783.5	5.95763	0.0336103	0.505811	protein_coding	KNOWN	PRELP
ENSG00000154319.10	5.94545	0.0582228	0.619004	protein_coding	KNOWN	FAM167A
ENSG00000186364.6	5.94074	0.0896229	0.634573	protein_coding	KNOWN	NUDT17
ENSG00000268485.1	5.93808	0.0219348	0.410202	protein_coding	KNOWN	AC104841.2
ENSG00000183715.9	5.93414	0.0359645	0.520283	protein_coding	KNOWN	OPCML
ENSG00000078295.11	5.93344	0.0704548	0.62511	protein_coding	KNOWN	ADCY2
ENSG00000197497.6	5.91742	0.0651013	0.62511	protein_coding	KNOWN	ZNF665
ENSG00000140749.7	5.91575	0.00855036	0.248142	protein_coding	KNOWN	IGSF6
ENSG00000131982.5	5.9112	0.055637	0.606567	pseudogene	KNOWN	UBE2L2
ENSG00000233029.2	5.91119	0.0556855	0.606588	lincRNA	KNOWN	RP11-439A17.9
ENSG00000130347.8	5.91109	0.0234431	0.421309	protein_coding	KNOWN	RTN4IP1
ENSG00000243197.2	5.91088	0.0611846	0.62511	antisense	NOVEL	LSAMP-AS3
ENSG00000154162.8	5.90536	0.0447147	0.571461	protein_coding	KNOWN	CDH12
ENSG00000235092.1	5.90221	0.105845	0.640294	antisense	NOVEL	AC011747.7
ENSG00000115353.5	5.90054	0.031127	0.490056	protein_coding	KNOWN	TACR1
ENSG00000165028.7	5.8999	0.0478422	0.571461	protein_coding	KNOWN	NIPSNAP3B
ENSG00000168491.5	5.89714	0.0378795	0.533855	protein_coding	KNOWN	CCDC110
ENSG00000184905.4	5.88416	0.0616658	0.62511	protein_coding	KNOWN	TCEAL2
ENSG00000104356.6	5.8811	0.0378016	0.533751	protein_coding	KNOWN	POP1
ENSG00000262791.1	5.87975	0.0291451	0.472749	antisense	NOVEL	RP11-961A15.1
ENSG00000169330.4	5.87446	0.0179741	0.372154	protein_coding	KNOWN	KIAA1024
ENSG00000185052.6	5.87093	0.0490102	0.571461	protein_coding	KNOWN	SLC24A3
ENSG00000100197.16	5.85649	0.0754726	0.62511	protein_coding	KNOWN	CYP2D6
ENSG00000244244.2	5.83543	0.0422234	0.562652	pseudogene	KNOWN	RPS3AP42
ENSG00000227638.1	5.82993	0.113399	0.640294	pseudogene	KNOWN	HNRNPA1P14
ENSG00000232079.1	5.8131	0.0283737	0.467625	lincRNA	NOVEL	AL035610.1
ENSG00000125285.4	5.80882	0.207706	0.668804	protein_coding	KNOWN	SOX21
ENSG00000236699.3	5.80604	0.0635216	0.62511	protein_coding	KNOWN	ARHGEF38
ENSG00000176406.16	5.80603	0.0635569	0.62511	protein_coding	KNOWN	RIMS2
ENSG00000165025.10	5.79939	0.0131663	0.310596	protein_coding	KNOWN	SYK
ENSG00000141295.9	5.78942	0.00904331	0.253805	protein_coding	KNOWN	SCRN2
ENSG00000240854.1	5.78759	0.146254	0.658986	pseudogene	KNOWN	RP11-64K7.1
ENSG00000205971.1	5.78339	0.0515523	0.585344	protein_coding	PUTATIVE	AC074389.6
ENSG00000250432.1	5.77178	0.0468406	0.571461	lincRNA	NOVEL	RP11-834C11.5
ENSG00000255201.1	5.77169	0.0469195	0.571461	antisense	NOVEL	RP11-350N15.4
ENSG00000224697.1	5.77134	0.0426665	0.565342	pseudogene	KNOWN	RP11-100A13.1
ENSG00000215897.4	5.77126	0.0426892	0.565342	protein_coding	KNOWN	ZBTB8B
ENSG00000216817.1	5.75808	0.110192	0.640294	pseudogene	KNOWN	R3HDM2P2
ENSG00000180672.4	5.74357	0.0269029	0.452156	pseudogene	KNOWN	AC007362.1
ENSG00000119929.8	5.74227	0.0990783	0.640294	protein_coding	KNOWN	CUTC
ENSG00000188010.8	5.7295	0.0795918	0.62511	protein_coding	KNOWN	MORN2
ENSG00000143595.8	5.72055	0.0473449	0.571461	protein_coding	KNOWN	AQP10
ENSG00000197181.7	5.71876	0.0573212	0.614039	protein_coding	KNOWN	PIWIL2
ENSG00000232527.3	5.71875	0.057394	0.614039	lincRNA	NOVEL	RP11-14N7.2
ENSG00000255126.1	5.71873	0.0575503	0.615176	antisense	NOVEL	CTD-2531D15.5
ENSG00000269577.1	5.71373	0.0236589	0.422414	protein_coding	KNOWN	AL450386.1
ENSG00000240057.1	5.70641	0.0510264	0.582055	antisense	NOVEL	RP11-572M11.4
ENSG00000101188.4	5.69707	0.0740966	0.62511	protein_coding	KNOWN	NTSR1
ENSG00000122986.9	5.68896	0.0207933	0.399007	protein_coding	KNOWN	HVCN1
ENSG00000266976.1	5.68269	0.0646915	0.62511	lincRNA	NOVEL	AC079466.1
ENSG00000266718.1	5.6791	0.221563	0.668804	antisense	NOVEL	RP11-466A19.1
ENSG00000173295.3	5.67486	0.0235739	0.421875	pseudogene	KNOWN	FAM86B3P
ENSG00000226153.1	5.67459	0.0753352	0.62511	pseudogene	KNOWN	RP3-389A20.5
ENSG00000174460.3	5.67458	0.0753955	0.62511	protein_coding	KNOWN	ZCCHC12
ENSG00000147036.7	5.67242	0.0329938	0.501931	protein_coding	KNOWN	LANCL3
ENSG00000166192.10	5.66898	0.0287335	0.469783	protein_coding	KNOWN	SENP8
ENSG00000104537.12	5.66771	0.068115	0.62511	protein_coding	KNOWN	ANXA13
ENSG00000184515.6	5.66581	0.0562637	0.609354	protein_coding	KNOWN	BEX5
ENSG00000156966.6	5.65978	0.0790668	0.62511	protein_coding	KNOWN	B3GNT7
ENSG00000144644.10	5.65978	0.0790707	0.62511	protein_coding	KNOWN	GADL1
ENSG00000137747.10	5.6443	0.0486344	0.571461	protein_coding	KNOWN	TMPRSS13
ENSG00000226982.4	5.63487	0.0467814	0.571461	pseudogene	KNOWN	CENPC1P1
ENSG00000095906.11	5.62903	0.0150916	0.335902	protein_coding	KNOWN	NUBP2
ENSG00000148053.11	5.62868	2.95275e-11	1.2851e-08	protein_coding	KNOWN	NTRK2
ENSG00000266100.1	5.61523	0.0890172	0.634573	antisense	NOVEL	RP11-118E18.2
ENSG00000249188.1	5.61326	0.144862	0.657809	pseudogene	KNOWN	RP11-556O5.1
ENSG00000170382.7	5.6101	0.106244	0.640294	protein_coding	KNOWN	LRRN2
ENSG00000101098.7	5.60186	0.133207	0.64541	protein_coding	KNOWN	RIMS4
ENSG00000259778.1	5.60014	0.0691304	0.62511	processed_transcript	NOVEL	AC141846.4
ENSG00000196104.6	5.59137	0.0430973	0.569064	protein_coding	KNOWN	SPOCK3
ENSG00000259248.1	5.58894	0.0565721	0.610203	antisense	NOVEL	RP11-265M18.2
ENSG00000242338.2	5.58607	0.0363679	0.522789	pseudogene	KNOWN	BMS1P4
ENSG00000162374.12	5.57897	0.0621527	0.62511	protein_coding	KNOWN	ELAVL4
ENSG00000269871.1	5.57694	0.0175515	0.36955	protein_coding	KNOWN	AC040977.1
ENSG00000183807.6	5.5682	0.138792	0.650999	protein_coding	KNOWN	FAM162B
ENSG00000174607.6	5.56321	0.06476	0.62511	protein_coding	KNOWN	UGT8
ENSG00000174368.13	5.56161	0.0730405	0.62511	pseudogene	KNOWN	PMS2P2
ENSG00000126838.5	5.56106	0.147584	0.66187	protein_coding	KNOWN	PZP
ENSG00000187513.8	5.56079	1.9961e-06	0.00030932	protein_coding	KNOWN	GJA4
ENSG00000178878.7	5.55316	0.0178424	0.37191	protein_coding	KNOWN	APOLD1
ENSG00000203867.7	5.5465	0.0506483	0.579749	protein_coding	KNOWN	RBM20
ENSG00000225313.2	5.54449	0.0933122	0.635167	antisense	NOVEL	RP11-415J8.3
ENSG00000075399.8	5.54391	0.132733	0.644542	protein_coding	KNOWN	VPS9D1
ENSG00000267374.1	5.53683	0.0452624	0.571461	lincRNA	NOVEL	LINC00669
ENSG00000237021.2	5.53525	0.107431	0.640294	lincRNA	NOVEL	RP3-486I3.7
ENSG00000261560.1	5.53114	0.138138	0.649662	sense_intronic	NOVEL	RP11-166B2.3
ENSG00000175267.10	5.52996	0.093255	0.635167	protein_coding	KNOWN	VWA3A
ENSG00000228649.3	5.52893	0.194499	0.668804	lincRNA	NOVEL	AC005682.5
ENSG00000260751.1	5.52532	0.0931177	0.635167	sense_intronic	NOVEL	CTD-2196E14.6
ENSG00000135423.8	5.52344	0.0977758	0.640294	protein_coding	KNOWN	GLS2
ENSG00000253873.1	5.50924	0.0863908	0.634573	protein_coding	KNOWN	PCDHGA11
ENSG00000113734.13	5.50674	0.0235275	0.421875	protein_coding	KNOWN	BNIP1
ENSG00000234690.2	5.49859	0.100044	0.640294	lincRNA	NOVEL	AC073283.4
ENSG00000152377.8	5.49304	6.21558e-11	2.55243e-08	protein_coding	KNOWN	SPOCK1
ENSG00000225507.1	5.49139	0.0547019	0.600089	pseudogene	KNOWN	AC069282.6
ENSG00000228000.1	5.4849	0.064274	0.62511	pseudogene	KNOWN	RPL7AP65
ENSG00000237971.1	5.47502	0.096475	0.640294	pseudogene	KNOWN	RP11-231N9.1
ENSG00000185274.7	5.475	0.096495	0.640294	protein_coding	KNOWN	WBSCR17
ENSG00000215482.2	5.47496	0.0490738	0.571461	pseudogene	KNOWN	CALM2P3
ENSG00000103534.12	5.47484	0.0966487	0.640294	protein_coding	KNOWN	TMC5
ENSG00000167703.9	5.47389	0.024726	0.43516	protein_coding	KNOWN	SLC43A2
ENSG00000162998.4	5.47353	2.39707e-06	0.000366841	protein_coding	KNOWN	FRZB
ENSG00000142621.14	5.47128	0.0953441	0.640147	protein_coding	KNOWN	FHAD1
ENSG00000205560.8	5.46693	0.0606221	0.62511	protein_coding	KNOWN	CPT1B
ENSG00000228818.1	5.46651	0.0740358	0.62511	pseudogene	KNOWN	RP11-567G24.1
ENSG00000250462.3	5.46641	0.0815977	0.62511	pseudogene	KNOWN	LRRC37BP1
ENSG00000036672.10	5.44565	0.153013	0.667681	protein_coding	KNOWN	USP2
ENSG00000232046.1	5.44492	0.0669785	0.62511	lincRNA	NOVEL	AC007392.3
ENSG00000102387.11	5.44377	0.067198	0.62511	protein_coding	KNOWN	TAF7L
ENSG00000258660.1	5.43817	0.0743025	0.62511	antisense	NOVEL	RP4-693M11.3
ENSG00000105011.4	5.435	0.0239253	0.425014	protein_coding	KNOWN	ASF1B
ENSG00000204311.6	5.42791	0.0938946	0.636793	protein_coding	KNOWN	DFNB59
ENSG00000153485.5	5.41697	0.105412	0.640294	protein_coding	KNOWN	TMEM251
ENSG00000107719.7	5.40891	0.0663308	0.62511	protein_coding	KNOWN	PALD1
ENSG00000112164.5	5.40753	0.112204	0.640294	protein_coding	KNOWN	GLP1R
ENSG00000267383.2	5.4072	0.0528344	0.59361	antisense	KNOWN	CTC-260E6.6
ENSG00000176024.12	5.40443	0.0030739	0.125394	protein_coding	KNOWN	ZNF613
ENSG00000258197.1	5.40431	0.0811607	0.62511	antisense	NOVEL	NKX2-2-AS1
ENSG00000250039.3	5.4043	0.0812128	0.62511	antisense	NOVEL	RP11-17E2.2
ENSG00000260704.1	5.40236	0.0740581	0.62511	antisense	NOVEL	LINC00543
ENSG00000014257.11	5.40164	0.096135	0.640294	protein_coding	KNOWN	ACPP
ENSG00000250615.1	5.38896	0.109857	0.640294	antisense	NOVEL	CTC-564N23.2
ENSG00000231997.1	5.3886	0.104484	0.640294	protein_coding	KNOWN	FAM27D1
ENSG00000235413.3	5.3757	0.0994917	0.640294	pseudogene	KNOWN	RP11-414P19.1
ENSG00000221818.4	5.37062	0.0698198	0.62511	protein_coding	KNOWN	EBF2
ENSG00000082497.7	5.36967	0.148215	0.663609	protein_coding	KNOWN	SERTAD4
ENSG00000177427.8	5.36287	0.207636	0.668804	protein_coding	KNOWN	SMCR7
ENSG00000259969.1	5.36238	0.0562556	0.609354	sense_overlapping	NOVEL	RP11-999E24.3
ENSG00000184828.5	5.3567	0.109324	0.640294	protein_coding	KNOWN	ZBTB7C
ENSG00000196507.6	5.35668	0.109337	0.640294	protein_coding	KNOWN	TCEAL3
ENSG00000214198.3	5.35417	0.107871	0.640294	pseudogene	KNOWN	RP11-642P15.1
ENSG00000162365.7	5.35254	0.239586	0.668804	protein_coding	KNOWN	CYP4A22
ENSG00000040608.9	5.35142	0.101892	0.640294	protein_coding	KNOWN	RTN4R
ENSG00000214870.4	5.35142	0.101877	0.640294	lincRNA	NOVEL	AC004540.5
ENSG00000177688.5	5.3386	0.116446	0.640294	protein_coding	KNOWN	SUMO4
ENSG00000160183.9	5.3372	0.110672	0.640294	protein_coding	KNOWN	TMPRSS3
ENSG00000142609.12	5.33718	0.110691	0.640294	protein_coding	KNOWN	C1orf222
ENSG00000259941.1	5.33472	0.248075	0.668804	lincRNA	NOVEL	RP11-48G14.2
ENSG00000253539.1	5.33424	0.121894	0.640294	antisense	NOVEL	RP11-402L5.1
ENSG00000115221.6	5.33413	0.121926	0.640294	protein_coding	KNOWN	ITGB6
ENSG00000147642.12	5.33406	0.121949	0.640294	protein_coding	KNOWN	SYBU
ENSG00000187123.10	5.32054	0.00029231	0.0233934	protein_coding	KNOWN	LYPD6
ENSG00000127554.12	5.31723	0.0281177	0.465385	protein_coding	KNOWN	GFER
ENSG00000258083.1	5.31622	0.0924402	0.634573	protein_coding	KNOWN	OR9A4
ENSG00000177380.8	5.31621	0.0925855	0.634573	protein_coding	KNOWN	PPFIA3
ENSG00000225973.3	5.31368	0.0637404	0.62511	antisense	NOVEL	RP11-139H15.1
ENSG00000243952.1	5.31305	0.116724	0.640294	processed_transcript	PUTATIVE	RP11-392M18.5
ENSG00000247092.2	5.308	0.111587	0.640294	antisense	KNOWN	SNHG10
ENSG00000255670.1	5.30683	0.113222	0.640294	lincRNA	NOVEL	RP11-253I19.3
ENSG00000142961.10	5.30352	0.103963	0.640294	protein_coding	KNOWN	MOB3C
ENSG00000163704.7	5.29259	6.16219e-05	0.00665922	protein_coding	KNOWN	PRRT3
ENSG00000105143.8	5.28559	0.0640052	0.62511	protein_coding	KNOWN	SLC1A6
ENSG00000230749.2	5.28294	0.0106678	0.274081	antisense	NOVEL	MEIS1-AS2
ENSG00000203650.2	5.28014	0.151897	0.667681	lincRNA	NOVEL	RP4-562J12.2
ENSG00000167543.11	5.27532	0.0624351	0.62511	protein_coding	KNOWN	TP53I13
ENSG00000049883.9	5.27278	0.0554955	0.60556	protein_coding	KNOWN	PTCD2
ENSG00000163501.5	5.26677	0.0840728	0.62867	protein_coding	KNOWN	IHH
ENSG00000214397.2	5.26524	0.106313	0.640294	protein_coding	KNOWN	DKFZP779J2370
ENSG00000228452.1	5.26524	0.106293	0.640294	antisense	NOVEL	RP5-994D16.9
ENSG00000232081.1	5.26368	0.000205334	0.0173738	sense_intronic	NOVEL	LARGE-IT1
ENSG00000261288.1	5.26229	0.0823525	0.62511	sense_intronic	NOVEL	RP11-20I23.11
ENSG00000260176.1	5.26214	0.0823868	0.62511	lincRNA	NOVEL	CTD-3126B10.4
ENSG00000118407.9	5.261	0.0214223	0.405706	protein_coding	KNOWN	FILIP1
ENSG00000159173.13	5.25812	0.0788227	0.62511	protein_coding	KNOWN	TNNI1
ENSG00000246985.2	5.2486	0.0619127	0.62511	lincRNA	NOVEL	SOCS2-AS1
ENSG00000267242.1	5.24487	0.120932	0.640294	lincRNA	NOVEL	AC069278.4
ENSG00000154153.9	5.24349	0.121331	0.640294	protein_coding	KNOWN	FAM134B
ENSG00000105963.8	5.24139	0.088099	0.634573	protein_coding	KNOWN	ADAP1
ENSG00000113070.6	5.23403	0.0399923	0.548037	protein_coding	KNOWN	HBEGF
ENSG00000163394.5	5.23119	0.000429672	0.0313216	protein_coding	KNOWN	CCKAR
ENSG00000241738.1	5.22795	0.116069	0.640294	pseudogene	KNOWN	ZNF90P1
ENSG00000225632.1	5.22793	0.116132	0.640294	antisense	NOVEL	RP5-997D24.3
ENSG00000184261.3	5.22791	0.116212	0.640294	protein_coding	KNOWN	KCNK12
ENSG00000256178.1	5.22058	0.107752	0.640294	pseudogene	KNOWN	AC004889.1
ENSG00000236708.1	5.22058	0.107794	0.640294	antisense	NOVEL	AC073316.1
ENSG00000234198.2	5.22058	0.107797	0.640294	processed_transcript	NOVEL	AC092431.1
ENSG00000214650.2	5.22058	0.107806	0.640294	lincRNA	NOVEL	RP11-83B20.1
ENSG00000260089.2	5.21684	0.0882469	0.634573	pseudogene	KNOWN	ADAM3B
ENSG00000261655.1	5.21347	0.0414825	0.560432	sense_overlapping	NOVEL	CTD-3064M3.3
ENSG00000104889.4	5.21235	0.028417	0.467848	protein_coding	KNOWN	RNASEH2A
ENSG00000147509.9	5.21082	0.115086	0.640294	protein_coding	KNOWN	RGS20
ENSG00000233889.1	5.20635	0.12961	0.640294	protein_coding	KNOWN	AL353698.1
ENSG00000250365.2	5.20475	0.160241	0.667681	antisense	NOVEL	CTD-2213F21.2
ENSG00000214293.4	5.20414	0.0692361	0.62511	lincRNA	PUTATIVE	RSBN1L-AS1
ENSG00000185554.10	5.20005	0.134342	0.64541	protein_coding	KNOWN	NXF2
ENSG00000143867.5	5.19997	0.134368	0.64541	protein_coding	KNOWN	OSR1
ENSG00000241186.3	5.19997	0.134368	0.64541	protein_coding	KNOWN	TDGF1
ENSG00000141052.13	5.19979	0.134426	0.64541	protein_coding	KNOWN	MYOCD
ENSG00000183873.11	5.19971	0.0760519	0.62511	protein_coding	KNOWN	SCN5A
ENSG00000113205.2	5.19964	0.134473	0.64541	protein_coding	KNOWN	PCDHB3
ENSG00000134461.9	5.19475	0.00029243	0.0233934	protein_coding	KNOWN	ANKRD16
ENSG00000183145.4	5.18697	0.123008	0.640294	protein_coding	KNOWN	DSCR6
ENSG00000174844.10	5.18691	0.123106	0.640294	protein_coding	KNOWN	DNAH12
ENSG00000054356.7	5.18394	0.155726	0.667681	protein_coding	KNOWN	PTPRN
ENSG00000204740.5	5.17525	0.0994821	0.640294	protein_coding	NOVEL	C10orf112
ENSG00000261546.1	5.16827	0.185119	0.668804	antisense	NOVEL	CTD-2555A7.3
ENSG00000206341.6	5.15215	0.216409	0.668804	pseudogene	KNOWN	HLA-H
ENSG00000226180.2	5.15208	0.051462	0.585307	protein_coding	KNOWN	AC010536.1
ENSG00000083812.7	5.14762	0.00278476	0.117088	protein_coding	KNOWN	ZNF324
ENSG00000182674.5	5.13894	0.118204	0.640294	protein_coding	KNOWN	KCNB2
ENSG00000174137.8	5.13536	0.237508	0.668804	protein_coding	KNOWN	FAM53A
ENSG00000240695.1	5.13069	0.127479	0.640294	pseudogene	KNOWN	RP11-102M11.1
ENSG00000204839.4	5.12906	0.0609647	0.62511	protein_coding	KNOWN	C8orf73
ENSG00000068781.15	5.12636	0.0328898	0.501778	protein_coding	KNOWN	STON1-GTF2A1L
ENSG00000260459.2	5.12174	0.159568	0.667681	pseudogene	KNOWN	FTLP14
ENSG00000173614.9	5.12057	0.107997	0.640294	protein_coding	KNOWN	NMNAT1
ENSG00000243113.1	5.11565	0.116958	0.640294	pseudogene	KNOWN	RP11-480I12.9
ENSG00000260954.1	5.11565	0.116858	0.640294	sense_intronic	NOVEL	LA16c-425C2.1
ENSG00000128655.11	5.10004	0.00043212	0.0314071	protein_coding	KNOWN	PDE11A
ENSG00000136010.9	5.09617	0.0969537	0.640294	protein_coding	KNOWN	ALDH1L2
ENSG00000256028.2	5.09465	0.19076	0.668804	processed_transcript	NOVEL	RP11-197N18.2
ENSG00000128185.5	5.08981	0.182841	0.668804	protein_coding	KNOWN	DGCR6L
ENSG00000157999.5	5.08759	0.105796	0.640294	protein_coding	NOVEL	ANKRD61
ENSG00000137558.3	5.08759	0.105796	0.640294	protein_coding	KNOWN	PI15
ENSG00000167970.6	5.0873	0.105864	0.640294	protein_coding	KNOWN	AC009065.1
ENSG00000259575.1	5.0857	0.179617	0.668804	antisense	NOVEL	RP11-39M21.2
ENSG00000251359.3	5.08279	0.176213	0.668804	lincRNA	NOVEL	WWC2-AS2
ENSG00000267764.1	5.08189	0.16438	0.667681	antisense	NOVEL	RP11-484L8.1
ENSG00000104976.7	5.07057	0.0198864	0.390422	protein_coding	KNOWN	SNAPC2
ENSG00000177306.3	5.06271	0.137389	0.647749	pseudogene	KNOWN	OR7E125P
ENSG00000246225.2	5.06189	0.0767148	0.62511	antisense	NOVEL	RP11-17A1.3
ENSG00000239789.1	5.06188	0.0767608	0.62511	protein_coding	KNOWN	MRPS17
ENSG00000196972.6	5.05897	0.0383754	0.534807	lincRNA	KNOWN	LINC00087
ENSG00000125731.8	5.05688	7.2238e-05	0.00762039	protein_coding	KNOWN	SH2D3A
ENSG00000115665.4	5.05554	0.148348	0.663609	protein_coding	KNOWN	SLC5A7
ENSG00000204961.5	5.05533	0.14842	0.66381	protein_coding	KNOWN	PCDHA9
ENSG00000167964.7	5.05233	0.0696705	0.62511	protein_coding	KNOWN	RAB26
ENSG00000134256.8	5.04315	0.120473	0.640294	protein_coding	KNOWN	CD101
ENSG00000131944.5	5.03887	0.1734	0.668804	protein_coding	KNOWN	C19orf40
ENSG00000232073.1	5.03865	0.133431	0.64541	antisense	NOVEL	RP1-302D9.3
ENSG00000235029.1	5.03768	0.000651942	0.0419405	antisense	NOVEL	RP5-1121A15.4
ENSG00000231185.2	5.02668	0.255655	0.668804	processed_transcript	NOVEL	AC005592.2
ENSG00000224956.4	5.02338	0.108163	0.640294	pseudogene	KNOWN	RP11-206L10.1
ENSG00000224003.1	5.02329	0.153508	0.667681	pseudogene	KNOWN	CTA-407F11.6
ENSG00000197479.4	5.02308	0.15357	0.667681	protein_coding	KNOWN	PCDHB11
ENSG00000127249.10	5.02269	0.153684	0.667681	protein_coding	KNOWN	ATP13A4
ENSG00000173418.7	5.01861	0.0305126	0.483472	protein_coding	KNOWN	NAA20
ENSG00000145423.4	5.01716	0.0124995	0.301937	protein_coding	KNOWN	SFRP2
ENSG00000213109.4	5.01667	0.135942	0.645868	pseudogene	KNOWN	RP11-55K22.2
ENSG00000234678.1	5.01665	0.135986	0.645946	antisense	NOVEL	RP11-465N4.4
ENSG00000203630.3	5.01008	0.217756	0.668804	protein_coding	KNOWN	AL136531.1
ENSG00000077585.9	5.0044	0.0121746	0.298181	protein_coding	KNOWN	GPR137B
ENSG00000011590.9	4.99691	0.119376	0.640294	protein_coding	KNOWN	ZBTB32
ENSG00000230906.2	4.9904	0.13489	0.64541	lincRNA	NOVEL	AC023115.1
ENSG00000233583.1	4.9904	0.134823	0.64541	pseudogene	KNOWN	RP4-635A23.3
ENSG00000234084.1	4.99039	0.134746	0.64541	antisense	NOVEL	RP3-388E23.2
ENSG00000223416.3	4.99039	0.134665	0.64541	pseudogene	KNOWN	RP11-393I23.2
ENSG00000133246.7	4.98923	0.118639	0.640294	protein_coding	KNOWN	PRAM1
ENSG00000196350.7	4.9861	0.0639164	0.62511	protein_coding	KNOWN	ZNF729
ENSG00000106541.7	4.98139	0.218223	0.668804	protein_coding	KNOWN	AGR2
ENSG00000259155.2	4.97987	0.167216	0.667681	pseudogene	KNOWN	RP11-831F12.3
ENSG00000114529.8	4.96749	0.140231	0.654507	protein_coding	KNOWN	C3orf52
ENSG00000184486.7	4.96706	0.291972	0.697434	protein_coding	KNOWN	POU3F2
ENSG00000241785.2	4.96153	0.179885	0.668804	misc_RNA	NOVEL	Metazoa_SRP
ENSG00000244610.2	4.95675	0.12732	0.640294	misc_RNA	NOVEL	Metazoa_SRP
ENSG00000233473.2	4.95673	0.127366	0.640294	pseudogene	KNOWN	RP11-520H16.4
ENSG00000245614.2	4.95636	0.0713269	0.62511	lincRNA	NOVEL	DDX11-AS1
ENSG00000267605.1	4.95123	0.124194	0.640294	lincRNA	NOVEL	CTD-3220F14.1
ENSG00000253159.1	4.94329	0.146733	0.659771	protein_coding	KNOWN	PCDHGA12
ENSG00000244697.1	4.9371	0.177541	0.668804	processed_transcript	PUTATIVE	RP11-378J18.5
ENSG00000266921.1	4.93173	0.233337	0.668804	antisense	NOVEL	RP11-15A1.7
ENSG00000213057.4	4.9122	0.258696	0.670878	protein_coding	KNOWN	C1orf220
ENSG00000105617.3	4.91046	0.238823	0.668804	protein_coding	KNOWN	LENG1
ENSG00000269728.1	4.91046	0.238844	0.668804	lincRNA	NOVEL	RP11-145M9.4
ENSG00000186231.12	4.90166	0.14825	0.663609	protein_coding	KNOWN	KLHL32
ENSG00000227599.1	4.90159	0.148312	0.663609	antisense	NOVEL	RP4-753D4.2
ENSG00000168004.5	4.90067	0.0100158	0.266109	protein_coding	KNOWN	HRASLS5
ENSG00000251533.2	4.89971	0.161617	0.667681	lincRNA	NOVEL	LINC00605
ENSG00000171116.7	4.89571	0.107269	0.640294	protein_coding	KNOWN	HSFX1
ENSG00000226253.1	4.89069	0.0874728	0.634573	pseudogene	KNOWN	MRPL35P3
ENSG00000138769.6	4.8895	0.146794	0.659771	protein_coding	KNOWN	CDKL2
ENSG00000174944.4	4.88672	0.218384	0.668804	protein_coding	KNOWN	P2RY14
ENSG00000206417.4	4.88529	0.0910986	0.634573	antisense	NOVEL	H1FX-AS1
ENSG00000171045.10	4.88156	0.163278	0.667681	protein_coding	KNOWN	TSNARE1
ENSG00000140285.4	4.88122	0.14549	0.657809	protein_coding	KNOWN	FGF7
ENSG00000236583.1	4.87949	0.181936	0.668804	pseudogene	KNOWN	AP004290.1
ENSG00000174586.6	4.87947	0.181963	0.668804	protein_coding	KNOWN	ZNF497
ENSG00000047617.10	4.87916	0.171766	0.667984	protein_coding	KNOWN	ANO2
ENSG00000197261.7	4.87873	0.171931	0.667984	protein_coding	KNOWN	C6orf141
ENSG00000241956.5	4.87871	0.171935	0.667984	antisense	NOVEL	CTC-340A15.2
ENSG00000229492.1	4.87865	0.171958	0.667984	pseudogene	KNOWN	AC004019.10
ENSG00000112981.3	4.86118	0.100715	0.640294	protein_coding	KNOWN	NME5
ENSG00000235508.2	4.8569	0.258817	0.67098	pseudogene	KNOWN	RPS2P7
ENSG00000203583.2	4.85554	0.100178	0.640294	pseudogene	KNOWN	AL021707.1
ENSG00000141540.6	4.85009	0.141247	0.657151	protein_coding	KNOWN	TTYH2
ENSG00000106341.6	4.85009	0.141277	0.657151	protein_coding	KNOWN	PPP1R17
ENSG00000265666.1	4.84903	0.155105	0.667681	antisense	NOVEL	CTD-2267D19.2
ENSG00000055732.7	4.84861	1.41847e-05	0.00186896	protein_coding	KNOWN	MCOLN3
ENSG00000239467.1	4.8481	0.123823	0.640294	lincRNA	NOVEL	AC007405.6
ENSG00000256261.1	4.84757	0.134307	0.64541	pseudogene	KNOWN	AC104698.1
ENSG00000258101.1	4.84742	0.134351	0.64541	antisense	NOVEL	RP11-977B10.2
ENSG00000150782.7	4.84741	0.17679	0.668804	protein_coding	KNOWN	IL18
ENSG00000197848.5	4.8474	0.134356	0.64541	pseudogene	KNOWN	POM121L6P
ENSG00000157884.6	4.84738	0.134361	0.64541	protein_coding	KNOWN	CIB4
ENSG00000173917.9	4.84165	0.00088757	0.0523178	protein_coding	KNOWN	HOXB2
ENSG00000184292.5	4.84149	0.000548707	0.0371417	protein_coding	KNOWN	TACSTD2
ENSG00000227398.2	4.84076	0.172149	0.667984	lincRNA	NOVEL	RP11-447D11.2
ENSG00000055118.10	4.83836	0.10222	0.640294	protein_coding	KNOWN	KCNH2
ENSG00000252481.1	4.83369	0.0360785	0.520283	snoRNA	KNOWN	SCARNA13
ENSG00000171103.6	4.82335	0.060706	0.62511	protein_coding	KNOWN	TRMT61B
ENSG00000231519.1	4.82081	0.258524	0.670731	antisense	NOVEL	AC007285.7
ENSG00000233440.1	4.8157	0.153624	0.667681	pseudogene	KNOWN	HMGA1P6
ENSG00000226194.1	4.81568	0.153685	0.667681	lincRNA	NOVEL	RP1-137D17.1
ENSG00000266965.1	4.81471	0.184503	0.668804	sense_intronic	NOVEL	RP11-712P20.2
ENSG00000215018.5	4.81458	0.0154214	0.341391	protein_coding	KNOWN	COL28A1
ENSG00000196890.3	4.81372	0.205229	0.668804	protein_coding	KNOWN	HIST3H2BB
ENSG00000247373.2	4.81302	0.0783267	0.62511	lincRNA	NOVEL	RP11-486O12.2
ENSG00000147408.10	4.81236	0.00225104	0.100659	protein_coding	KNOWN	CSGALNACT1
ENSG00000269145.1	4.81102	0.234326	0.668804	antisense	NOVEL	AC007192.6
ENSG00000155158.14	4.80811	0.150534	0.66565	protein_coding	KNOWN	TTC39B
ENSG00000253116.1	4.80811	0.150585	0.665757	lincRNA	NOVEL	RP11-648L3.2
ENSG00000257802.1	4.8081	0.150664	0.665928	pseudogene	KNOWN	MRS2P2
ENSG00000247157.2	4.79655	0.141809	0.657809	lincRNA	NOVEL	RP11-434C1.1
ENSG00000115556.9	4.79232	0.0901462	0.634573	protein_coding	KNOWN	PLCD4
ENSG00000254681.2	4.7875	0.127232	0.640294	pseudogene	KNOWN	PKD1P5
ENSG00000134864.5	4.77716	0.0996044	0.640294	protein_coding	KNOWN	GGACT
ENSG00000145864.8	4.77685	0.014024	0.321234	protein_coding	KNOWN	GABRB2
ENSG00000132004.8	4.77627	0.236305	0.668804	protein_coding	KNOWN	FBXW9
ENSG00000185090.10	4.77133	0.246346	0.668804	protein_coding	KNOWN	MANEAL
ENSG00000106819.7	4.76157	0.141485	0.657299	protein_coding	KNOWN	ASPN
ENSG00000229688.3	4.75676	0.104604	0.640294	antisense	NOVEL	AC004741.3
ENSG00000147206.11	4.7535	0.269865	0.676627	protein_coding	KNOWN	NXF3
ENSG00000184619.3	4.75139	0.015436	0.341408	protein_coding	KNOWN	KRBA2
ENSG00000140470.9	4.74861	0.0233982	0.421117	protein_coding	KNOWN	ADAMTS17
ENSG00000105369.5	4.7468	0.142967	0.657809	protein_coding	KNOWN	CD79A
ENSG00000172350.5	4.7468	0.1922	0.668804	protein_coding	KNOWN	ABCG4
ENSG00000187536.4	4.74678	0.192104	0.668804	pseudogene	KNOWN	TPM3P7
ENSG00000225076.1	4.74671	0.142994	0.657809	antisense	NOVEL	WWC3-AS1
ENSG00000244198.1	4.74651	0.143055	0.657809	antisense	NOVEL	RP4-545C24.1
ENSG00000260773.1	4.74642	0.143083	0.657809	antisense	NOVEL	RP11-352G18.2
ENSG00000237505.1	4.74632	0.143113	0.657809	lincRNA	NOVEL	RP11-76N22.2
ENSG00000261845.1	4.74626	0.143132	0.657809	antisense	NOVEL	RP13-638C3.4
ENSG00000008324.6	4.74336	0.0977373	0.640294	protein_coding	KNOWN	SS18L2
ENSG00000213165.2	4.74254	0.120992	0.640294	pseudogene	NOVEL	AC090425.1
ENSG00000232586.1	4.74162	0.114722	0.640294	lincRNA	NOVEL	RP11-46A10.4
ENSG00000260059.1	4.73442	0.148509	0.663981	lincRNA	NOVEL	RP11-231E19.1
ENSG00000250541.1	4.73441	0.148539	0.663981	antisense	NOVEL	RP11-302F12.10
ENSG00000237939.1	4.7344	0.14859	0.664086	pseudogene	KNOWN	AC097523.3
ENSG00000225791.1	4.73438	0.148708	0.664128	lincRNA	NOVEL	RP1-180E22.3
ENSG00000224706.1	4.73437	0.148766	0.664128	pseudogene	KNOWN	RPS17P13
ENSG00000176532.3	4.73434	0.148899	0.664141	protein_coding	KNOWN	PRR15
ENSG00000048540.10	4.73414	0.000928703	0.054012	protein_coding	KNOWN	LMO3
ENSG00000178146.8	4.72993	0.243744	0.668804	pseudogene	KNOWN	RP1-232L22__B.1
ENSG00000268955.1	4.72863	0.247282	0.668804	protein_coding	KNOWN	LRLE1
ENSG00000125510.11	4.7181	0.112117	0.640294	protein_coding	KNOWN	OPRL1
ENSG00000257698.1	4.71394	0.163726	0.667681	processed_transcript	NOVEL	RP11-620J15.3
ENSG00000223922.1	4.71392	0.180367	0.668804	pseudogene	KNOWN	ASS1P2
ENSG00000250189.1	4.71387	0.163804	0.667681	pseudogene	KNOWN	RP11-362F19.2
ENSG00000224728.1	4.7138	0.163881	0.667681	pseudogene	KNOWN	AC090945.1
ENSG00000268105.1	4.71325	0.0881139	0.634573	pseudogene	KNOWN	RP11-369G6.2
ENSG00000204049.1	4.71216	0.193668	0.668804	protein_coding	KNOWN	AL391421.1
ENSG00000135835.6	4.71206	0.193713	0.668804	protein_coding	KNOWN	KIAA1614
ENSG00000175602.2	4.70687	0.232846	0.668804	protein_coding	KNOWN	CCDC85B
ENSG00000245750.3	4.70571	0.121571	0.640294	lincRNA	NOVEL	RP11-279F6.1
ENSG00000234890.1	4.70224	0.15579	0.667681	pseudogene	KNOWN	AC008070.1
ENSG00000261630.1	4.70224	0.155755	0.667681	antisense	NOVEL	RP11-357N13.3
ENSG00000264943.1	4.70223	0.155628	0.667681	pseudogene	KNOWN	SH3GL1P2
ENSG00000186235.6	4.70222	0.155554	0.667681	protein_coding	KNOWN	AC016757.3
ENSG00000178750.2	4.7022	0.155251	0.667681	protein_coding	KNOWN	STX19
ENSG00000113319.7	4.70217	0.154947	0.667681	protein_coding	KNOWN	RASGRF2
ENSG00000258837.1	4.69974	0.114289	0.640294	antisense	NOVEL	CTD-2566J3.1
ENSG00000254481.1	4.69545	0.195459	0.668804	pseudogene	KNOWN	PTP4A2P2
ENSG00000256420.1	4.69514	0.19559	0.668804	pseudogene	KNOWN	RP11-754J4.1
ENSG00000248309.1	4.69513	0.195595	0.668804	lincRNA	NOVEL	CTC-454M9.1
ENSG00000234228.1	4.69503	0.195636	0.668804	pseudogene	KNOWN	NCLP2
ENSG00000236494.1	4.6949	0.195691	0.668804	lincRNA	NOVEL	RP11-89N17.4
ENSG00000218537.1	4.69485	0.195712	0.668804	protein_coding	PUTATIVE	AP000350.4
ENSG00000214102.3	4.69472	0.195767	0.668804	protein_coding	KNOWN	WEE2
ENSG00000225502.2	4.69472	0.195767	0.668804	pseudogene	KNOWN	GAPDHP16
ENSG00000165816.7	4.69449	0.195864	0.668804	protein_coding	KNOWN	VWA2
ENSG00000185745.8	4.6939	0.0393563	0.543042	protein_coding	KNOWN	IFIT1
ENSG00000268400.1	4.69264	0.174797	0.668804	protein_coding	NOVEL	CTD-3214H19.4
ENSG00000259806.2	4.68956	0.113042	0.640294	lincRNA	NOVEL	CTD-2196E14.4
ENSG00000263203.1	4.68896	0.0324541	0.498934	protein_coding	KNOWN	CHTF8
ENSG00000171303.5	4.68847	0.139986	0.653862	protein_coding	KNOWN	KCNK3
ENSG00000150275.13	4.68175	0.0089338	0.253287	protein_coding	KNOWN	PCDH15
ENSG00000175854.6	4.68027	0.156018	0.667681	protein_coding	KNOWN	SWI5
ENSG00000197775.1	4.67194	0.107967	0.640294	protein_coding	KNOWN	DHRS4-AS1
ENSG00000162066.10	4.66995	0.120046	0.640294	protein_coding	KNOWN	AMDHD2
ENSG00000243083.1	4.66594	0.264033	0.673249	lincRNA	NOVEL	RP11-433A10.1
ENSG00000224626.1	4.66253	0.353638	0.743338	lincRNA	NOVEL	AC106053.1
ENSG00000245385.2	4.65663	0.101201	0.640294	antisense	NOVEL	RP11-334E6.10
ENSG00000148291.5	4.6438	0.0822537	0.62511	protein_coding	KNOWN	SURF2
ENSG00000078487.13	4.64364	0.313519	0.717317	protein_coding	KNOWN	ZCWPW1
ENSG00000158516.7	4.63396	8.79087e-07	0.000149378	protein_coding	KNOWN	CPA2
ENSG00000186399.7	4.62688	0.148516	0.663981	protein_coding	NOVEL	GOLGA8R
ENSG00000232274.1	4.62666	0.107635	0.640294	lincRNA	NOVEL	BX571672.2
ENSG00000259526.1	4.62075	0.335263	0.727559	processed_transcript	NOVEL	RP11-330L19.4
ENSG00000167105.3	4.62031	0.163487	0.667681	protein_coding	KNOWN	TMEM92
ENSG00000267430.1	4.6203	0.16349	0.667681	pseudogene	KNOWN	RP11-635N19.2
ENSG00000149591.12	4.62029	0.163492	0.667681	protein_coding	KNOWN	TAGLN
ENSG00000261118.1	4.61965	0.159335	0.667681	processed_transcript	NOVEL	RP11-104N10.1
ENSG00000254208.1	4.6179	0.159941	0.667681	antisense	NOVEL	RP11-219B4.3
ENSG00000242330.2	4.61744	0.160099	0.667681	misc_RNA	NOVEL	Metazoa_SRP
ENSG00000169436.12	4.6169	0.176865	0.668804	protein_coding	KNOWN	COL22A1
ENSG00000236541.1	4.61674	0.16034	0.667681	pseudogene	KNOWN	VN2R9P
ENSG00000103089.4	4.61558	0.160743	0.667681	protein_coding	KNOWN	FA2H
ENSG00000237214.2	4.61048	0.155536	0.667681	pseudogene	KNOWN	RP11-12M9.3
ENSG00000171476.16	4.60544	0.19043	0.668804	protein_coding	KNOWN	HOPX
ENSG00000243444.3	4.60279	0.162068	0.667681	protein_coding	KNOWN	PALM2
ENSG00000240993.2	4.60278	0.162194	0.667681	misc_RNA	NOVEL	Metazoa_SRP
ENSG00000234428.2	4.58365	0.249194	0.668804	antisense	NOVEL	RP11-666F17.1
ENSG00000269737.1	4.58325	0.000439862	0.0317823	antisense	NOVEL	RP11-345P4.7
ENSG00000225569.1	4.58272	0.144956	0.657809	pseudogene	KNOWN	CCT4P2
ENSG00000125631.7	4.57679	0.260722	0.672099	pseudogene	KNOWN	HTR5BP
ENSG00000116830.5	4.57623	1.80218e-07	3.52412e-05	protein_coding	KNOWN	TTF2
ENSG00000267503.1	4.57618	0.230611	0.668804	antisense	NOVEL	RP11-53B2.4
ENSG00000232454.2	4.57425	0.119434	0.640294	pseudogene	KNOWN	RP11-3J10.7
ENSG00000157353.12	4.57245	0.102034	0.640294	protein_coding	KNOWN	FUK
ENSG00000263393.1	4.5715	0.167465	0.667681	antisense	NOVEL	RP11-53I6.4
ENSG00000256443.1	4.57147	0.167617	0.667681	lincRNA	NOVEL	RP11-794G24.1
ENSG00000254317.1	4.57144	0.167769	0.667681	antisense	NOVEL	RP11-473O4.5
ENSG00000237307.1	4.57141	0.167921	0.667681	pseudogene	KNOWN	SRRM1P3
ENSG00000234112.2	4.55828	0.19926	0.668804	pseudogene	KNOWN	RP11-145A3.4
ENSG00000114405.6	4.55071	0.203135	0.668804	protein_coding	KNOWN	C3orf14
ENSG00000259358.1	4.54327	0.131534	0.641882	pseudogene	KNOWN	RP11-456J20.1
ENSG00000228544.1	4.53951	0.0522158	0.589077	antisense	NOVEL	KIAA1984-AS1
ENSG00000155961.4	4.53943	0.109497	0.640294	protein_coding	KNOWN	RAB39B
ENSG00000134326.7	4.53555	0.0775734	0.62511	protein_coding	KNOWN	CMPK2
ENSG00000251666.1	4.53311	0.132344	0.643415	sense_intronic	NOVEL	ZNF346-IT1
ENSG00000266998.1	4.53311	0.126373	0.640294	antisense	NOVEL	RP11-936I5.1
ENSG00000204815.4	4.52906	0.199314	0.668804	processed_transcript	KNOWN	TTC25
ENSG00000255896.3	4.5217	0.119589	0.640294	processed_transcript	NOVEL	U47924.19
ENSG00000265118.1	4.5215	0.192675	0.668804	protein_coding	NOVEL	CTD-2370N5.3
ENSG00000227953.2	4.5212	0.152896	0.667681	processed_transcript	NOVEL	RP11-439E19.3
ENSG00000137101.7	4.52059	0.0803621	0.62511	protein_coding	KNOWN	CD72
ENSG00000185567.6	4.52022	0.110614	0.640294	protein_coding	KNOWN	AHNAK2
ENSG00000159247.7	4.51724	0.0454841	0.571461	pseudogene	KNOWN	TUBBP5
ENSG00000224114.1	4.51475	0.135929	0.645868	pseudogene	KNOWN	RP11-343H5.4
ENSG00000231771.1	4.51242	0.122434	0.640294	lincRNA	NOVEL	RP11-147O5.1
ENSG00000261064.1	4.51062	0.0742851	0.62511	lincRNA	NOVEL	RP11-1000B6.3
ENSG00000267745.1	4.5084	0.152591	0.667681	processed_transcript	NOVEL	RP11-686D22.8
ENSG00000144815.9	4.50713	0.2609	0.672159	protein_coding	KNOWN	NXPE3
ENSG00000114638.3	4.50566	0.171128	0.667681	protein_coding	KNOWN	UPK1B
ENSG00000214676.4	4.50565	0.171056	0.667681	pseudogene	KNOWN	RPL9P16
ENSG00000230530.1	4.50565	0.170984	0.667681	lincRNA	NOVEL	LIMD1-AS1
ENSG00000250530.1	4.50565	0.170912	0.667681	antisense	NOVEL	RP11-436H11.3
ENSG00000227649.1	4.50407	0.238934	0.668804	pseudogene	KNOWN	RP11-522L3.9
ENSG00000249129.1	4.50055	0.172745	0.667984	pseudogene	KNOWN	SUDS3P1
ENSG00000176734.3	4.50045	0.172875	0.667984	processed_transcript	KNOWN	TRIL
ENSG00000137878.12	4.50035	0.173005	0.667984	protein_coding	NOVEL	GCOM1
ENSG00000258664.1	4.4982	0.190416	0.668804	protein_coding	KNOWN	IFRG15
ENSG00000108825.12	4.49748	0.171138	0.667681	protein_coding	NOVEL	PTGES3L-AARSD1
ENSG00000099840.8	4.49599	0.2217	0.668804	protein_coding	KNOWN	IZUMO4
ENSG00000266968.1	4.49593	0.22173	0.668804	sense_intronic	NOVEL	RP11-116O18.1
ENSG00000237927.1	4.49592	0.221732	0.668804	lincRNA	NOVEL	RP3-393E18.2
ENSG00000267104.1	4.49586	0.22176	0.668804	lincRNA	KNOWN	TBC1D3P1-DHX40P1
ENSG00000244926.2	4.49586	0.22176	0.668804	antisense	NOVEL	RP11-613D13.7
ENSG00000262848.1	4.49586	0.22176	0.668804	antisense	NOVEL	RP11-517A5.5
ENSG00000264324.1	4.49586	0.22176	0.668804	protein_coding	NOVEL	RP11-287D1.3
ENSG00000234166.1	4.49585	0.221767	0.668804	antisense	NOVEL	ARHGEF19-AS1
ENSG00000205869.2	4.49576	0.22181	0.668804	protein_coding	KNOWN	KRTAP5-1
ENSG00000119946.9	4.49569	0.221842	0.668804	protein_coding	KNOWN	CNNM1
ENSG00000233198.2	4.49567	0.221851	0.668804	protein_coding	KNOWN	RNF224
ENSG00000187210.8	4.49204	6.22859e-08	1.38102e-05	protein_coding	KNOWN	GCNT1
ENSG00000249661.1	4.49009	0.0204061	0.395911	pseudogene	KNOWN	TNRC18P1
ENSG00000167851.9	4.48876	0.188305	0.668804	protein_coding	KNOWN	CD300A
ENSG00000176209.6	4.48674	0.0123339	0.300885	protein_coding	KNOWN	C8orf40
ENSG00000259006.1	4.48495	0.178521	0.668804	processed_transcript	NOVEL	RP11-566K11.4
ENSG00000257859.1	4.48483	0.17857	0.668804	lincRNA	NOVEL	RP11-266E14.1
ENSG00000257008.2	4.48455	0.178681	0.668804	protein_coding	KNOWN	GPR142
ENSG00000250790.2	4.48432	0.178772	0.668804	lincRNA	NOVEL	RP11-46H11.3
ENSG00000248201.1	4.48416	0.178838	0.668804	processed_transcript	NOVEL	RP4-671G15.3
ENSG00000235760.3	4.48415	0.178841	0.668804	antisense	NOVEL	AC138655.4
ENSG00000248608.2	4.48412	0.178853	0.668804	pseudogene	KNOWN	RP11-206P5.2
ENSG00000186675.5	4.48373	0.179008	0.668804	protein_coding	KNOWN	MAGEE2
ENSG00000132016.7	4.48352	0.179095	0.668804	protein_coding	KNOWN	C19orf57
ENSG00000103266.5	4.4823	0.15733	0.667681	protein_coding	KNOWN	STUB1
ENSG00000236883.1	4.4725	0.290069	0.695032	antisense	NOVEL	AP001615.9
ENSG00000181218.4	4.47138	0.328529	0.727559	protein_coding	KNOWN	HIST3H2A
ENSG00000260265.1	4.47138	0.328518	0.727559	lincRNA	NOVEL	RP11-44F21.5
ENSG00000157303.5	4.46699	0.262843	0.673249	protein_coding	KNOWN	SUSD3
ENSG00000230325.1	4.46696	0.262756	0.673249	processed_transcript	NOVEL	RP11-385F5.4
ENSG00000205832.7	4.45955	0.322577	0.727092	protein_coding	KNOWN	C16orf96
ENSG00000128652.6	4.45952	0.322598	0.727092	protein_coding	KNOWN	HOXD3
ENSG00000248477.2	4.45934	0.322765	0.727092	pseudogene	KNOWN	RP11-848G14.2
ENSG00000153234.9	4.45934	0.0473887	0.571461	protein_coding	KNOWN	NR4A2
ENSG00000148219.12	4.45628	8.73099e-05	0.00879922	protein_coding	KNOWN	ASTN2
ENSG00000266914.1	4.45223	0.174774	0.668804	lincRNA	NOVEL	CTC-263F14.5
ENSG00000004660.10	4.45223	0.174869	0.668804	protein_coding	KNOWN	CAMKK1
ENSG00000261183.1	4.45223	0.174918	0.668804	antisense	NOVEL	RP11-532F12.5
ENSG00000105643.4	4.45033	0.204856	0.668804	protein_coding	KNOWN	ARRDC2
ENSG00000262905.1	4.44987	0.205	0.668804	antisense	NOVEL	RP5-1029F21.2
ENSG00000204851.5	4.44951	0.205111	0.668804	protein_coding	KNOWN	PNMAL2
ENSG00000152213.3	4.44922	0.205199	0.668804	protein_coding	KNOWN	ARL11
ENSG00000228525.1	4.44616	0.299953	0.702507	pseudogene	KNOWN	RP5-1087E8.2
ENSG00000198785.4	4.44614	0.300024	0.702507	protein_coding	KNOWN	GRIN3A
ENSG00000160223.12	4.44613	0.300077	0.702546	protein_coding	KNOWN	ICOSLG
ENSG00000137767.9	4.4455	0.0680617	0.62511	protein_coding	KNOWN	SQRDL
ENSG00000261065.1	4.44219	0.155133	0.667681	processed_transcript	NOVEL	RP11-74C13.4
ENSG00000184785.4	4.43278	0.148727	0.664128	protein_coding	KNOWN	CXorf69
ENSG00000267582.1	4.4295	0.336109	0.727559	antisense	NOVEL	CTD-3252C9.2
ENSG00000267365.1	4.42272	0.1846	0.668804	antisense	KNOWN	KCNJ2-AS1
ENSG00000261123.1	4.42271	0.184606	0.668804	sense_intronic	NOVEL	RP11-304L19.3
ENSG00000269680.1	4.42256	0.184664	0.668804	antisense	NOVEL	CTD-3128G10.6
ENSG00000266256.1	4.42252	0.18468	0.668804	lincRNA	NOVEL	LINC00683
ENSG00000232229.1	4.42216	0.184826	0.668804	lincRNA	NOVEL	RP11-248C1.2
ENSG00000067842.13	4.42215	0.184827	0.668804	protein_coding	KNOWN	ATP2B3
ENSG00000254561.2	4.42215	0.184828	0.668804	antisense	NOVEL	RP11-196E1.3
ENSG00000234737.1	4.422	0.184888	0.668804	pseudogene	KNOWN	KRT18P15
ENSG00000232687.1	4.422	0.184889	0.668804	pseudogene	KNOWN	RPL12P9
ENSG00000230782.1	4.42195	0.184908	0.668804	lincRNA	NOVEL	RP11-508N12.2
ENSG00000243609.1	4.42185	0.184948	0.668804	pseudogene	KNOWN	RPS2P44
ENSG00000227474.1	4.42175	0.184991	0.668804	pseudogene	KNOWN	RP11-295P9.2
ENSG00000099812.5	4.42158	0.185059	0.668804	protein_coding	KNOWN	C19orf21
ENSG00000226874.1	4.42154	0.185074	0.668804	pseudogene	KNOWN	AC005154.8
ENSG00000267587.1	4.42152	0.170629	0.667681	pseudogene	KNOWN	RP11-687F6.4
ENSG00000183615.5	4.42143	0.185119	0.668804	protein_coding	KNOWN	FAM167B
ENSG00000250569.1	4.42135	0.170757	0.667681	pseudogene	KNOWN	CTD-3083F21.1
ENSG00000220744.1	4.42133	0.185157	0.668804	pseudogene	KNOWN	RP3-351K20.4
ENSG00000169083.11	4.42122	0.185203	0.668804	protein_coding	KNOWN	AR
ENSG00000117069.10	4.42118	0.170885	0.667681	protein_coding	KNOWN	ST6GALNAC5
ENSG00000214243.3	4.42113	0.185238	0.668804	pseudogene	KNOWN	AC004980.10
ENSG00000185585.15	4.42102	0.185282	0.668804	protein_coding	KNOWN	OLFML2A
ENSG00000132872.6	4.42101	0.185288	0.668804	protein_coding	KNOWN	SYT4
ENSG00000213085.5	4.42093	0.18532	0.668804	protein_coding	KNOWN	CCDC19
ENSG00000198797.6	4.42062	0.185442	0.668804	protein_coding	KNOWN	FAM5B
ENSG00000171132.9	4.41534	0.252125	0.668804	protein_coding	KNOWN	PRKCE
ENSG00000099994.10	4.41533	0.252092	0.668804	protein_coding	KNOWN	SUSD2
ENSG00000162482.4	4.41533	0.252071	0.668804	protein_coding	KNOWN	AKR7A3
ENSG00000161912.12	4.40976	0.0234336	0.421309	pseudogene	KNOWN	ADCY10P1
ENSG00000239291.1	4.39604	0.1899	0.668804	pseudogene	KNOWN	RP5-867C24.1
ENSG00000167114.7	4.39065	0.0540071	0.596184	protein_coding	KNOWN	SLC27A4
ENSG00000229841.1	4.39013	0.142352	0.657809	antisense	NOVEL	RP11-361K17.2
ENSG00000185518.7	4.38904	0.000202432	0.0173407	protein_coding	KNOWN	SV2B
ENSG00000170727.7	4.38794	0.0825341	0.62523	protein_coding	KNOWN	BOP1
ENSG00000139211.5	4.37936	0.315565	0.719327	protein_coding	KNOWN	AMIGO2
ENSG00000248810.1	4.37935	0.3156	0.719339	lincRNA	NOVEL	RP11-362F19.1
ENSG00000162997.11	4.37819	0.223672	0.668804	pseudogene	KNOWN	PRORSD1P
ENSG00000143498.13	4.37764	0.0199184	0.390741	protein_coding	KNOWN	TAF1A
ENSG00000069424.9	4.36733	0.244409	0.668804	protein_coding	KNOWN	KCNAB2
ENSG00000225489.1	4.36595	0.168796	0.667681	processed_transcript	NOVEL	RP11-390F4.3
ENSG00000182240.10	4.36103	0.0763306	0.62511	protein_coding	KNOWN	BACE2
ENSG00000137573.9	4.36013	0.171479	0.667984	protein_coding	KNOWN	SULF1
ENSG00000184916.4	4.35983	0.310141	0.71427	protein_coding	KNOWN	JAG2
ENSG00000255953.2	4.35916	0.212734	0.668804	processed_transcript	KNOWN	C11orf39
ENSG00000231389.2	4.35912	0.212748	0.668804	protein_coding	KNOWN	HLA-DPA1
ENSG00000183122.4	4.35896	0.212796	0.668804	pseudogene	KNOWN	OR2A3P
ENSG00000116396.9	4.35246	0.142652	0.657809	protein_coding	KNOWN	KCNC4
ENSG00000154928.12	4.34745	0.0625324	0.62511	protein_coding	KNOWN	EPHB1
ENSG00000163499.7	4.34745	0.0625324	0.62511	protein_coding	KNOWN	CRYBA2
ENSG00000180336.12	4.34745	0.0625324	0.62511	protein_coding	KNOWN	C17orf104
ENSG00000204701.1	4.34745	0.0625324	0.62511	protein_coding	KNOWN	OR2J3
ENSG00000226330.1	4.34745	0.0625324	0.62511	processed_transcript	NOVEL	RP11-739N20.2
ENSG00000235672.1	4.34745	0.0625324	0.62511	pseudogene	KNOWN	AC090286.2
ENSG00000236643.1	4.34745	0.0625324	0.62511	antisense	NOVEL	RP11-175D17.3
ENSG00000236735.2	4.34745	0.0625324	0.62511	pseudogene	KNOWN	RPL31P63
ENSG00000239466.2	4.34745	0.0625324	0.62511	misc_RNA	NOVEL	Metazoa_SRP
ENSG00000245105.1	4.34745	0.0625324	0.62511	lincRNA	NOVEL	A2M-AS1
ENSG00000262884.1	4.34745	0.0625324	0.62511	antisense	NOVEL	CTD-3060P21.1
ENSG00000215458.4	4.3453	0.0638671	0.62511	antisense	NOVEL	AP001053.11
ENSG00000198719.7	4.34401	0.00147163	0.0731038	protein_coding	KNOWN	DLL1
ENSG00000013392.5	4.3434	0.115851	0.640294	protein_coding	KNOWN	RWDD2A
ENSG00000238246.1	4.34018	0.202349	0.668804	antisense	NOVEL	RP11-575A19.2
ENSG00000258895.1	4.34012	0.151672	0.667681	pseudogene	KNOWN	CTD-2643K12.1
ENSG00000236027.2	4.33998	0.202447	0.668804	protein_coding	KNOWN	PATE3
ENSG00000233991.2	4.33994	0.202465	0.668804	pseudogene	KNOWN	AC116050.1
ENSG00000153294.7	4.33978	0.202546	0.668804	protein_coding	KNOWN	GPR115
ENSG00000131094.3	4.33974	0.202564	0.668804	protein_coding	KNOWN	C1QL1
ENSG00000188766.7	4.33971	0.202581	0.668804	protein_coding	KNOWN	SPRED3
ENSG00000259163.1	4.33673	0.209334	0.668804	processed_transcript	NOVEL	RP11-1078H9.5
ENSG00000101842.9	4.3338	0.073596	0.62511	protein_coding	KNOWN	VSIG1
ENSG00000113211.3	4.3338	0.073596	0.62511	protein_coding	KNOWN	PCDHB6
ENSG00000121318.2	4.3338	0.073596	0.62511	protein_coding	KNOWN	TAS2R10
ENSG00000134343.8	4.3338	0.073596	0.62511	protein_coding	KNOWN	ANO3
ENSG00000139287.8	4.3338	0.073596	0.62511	protein_coding	KNOWN	TPH2
ENSG00000144834.8	4.3338	0.073596	0.62511	protein_coding	KNOWN	TAGLN3
ENSG00000147614.3	4.3338	0.073596	0.62511	protein_coding	KNOWN	ATP6V0D2
ENSG00000151952.10	4.3338	0.073596	0.62511	protein_coding	KNOWN	TMEM132D
ENSG00000152192.5	4.3338	0.073596	0.62511	protein_coding	KNOWN	POU4F1
ENSG00000154654.10	4.3338	0.073596	0.62511	protein_coding	KNOWN	NCAM2
ENSG00000162782.11	4.3338	0.073596	0.62511	protein_coding	KNOWN	TDRD5
ENSG00000162888.4	4.3338	0.073596	0.62511	protein_coding	KNOWN	C1orf147
ENSG00000164600.4	4.3338	0.073596	0.62511	protein_coding	KNOWN	NEUROD6
ENSG00000168389.13	4.3338	0.073596	0.62511	protein_coding	KNOWN	MFSD2A
ENSG00000169031.14	4.3338	0.073596	0.62511	protein_coding	KNOWN	COL4A3
ENSG00000171951.4	4.3338	0.073596	0.62511	protein_coding	KNOWN	SCG2
ENSG00000173467.4	4.3338	0.073596	0.62511	protein_coding	KNOWN	AGR3
ENSG00000177098.4	4.3338	0.073596	0.62511	protein_coding	KNOWN	SCN4B
ENSG00000197263.2	4.3338	0.073596	0.62511	protein_coding	KNOWN	OR8D2
ENSG00000205054.2	4.3338	0.073596	0.62511	lincRNA	NOVEL	AC009236.1
ENSG00000205682.2	4.3338	0.073596	0.62511	lincRNA	NOVEL	RP11-798L4.1
ENSG00000223549.1	4.3338	0.073596	0.62511	pseudogene	KNOWN	MTND5P28
ENSG00000224029.1	4.3338	0.073596	0.62511	sense_intronic	NOVEL	RP11-136K14.2
ENSG00000225415.1	4.3338	0.073596	0.62511	pseudogene	KNOWN	RP3-509I19.1
ENSG00000226701.1	4.3338	0.073596	0.62511	pseudogene	KNOWN	RP11-570G20.1
ENSG00000227692.1	4.3338	0.073596	0.62511	pseudogene	KNOWN	AC017071.1
ENSG00000228035.1	4.3338	0.073596	0.62511	antisense	NOVEL	RP4-663N10.1
ENSG00000228418.2	4.3338	0.073596	0.62511	pseudogene	KNOWN	CTSL1P3
ENSG00000228801.4	4.3338	0.073596	0.62511	antisense	NOVEL	RP11-110G21.1
ENSG00000228925.1	4.3338	0.073596	0.62511	lincRNA	PUTATIVE	AC016722.4
ENSG00000229534.1	4.3338	0.073596	0.62511	pseudogene	KNOWN	AC015691.7
ENSG00000234345.1	4.3338	0.073596	0.62511	pseudogene	KNOWN	LL0XNC01-116E7.1
ENSG00000236456.1	4.3338	0.073596	0.62511	pseudogene	KNOWN	RP4-785G19.2
ENSG00000239701.1	4.3338	0.073596	0.62511	pseudogene	KNOWN	RP3-461F17.1
ENSG00000239995.2	4.3338	0.073596	0.62511	pseudogene	KNOWN	AC073082.3
ENSG00000240005.1	4.3338	0.073596	0.62511	antisense	NOVEL	RP11-293A21.1
ENSG00000240698.1	4.3338	0.073596	0.62511	pseudogene	KNOWN	RPS2P39
ENSG00000241769.2	4.3338	0.073596	0.62511	processed_transcript	NOVEL	AF011889.4
ENSG00000248769.1	4.3338	0.073596	0.62511	pseudogene	KNOWN	RP11-974F13.5
ENSG00000250966.1	4.3338	0.073596	0.62511	pseudogene	KNOWN	RP11-402J6.3
ENSG00000251294.1	4.3338	0.073596	0.62511	antisense	NOVEL	RP11-116O11.1
ENSG00000253454.1	4.3338	0.073596	0.62511	pseudogene	KNOWN	CTD-2594K21.1
ENSG00000254431.1	4.3338	0.073596	0.62511	antisense	NOVEL	RP11-550A5.2
ENSG00000255085.3	4.3338	0.073596	0.62511	pseudogene	KNOWN	AF186192.5
ENSG00000255317.1	4.3338	0.073596	0.62511	lincRNA	NOVEL	RP11-688I9.2
ENSG00000256222.1	4.3338	0.073596	0.62511	protein_coding	KNOWN	MTRNR2L3
ENSG00000258739.1	4.3338	0.073596	0.62511	pseudogene	KNOWN	ENO1P2
ENSG00000258843.1	4.3338	0.073596	0.62511	antisense	NOVEL	RP11-286O18.1
ENSG00000260640.1	4.3338	0.073596	0.62511	lincRNA	NOVEL	KB-1000E4.2
ENSG00000261226.1	4.3338	0.073596	0.62511	sense_intronic	NOVEL	RP11-830F9.7
ENSG00000261669.1	4.3338	0.073596	0.62511	antisense	NOVEL	CTD-2515A14.1
ENSG00000261879.1	4.3338	0.073596	0.62511	antisense	NOVEL	RP11-333E1.1
ENSG00000263177.1	4.3338	0.073596	0.62511	pseudogene	KNOWN	RP11-433P17.2
ENSG00000263368.1	4.3338	0.073596	0.62511	pseudogene	KNOWN	RP11-720N19.1
ENSG00000264167.1	4.3338	0.073596	0.62511	sense_intronic	NOVEL	RP1-253P7.1
ENSG00000265185.1	4.3338	0.073596	0.62511	lincRNA	KNOWN	SNORD3B-1
ENSG00000266278.1	4.3338	0.073596	0.62511	lincRNA	NOVEL	RP11-41O4.2
ENSG00000267131.1	4.3338	0.073596	0.62511	antisense	NOVEL	RP11-332H18.5
ENSG00000267142.1	4.3338	0.073596	0.62511	pseudogene	KNOWN	CTD-3162L10.5
ENSG00000267326.1	4.3338	0.073596	0.62511	pseudogene	KNOWN	AC015849.14
ENSG00000269545.1	4.3338	0.073596	0.62511	protein_coding	NOVEL	CTD-3138B18.4
ENSG00000228006.2	4.333	0.0227346	0.416165	protein_coding	KNOWN	AC004017.1
ENSG00000227318.4	4.3265	0.154168	0.667681	pseudogene	KNOWN	RP11-282E4.1
ENSG00000259316.1	4.32172	0.155193	0.667681	processed_transcript	NOVEL	CTD-2116N17.1
ENSG00000125695.12	4.32078	0.120257	0.640294	protein_coding	NOVEL	RP11-51F16.8
ENSG00000092295.7	4.31995	0.208529	0.668804	protein_coding	KNOWN	TGM1
ENSG00000186352.4	4.31869	0.100109	0.640294	protein_coding	KNOWN	ANKRD37
ENSG00000150556.12	4.31842	7.59583e-05	0.00793024	protein_coding	KNOWN	LYPD6B
ENSG00000255277.2	4.31492	0.0823083	0.62511	pseudogene	KNOWN	ABCC6P2
ENSG00000166133.13	4.31485	0.169604	0.667681	protein_coding	KNOWN	RPUSD2
ENSG00000225408.1	4.31478	0.169466	0.667681	antisense	NOVEL	RP11-207C16.4
ENSG00000203737.2	4.31353	0.292843	0.698621	protein_coding	KNOWN	GPR52
ENSG00000235254.2	4.31028	0.0392183	0.541963	pseudogene	KNOWN	TMEM185AP1
ENSG00000120324.4	4.30744	0.255761	0.668804	protein_coding	KNOWN	PCDHB10
ENSG00000224973.1	4.30707	0.0195236	0.38607	processed_transcript	NOVEL	CTA-282F2.3
ENSG00000018610.8	4.30127	0.279225	0.682929	protein_coding	KNOWN	CXorf56
ENSG00000245275.2	4.29725	0.217577	0.668804	lincRNA	NOVEL	CTB-157D17.1
ENSG00000259585.2	4.29699	0.217655	0.668804	pseudogene	KNOWN	RP11-150L8.4
ENSG00000203362.2	4.28314	0.173123	0.668267	antisense	NOVEL	RP3-337H4.8
ENSG00000225580.2	4.2831	0.172932	0.667984	pseudogene	KNOWN	RP1-159M24.1
ENSG00000254672.1	4.28307	0.172825	0.667984	pseudogene	KNOWN	RP5-916O11.3
ENSG00000100802.10	4.27933	0.268971	0.675666	protein_coding	KNOWN	C14orf93
ENSG00000243601.1	4.27873	0.267088	0.674956	pseudogene	KNOWN	RP11-152P17.1
ENSG00000069011.10	4.27388	0.192598	0.668804	protein_coding	KNOWN	PITX1
ENSG00000069764.5	4.27387	0.192347	0.668804	protein_coding	KNOWN	PLA2G10
ENSG00000114204.10	4.27387	0.192247	0.668804	protein_coding	KNOWN	SERPINI2
ENSG00000204010.3	4.27386	0.192148	0.668804	protein_coding	KNOWN	IFIT1B
ENSG00000233218.1	4.27386	0.192048	0.668804	pseudogene	KNOWN	SNX18P16
ENSG00000241155.1	4.27386	0.191949	0.668804	antisense	NOVEL	ARHGAP31-AS1
ENSG00000243004.1	4.27385	0.191812	0.668804	processed_transcript	NOVEL	AC005062.2
ENSG00000243267.2	4.27385	0.191675	0.668804	misc_RNA	NOVEL	Metazoa_SRP
ENSG00000260209.1	4.27384	0.191432	0.668804	lincRNA	NOVEL	RP11-680F20.10
ENSG00000267756.1	4.27383	0.191249	0.668804	pseudogene	KNOWN	RP11-411B10.4
ENSG00000249593.2	4.27076	0.150057	0.664763	antisense	NOVEL	CTB-46B19.2
ENSG00000253932.1	4.26801	0.167531	0.667681	antisense	NOVEL	RP11-10C8.2
ENSG00000240563.1	4.26766	0.012718	0.305121	protein_coding	KNOWN	L1TD1
ENSG00000257511.1	4.26765	0.138988	0.651548	pseudogene	KNOWN	RP11-278C7.1
ENSG00000207315.1	4.2639	0.166971	0.667681	snoRNA	KNOWN	SNORA28
ENSG00000125482.8	4.26304	0.0667956	0.62511	protein_coding	KNOWN	TTF1
ENSG00000129158.5	4.26126	0.134434	0.64541	protein_coding	KNOWN	SERGEF
ENSG00000218233.1	4.25751	0.255368	0.668804	pseudogene	KNOWN	NEPNP
ENSG00000267022.1	4.25596	0.209718	0.668804	protein_coding	NOVEL	ZNF223
ENSG00000151773.6	4.25563	0.0641721	0.62511	protein_coding	KNOWN	CCDC122
ENSG00000173809.11	4.25563	0.0641721	0.62511	protein_coding	KNOWN	TDRD12
ENSG00000233903.1	4.25563	0.0641721	0.62511	lincRNA	NOVEL	Z83851.4
ENSG00000236255.1	4.25563	0.0641721	0.62511	lincRNA	NOVEL	AC009404.2
ENSG00000239528.1	4.25563	0.0641721	0.62511	pseudogene	KNOWN	CTB-118N6.1
ENSG00000246774.1	4.25563	0.0641721	0.62511	lincRNA	NOVEL	AC004051.2
ENSG00000250208.2	4.25563	0.0641721	0.62511	lincRNA	NOVEL	RP11-143E21.7
ENSG00000258741.1	4.25563	0.0641721	0.62511	pseudogene	KNOWN	RP11-386M24.4
ENSG00000259116.1	4.25563	0.0641721	0.62511	antisense	NOVEL	RP11-973N13.4
ENSG00000072444.9	4.25519	0.106029	0.640294	protein_coding	KNOWN	ASAH2C
ENSG00000234630.1	4.24555	0.149883	0.664763	lincRNA	NOVEL	LL22NC03-2H8.4
ENSG00000152092.10	4.24555	0.149906	0.664763	protein_coding	KNOWN	ASTN1
ENSG00000259426.1	4.24404	0.324742	0.727559	processed_transcript	NOVEL	RP11-253M7.1
ENSG00000228417.1	4.24404	0.324731	0.727559	antisense	NOVEL	RP11-549L6.3
ENSG00000254042.1	4.23704	0.000409059	0.030086	antisense	NOVEL	CTC-558O2.1
ENSG00000186280.5	4.2313	0.277032	0.681572	protein_coding	KNOWN	KDM4D
ENSG00000239856.2	4.2312	0.276515	0.681572	misc_RNA	NOVEL	Metazoa_SRP
ENSG00000175305.12	4.2308	0.1234	0.640294	protein_coding	KNOWN	CCNE2
ENSG00000227347.1	4.22433	0.0879379	0.634573	pseudogene	KNOWN	HNRNPKP2
ENSG00000258957.1	4.22116	0.222409	0.668804	lincRNA	NOVEL	RP11-363J20.1
ENSG00000235153.1	4.22083	0.222512	0.668804	protein_coding	KNOWN	AC120045.3
ENSG00000159885.8	4.22006	0.222755	0.668804	protein_coding	KNOWN	ZNF222
ENSG00000105499.9	4.21978	0.222844	0.668804	protein_coding	KNOWN	PLA2G4C
ENSG00000198286.5	4.21973	0.204501	0.668804	protein_coding	KNOWN	CARD11
ENSG00000234745.4	4.20728	0.184484	0.668804	protein_coding	KNOWN	HLA-B
ENSG00000227262.2	4.20516	0.327902	0.727559	pseudogene	KNOWN	HCG4P6
ENSG00000261474.1	4.20433	0.205921	0.668804	lincRNA	NOVEL	RP11-452L6.1
ENSG00000167646.8	4.20216	0.0500282	0.57659	protein_coding	KNOWN	DNAAF3
ENSG00000089692.3	4.19994	0.195177	0.668804	protein_coding	KNOWN	LAG3
ENSG00000092853.9	4.19901	0.000130153	0.0122868	protein_coding	KNOWN	CLSPN
ENSG00000260152.2	4.19625	0.225882	0.668804	pseudogene	KNOWN	RP11-69H7.4
ENSG00000250548.2	4.19614	0.225945	0.668804	lincRNA	NOVEL	RP11-47I22.2
ENSG00000256271.1	4.19596	0.226056	0.668804	antisense	NOVEL	CACNA1C-AS2
ENSG00000245479.2	4.19587	0.226112	0.668804	sense_overlapping	NOVEL	RP11-387D10.3
ENSG00000235726.1	4.19563	0.226255	0.668804	lincRNA	NOVEL	AC010148.1
ENSG00000232442.1	4.19552	0.226323	0.668804	antisense	NOVEL	CTD-3184A7.4
ENSG00000231096.1	4.19527	0.226477	0.668804	pseudogene	KNOWN	AC015726.1
ENSG00000227735.1	4.19521	0.226517	0.668804	pseudogene	KNOWN	RP11-523K4.2
ENSG00000219361.1	4.19514	0.226556	0.668804	pseudogene	KNOWN	RP11-250B2.2
ENSG00000197599.8	4.19503	0.226623	0.668804	protein_coding	KNOWN	CCDC154
ENSG00000186451.1	4.195	0.226645	0.668804	protein_coding	KNOWN	SPATA12
ENSG00000081853.13	4.19492	0.226694	0.668804	protein_coding	KNOWN	PCDHGA2
ENSG00000239221.2	4.19098	0.266296	0.67461	misc_RNA	NOVEL	Metazoa_SRP
ENSG00000230071.2	4.19097	0.266243	0.674546	pseudogene	KNOWN	RPL4P6
ENSG00000163376.7	4.18661	0.224214	0.668804	protein_coding	KNOWN	KBTBD8
ENSG00000131634.9	4.18649	0.199688	0.668804	protein_coding	KNOWN	TMEM204
ENSG00000169918.5	4.18637	0.199751	0.668804	protein_coding	KNOWN	OTUD7A
ENSG00000163623.4	4.18223	1.27693e-08	3.57525e-06	protein_coding	KNOWN	NKX6-1
ENSG00000128789.15	4.17214	0.147338	0.66125	protein_coding	KNOWN	PSMG2
ENSG00000258727.1	4.17007	0.0489581	0.571461	antisense	NOVEL	RP11-66N24.3
ENSG00000261067.1	4.15335	0.194794	0.668804	processed_transcript	NOVEL	RP11-264B17.3
ENSG00000265629.1	4.15075	0.0543657	0.598132	protein_coding	KNOWN	AC011897.1
ENSG00000214193.5	4.15035	0.00995309	0.266089	protein_coding	KNOWN	SH3D21
ENSG00000226306.5	4.14687	0.285701	0.690528	pseudogene	KNOWN	NPY6R
ENSG00000216813.1	4.13959	0.196316	0.668804	pseudogene	KNOWN	RP11-812I20.2
ENSG00000235957.1	4.13952	0.196338	0.668804	pseudogene	KNOWN	COX7CP1
ENSG00000075213.5	4.13627	1.11304e-05	0.00151514	protein_coding	KNOWN	SEMA3A
ENSG00000205081.4	4.13535	0.228516	0.668804	protein_coding	KNOWN	CXorf30
ENSG00000221972.2	4.13508	0.228639	0.668804	protein_coding	KNOWN	C3orf36
ENSG00000225739.1	4.13508	0.228641	0.668804	pseudogene	KNOWN	NPM1P18
ENSG00000203602.1	4.13506	0.228651	0.668804	pseudogene	NOVEL	AL137059.1
ENSG00000228366.1	4.13483	0.228758	0.668804	pseudogene	KNOWN	RP11-18B3.3
ENSG00000224812.1	4.13482	0.228762	0.668804	lincRNA	NOVEL	TMEM72-AS1
ENSG00000198416.7	4.13477	0.228785	0.668804	pseudogene	KNOWN	CTD-2173L22.4
ENSG00000120217.9	4.13475	0.228793	0.668804	protein_coding	KNOWN	CD274
ENSG00000122367.14	4.13465	0.228842	0.668804	protein_coding	KNOWN	LDB3
ENSG00000066032.13	4.13462	0.228855	0.668804	protein_coding	KNOWN	CTNNA2
ENSG00000229481.1	4.13458	0.228874	0.668804	lincRNA	NOVEL	CTD-2554C21.3
ENSG00000196071.3	4.13452	0.228903	0.668804	protein_coding	KNOWN	OR2L13
ENSG00000231473.2	4.13451	0.228905	0.668804	lincRNA	NOVEL	LINC00441
ENSG00000043039.4	4.13449	0.228917	0.668804	protein_coding	KNOWN	BARX2
ENSG00000229890.1	4.13432	0.228994	0.668804	pseudogene	KNOWN	AC023672.1
ENSG00000187456.9	4.13426	0.22902	0.668804	protein_coding	KNOWN	RDM1
ENSG00000223823.1	4.13424	0.186787	0.668804	lincRNA	NOVEL	RP11-465B22.5
ENSG00000231841.1	4.13419	0.229053	0.668804	pseudogene	KNOWN	RP11-206F17.2
ENSG00000230701.1	4.13419	0.229054	0.668804	pseudogene	KNOWN	FBXW4P1
ENSG00000184986.6	4.13417	0.229064	0.668804	protein_coding	KNOWN	TMEM121
ENSG00000232757.1	4.13417	0.229065	0.668804	pseudogene	KNOWN	ETF1P1
ENSG00000230058.1	4.13415	0.229075	0.668804	lincRNA	NOVEL	RP11-172E9.2
ENSG00000187185.3	4.13401	0.229138	0.668804	protein_coding	PUTATIVE	CTD-2600O9.1
ENSG00000234358.1	4.1339	0.229188	0.668804	pseudogene	KNOWN	AC003080.4
ENSG00000183691.4	4.13386	0.229209	0.668804	protein_coding	KNOWN	NOG
ENSG00000135374.5	4.13379	0.22924	0.668804	protein_coding	KNOWN	ELF5
ENSG00000172260.8	4.13379	0.229241	0.668804	protein_coding	KNOWN	NEGR1
ENSG00000144410.4	4.1336	0.229331	0.668804	protein_coding	KNOWN	CPO
ENSG00000176054.6	4.13349	0.229382	0.668804	pseudogene	KNOWN	RPL23P2
ENSG00000171246.5	4.13339	0.229428	0.668804	protein_coding	KNOWN	NPTX1
ENSG00000160207.4	4.13299	0.229614	0.668804	protein_coding	KNOWN	HSF2BP
ENSG00000152214.8	4.13282	0.229692	0.668804	protein_coding	KNOWN	RIT2
ENSG00000158077.4	4.13273	0.229737	0.668804	protein_coding	KNOWN	NLRP14
ENSG00000146090.11	4.13248	0.229853	0.668804	protein_coding	KNOWN	RASGEF1C
ENSG00000152785.6	4.13247	0.229858	0.668804	protein_coding	KNOWN	BMP3
ENSG00000235300.2	4.13232	0.229929	0.668804	antisense	NOVEL	AC090627.1
ENSG00000250574.1	4.13192	0.230113	0.668804	pseudogene	KNOWN	CTD-2275D10.2
ENSG00000250443.2	4.13167	0.23023	0.668804	pseudogene	KNOWN	AC128709.1
ENSG00000248790.1	4.13142	0.230347	0.668804	antisense	NOVEL	RP11-319G6.3
ENSG00000243338.2	4.13118	0.230463	0.668804	misc_RNA	NOVEL	Metazoa_SRP
ENSG00000241947.1	4.13093	0.23058	0.668804	pseudogene	KNOWN	HNRNPA1P24
ENSG00000235781.1	4.13075	0.23066	0.668804	antisense	NOVEL	XXbac-BPG249D20.9
ENSG00000236159.1	4.13069	0.23069	0.668804	pseudogene	KNOWN	RP3-343K2.4
ENSG00000237009.2	4.13063	0.230719	0.668804	antisense	KNOWN	GLIS3-AS1
ENSG00000251467.1	4.13059	0.230738	0.668804	pseudogene	KNOWN	CTC-250P20.2
ENSG00000237840.1	4.13057	0.230749	0.668804	pseudogene	KNOWN	RP11-358L16.4
ENSG00000253230.1	4.12927	0.231356	0.668804	lincRNA	NOVEL	LINC00599
ENSG00000253389.2	4.12922	0.231382	0.668804	antisense	NOVEL	RP11-930P14.1
ENSG00000254860.1	4.1289	0.231532	0.668804	antisense	NOVEL	TMEM9B-AS1
ENSG00000256786.1	4.12889	0.231534	0.668804	pseudogene	NOVEL	AP001029.1
ENSG00000261286.1	4.12883	0.231563	0.668804	antisense	NOVEL	RP11-517C16.2
ENSG00000262085.2	4.12877	0.231591	0.668804	pseudogene	KNOWN	OR1P1
ENSG00000263883.1	4.12871	0.23162	0.668804	pseudogene	KNOWN	RP11-51F16.5
ENSG00000255345.1	4.12858	0.231683	0.668804	lincRNA	NOVEL	CTD-2337I7.1
ENSG00000267055.1	4.12855	0.231696	0.668804	lincRNA	NOVEL	RP11-486P11.1
ENSG00000267765.1	4.12737	0.232252	0.668804	antisense	NOVEL	CTD-3193K9.3
ENSG00000086991.8	4.12287	0.0176102	0.369905	protein_coding	KNOWN	NOX4
ENSG00000188958.5	4.1227	0.19961	0.668804	protein_coding	KNOWN	UTS2D
ENSG00000187775.11	4.12261	0.199633	0.668804	protein_coding	KNOWN	DNAH17
ENSG00000171129.7	4.12221	0.199748	0.668804	protein_coding	KNOWN	HSFX2
ENSG00000139192.7	4.12194	0.174815	0.668804	protein_coding	KNOWN	TAPBPL
ENSG00000237373.1	4.12152	0.177731	0.668804	processed_transcript	PUTATIVE	BRWD1-IT1
ENSG00000131981.10	4.11776	0.00105064	0.0587245	protein_coding	KNOWN	LGALS3
ENSG00000232063.1	4.11687	0.270462	0.677224	lincRNA	NOVEL	RP11-307E17.8
ENSG00000163873.5	4.11671	0.33004	0.727559	protein_coding	KNOWN	GRIK3
ENSG00000254977.1	4.11459	0.0327064	0.500841	antisense	KNOWN	AC004878.8
ENSG00000145555.10	4.11101	1.2063e-08	3.41631e-06	protein_coding	KNOWN	MYO10
ENSG00000214491.3	4.10956	0.260481	0.672091	protein_coding	NOVEL	SEC14L6
ENSG00000188660.3	4.10956	0.26051	0.672091	lincRNA	KNOWN	LINC00319
ENSG00000182667.9	4.10823	0.00263752	0.112238	protein_coding	KNOWN	NTM
ENSG00000168702.12	4.10813	0.0238686	0.425014	protein_coding	KNOWN	LRP1B
ENSG00000249626.1	4.10774	0.0852354	0.634284	pseudogene	KNOWN	RP11-496H1.1
ENSG00000080854.9	4.1041	0.00929509	0.257907	protein_coding	KNOWN	IGSF9B
ENSG00000247516.2	4.09649	0.121935	0.640294	lincRNA	PUTATIVE	RP11-480D4.3
ENSG00000121207.7	4.09256	0.00553516	0.187079	protein_coding	KNOWN	LRAT
ENSG00000132141.9	4.08793	0.166452	0.667681	protein_coding	KNOWN	CCT6B
ENSG00000254615.2	4.08387	0.213617	0.668804	lincRNA	NOVEL	RP11-395G23.3
ENSG00000171811.7	4.08375	0.235008	0.668804	protein_coding	KNOWN	TTC40
ENSG00000213613.2	4.08355	0.235067	0.668804	pseudogene	KNOWN	RP11-380G5.3
ENSG00000239300.1	4.0831	0.235204	0.668804	antisense	NOVEL	RP11-400L8.2
ENSG00000258555.2	4.08276	0.154789	0.667681	protein_coding	NOVEL	SPECC1L
ENSG00000241481.2	4.08266	0.23534	0.668804	lincRNA	NOVEL	AC159540.2
ENSG00000265148.1	4.08218	0.235486	0.668804	antisense	NOVEL	BZRAP1-AS1
ENSG00000087116.9	4.08135	0.167003	0.667681	protein_coding	KNOWN	ADAMTS2
ENSG00000258968.2	4.0774	0.270139	0.677079	pseudogene	KNOWN	RP11-829H16.5
ENSG00000165244.6	4.07739	0.270165	0.677079	protein_coding	KNOWN	ZNF367
ENSG00000266980.1	4.07672	0.0570592	0.613386	antisense	NOVEL	RP11-552F3.4
ENSG00000146556.9	4.07544	0.105227	0.640294	pseudogene	KNOWN	WASH2P
ENSG00000058404.15	4.07042	0.0233826	0.421117	protein_coding	KNOWN	CAMK2B
ENSG00000176438.7	4.06778	0.156081	0.667681	protein_coding	KNOWN	SYNE3
ENSG00000240529.1	4.0647	0.146094	0.658666	processed_transcript	PUTATIVE	RP11-247I13.7
ENSG00000160401.9	4.06259	0.0790532	0.62511	protein_coding	KNOWN	C9orf117
ENSG00000170967.3	4.06259	0.0790532	0.62511	protein_coding	KNOWN	DDI1
ENSG00000214940.4	4.06259	0.0790532	0.62511	protein_coding	NOVEL	RP11-1212A22.2
ENSG00000215217.2	4.06259	0.0790532	0.62511	protein_coding	KNOWN	C5orf49
ENSG00000226508.1	4.06259	0.0790532	0.62511	lincRNA	NOVEL	AC104655.3
ENSG00000236060.2	4.06259	0.0790532	0.62511	pseudogene	KNOWN	HSPB1P1
ENSG00000237972.1	4.06259	0.0790532	0.62511	pseudogene	KNOWN	TUBG1P
ENSG00000240922.1	4.06259	0.0790532	0.62511	antisense	KNOWN	LSAMP-AS1
ENSG00000250853.1	4.06259	0.0790532	0.62511	pseudogene	KNOWN	RNF138P1
ENSG00000256913.1	4.06259	0.0790532	0.62511	pseudogene	KNOWN	RP1-102E24.6
ENSG00000259660.2	4.06259	0.0790532	0.62511	pseudogene	KNOWN	CTD-2611K5.6
ENSG00000236475.1	4.06119	0.222687	0.668804	pseudogene	KNOWN	TRIM26BP
ENSG00000084710.9	4.05977	0.0130054	0.309007	protein_coding	KNOWN	EFR3B
ENSG00000261072.2	4.05811	0.187582	0.668804	pseudogene	KNOWN	RP11-5N19.3
ENSG00000184281.10	4.05806	0.187601	0.668804	protein_coding	KNOWN	TSSC4
ENSG00000254815.1	4.05064	0.0503868	0.57851	antisense	NOVEL	RP11-496I9.1
ENSG00000102043.10	4.04966	0.290823	0.696094	protein_coding	KNOWN	MTMR8
ENSG00000240742.1	4.04351	0.187193	0.668804	processed_transcript	PUTATIVE	RP11-465L10.7
ENSG00000251288.2	4.04272	0.123799	0.640294	pseudogene	KNOWN	RP11-10L12.2
ENSG00000229932.2	4.04175	0.00133487	0.0685205	pseudogene	KNOWN	YWHAZP3
ENSG00000172348.10	4.03684	0.0188062	0.380092	protein_coding	KNOWN	RCAN2
ENSG00000067601.6	4.03385	0.102417	0.640294	pseudogene	KNOWN	PMS2P4
ENSG00000123689.5	4.03385	0.102417	0.640294	protein_coding	KNOWN	G0S2
ENSG00000179743.2	4.03385	0.102417	0.640294	lincRNA	NOVEL	RP11-169K16.9
ENSG00000198768.6	4.03385	0.102417	0.640294	protein_coding	KNOWN	APCDD1L
ENSG00000204442.1	4.03385	0.102417	0.640294	protein_coding	NOVEL	FAM155A
ENSG00000227486.1	4.03385	0.102417	0.640294	processed_transcript	NOVEL	RP13-188A5.1
ENSG00000237170.3	4.03385	0.102417	0.640294	pseudogene	KNOWN	RP11-323F5.1
ENSG00000260359.1	4.03385	0.102417	0.640294	lincRNA	NOVEL	RP11-4F5.2
ENSG00000261490.1	4.03385	0.102417	0.640294	sense_overlapping	NOVEL	RP11-448G15.3
ENSG00000265337.1	4.03385	0.102417	0.640294	sense_intronic	NOVEL	RP11-466A19.5
ENSG00000266896.1	4.03385	0.102417	0.640294	sense_intronic	NOVEL	RP1-266L20.9
ENSG00000267307.1	4.03385	0.102417	0.640294	lincRNA	NOVEL	AF038458.2
ENSG00000267321.1	4.0321	0.263256	0.673249	lincRNA	NOVEL	RP11-1094M14.11
ENSG00000265818.1	4.03207	0.263284	0.673249	protein_coding	KNOWN	EEF1E1-MUTED
ENSG00000261659.2	4.03204	0.263312	0.673249	processed_transcript	NOVEL	LA16c-313D11.12
ENSG00000259674.1	4.03201	0.26334	0.673249	pseudogene	KNOWN	RP11-356M20.1
ENSG00000179277.8	4.03196	0.263391	0.673249	pseudogene	KNOWN	MEIS3P1
ENSG00000171450.4	4.03195	0.263395	0.673249	protein_coding	KNOWN	CDK5R2
ENSG00000253298.1	4.03195	0.263402	0.673249	lincRNA	NOVEL	AC008703.1
ENSG00000144191.7	4.03194	0.263406	0.673249	protein_coding	KNOWN	CNGA3
ENSG00000233337.1	4.03194	0.263408	0.673249	pseudogene	KNOWN	RP11-552M11.2
ENSG00000221858.2	4.03192	0.263424	0.673249	protein_coding	KNOWN	OR2A12
ENSG00000238741.1	4.03191	0.263434	0.673249	snoRNA	KNOWN	SCARNA7
ENSG00000227597.1	4.03191	0.263434	0.673249	pseudogene	KNOWN	AC019100.7
ENSG00000244117.1	4.0319	0.263441	0.673249	processed_transcript	PUTATIVE	RP11-3N2.1
ENSG00000185031.6	4.0319	0.263442	0.673249	pseudogene	KNOWN	RP11-182I10.4
ENSG00000204962.4	4.0319	0.263446	0.673249	protein_coding	KNOWN	PCDHA8
ENSG00000226431.1	4.03189	0.263451	0.673249	sense_intronic	NOVEL	RP11-416N2.3
ENSG00000196872.6	4.03189	0.263457	0.673249	protein_coding	KNOWN	KIAA1211L
ENSG00000183196.4	4.03188	0.263468	0.673249	protein_coding	KNOWN	CHST6
ENSG00000255121.2	4.03067	0.143591	0.657809	lincRNA	NOVEL	RP11-110I1.12
ENSG00000266872.1	4.02942	0.165931	0.667681	antisense	NOVEL	RP11-19P22.8
ENSG00000178882.8	4.02837	0.336702	0.727559	protein_coding	KNOWN	FAM101A
ENSG00000163909.6	4.02551	0.080217	0.62511	protein_coding	KNOWN	HEYL
ENSG00000259431.1	4.02152	0.173833	0.668804	protein_coding	KNOWN	THTPA
ENSG00000101311.11	4.01869	0.00297406	0.12295	protein_coding	KNOWN	FERMT1
ENSG00000262160.1	4.01862	0.0013974	0.0708447	antisense	NOVEL	RP11-96D1.11
ENSG00000055813.4	4.01183	0.0820741	0.62511	protein_coding	KNOWN	CCDC85A
ENSG00000058335.10	4.01183	0.0820741	0.62511	protein_coding	KNOWN	RASGRF1
ENSG00000101448.9	4.01183	0.0820741	0.62511	protein_coding	KNOWN	EPPIN
ENSG00000101883.3	4.01183	0.0820741	0.62511	protein_coding	KNOWN	RHOXF1
ENSG00000107593.14	4.01183	0.0820741	0.62511	protein_coding	KNOWN	PKD2L1
ENSG00000108602.13	4.01183	0.0820741	0.62511	protein_coding	KNOWN	ALDH3A1
ENSG00000115085.9	4.01183	0.0820741	0.62511	protein_coding	KNOWN	ZAP70
ENSG00000116783.9	4.01183	0.0820741	0.62511	protein_coding	KNOWN	TNNI3K
ENSG00000117228.9	4.01183	0.0820741	0.62511	protein_coding	KNOWN	GBP1
ENSG00000118245.2	4.01183	0.0820741	0.62511	protein_coding	KNOWN	TNP1
ENSG00000118733.12	4.01183	0.0820741	0.62511	protein_coding	KNOWN	OLFM3
ENSG00000120160.6	4.01183	0.0820741	0.62511	protein_coding	KNOWN	EQTN
ENSG00000122592.6	4.01183	0.0820741	0.62511	protein_coding	KNOWN	HOXA7
ENSG00000122735.11	4.01183	0.0820741	0.62511	protein_coding	KNOWN	DNAI1
ENSG00000123407.3	4.01183	0.0820741	0.62511	protein_coding	KNOWN	HOXC12
ENSG00000124507.5	4.01183	0.0820741	0.62511	protein_coding	KNOWN	PACSIN1
ENSG00000128510.6	4.01183	0.0820741	0.62511	protein_coding	KNOWN	CPA4
ENSG00000132031.8	4.01183	0.0820741	0.62511	protein_coding	KNOWN	MATN3
ENSG00000134595.6	4.01183	0.0820741	0.62511	protein_coding	KNOWN	SOX3
ENSG00000140835.7	4.01183	0.0820741	0.62511	protein_coding	KNOWN	CHST4
ENSG00000143365.12	4.01183	0.0820741	0.62511	protein_coding	KNOWN	RORC
ENSG00000151376.11	4.01183	0.0820741	0.62511	protein_coding	KNOWN	ME3
ENSG00000152977.5	4.01183	0.0820741	0.62511	protein_coding	KNOWN	ZIC1
ENSG00000157927.12	4.01183	0.0820741	0.62511	protein_coding	KNOWN	RADIL
ENSG00000158714.6	4.01183	0.0820741	0.62511	protein_coding	KNOWN	SLAMF8
ENSG00000158806.9	4.01183	0.0820741	0.62511	protein_coding	KNOWN	NPM2
ENSG00000160539.4	4.01183	0.0820741	0.62511	protein_coding	KNOWN	PPAPDC3
ENSG00000160716.4	4.01183	0.0820741	0.62511	protein_coding	KNOWN	CHRNB2
ENSG00000163666.4	4.01183	0.0820741	0.62511	protein_coding	KNOWN	HESX1
ENSG00000163975.7	4.01183	0.0820741	0.62511	protein_coding	KNOWN	MFI2
ENSG00000164344.11	4.01183	0.0820741	0.62511	protein_coding	KNOWN	KLKB1
ENSG00000165204.2	4.01183	0.0820741	0.62511	protein_coding	KNOWN	OR1K1
ENSG00000166509.6	4.01183	0.0820741	0.62511	protein_coding	KNOWN	CLEC3A
ENSG00000168490.9	4.01183	0.0820741	0.62511	protein_coding	KNOWN	PHYHIP
ENSG00000169876.9	4.01183	0.0820741	0.62511	protein_coding	KNOWN	MUC17
ENSG00000178715.7	4.01183	0.0820741	0.62511	pseudogene	KNOWN	RP11-169K16.8
ENSG00000179059.5	4.01183	0.0820741	0.62511	protein_coding	KNOWN	ZFP42
ENSG00000179342.3	4.01183	0.0820741	0.62511	pseudogene	KNOWN	GS1-124K5.9
ENSG00000180176.10	4.01183	0.0820741	0.62511	protein_coding	KNOWN	TH
ENSG00000183055.5	4.01183	0.0820741	0.62511	pseudogene	KNOWN	FAM133CP
ENSG00000184185.5	4.01183	0.0820741	0.62511	protein_coding	KNOWN	KCNJ12
ENSG00000184492.5	4.01183	0.0820741	0.62511	protein_coding	KNOWN	FOXD4L1
ENSG00000184995.6	4.01183	0.0820741	0.62511	protein_coding	KNOWN	IFNE
ENSG00000185760.11	4.01183	0.0820741	0.62511	protein_coding	KNOWN	KCNQ5
ENSG00000187912.7	4.01183	0.0820741	0.62511	protein_coding	KNOWN	CLEC17A
ENSG00000188155.8	4.01183	0.0820741	0.62511	protein_coding	KNOWN	KRTAP10-6
ENSG00000197385.5	4.01183	0.0820741	0.62511	protein_coding	KNOWN	ZNF860
ENSG00000204758.3	4.01183	0.0820741	0.62511	lincRNA	NOVEL	CTC-308K20.1
ENSG00000204860.4	4.01183	0.0820741	0.62511	protein_coding	KNOWN	FAM201A
ENSG00000205592.6	4.01183	0.0820741	0.62511	protein_coding	KNOWN	MUC19
ENSG00000206579.6	4.01183	0.0820741	0.62511	protein_coding	KNOWN	XKR4
ENSG00000212529.1	4.01183	0.0820741	0.62511	snoRNA	NOVEL	SNORA57
ENSG00000213197.3	4.01183	0.0820741	0.62511	pseudogene	KNOWN	AC012066.1
ENSG00000213731.2	4.01183	0.0820741	0.62511	pseudogene	KNOWN	RP11-506B4.4
ENSG00000213871.3	4.01183	0.0820741	0.62511	pseudogene	KNOWN	TAF9BP1
ENSG00000218424.2	4.01183	0.0820741	0.62511	pseudogene	KNOWN	NDUFS5P1
ENSG00000218730.1	4.01183	0.0820741	0.62511	pseudogene	KNOWN	RP3-453I5.2
ENSG00000222012.1	4.01183	0.0820741	0.62511	protein_coding	PUTATIVE	AC005481.5
ENSG00000223529.1	4.01183	0.0820741	0.62511	pseudogene	KNOWN	EEF1A1P8
ENSG00000223535.3	4.01183	0.0820741	0.62511	pseudogene	KNOWN	FAM90A17P
ENSG00000224345.1	4.01183	0.0820741	0.62511	antisense	NOVEL	AKIRIN2-AS1
ENSG00000224382.1	4.01183	0.0820741	0.62511	lincRNA	NOVEL	RP11-34C15.1
ENSG00000224509.1	4.01183	0.0820741	0.62511	antisense	NOVEL	AC010884.1
ENSG00000224775.1	4.01183	0.0820741	0.62511	pseudogene	KNOWN	BRAFP1
ENSG00000225037.1	4.01183	0.0820741	0.62511	antisense	NOVEL	EIF1AX-AS1
ENSG00000225165.3	4.01183	0.0820741	0.62511	pseudogene	KNOWN	CTD-2538A21.1
ENSG00000225871.1	4.01183	0.0820741	0.62511	pseudogene	KNOWN	RP11-495P10.10
ENSG00000225945.1	4.01183	0.0820741	0.62511	antisense	NOVEL	RP3-441A12.1
ENSG00000226002.1	4.01183	0.0820741	0.62511	pseudogene	KNOWN	RP11-460N20.5
ENSG00000226200.1	4.01183	0.0820741	0.62511	antisense	NOVEL	RP11-50E11.3
ENSG00000226207.1	4.01183	0.0820741	0.62511	lincRNA	NOVEL	RP1-104O17.3
ENSG00000227068.1	4.01183	0.0820741	0.62511	antisense	NOVEL	RP11-12A16.3
ENSG00000227188.1	4.01183	0.0820741	0.62511	antisense	NOVEL	RP5-1104E15.6
ENSG00000227661.1	4.01183	0.0820741	0.62511	pseudogene	KNOWN	AC073869.10
ENSG00000228107.1	4.01183	0.0820741	0.62511	processed_transcript	PUTATIVE	AP000692.9
ENSG00000228243.2	4.01183	0.0820741	0.62511	pseudogene	KNOWN	RP11-436G20.1
ENSG00000229322.1	4.01183	0.0820741	0.62511	pseudogene	KNOWN	RP5-937E21.1
ENSG00000229373.2	4.01183	0.0820741	0.62511	lincRNA	NOVEL	LINC00452
ENSG00000229628.1	4.01183	0.0820741	0.62511	lincRNA	NOVEL	AC073115.7
ENSG00000229867.1	4.01183	0.0820741	0.62511	antisense	NOVEL	STEAP3-AS1
ENSG00000230962.1	4.01183	0.0820741	0.62511	lincRNA	NOVEL	RP11-113E21.1
ENSG00000231307.1	4.01183	0.0820741	0.62511	pseudogene	KNOWN	RPS3P2
ENSG00000231780.1	4.01183	0.0820741	0.62511	pseudogene	KNOWN	AC090960.1
ENSG00000231976.3	4.01183	0.0820741	0.62511	lincRNA	NOVEL	RP13-16H11.1
ENSG00000232133.1	4.01183	0.0820741	0.62511	pseudogene	KNOWN	IMPDH1P10
ENSG00000232624.1	4.01183	0.0820741	0.62511	lincRNA	NOVEL	RP11-478H13.3
ENSG00000234210.1	4.01183	0.0820741	0.62511	lincRNA	NOVEL	AC006372.4
ENSG00000234614.1	4.01183	0.0820741	0.62511	antisense	NOVEL	AL450992.2
ENSG00000234677.1	4.01183	0.0820741	0.62511	sense_intronic	NOVEL	RP11-285A18.2
ENSG00000235251.2	4.01183	0.0820741	0.62511	pseudogene	KNOWN	RP11-384B12.2
ENSG00000235531.5	4.01183	0.0820741	0.62511	protein_coding	NOVEL	RP11-383H13.1
ENSG00000235728.1	4.01183	0.0820741	0.62511	lincRNA	NOVEL	AC007349.5
ENSG00000235731.1	4.01183	0.0820741	0.62511	lincRNA	NOVEL	AC124997.1
ENSG00000235812.4	4.01183	0.0820741	0.62511	pseudogene	KNOWN	ADAM21P1
ENSG00000236114.1	4.01183	0.0820741	0.62511	pseudogene	KNOWN	RP11-517P14.7
ENSG00000236483.1	4.01183	0.0820741	0.62511	pseudogene	KNOWN	CTD-3105H18.8
ENSG00000236498.1	4.01183	0.0820741	0.62511	antisense	NOVEL	AC107081.5
ENSG00000236626.1	4.01183	0.0820741	0.62511	pseudogene	KNOWN	MTND5P17
ENSG00000236754.1	4.01183	0.0820741	0.62511	antisense	NOVEL	AC004019.13
ENSG00000236986.2	4.01183	0.0820741	0.62511	antisense	NOVEL	RP11-544A12.4
ENSG00000237106.1	4.01183	0.0820741	0.62511	pseudogene	KNOWN	FABP5P15
ENSG00000237813.2	4.01183	0.0820741	0.62511	antisense	NOVEL	AC002066.1
ENSG00000237886.1	4.01183	0.0820741	0.62511	antisense	NOVEL	RP11-611D20.2
ENSG00000238165.1	4.01183	0.0820741	0.62511	pseudogene	KNOWN	AC007560.1
ENSG00000238297.1	4.01183	0.0820741	0.62511	snoRNA	NOVEL	U3
ENSG00000239627.3	4.01183	0.0820741	0.62511	pseudogene	KNOWN	RP11-124A7.1
ENSG00000240002.1	4.01183	0.0820741	0.62511	pseudogene	KNOWN	YBX1P3
ENSG00000240509.1	4.01183	0.0820741	0.62511	pseudogene	KNOWN	CTC-788C1.1
ENSG00000240621.1	4.01183	0.0820741	0.62511	pseudogene	KNOWN	OR2AO1P
ENSG00000241400.1	4.01183	0.0820741	0.62511	pseudogene	KNOWN	RP11-764I5.1
ENSG00000241840.2	4.01183	0.0820741	0.62511	misc_RNA	NOVEL	Metazoa_SRP
ENSG00000242180.2	4.01183	0.0820741	0.62511	protein_coding	KNOWN	OR51B5
ENSG00000242229.1	4.01183	0.0820741	0.62511	pseudogene	KNOWN	RPS3AP14
ENSG00000242512.3	4.01183	0.0820741	0.62511	lincRNA	NOVEL	RP11-416O18.1
ENSG00000245311.2	4.01183	0.0820741	0.62511	antisense	NOVEL	RP11-165P7.1
ENSG00000247416.2	4.01183	0.0820741	0.62511	antisense	NOVEL	RP11-629G13.1
ENSG00000248027.1	4.01183	0.0820741	0.62511	lincRNA	NOVEL	CTD-2383M3.1
ENSG00000248347.3	4.01183	0.0820741	0.62511	pseudogene	KNOWN	RP11-1134I14.2
ENSG00000250391.1	4.01183	0.0820741	0.62511	pseudogene	KNOWN	CTD-2160D9.1
ENSG00000251485.1	4.01183	0.0820741	0.62511	pseudogene	KNOWN	AC068134.10
ENSG00000253236.1	4.01183	0.0820741	0.62511	lincRNA	NOVEL	CTD-2313P7.1
ENSG00000253334.1	4.01183	0.0820741	0.62511	processed_transcript	NOVEL	RP13-923O23.6
ENSG00000253771.1	4.01183	0.0820741	0.62511	pseudogene	KNOWN	TPTE2P1
ENSG00000253966.1	4.01183	0.0820741	0.62511	pseudogene	KNOWN	CTC-455F18.3
ENSG00000253978.1	4.01183	0.0820741	0.62511	antisense	PUTATIVE	CTB-178M22.2
ENSG00000254589.1	4.01183	0.0820741	0.62511	pseudogene	KNOWN	AP000435.1
ENSG00000254821.1	4.01183	0.0820741	0.62511	antisense	NOVEL	RP3-400B16.4
ENSG00000254934.1	4.01183	0.0820741	0.62511	lincRNA	NOVEL	LINC00678
ENSG00000255168.1	4.01183	0.0820741	0.62511	protein_coding	KNOWN	RP11-458D21.5
ENSG00000255532.1	4.01183	0.0820741	0.62511	pseudogene	KNOWN	CTD-2026G22.1
ENSG00000255737.2	4.01183	0.0820741	0.62511	protein_coding	PUTATIVE	RP11-571M6.6
ENSG00000255817.1	4.01183	0.0820741	0.62511	antisense	NOVEL	RP11-196H14.4
ENSG00000256069.3	4.01183	0.0820741	0.62511	pseudogene	KNOWN	A2MP1
ENSG00000256232.1	4.01183	0.0820741	0.62511	lincRNA	NOVEL	RP11-771K4.1
ENSG00000256609.1	4.01183	0.0820741	0.62511	antisense	NOVEL	RP11-64B16.4
ENSG00000256863.1	4.01183	0.0820741	0.62511	pseudogene	KNOWN	RP11-959F10.6
ENSG00000258303.1	4.01183	0.0820741	0.62511	processed_transcript	PUTATIVE	RP11-887P2.6
ENSG00000258368.1	4.01183	0.0820741	0.62511	pseudogene	KNOWN	RP11-125N22.2
ENSG00000258424.1	4.01183	0.0820741	0.62511	processed_transcript	PUTATIVE	RP11-471B22.2
ENSG00000258928.1	4.01183	0.0820741	0.62511	protein_coding	PUTATIVE	RP11-463J10.2
ENSG00000258945.1	4.01183	0.0820741	0.62511	protein_coding	PUTATIVE	RP11-497E19.2
ENSG00000259014.1	4.01183	0.0820741	0.62511	processed_transcript	NOVEL	RP4-647C14.5
ENSG00000259690.1	4.01183	0.0820741	0.62511	sense_intronic	NOVEL	CTD-3118D7.1
ENSG00000259920.1	4.01183	0.0820741	0.62511	lincRNA	KNOWN	RP11-2E11.5
ENSG00000259954.1	4.01183	0.0820741	0.62511	antisense	NOVEL	IL21R-AS1
ENSG00000260255.1	4.01183	0.0820741	0.62511	pseudogene	KNOWN	RP11-185O21.1
ENSG00000260532.1	4.01183	0.0820741	0.62511	lincRNA	NOVEL	LA16c-381G6.1
ENSG00000261240.1	4.01183	0.0820741	0.62511	antisense	NOVEL	RP11-304L19.4
ENSG00000261250.1	4.01183	0.0820741	0.62511	processed_transcript	NOVEL	RP11-545A16.1
ENSG00000261437.1	4.01183	0.0820741	0.62511	antisense	NOVEL	RP11-22C11.2
ENSG00000263460.1	4.01183	0.0820741	0.62511	pseudogene	KNOWN	RP11-838N2.8
ENSG00000263612.1	4.01183	0.0820741	0.62511	lincRNA	NOVEL	AF186192.6
ENSG00000264548.1	4.01183	0.0820741	0.62511	antisense	NOVEL	RP13-516M14.2
ENSG00000265093.1	4.01183	0.0820741	0.62511	misc_RNA	NOVEL	Metazoa_SRP
ENSG00000265678.1	4.01183	0.0820741	0.62511	antisense	NOVEL	RP11-1376P16.2
ENSG00000266744.1	4.01183	0.0820741	0.62511	lincRNA	NOVEL	RP11-131K5.1
ENSG00000267179.1	4.01183	0.0820741	0.62511	protein_coding	NOVEL	ZNF763
ENSG00000267204.1	4.01183	0.0820741	0.62511	lincRNA	NOVEL	AC011518.1
ENSG00000267207.1	4.01183	0.0820741	0.62511	antisense	NOVEL	RP11-264B14.1
ENSG00000267251.1	4.01183	0.0820741	0.62511	antisense	NOVEL	AC139100.3
ENSG00000267259.1	4.01183	0.0820741	0.62511	lincRNA	NOVEL	CTD-2008P7.9
ENSG00000267287.1	4.01183	0.0820741	0.62511	processed_transcript	NOVEL	RP11-567M16.1
ENSG00000268324.1	4.01183	0.0820741	0.62511	protein_coding	KNOWN	LUZPP1
ENSG00000267809.1	4.00753	0.244249	0.668804	pseudogene	KNOWN	NDUFV2P1
ENSG00000234665.3	4.00728	0.244325	0.668804	lincRNA	NOVEL	RP11-262H14.3
ENSG00000231697.1	4.00701	0.244406	0.668804	pseudogene	KNOWN	RP11-29B11.4
ENSG00000163491.12	4.00685	0.244456	0.668804	protein_coding	KNOWN	NEK10
ENSG00000227252.1	4.00616	0.348706	0.737691	lincRNA	PUTATIVE	AC105760.2
ENSG00000214188.5	4.00583	0.348847	0.737691	protein_coding	KNOWN	ST7-OT4
ENSG00000267682.1	4.00495	0.164571	0.667681	sense_intronic	NOVEL	CTD-3220F14.2
ENSG00000267249.1	4.00153	0.226578	0.668804	sense_intronic	NOVEL	RP11-973H7.3
ENSG00000258886.2	4.00064	0.226878	0.668804	pseudogene	KNOWN	HIGD1AP17
ENSG00000258769.1	3.99973	0.227181	0.668804	pseudogene	KNOWN	RAP1AP
ENSG00000239317.1	3.99881	0.227487	0.668804	pseudogene	KNOWN	RP11-449H3.2
ENSG00000234557.1	3.99807	0.227735	0.668804	pseudogene	KNOWN	RP1-164F3.8
ENSG00000236709.1	3.99742	0.227952	0.668804	sense_intronic	NOVEL	DAPK1-IT1
ENSG00000226091.2	3.99685	0.228143	0.668804	processed_transcript	NOVEL	RP11-90D4.2
ENSG00000188162.6	3.99548	0.228599	0.668804	protein_coding	KNOWN	OTOG
ENSG00000141569.6	3.99447	0.0973083	0.640294	protein_coding	KNOWN	TRIM65
ENSG00000138271.4	3.9941	0.229061	0.668804	protein_coding	KNOWN	GPR87
ENSG00000130182.3	3.99353	0.229249	0.668804	protein_coding	KNOWN	ZSCAN10
ENSG00000108958.4	3.99334	0.229315	0.668804	pseudogene	KNOWN	AC016292.3
ENSG00000102890.10	3.99078	0.230164	0.668804	protein_coding	KNOWN	ELMO3
ENSG00000021762.15	3.98834	0.114022	0.640294	protein_coding	KNOWN	OSBPL5
ENSG00000204315.3	3.98532	0.189143	0.668804	protein_coding	KNOWN	FKBPL
ENSG00000175170.10	3.98183	0.398639	0.786185	protein_coding	KNOWN	FAM182B
ENSG00000142544.6	3.97997	0.307624	0.710566	protein_coding	KNOWN	CTU1
ENSG00000115318.7	3.97886	0.000929465	0.054012	protein_coding	KNOWN	LOXL3
ENSG00000104313.13	3.9762	0.0908361	0.634573	protein_coding	KNOWN	EYA1
ENSG00000229956.4	3.97483	0.233563	0.668804	lincRNA	NOVEL	ZRANB2-AS2
ENSG00000185442.6	3.9735	0.00868557	0.25059	protein_coding	KNOWN	FAM174B
ENSG00000243721.1	3.97017	0.211839	0.668804	pseudogene	KNOWN	RP11-472I20.1
ENSG00000112818.5	3.96283	0.181604	0.668804	protein_coding	KNOWN	MEP1A
ENSG00000223631.1	3.95769	0.227308	0.668804	lincRNA	NOVEL	AC073869.19
ENSG00000267769.1	3.95766	0.227324	0.668804	antisense	NOVEL	CTB-50L17.9
ENSG00000261618.1	3.95751	0.227403	0.668804	lincRNA	NOVEL	RP11-79H23.3
ENSG00000177340.4	3.95742	0.227453	0.668804	protein_coding	KNOWN	AC024940.1
ENSG00000260208.1	3.95741	0.22746	0.668804	3prime_overlapping_ncrna	NOVEL	CTD-2270L9.5
ENSG00000225108.1	3.95734	0.227497	0.668804	pseudogene	KNOWN	AC013268.2
ENSG00000249012.1	3.95731	0.227516	0.668804	pseudogene	KNOWN	RP11-731D1.1
ENSG00000243869.2	3.9572	0.227572	0.668804	misc_RNA	NOVEL	Metazoa_SRP
ENSG00000163071.6	3.95718	0.227585	0.668804	protein_coding	KNOWN	SPATA18
ENSG00000237669.1	3.9571	0.227631	0.668804	pseudogene	KNOWN	HCG4P3
ENSG00000149609.4	3.95695	0.227713	0.668804	protein_coding	KNOWN	C20orf144
ENSG00000120457.6	3.9568	0.227796	0.668804	protein_coding	KNOWN	KCNJ5
ENSG00000053524.7	3.9567	0.227847	0.668804	protein_coding	KNOWN	MCF2L2
ENSG00000002079.8	3.95661	0.227898	0.668804	pseudogene	KNOWN	MYH16
ENSG00000253251.1	3.95255	0.203128	0.668804	protein_coding	KNOWN	CTC-534A2.2
ENSG00000117983.13	3.94749	0.411691	0.798855	protein_coding	KNOWN	MUC5B
ENSG00000228106.1	3.94557	0.327766	0.727559	processed_transcript	PUTATIVE	RP11-452F19.3
ENSG00000103184.7	3.94492	0.0799041	0.62511	protein_coding	KNOWN	SEC14L5
ENSG00000122859.4	3.94492	0.0799041	0.62511	protein_coding	KNOWN	NEUROG3
ENSG00000134627.7	3.94492	0.0799041	0.62511	protein_coding	KNOWN	PIWIL4
ENSG00000163497.2	3.94492	0.0799041	0.62511	protein_coding	KNOWN	FEV
ENSG00000167178.11	3.94492	0.0799041	0.62511	protein_coding	KNOWN	ISLR2
ENSG00000172014.11	3.94492	0.0799041	0.62511	protein_coding	KNOWN	ANKRD20A4
ENSG00000242816.1	3.94492	0.0799041	0.62511	antisense	NOVEL	RP11-768G7.3
ENSG00000243005.2	3.94492	0.0799041	0.62511	misc_RNA	NOVEL	Metazoa_SRP
ENSG00000243014.1	3.94492	0.0799041	0.62511	pseudogene	KNOWN	PTMAP8
ENSG00000250848.1	3.94492	0.0799041	0.62511	pseudogene	KNOWN	CTD-2083E4.5
ENSG00000253153.1	3.94492	0.0799041	0.62511	pseudogene	KNOWN	KB-1562D12.3
ENSG00000258667.1	3.94492	0.0799041	0.62511	lincRNA	NOVEL	RP11-618G20.2
ENSG00000260682.1	3.94492	0.0799041	0.62511	lincRNA	NOVEL	RP11-510J16.3
ENSG00000267009.1	3.94492	0.0799041	0.62511	processed_transcript	NOVEL	RP11-120M18.2
ENSG00000215277.4	3.94285	0.191873	0.668804	protein_coding	KNOWN	C14orf164
ENSG00000186340.10	3.93913	0.317769	0.72191	protein_coding	KNOWN	THBS2
ENSG00000204983.8	3.93573	0.296081	0.700084	protein_coding	KNOWN	PRSS1
ENSG00000259643.1	3.93303	0.181407	0.668804	processed_transcript	NOVEL	CTA-305I2.2
ENSG00000165948.6	3.9299	0.0873087	0.634573	protein_coding	KNOWN	IFI27L1
ENSG00000180422.3	3.92852	0.0711098	0.62511	lincRNA	KNOWN	LINC00304
ENSG00000205821.3	3.92646	0.114471	0.640294	processed_transcript	NOVEL	RP1-59D14.3
ENSG00000162062.10	3.925	0.0941582	0.637117	protein_coding	KNOWN	C16orf59
ENSG00000212864.2	3.92449	0.0895644	0.634573	protein_coding	KNOWN	RNF208
[truncated: 23,379 more rows]
