# Supplementary material for: Laser Capture and Deep Sequencing Reveals the Transcriptomic Programmes Regulating the Onset of Pancreas and Liver Differentiation in Human Embryos
Source: Stem Cell Reports. 2017 Oct 19;9(5):1387–94. doi: 10.1016/j.stemcr.2017.09.018 (PMC5830993; doi:10.1016/j.stemcr.2017.09.018)
Supplement: Table S4. Gene Ontology Enrichment of Upregulated Genes in Dorsal Pancreatic Bud and Hepatic Cords [file mmc5.xlsx]

## Sheet: Supplemental Table S4 (A)
Supplemental Table S4 (A). Gene ontology enrichment of upregulated genes in dorsal pancreatic bud
Top enriched gene ontology (GO) terms amongst the set of genes up-regulated (FDR <0.0001) in dorsal pancreatic bud versus hepatic cords. The fisher test was applied sequentially using the 'elimination' algorithm ('elimFisher') to reduce multiple testing, implemented in the topGO package. Each ontology (BP, CC, MF) was tested separately and results are combined here (results <0.001 shown).
BP: biological process
MF: molecular function
CC: cellular component
GO Term	elimFisher	ontology	description	sig.gene.examples
GO:0035019	4.4987e-08	BP	somatic stem cell maintenance	BCL9, SOX4, SOX9, TCF7L1, ZFP36L2, VANGL2, CDX2, RBPJ
GO:0005911	1.67254e-07	CC	cell-cell junction	CDH1, DSG2, PTPRU, LAMA1, PPL, AMOT, KIRREL2, INADL, IQGAP1, PAK1, MPP7, MAGI1, FRMD4A, NPHS1, VANGL2, KIAA1462, CDH2, CADM1, CLDN6, GJA4, NHS
GO:0045944	2.38073e-07	BP	positive regulation of transcription from RNA polymerase II promoter	TP53BP1, JAG1, HOXA2, GLIS3, HNF1B, TFDP2, STAT1, ID2, BCL9, ONECUT2, ZMIZ2, SOX4, SOX9, PDX1, GATA6, ZNF462, NOTCH1, TCF7L1, NKX6-1, RBPJ, TET2, ONECUT1, ID4, SOX11, JUN, MAML2, MKL2, MAML3
GO:0045665	3.00891e-07	BP	negative regulation of neuron differentiation	NOTCH3, JAG1, HOXA2, ID2, SOX9, MEIS1, NOTCH1, ID4
GO:0042491	7.48213e-07	BP	auditory receptor cell differentiation	MCOLN3, FGFR1, JAG1, NOTCH1, RBPJ, CUX1
GO:0001889	9.43747e-07	BP	liver development	HNF1B, ONECUT2, SOX9, PDX1, GATA6, NOTCH1, ONECUT1, JUN, CADM1, MKL2
GO:0001708	2.05935e-06	BP	cell fate specification	FGFR1, HNF1B, SOX9, MNX1, NOTCH1, TENM4, NKX6-1, RBPJ
GO:0001764	2.56323e-06	BP	neuron migration	DCX, FGFR1, NRCAM, FZD3, MNX1, NAV1, TUBB2B, NTRK2, SPOCK1, DCC
GO:0005509	2.93218e-06	MF	calcium ion binding	VCAN, CDH1, CDH10, DSG2, NOTCH3, CDH17, JAG1, CDH6, GALNT3, STAT1, DTNA, IQGAP1, FBN3, SCUBE3, NOTCH1, FREM2, SPOCK1, TTN, GPR98, CDH2, SLIT3, PCLO, ANXA4, NOTCH2NL
GO:0048103	3.1234e-06	BP	somatic stem cell division	FGFR1, TGFB2, NOTCH1, ZFP36L2, VANGL2
GO:0048663	3.14199e-06	BP	neuron fate commitment	NOTCH3, TGFB2, ID2, MNX1, NOTCH1, NKX6-1, RBPJ
GO:0031018	6.06102e-06	BP	endocrine pancreas development	HNF1B, ONECUT2, SOX4, SOX9, MNX1, PDX1, GATA6, NKX6-1, ONECUT1
GO:0003151	6.86346e-06	BP	outflow tract morphogenesis	SEMA3C, JAG1, GATA6, NPY1R, RBPJ, SOX11, JUN
GO:0060445	1.05442e-05	BP	branching involved in salivary gland morphogenesis	CDH1, SEMA3C, FGFR1, LAMA1, PDGFA
GO:0060174	1.06306e-05	BP	limb bud formation	SEMA3C, SOX4, SOX9, SOX11
GO:0007411	1.06902e-05	BP	axon guidance	NEO1, SEMA3C, DCX, FGFR1, NRCAM, DPYSL2, TGFB2, LAMA1, FZD3, HOXA2, MNX1, EPHA7, ST8SIA2, PAK1, CACNB3, SLIT3, DCC
GO:0060070	1.16291e-05	BP	canonical Wnt receptor signaling pathway	PTPRU, FZD3, BCL9, SOX4, SOX9, KDM6A, NOTCH1, TCF7L1, DKK2, CDH2, ZNF703, WNT7B
GO:0008013	3.48852e-05	MF	beta-catenin binding	CDH1, PTPRU, BCL9, SOX9, TCF7L1, CDH2, PTPRT
GO:0060412	5.03e-05	BP	ventricular septum morphogenesis	ID2, SOX4, NOTCH1, VANGL2, SOX11
GO:0016337	5.96459e-05	BP	cell-cell adhesion	VEZT, CDH1, CDH10, DSG2, PTPRU, CDH17, NRCAM, TGFB2, CDH6, SOX9, KIRREL2, EPHA7, FREM2, GPR98, CTNND2, CDH2, CADM1, ZNF703, CLDN6, WNT7B, PTPRT, NLGN3
GO:0003215	6.50441e-05	BP	cardiac right ventricle morphogenesis	SEMA3C, JAG1, SOX4, NOTCH1
GO:0002064	7.45574e-05	BP	epithelial cell development	FGFR1, EXPH5, STAT1, ONECUT2, SOX9, IQGAP1, NOTCH1, NPHS1, NKX6-1, ONECUT1, WNT7B
GO:0060560	7.65617e-05	BP	developmental growth involved in morphogenesis	DCX, NRCAM, HNF1B, SOX9, NOTCH1, VANGL2, CADM1, SLIT3, DCC, WNT7B, NLGN3
GO:0002011	8.55244e-05	BP	morphogenesis of an epithelial sheet	JAG1, LAMA1, NOTCH1, VANGL2, SOX11
GO:0014003	8.55244e-05	BP	oligodendrocyte development	ID2, WASF3, TENM4, ID4, SOX11
GO:0030335	9.42041e-05	BP	positive regulation of cell migration	SYNE2, TGFB2, ONECUT2, EDN3, SOX9, AMOT, IGF1R, NOTCH1, ONECUT1, INSR, ZNF703, PDGFA
GO:0045686	0.000110704	BP	negative regulation of glial cell differentiation	ID2, NOTCH1, NKX6-1, ID4
GO:0048713	0.000110704	BP	regulation of oligodendrocyte differentiation	ID2, NOTCH1, TENM4, ID4
GO:0030027	0.000128916	CC	lamellipodium	SYNE2, LRRC16A, AMOT, WASF3, FGD4, CDH2, FGD6, SPATA13, NHS
GO:0060045	0.000140627	BP	positive regulation of cardiac muscle cell proliferation	FGFR1, GATA6, NOTCH1, RBPJ
GO:0007156	0.000189325	BP	homophilic cell adhesion	CDH1, CDH10, DSG2, CDH17, CDH6, FREM2, CDH2, CADM1, PTPRT
GO:0048514	0.000211696	BP	blood vessel morphogenesis	NOTCH3, FGFR1, NRCAM, TGFB2, JAG1, LAMA1, KLF5, STAT1, SOX4, EFNB2, AMOT, GATA6, MEIS1, NTRK2, NOTCH1, RBPJ, CDH2, JUN, MKL2, WNT7B, PDGFA
GO:0004714	0.000229644	MF	transmembrane receptor protein tyrosine kinase activity	FGFR1, EPHA7, IGF1R, NTRK2, INSR, ROR1
GO:0001046	0.000250952	MF	core promoter sequence-specific DNA binding	STAT1, SOX4, SOX9, PDX1, GATA6, RBPJ, SOX11
GO:0045687	0.00026528	BP	positive regulation of glial cell differentiation	ID2, NOTCH1, TENM4, NKX6-1
GO:0008285	0.000280268	BP	negative regulation of cell proliferation	PTPRU, TGFB2, STAT1, ID2, IRF6, SOX4, EFNB2, SOX9, PDX1, SSTR1, NOTCH1, PAK1, WNK2, RBPJ, CTBP2, SOX11, JUN, SLIT3
GO:0035272	0.000291892	BP	exocrine system development	CDH1, SEMA3C, FGFR1, TGFB2, LAMA1, PDX1, IGF1R, INSR, PDGFA
GO:0001077	0.00030347	MF	RNA polymerase II core promoter proximal region sequence-specific DNA binding transcription factor activity involved in positive regulation of transcription	SOX4, SOX9, RBPJ, ONECUT1, SOX11, JUN
GO:0030216	0.00030891	BP	keratinocyte differentiation	JAG1, EXPH5, IRF6, PPL, NOTCH1, RBPJ
GO:0000122	0.000311047	BP	negative regulation of transcription from RNA polymerase II promoter	FGFR1, HOXA2, GLIS3, HNF1B, STAT1, ID2, ID3, PDX1, GATA6, NOTCH1, NKX6-1, CDX2, RBPJ, ID4, SOX11, SATB1, ZNF254, CUX1
GO:0060993	0.000377097	BP	kidney morphogenesis	HNF1B, STAT1, SOX4, SOX9, VANGL2, GCNT1, WNT7B
GO:0030513	0.000383152	BP	positive regulation of BMP signaling pathway	ZNF423, NOTCH1, RBPJ, SOX11
GO:0003207	0.000397891	BP	cardiac chamber formation	SOX4, NOTCH1, SOX11
GO:2000738	0.000397891	BP	positive regulation of stem cell differentiation	TGFB2, SOX9, GATA6
GO:0030424	0.000465121	CC	axon	CDH1, NRCAM, DPYSL2, TGFB2, FZD3, STAT1, NTRK2, PAK1, SPOCK1, CADM1, DCC
GO:0014068	0.000491311	BP	positive regulation of phosphatidylinositol 3-kinase cascade	FGFR1, TGFB2, SOX9, NTRK2, PDGFA
GO:0005923	0.000523488	CC	tight junction	AMOT, INADL, MPP7, MAGI1, FRMD4A, CLDN6, NHS
GO:0003179	0.000534348	BP	heart valve morphogenesis	JAG1, SOX4, SOX9, NOTCH1
GO:0060688	0.000547452	BP	regulation of morphogenesis of a branching structure	CDH1, FGFR1, HNF1B, SOX9, PDGFA
GO:0000979	0.000578086	MF	RNA polymerase II core promoter sequence-specific DNA binding	STAT1, GATA6, RBPJ, SOX11
GO:0003700	0.000586015	MF	sequence-specific DNA binding transcription factor activity	NOT_DONE
GO:0032835	0.000608278	BP	glomerulus development	NOT_DONE
GO:0007219	0.000621016	BP	Notch signaling pathway	NOT_DONE
GO:0055123	0.000634253	BP	digestive system development	NOT_DONE
GO:0001525	0.000644586	BP	angiogenesis	NOT_DONE
GO:0035148	0.000660788	BP	tube formation	NOT_DONE
GO:0017022	0.000670681	MF	myosin binding	NOT_DONE
GO:0045295	0.000672102	MF	gamma-catenin binding	NOT_DONE
GO:0050808	0.000690992	BP	synapse organization	NOT_DONE
GO:0050919	0.000713062	BP	negative chemotaxis	NOT_DONE
GO:0021522	0.000723723	BP	spinal cord motor neuron differentiation	NOT_DONE
GO:0035850	0.000723723	BP	epithelial cell differentiation involved in kidney development	NOT_DONE
GO:0009887	0.000734601	BP	organ morphogenesis	NOT_DONE
GO:0014032	0.000744967	BP	neural crest cell development	NOT_DONE
GO:0046875	0.000773309	MF	ephrin receptor binding	NOT_DONE
GO:0005089	0.000801337	MF	Rho guanyl-nucleotide exchange factor activity	NOT_DONE
GO:0045197	0.00091651	BP	establishment or maintenance of epithelial cell apical/basal polarity	NOT_DONE
GO:0048820	0.00091651	BP	hair follicle maturation	NOT_DONE
GO:2000136	0.00091651	BP	regulation of cell proliferation involved in heart morphogenesis	NOT_DONE
GO:0045995	0.000933333	BP	regulation of embryonic development	NOT_DONE

## Sheet: Supplemental Table S4 (B)
Supplemental Table S4 (B). Gene Ontology (GO) enrichment of upregulated genes in hepatic cords
Top enriched GO terms amongst the set of genes up-regulated (FDR <0.0001) in hepatic cords versus dorsal pancreatic bud. The fisher test was applied sequentially using the 'elimination' algorithm ('elimFisher') to reduce multiple testing, implemented in the topGO package. Each ontology (BP, CC, MF) was tested separately and results are combined here (results <0.001 shown).
GO Term	elimFisher	ontology	description	sig.gene.examples
GO:0005615	1.70454e-24	CC	extracellular space	TFPI, HGF, C8B, CP, CPB2, APOH, SERPINE1, AMBP, ENG, CXCL12, COL1A1, APOC3, THBS4, KNG1, HYAL1, SERPINC1, APOA1, TTR, ARG1, TGFBI, PLG, C3, MASP1, APOE, APOC1, F12, SERPINF1, ANGPTL3, IL6ST, AGT, RBP4, PCSK6, IGFBP4, HSPD1, AHSG, CXCL14, IGFBP3, IGFBP1, ABI3BP, C8A, APOA2, VCAM1, ALB, CTSB, LIPC, C2, B2M, SERPINF2, COL3A1, PCSK9, SERPINA6, FGG, FGA, FGB, A2M, F2, SERPINA5, ENPP1, F5, APOM, GPX3, …
GO:0004867	3.17398e-14	MF	serine-type endopeptidase inhibitor activity	TFPI, ITIH1, PEBP1, SERPIND1, SERPINE1, AMBP, HRG, SERPINC1, SERPINF1, AGT, FURIN, SERPINH1, ITIH2, SERPINF2, SERPINA6, A2M, SERPINA5
GO:0043691	2.69112e-13	BP	reverse cholesterol transport	SCARB1, APOC3, APOA1, APOE, APOA2, ABCA1, LIPC, APOM, APOC2, APOC2
GO:0042632	4.06248e-13	BP	cholesterol homeostasis	SCARB1, HNF4A, TMEM97, APOC3, APOA1, APOE, ANGPTL3, MTTP, APOA2, ABCA1, LIPC, PCSK9, APOM, APOC2, APOC2
GO:0034364	6.30021e-13	CC	high-density lipoprotein particle	APOH, APOC3, APOA1, APOE, APOC1, APOA2, LIPC, APOM, APOC2, APOC2
GO:0002576	1.56382e-12	BP	platelet degranulation	HGF, TF, SERPINE1, PFN1, KNG1, HRG, APOA1, PLG, CALU, ALB, SERPINF2, FGG, FGA, FGB, A2M, PROS1, F5
GO:0034384	1.61644e-12	BP	high-density lipoprotein particle clearance	SCARB1, APOC3, APOA1, APOE, APOA2, APOM, APOC2, APOC2
GO:0006695	3.85478e-12	BP	cholesterol biosynthetic process	CYP51A1, MSMO1, IDI1, FDFT1, CYB5R3, HMGCS1, HMGCR, DHCR24, APOA1, APOE, LSS, FDPS, DHCR7
GO:0031093	4.25631e-12	CC	platelet alpha granule lumen	HGF, SERPINE1, KNG1, HRG, PLG, ALB, SERPINF2, FGG, FGA, FGB, A2M, PROS1, F5
GO:0033700	5.81836e-12	BP	phospholipid efflux	APOC3, APOA1, APOE, APOC1, APOA2, ABCA1, APOC2, APOC2
GO:0034361	1.72926e-11	CC	very-low-density lipoprotein particle	APOH, APOC3, APOA1, APOE, APOC1, APOA2, APOM, APOC2, APOC2
GO:0009897	2.32078e-11	CC	external side of plasma membrane	CD4, ENG, CXCL12, PLG, F10, KDR, APOE, IL6ST, STAB2, VCAM1, B2M, ANPEP, PCSK9, ALCAM, FGG, FGA, FGB, CD34, SERPINA5, ITGA1
GO:0034375	4.37362e-11	BP	high-density lipoprotein particle remodeling	SCARB1, APOC3, APOA1, APOE, APOC1, APOA2, LIPC, APOM
GO:0070328	1.80577e-10	BP	triglyceride homeostasis	MLXIPL, SCARB1, HNF4A, APOC3, APOA1, ANGPTL3, LIPC, APOC2, APOC2
GO:0034372	2.0464e-10	BP	very-low-density lipoprotein particle remodeling	APOC3, APOA1, APOE, APOA2, LIPC, APOC2, APOC2
GO:0051918	2.0464e-10	BP	negative regulation of fibrinolysis	CPB2, APOH, SERPINE1, HRG, PLG, SERPINF2, F2
GO:0030168	5.9881e-10	BP	platelet activation	HGF, TF, SERPINE1, PFN1, COL1A1, KNG1, HRG, APOA1, PLG, CALU, APOE, SHC1, ALB, SERPINF2, COL3A1, FGG, FGA, FGB, A2M, F2, PROS1, F5
GO:0034377	7.67281e-10	BP	plasma lipoprotein particle assembly	APOC3, APOA1, ACSL3, APOE, APOC1, APOA2, ABCA1, APOM
GO:0042627	8.12272e-10	CC	chylomicron	APOH, APOC3, APOE, APOC1, APOA2, APOC2, APOC2
GO:0010951	8.63928e-10	BP	negative regulation of endopeptidase activity	TFPI, HGF, SERPIND1, SERPINE1, DHCR24, SERPINC1, SERPINF1, AGT, SERPINH1, ITIH2, FABP1, SERPINF2, SERPINA6, RPS6KA3, SIAH2, PROS1, SERPINA5
GO:0033344	1.81267e-09	BP	cholesterol efflux	SCARB1, APOC3, APOA1, APOE, APOC1, APOA2, ABCA1, APOM, APOC2, APOC2
GO:0042157	3.84432e-09	BP	lipoprotein metabolic process	CD4, SCARB1, APOC3, APOA1, APOE, APOC1, MTTP, APOA2, ALB, ABCA1, PCSK9, P4HB, APOM, APOC2, APOC2
GO:0055102	9.34973e-09	MF	lipase inhibitor activity	APOC3, APOA1, APOC1, ANGPTL3, APOA2, APOC2, APOC2
GO:0005833	2.44535e-08	CC	hemoglobin complex	CYB5R3, HBA2, HBG2, HBA1, HBE1, HBG1
GO:0030449	4.17637e-08	BP	regulation of complement activation	C8B, C3, MASP1, C8A, C2, A2M, PROS1, CFB
GO:0034435	7.19602e-08	BP	cholesterol esterification	APOA1, APOE, APOC1, AGT, AGTR1, APOA2
GO:0042803	1.63639e-07	MF	protein homodimerization activity	SLC4A1, TENM1, CD4, MAOB, SCARB1, PYGL, HNF4A, QPRT, AMBP, ENG, HMGCS1, HMGCR, PRLR, SRM, ABCD3, MASP1, APOE, PLVAP, BHLHE40, IL6ST, ASGR1, APOA2, HAND2, SERPINF2, FASN, AGXT, DPYD, ENPP1, APOC2, APOC2
GO:0055081	1.92321e-07	BP	anion homeostasis	MLXIPL, ABCC2, HNF4A, APOA1, GPAM, ANGPTL3, ABCA1, ENPP1
GO:0034185	2.12733e-07	MF	apolipoprotein binding	SCARB1, PLG, MTTP, ABCA1, LIPC, PCSK9
GO:0009986	4.0196e-07	CC	cell surface	CD4, GPR124, SCARB1, APOH, NRP1, AMBP, ENG, CXCL12, HSPA9, PRLR, PLG, CD93, F10, KDR, APOE, RAMP2, ANGPTL3, IL6ST, STAB2, PCSK6, FURIN, HSPD1, PDIA4, VCAM1, B2M, ANPEP, PDIA3, SERPINF2, PCSK9, ALCAM, FGG, FGA, FGB, CD34, BGN, P4HB, SERPINA5, ENPP1, ITGA1
GO:0008201	5.04815e-07	MF	heparin binding	TENM1, APOH, NRP1, SERPIND1, THBS4, KNG1, HRG, SERPINC1, APOE, PCSK6, ABI3BP, LIPC, SERPINA5
GO:0006641	5.083e-07	BP	triglyceride metabolic process	CPS1, ACSL4, SCARB1, APOH, APOC3, GPAM, PCK1, C3, APOE, APOC1, ACLY, MTTP, APOA2, LIPC, PCSK9, FASN, ELOVL6, APOC2, APOC2
GO:0045940	5.80517e-07	BP	positive regulation of steroid metabolic process	APOA1, APOE, APOC1, AGT, AGTR1, APOA2
GO:0005788	7.29468e-07	CC	endoplasmic reticulum lumen	CD4, COL1A1, APOA1, F10, CALU, MTTP, SERPINH1, PDIA4, APOA2, B2M, PPIB, PDIA3, COL3A1, F2, P4HB
GO:0007597	8.81241e-07	BP	blood coagulation, intrinsic pathway	APOH, KNG1, F10, F12, A2M, F2
GO:0019825	1.03923e-06	MF	oxygen binding	CYP3A7, ALB, HBA2, HBG2, HBA1, HBE1, HBG1
GO:0005344	1.64745e-06	MF	oxygen transporter activity	HBA2, HBG2, HBA1, HBE1, HBG1
GO:0060192	1.73055e-06	BP	negative regulation of lipase activity	APOC3, APOA1, APOC1, ANGPTL3, APOA2
GO:0001523	2.4285e-06	BP	retinoid metabolic process	APOC3, APOA1, TTR, APOE, RBP4, APOA2, SDC2, APOC2, APOC2
GO:0005796	2.5357e-06	CC	Golgi lumen	F10, PCSK6, FURIN, SDC2, MUC3A, F2, BGN, PROS1, MUC12
GO:0007584	2.68836e-06	BP	response to nutrient	ACSL4, COL1A1, APOC3, HMGCS1, HMGCR, SERPINC1, APOA1, ARG1, ACSL3, FADS1, VCAM1, ALB, SSTR2
GO:0010984	2.91526e-06	BP	regulation of lipoprotein particle clearance	APOC3, APOC1, PCSK9, APOC2, APOC2
GO:0031639	2.91526e-06	BP	plasminogen activation	APOH, SERPINE1, DHCR24, F12, SERPINF2
GO:0032375	2.91526e-06	BP	negative regulation of cholesterol transport	APOC3, APOC1, APOA2, APOC2, APOC2
GO:0008203	2.93782e-06	BP	cholesterol metabolic process	CYP51A1, MSMO1, IDI1, ACADVL, SCARB1, FDFT1, CYB5R3, APOC3, HMGCS1, HMGCR, DHCR24, APOA1, AKR1D1, APOE, APOC1, ANGPTL3, APOA2, LSS, FDPS, ABCA1, LIPC, PCSK9, DHCR7
GO:0016628	3.39565e-06	MF	oxidoreductase activity, acting on the CH-CH group of donors, NAD or NADP as acceptor	DHCR24, AKR1D1, AKR1C2, FASN, DHCR7, DPYD
GO:0005789	3.83887e-06	CC	endoplasmic reticulum membrane	CYP51A1, CD4, MSMO1, SEC61A1, CREB3L3, TRAM1, ACSL4, LMAN1, FDFT1, TMED2, HSD17B2, FKBP1A, PTGS1, CYB5R3, KDELR1, HMGCR, SSR3, DHCR24, RPN2, TMEM214, ACSL3, EIF5A, KDELR2, MTDH, SURF4, FADS1, SEC24D, LSS, CYP3A7, ELOVL6, DHCR7, PROS1, OST4
GO:0051004	6.081e-06	BP	regulation of lipoprotein lipase activity	FKBP1A, APOH, APOC3, PDGFRB, APOC1, ANGPTL3, ITGA1, APOC2, APOC2
GO:0007603	6.66382e-06	BP	phototransduction, visible light	APOC3, APOA1, TTR, APOE, RBP4, APOA2, SDC2, APOC2, APOC2
GO:0006536	8.45638e-06	BP	glutamate metabolic process	HAL, GLUD1, ALDH4A1, FTCD, CD34, PRODH2
GO:0009065	8.45638e-06	BP	glutamine family amino acid catabolic process	NOT_DONE
GO:0042311	1.0747e-05	BP	vasodilation	NOT_DONE
GO:0020037	1.14238e-05	MF	heme binding	NOT_DONE
GO:0019432	1.247e-05	BP	triglyceride biosynthetic process	NOT_DONE
GO:0032964	1.25128e-05	BP	collagen biosynthetic process	NOT_DONE
GO:0010043	1.39574e-05	BP	response to zinc ion	NOT_DONE
GO:0004252	2.04756e-05	MF	serine-type endopeptidase activity	NOT_DONE
GO:0060326	2.04824e-05	BP	cell chemotaxis	NOT_DONE
GO:0070325	2.70721e-05	MF	lipoprotein particle receptor binding	NOT_DONE
GO:0005793	2.8849e-05	CC	endoplasmic reticulum-Golgi intermediate compartment	NOT_DONE
GO:0019838	3.76935e-05	MF	growth factor binding	NOT_DONE
GO:0017187	3.77416e-05	BP	peptidyl-glutamic acid carboxylation	NOT_DONE
GO:0050996	3.78809e-05	BP	positive regulation of lipid catabolic process	NOT_DONE
GO:0005576	4.06402e-05	CC	extracellular region	NOT_DONE
GO:0045766	5.80663e-05	BP	positive regulation of angiogenesis	NOT_DONE
GO:0006957	5.83193e-05	BP	complement activation, alternative pathway	NOT_DONE
GO:0071276	5.83193e-05	BP	cellular response to cadmium ion	NOT_DONE
GO:0005506	7.44232e-05	MF	iron ion binding	NOT_DONE
GO:0017127	8.27427e-05	MF	cholesterol transporter activity	NOT_DONE
GO:0042470	8.57392e-05	CC	melanosome	NOT_DONE
GO:0045723	8.60214e-05	BP	positive regulation of fatty acid biosynthetic process	NOT_DONE
GO:0070062	8.60771e-05	CC	extracellular vesicular exosome	NOT_DONE
GO:0008144	9.47004e-05	MF	drug binding	NOT_DONE
GO:0008299	0.000102249	BP	isoprenoid biosynthetic process	NOT_DONE
GO:0005791	0.000108258	CC	rough endoplasmic reticulum	NOT_DONE
GO:0030169	0.000117547	MF	low-density lipoprotein particle binding	NOT_DONE
GO:0034362	0.000129351	CC	low-density lipoprotein particle	NOT_DONE
GO:0071682	0.000129351	CC	endocytic vesicle lumen	NOT_DONE
GO:0005769	0.000132774	CC	early endosome	NOT_DONE
GO:0043687	0.000152248	BP	post-translational protein modification	NOT_DONE
GO:0006525	0.000168211	BP	arginine metabolic process	NOT_DONE
GO:0035813	0.000168211	BP	regulation of renal sodium excretion	NOT_DONE
GO:0042953	0.000168211	BP	lipoprotein transport	NOT_DONE
GO:0030195	0.000168376	BP	negative regulation of blood coagulation	NOT_DONE
GO:0042277	0.000176146	MF	peptide binding	NOT_DONE
GO:0048259	0.000208707	BP	regulation of receptor-mediated endocytosis	NOT_DONE
GO:0010955	0.000225565	BP	negative regulation of protein processing	NOT_DONE
GO:0007200	0.000239208	BP	phospholipase C-activating G-protein coupled receptor signaling pathway	NOT_DONE
GO:0070301	0.000257415	BP	cellular response to hydrogen peroxide	NOT_DONE
GO:1901701	0.000281666	BP	cellular response to oxygen-containing compound	NOT_DONE
GO:0071813	0.000289801	MF	lipoprotein particle binding	NOT_DONE
GO:0009395	0.000365661	BP	phospholipid catabolic process	NOT_DONE
GO:0007263	0.000380334	BP	nitric oxide mediated signal transduction	NOT_DONE
GO:0035338	0.000380334	BP	long-chain fatty-acyl-CoA biosynthetic process	NOT_DONE
GO:0030198	0.00039444	BP	extracellular matrix organization	NOT_DONE
GO:0001974	0.000449394	BP	blood vessel remodeling	NOT_DONE
GO:0009084	0.000480885	BP	glutamine family amino acid biosynthetic process	NOT_DONE
GO:0001936	0.000577649	BP	regulation of endothelial cell proliferation	NOT_DONE
GO:0030162	0.000581555	BP	regulation of proteolysis	NOT_DONE
GO:0050660	0.000595159	MF	flavin adenine dinucleotide binding	NOT_DONE
GO:0016597	0.000600847	MF	amino acid binding	NOT_DONE
GO:0002526	0.000665772	BP	acute inflammatory response	NOT_DONE
GO:0015026	0.000709251	MF	coreceptor activity	NOT_DONE
GO:0060445	0.000736366	BP	branching involved in salivary gland morphogenesis	NOT_DONE
GO:0051130	0.000771234	BP	positive regulation of cellular component organization	NOT_DONE
GO:0050729	0.000777637	BP	positive regulation of inflammatory response	NOT_DONE
GO:1901566	0.000784628	BP	organonitrogen compound biosynthetic process	NOT_DONE
GO:0031904	0.000834178	CC	endosome lumen	NOT_DONE
GO:0005504	0.000861767	MF	fatty acid binding	NOT_DONE
GO:0004601	0.000874375	MF	peroxidase activity	NOT_DONE
GO:0045926	0.000875057	BP	negative regulation of growth	NOT_DONE
GO:0050900	0.000886332	BP	leukocyte migration	NOT_DONE
GO:0003081	0.000894564	BP	regulation of systemic arterial blood pressure by renin-angiotensin	NOT_DONE
GO:0042744	0.000894564	BP	hydrogen peroxide catabolic process	NOT_DONE
GO:0005496	0.000938125	MF	steroid binding	NOT_DONE
GO:0043410	0.000956091	BP	positive regulation of MAPK cascade	NOT_DONE
