# Supplementary material for: Laser Capture and Deep Sequencing Reveals the Transcriptomic Programmes Regulating the Onset of Pancreas and Liver Differentiation in Human Embryos
Source: Stem Cell Reports. 2017 Oct 19;9(5):1387–94. doi: 10.1016/j.stemcr.2017.09.018 (PMC5830993; doi:10.1016/j.stemcr.2017.09.018)
Supplement: Table S5. Comparison between Human Embryonic Datasets and In Vitro Differentiated PSCs by Principal Components Analysis [file mmc6.xlsx]

## Sheet: Supplemental Table S5
Supplemental Table S5. Comparison between human embryonic datasets and in vitro differentiated PSC cells (Xie et al. 2013) by principal components analysis
Combined read counts from LCA-RNAseq samples and RNAseq data from Xie et al (2013). PC1 to PC10 are principal components loading vectors for all genes and are used to produce Fig. 3B and perform subsequent GO analysis.
			READ COUNTS (LCA-RNAseq)						READ COUNTS (ESC differentiation [Xie et al. 2013])
gene i.d.	gene type	gene name	DP1	DP2	HBP1	HBP2	HC1	HC2	ESC day 0 (ERR266335)	ESC day 0 (ERR266342)	ESC day 0 (ERR207985)	DE day 2 (ERR207981)	DE day 2 (ERR266333)	DE day 2 (ERR266349)	GT day 5 (ERR266341)	GT day 5 (ERR266339)	GT day 5 (ERR266337)	FG day 7 (ERR208004)	FG day 7 (ERR266346)	FG day 7 (ERR266351)	PE day 10 (ERR207980)	PE day 10 (ERR266338)	PE day 10 (ERR266344)	CD142 day 13 (ERR266330)	CD142 day 13 (ERR266345)	CD142 day 13 (ERR266329)	CD200 day 13 (ERR266340)	CD200 day 13 (ERR266332)	CD200 day 13 (ERR266336)	EN day 13 (ERR266350)	EN day 13 (ERR266348)	EN day 13 (ERR266334)	EN day 13 (ERR266331)	islet cell adult (ERR266347)	islet cell adult (ERR266343)	PC1	PC2	PC3	PC4	PC5	PC6	PC7	PC8	PC9	PC10
ENSG00000250742.1	lincRNA	RP11-834C11.4	69	97	21	30	4	0	0	1	0	1	7	0	89	29	68	4615	13386	9554	1394	5078	3988	1224	1220	6694	4602	620	592	39	65	78	110	517	444	-0.00573022	0.0121038	-0.0510653	-0.0161396	0.00214547	0.00512093	0.00864906	-0.002541	-0.0106201	-0.0119917
ENSG00000139515.5	protein_coding	PDX1	860	380	86	109	1	0	0	0	0	0	0	0	28	7	9	1008	3072	2224	6521	23929	19046	6742	6714	16581	10353	2795	2826	1691	1839	1880	4922	3437	19190	-0.00311422	0.0357872	-0.0461699	-0.00569744	0.00717612	0.00592	0.00993077	-0.00604265	-0.0107566	-0.00897352
ENSG00000155011.4	protein_coding	DKK2	63	71	4	14	0	0	2	1	1	0	0	0	1	0	1	6	18	3	785.001	1915.01	2078.99	1862	1893.01	1996	498	187	202	11	34	49	38	4	7	-0.00769389	0.0130827	-0.0400852	0.0037369	-0.0015259	-0.00969219	-0.00595595	-0.0042834	-0.0410341	-0.00425299
ENSG00000150556.12	protein_coding	LYPD6B	25	66	0	5	0	0	19	22	10	1	8	9	562.001	187	409.999	798.999	1995.98	1155.99	1252.01	4467.92	3406.96	968.997	931	4043.08	659.001	63	88	55	94	96	157	647.002	93.0001	0.00418131	0.00200963	-0.0400337	-0.00373026	-0.0141441	0.0191525	-0.000922844	-0.000809569	-0.00981337	-0.00122362
ENSG00000157851.12	protein_coding	DPYSL5	73	26	21	14	0	3	444	672	236	7	16	18	467	164	452	1573.01	4271.95	2895.99	797.999	4321.06	2195.99	699	670.001	3918.04	8181.12	1199.99	1231	10	6	6	24	8	25	-0.00174392	-0.00632577	-0.0392588	-0.0086931	0.00362393	-0.0169837	-0.0023001	0.000205502	-0.028127	0.0120542
ENSG00000148677.6	protein_coding	ANKRD1	0	17	0	0	0	2	9	4	1	82	174	283	1359	526	1601	1603	4249	2299	2722	7095	7369	3954	3758	12110	949	145	151	6	11	16	17	49	162	0.0111951	-0.00916455	-0.0382158	-0.0302656	-0.0085093	0.019077	0.000262	0.0149039	-0.000725006	0.00904214
ENSG00000115896.11	protein_coding	PLCL1	35	81	10	16	0	8	1	0	1	1	0	0	16	3	13	674	1873	480	669	1601	1937	740.003	775.999	1204	1445	404	436	89	140	118	243	246	446.001	-0.006566	0.0170653	-0.0379436	-0.0101558	-0.00171066	0.00280458	-0.00150693	0.00337988	-0.0171498	0.0163721
ENSG00000105991.7	protein_coding	HOXA1	18	8	0	0	0	0	0	1	0	0	0	0	0	0	0	4478.99	12769	10483.9	89	299	220	49	53	406	363	38	37	4	11	9	20	8	13	0.000530614	0.00706552	-0.0376226	-0.00895485	-0.0185583	0.00416342	0.00828308	0.0080272	-0.00497134	0.000169517
ENSG00000183775.4	protein_coding	KCTD16	92	112	17	20	0	0	12	33	5	5	15	5	138	49	70	767.001	1958.01	893.998	577	911.003	1628.01	785.001	790	621	451	198	203	35	67	65	117	317	351	-0.00469004	0.00479684	-0.0372647	0.00571324	0.00668942	0.00714078	0.0069902	-0.000751018	-0.00940963	-0.000337076
ENSG00000113361.8	protein_coding	CDH6	590	584.999	207	409	14	10	62	77	23	0	2.45592e-41	1	98	24	83	4568.99	12308.9	5734.03	6175.85	14836.2	17291.7	7410.94	7153.94	18466	3750.98	889.998	941.397	366	463.999	526.399	1100	541.615	2581	-0.00829623	0.0192692	-0.0372482	-0.0140947	0.000318964	-0.0018335	0.000517341	-0.00123764	-0.0227156	0.00235391
ENSG00000112246.5	protein_coding	SIM1	211	87	0	3	0	0	1	5	3	1	4	1	13	1	7	2391	6558.83	2528.03	924.002	1441	2674.02	240	231	118	3013.99	1068	1157.99	487.999	555.001	512.999	1360	1071	8075.75	0.00604238	0.0249248	-0.0362826	0.00825402	-0.0185643	0.00352671	-0.0048269	0.00169775	0.00234747	-0.00148525
ENSG00000140557.6	protein_coding	ST8SIA2	91	31	15	14	0	2	105	95	38	66	188	112	1621	536	1802	1223	3535.3	2231	660	2926.79	2003	375	357	1177	1352	214	237	2	2	1	4	21	203	-0.00390881	-0.0134735	-0.0362695	-0.00557686	0.00315128	0.0016714	0.00734051	-0.00179142	-0.00369681	0.0129485
ENSG00000175745.7	protein_coding	NR2F1	76	84.3068	90	136	168	43	0	0	0	0	0	0	20.5893	13.1088	19.9486	2015.08	5349.36	3983.25	1054.86	4274.75	2933.01	657.597	643.843	1403.99	4347.81	815.96	903.941	116	116.367	117.454	277.31	400.904	792.456	-0.0169055	0.019452	-0.0359282	-0.0320613	-0.00708259	-0.00256487	0.000803253	0.000814848	-0.0100676	-0.00216005
ENSG00000085276.13	protein_coding	MECOM	49	39	2	11	0	3	13	13	4	17	39	43	483	170	511	3866.01	10729.2	8267.83	1444	5352.01	3954.02	904.002	873	3923.96	1479.99	114	125	22	38	38	68	5011.99	3544.99	0.000712665	0.00220057	-0.0357293	-0.00873367	-0.00866708	0.027527	0.0154924	-0.00286267	-0.0115541	0.0113523
ENSG00000205922.4	protein_coding	ONECUT3	117	242	247	257	124	26	2	2	1	0	0	0	1	0	10	13	26	9	3493	7649	10198	1767	1686	4167	24018	5982	5991	19	11	8	39	0	5	-0.0205719	0.0145595	-0.0357067	-0.0230108	-0.00290433	-0.0334842	-0.016675	-0.00206974	-0.0479441	-0.00862381
ENSG00000174498.9	protein_coding	IGDCC3	126	121	17	77	12	25	796	1092	396	183	546.999	391	3712.98	1370	4290.03	1386	3623.97	3877.05	1972	9101.32	5655.01	3824.96	3843.04	11867.9	8562.13	1427	1496	5	6	6	14	1	11	-0.00641092	-0.0170448	-0.0344215	-0.0162963	-0.0021122	-0.0142849	-0.0125655	-0.00343431	-0.0172932	0.00901702
ENSG00000187323.7	protein_coding	DCC	35	58	7	9	0	0	80	72	21	1	5	7	2	3	2	128	352	498	883.999	4065.97	2561.99	810	786.997	481	4108.08	873.999	1054	72	90	100	242	188	492	0.000300421	0.0130441	-0.0340657	0.00597523	0.00378883	-0.0135307	-0.00659877	0.00181918	-0.0337726	-0.0050328
ENSG00000175329.7	protein_coding	ISX	22	17	0	0	23	1	0	0	0	0	0	1	294.001	121	264.999	684.998	1970	2050.02	261	856.996	792.001	107	140	451.999	1986.01	441.001	481.998	67	116	132	184	5	48	0.000221257	0.0103838	-0.0339241	-0.0208642	-0.0276204	-0.00933933	-0.00390215	0.0126517	0.0179938	-0.00774684
ENSG00000081138.9	protein_coding	CDH7	6	10	6	0	5	0	20	13	6	1	2	2	26	12	14	397	1096	547	527	1507.01	1475.01	247	238	364.999	264	68	81	0	0	2	2	0	0	-0.00331192	-0.00750645	-0.033904	-0.0159478	-0.00378112	-0.0110538	0.00853211	0.0160463	-0.0181528	-0.0124748
ENSG00000259787.1	sense_overlapping	CTB-85P21.2	26	35	0	14	0	0	1	4	7	1	5	0	67	19	19	456	1168	444	321	468	893	296	319	308	275	100	109	28	35	29	74	85	133	-0.00149665	0.00612028	-0.0338	0.00229286	-0.00990549	0.0126034	-0.00795966	-0.0075303	-0.00570117	-0.00177346
ENSG00000075223.9	protein_coding	SEMA3C	163	205	31	59	20	1	52	33	8	4	18	18	3	2	1	548	1444	696	873.003	3912	2497.99	3776.92	3558.02	6022	1941.98	345	345.999	27	104	94	94	440	486	-0.0098295	0.0098057	-0.0335516	-0.00450152	0.000884529	-0.00184225	0.00390139	-0.00351547	-0.0349082	-0.0144103
ENSG00000040731.6	protein_coding	CDH10	51	58	5	26	2	2	0	1	0	6	7	4	25	5	20	1121	3058.04	1417	821.002	1637	2380.99	447.999	427	301	1321	524.998	576.002	375.001	507.001	570.999	1060.01	162	1942.02	-0.00372592	0.0215247	-0.0334469	-0.00581831	-0.00326005	0.0011367	-0.00490357	-0.00248794	0.0102848	0.00304922
ENSG00000148702.10	protein_coding	HABP2	170	162	357	365	192	103	0	0	0	2	2.78745	4	1186.91	434.999	1118.96	384.923	1140.77	821.843	7116.43	16391.8	20435.9	6136.86	6094.16	25566.2	3062.24	675.855	726.951	164	266.936	251	434	2375.15	376.958	-0.0156918	0.015634	-0.0325222	-0.0305781	-0.00694542	0.00287093	0.00475088	-0.00263949	-0.00100493	0.00295898
ENSG00000105996.5	protein_coding	HOXA2	26	36	0	0	0	0	0	0	0	0	0	0	0	0	0	226.438	587.73	233.821	55.6874	257.698	160.166	90.6738	79.6289	514.955	151.94	10	12.3777	8	7	11.9803	21.7883	12.3454	28.6534	-0.00308319	0.00981602	-0.0323777	0.00327673	-0.0191455	0.00579784	0.0034475	0.0125696	-0.0112002	-0.00176096
ENSG00000111249.8	protein_coding	CUX2	89	126	84	143	10	5	454	558	182	261	743	506	731	275	689	511	1526	928	965	2758	2821	1614	1549	3458	2542	820	863	1	0	2	5	32	2	-0.00986033	-0.0153595	-0.0322373	-0.00747814	0.00923082	-0.0127661	-0.00507089	-0.00495967	-0.0258776	-0.00217948
ENSG00000120937.7	protein_coding	NPPB	0	1	0	5	0	0	27	1	0	8	13	111	0	0	1	1141	3040.96	2838	362	1385	1006	503	520	1032	61	10	16	3	3	1	2	1	12	0.00488669	-0.00378574	-0.0320943	-0.0225622	0.00161284	0.0142181	0.00065229	-0.0097086	-0.0188261	-0.00378552
ENSG00000165556.8	protein_coding	CDX2	21	48	2	2	0	0	0	0	0	0	0	0	3	1	2	8	17	110	118	469	308	809.999	833	2381	775.999	200	215	39	47	36	100	1133	298	-0.00307188	0.0185357	-0.0319871	0.00289469	-0.00418257	0.00492276	0.00541134	0.00478101	-0.0266124	-0.00465828
ENSG00000092969.7	protein_coding	TGFB2	125	138	3	24	12	11	43	53	10	0	9	4	5373.99	1887.01	3556.97	2951.01	8279.79	4365.9	1262.01	2195.99	3474.98	1158	1182	3138.01	644	107	100	143	223	212	410	1504.02	1875	-0.00503688	0.00377223	-0.0319799	-0.0146963	-0.0163249	0.0235376	0.00610678	-0.000115409	0.00575112	0.00712175
ENSG00000135409.6	protein_coding	AMHR2	16	8	0	15	6	0	0	3	0	88	278	101	425	156	515	392	1038	947	418	1849	1119	391	337	798	286	46	55	3	4	1	7	44	51	-0.00141542	-0.0071296	-0.0317307	-0.0122889	-0.0099945	0.0135281	0.00167834	-0.0165842	0.0100345	-0.0122508
ENSG00000077274.7	protein_coding	CAPN6	117	79	39	112	0	0	693.002	600	230	14	37	54	209	70	80	1153	2927.01	4146.07	931.002	2899.98	2666.01	1116	1121	1508.99	284	106	112	84	116	147	238	1932	437	-0.00292959	0.000722299	-0.0317189	0.0106462	0.0130479	0.0138023	0.0098673	-0.00729071	-0.0218201	-0.00107618
ENSG00000225329.1	lincRNA	RP11-325F22.5	15	16	6	9	0	0	1	0	0	0	0	0	1	0	2	10	44	13	488	1637	1334	170	160	1144	160	11	12	2	7	12	7	94	29	-0.00799467	0.00950735	-0.0314891	-0.00173654	0.00359637	0.00457939	0.00684891	-0.00359527	-0.0288448	-0.00268015
ENSG00000105997.16	protein_coding	HOXA3	2	17.0018	13.9488	1.89753	0	0	0	0	0	0	0	0	0	0	1	115	347	545	76	480.999	214	366	365	1178.99	243	21	23	15	28	24	26	77	99.0001	-0.00459116	0.0131497	-0.0309242	-0.00699558	0.00965754	0.00698721	0.011304	0.0105161	-0.0202324	-0.00248827
ENSG00000122859.4	protein_coding	NEUROG3	1	2	0	0	0	0	1	1	0	0	0	0	0	1	0	377	1065	485	79	627	215	12	8	181	5422	512	470	12	9	12	33	9	0	0.00508577	0.0109625	-0.0309064	-0.0140348	-0.00939543	-0.0197775	-0.00861583	0.00569755	-0.0099812	-0.0021447
ENSG00000118137.5	protein_coding	APOA1	16	14	126	121	869.999	510	19	19	3.25426	5	41	47	284.693	92	445.873	1489.94	4222.78	3420.04	1127.74	4941.93	3461.74	2488.93	2626.93	8726.85	9094.61	1860.92	1940.98	13.7154	50.8771	42.9257	63.7552	0	32.3909	-0.0127263	0.000900764	-0.0307047	-0.0424793	-0.000240112	-0.0205275	-0.00808566	-0.00355561	-0.0145154	0.000869641
ENSG00000198719.7	protein_coding	DLL1	17	44	0	5	0	10	54	84	20	5	7	8	906	311	863	1702	4700	3189	930	3250	2494	1014	1061	1613	1905	304	320	97	103	122	234	3051	2760	0.00524536	0.00515596	-0.030646	-0.0111075	-0.0185315	0.022319	-0.00185698	0.00215728	-0.0104356	0.0167643
ENSG00000100095.14	protein_coding	SEZ6L	56	69	0	0	0	0	14	29	7	28	84	79	34	9	94	1537	4156.93	901	2753.03	7047.86	7550.91	271	208	958.998	51645.8	16072.9	16260	1344.99	1392.01	1471.01	3530.97	2524.99	16542.1	0.0144124	0.0228516	-0.0302818	0.00957254	-0.0189879	-0.00210208	-0.00115038	0.0126782	0.00496438	-0.00177375
ENSG00000146197.7	protein_coding	SCUBE3	137	130	141	234	64	4	67	109	44	24	71	31	357	102	296	600	1552.01	862.996	1058.01	3831.92	2954.99	2612.03	2617.96	4276.12	999.994	325	314.999	84	95	98	224	6	193	-0.0120255	0.00147298	-0.0302726	-0.0104953	0.00381053	-0.00767449	-0.00178699	-0.00361079	-0.0131124	-0.0106952
ENSG00000129514.4	protein_coding	FOXA1	314.001	177	109	198	347	89	2	3	0	42	126	59	3200.06	1148	3564.95	4113	11416.1	8178.47	1777.01	7387.16	5195.01	1739.01	1654.99	5463.95	5043.07	1284	1369.01	679	786.997	818.002	1928.98	847.004	611	-0.0107221	0.0133845	-0.0300122	-0.0276373	-0.00584321	-0.00244282	-0.000585652	-0.00119319	0.0257123	0.00483808
ENSG00000139219.13	protein_coding	COL2A1	705	542.998	513	690.004	1304	573.998	285	311	92	107	384	311	23298.4	7930.86	28983	2469.98	7472.88	9162.61	3600.96	20042.5	10637.9	6927.9	6889.09	20664.6	2697.98	550.002	559	29	33	36	127	2	58	-0.0140527	-0.0115416	-0.0299267	-0.0277957	-0.00526573	-0.00878896	-0.00492814	4.52121e-05	0.000150228	0.00386482
ENSG00000261586.1	processed_transcript	RP11-923I11.6	41	40.9714	10	33.9333	11	9	103.379	196.121	57.096	112.267	342.298	196.682	1662.22	538.667	1532.28	650.478	1787.39	1562.25	731.917	2336	1976.58	766.382	757.016	1964.31	1903.99	330.569	336.028	4	2	3	8.69105	7	122.995	-0.00693166	-0.0127166	-0.029574	-0.0141912	-0.00134513	-0.00245634	-0.00395277	-0.00355736	-0.00747579	0.0033281
ENSG00000196090.7	protein_coding	PTPRT	130	158	25	18	0	13	107	132	36	11	39	24	160	72	118	2836.02	7536.07	3796.02	599.999	3324.95	1728.02	847.005	809.001	1911.01	3841.93	1766	1758.99	1048.99	1219	1290.01	3008	382	2773.98	0.000288661	0.0179176	-0.0295073	0.00121317	0.00223282	-0.00746739	-0.00426332	0.00558161	-0.00257451	0.0221479
ENSG00000187123.10	protein_coding	LYPD6	30	27	0	1	3	0	298	324	115	25	62	70	1203	410	802.002	497	1385	872.999	1135	3691.98	3333.04	951	942.998	3320.03	737.001	137	134	78	138	131	251	243	109	0.00692047	-0.00353333	-0.0294886	-0.00161604	-0.0177988	0.00562197	-0.000572336	0.00208675	-0.00574964	-0.0104161
ENSG00000179455.6	protein_coding	MKRN3	0	7	0	4	0	0	0	1	0	0	0	0	7	2.35702	18.1394	273.99	668.682	561.792	57.7676	184.173	149.632	20.2753	22.3939	113.136	172.383	45.8786	45.0645	0	0	0	5	0	46.6079	-0.00122317	-7.34557e-05	-0.0294349	-0.01664	0.000707589	0.0102798	-0.0118908	0.000447882	-0.00672985	-0.0034364
ENSG00000109906.9	protein_coding	ZBTB16	41	18	3	16	0	7	1	5	2	0	3	0	1385	515	1172.99	703.001	1883.01	1481	178	908.999	544	79	76	231	644	115	89	26	27	29	86	133	821.001	-0.00582459	0.00314273	-0.0294323	-0.00942645	-0.00578093	0.012396	0.00252394	-0.00366851	0.0129719	0.0212977
ENSG00000112782.10	protein_coding	CLIC5	13	29	0	0	0	0	1	1	0	1	2	0	7	1	3	1104	3137.99	2704.01	19	81	37	44	42	173	175	10	15	24	24	42	89	43	191	0.000828997	0.00754718	-0.0293595	0.00145513	-0.0158669	0.0141495	0.00524232	0.0147508	0.00867847	0.000348014
ENSG00000143995.13	protein_coding	MEIS1	463	418.293	26	68	44	28	1	5	2	14	24	20	970.603	345.756	785	1706.38	4782.26	4593.69	2773.73	8710.18	7590.28	2993.46	2952.89	8652.13	3957.46	564.936	578.865	1039.59	1135.9	1128.71	2873.9	2481.81	6518.47	-0.00675116	0.0198436	-0.0293226	-0.0168607	-0.00770238	0.00954787	0.00507944	-0.00124689	0.00935301	0.00517963
ENSG00000138823.8	protein_coding	MTTP	82	9	106	170	708.997	380	9	9	1	0	4	0	1729	599	967.999	5918.15	16263	10799.9	1272	2655.02	3539.98	271	232	1984	622.999	22	23	4	6	8	11	19	24	-0.0199399	-0.00519289	-0.0292174	-0.0406089	-0.00921186	0.00584449	0.0124162	-0.00733131	0.0014897	0.00662059
ENSG00000162981.12	protein_coding	FAM84A	99.9128	49.7097	19	50.8348	6	11.191	80.4896	162.423	49.1223	19.353	58.8172	28.4507	341.239	115.236	156.482	1200.23	3706.93	2049.76	4000.66	9963.46	11759.4	3569.57	3454.38	5775.94	6353.38	1533.61	1490.07	451.211	690.555	717.225	1268.82	1499.38	2723.57	-0.00145281	0.0154897	-0.0290338	-0.00856481	-0.00128418	-0.00328984	-0.0014077	-0.00422685	-0.0128381	0.00666659
ENSG00000185985.7	protein_coding	SLITRK2	10	11	0	0	0	0	11	15	7	1068	3042.99	1943	36	9	12	1661	4799.02	2070	648	2101.98	1849.98	762.999	763.998	1202	775.998	101	115	22	35	34	52	89	308	0.0111441	-0.00689155	-0.028912	-0.000222951	-0.00964719	0.00638336	0.00867992	0.004771	0.00285798	-0.00167495
ENSG00000145536.11	protein_coding	ADAMTS16	50	41	6	12	0	1	603.001	640.001	191	27	72	62	39	15	57	240	709.001	395	757.004	2756.02	2095.98	1887.02	2000.01	4211.01	766.999	181	142	26	38	37	59	60	42	-0.00118872	-0.00301314	-0.028861	0.00551263	0.000852698	-0.00344731	-0.00115073	-0.00141536	-0.0351223	0.00530503
ENSG00000176887.5	protein_coding	SOX11	218	175	74	92	27	5	2477	2545	869	477	1531	838	10936	3760	9553	8223	23268	13638	1837	4404	5156	2377	2344	5490	5754	1153	1114	44	53	47	128	13	24	-0.00398799	-0.0171437	-0.0288038	-0.00619501	0.00636992	-0.0155778	-0.00791937	-0.00192967	-0.00739729	-0.0035307
ENSG00000183833.12	protein_coding	MAATS1	78	91	13	61	4	0	55	82	24	15	39	9	1624	551	1415	2042	5763.95	4678.03	493	1644.99	1502	376	403.001	1229	749	123	127	147	160	200	406	2775.99	5132.96	-0.00277419	0.00442278	-0.0287056	0.00289146	0.00424474	0.0228419	0.0108438	-0.00587096	0.00953406	-0.00955159
ENSG00000048540.10	protein_coding	LMO3	32	31	3	0	22	0	89	40	17	6	5	7	537	190	121	1639	4510.01	2160.01	443	1022	1224	195	162	186	945	167	192	14	9	18	21	824	187	-0.00047078	-0.00218067	-0.0283933	-0.00699306	-0.0142225	0.00232861	0.0144404	0.0185424	-0.000138916	-0.0188583
ENSG00000248265.1	lincRNA	RP11-834C11.3	2	24.9425	0	2	3	0	0	2	0	0	0	0	3.25337	2.16891	3.25337	345.029	914.961	963.222	43.3319	89.2688	94.5211	15.9352	9.17124	87.7058	44.1432	5	5.12686	2	0	1	2.14494	1	3	-0.00646444	-9.31947e-05	-0.0282876	-0.00944458	-0.0112204	0.0127625	-0.00671064	0.00718205	-0.000628018	-0.0119956
ENSG00000253552.3	antisense	HOXA-AS2	28	28.9013	6	1	0	0	0	0	0	0	0	0	0	0	0	32.3964	109	276.905	18	143.669	76.5259	112.657	104.35	414.794	85.6658	6	8.31811	8	7	9	20.4755	18	52.6535	-0.00865846	0.0109896	-0.0281918	0.00629418	-0.000805389	0.0026429	0.0104255	0.00891292	-0.0143254	-0.000866011
ENSG00000255604.2	protein_coding	VTN	220	193	327	409	710	431	7.99328	6.41062	0.165329	6.99687	8.94989	6.30697	450.14	154.466	443.134	1534.81	4408.42	2498.99	6156.42	19980.8	17468.1	7418.01	7196.47	16933.1	45339.9	14583.9	14686.2	1357.62	2374.07	2445.68	4161.61	2252.25	566.315	-0.0112816	0.0228964	-0.0281881	-0.0266029	-0.0073091	-0.00712005	-0.00277409	4.63431e-05	0.000546004	0.00254256
ENSG00000134138.14	protein_coding	MEIS2	99	63	31.5831	109.195	105	22.4907	2	0	0	4	6.03559	7	5201.02	1710	4482.99	2694.01	7739.96	5366	1757	4974.01	4905.02	1230	1173	3154	2901	591	636	1876	1935	1997	5347	4060.01	17186.9	-0.00698357	0.0214635	-0.0281162	-0.0241575	-0.00689199	0.0155934	0.00919415	-0.00370184	0.0270539	0.00113391
ENSG00000148219.12	protein_coding	ASTN2	111	13	1	2	0	1	477	818.999	257	142	450	249	1167	382	1104	714.999	2106.99	1298	588.001	2382.01	1628	507.999	485	1315	6110.96	1007	1000	31	42	35	83	334	204	0.00680186	-0.00675452	-0.0279552	0.00255657	-0.00863801	-0.012232	0.000857534	-0.00188943	-0.00973504	0.0083428
ENSG00000152377.8	protein_coding	SPOCK1	169	100	0	5	2	1	586	719	282	104	334	446	57	25	39	4502	11998	3714.02	1312	2368	3386.01	2834	2843	2878	859.001	272	276	26	46	38	82	2141	3623.01	0.00413321	-0.00266677	-0.0279474	0.00482552	-0.0221461	0.0167888	0.00402567	-0.000748068	-0.0281148	-0.00647873
ENSG00000069011.10	protein_coding	PITX1	4	1	0	0	0	0	1	0	0	1	10	2	245	69	220	360	1066	797	71	264	199	86	70	395	193	25	19	3	3	4	3	39	18	0.00410503	-0.00270366	-0.0278885	-0.0131695	-0.0113743	0.0071485	0.0126468	-0.000201247	0.00998571	0.00236717
ENSG00000148053.11	protein_coding	NTRK2	122	115	1	3	0	1	3	1	1	1	3	3	14	6	11	9	19	4	951.002	2605.02	2711.01	1375	1354	1621	553.001	121	122	52	107	86	182	5879.91	2016.99	-0.00284808	0.0164374	-0.0278128	0.00882596	-0.0133626	0.0132735	0.00979072	0.00177706	-0.0307387	0.00375662
ENSG00000091879.9	protein_coding	ANGPT2	51	79	3	11	15	6	4	9	1	1023.99	2892	1953.99	65	24	13	9620.23	26782.2	12814.2	1656.99	5683.13	4619.99	493	491.001	2403	1745	249	269	75	71	51	165	330	1673.01	-0.00208011	-0.000703909	-0.0277579	-0.00794711	-0.00841687	0.00748316	0.00348104	0.00085305	0.00687408	-0.00166108
ENSG00000164796.13	protein_coding	CSMD3	24	41	8	1	0	0	2	4	0	14	43	28	48	17	52	23	78	81	161	694.001	452	137	138	638	310	43	20	2	1	2	4	204	3	-0.00558515	-0.00250287	-0.02775	0.00626322	0.00358579	0.0015189	0.00966178	0.00864008	-0.00713985	-0.000800203
ENSG00000166450.7	protein_coding	PRTG	414	278	458	637	667	175	147	159	56	161	522	436	29514.7	10475	19189.1	5627.99	15294	10323	4062.01	9244	11332.9	1924	1910	2651.96	1853	402	436	15	12	12	47	133	249	-0.0145739	-0.0121921	-0.0277402	-0.0264249	-0.00499014	0.00170544	0.00255621	-0.000789314	0.00210813	0.00250075
ENSG00000165495.10	protein_coding	PKNOX2	78	62	39	48	17	4	12	44	7	29	77	41	1114.01	367.999	1047	490.001	1410.99	1056	702.001	2693.98	1981.97	1177	1114	1878	569.998	110	115	24	37	33	56	1366	605.998	-0.00986834	-0.00151204	-0.0277157	-0.00913981	0.00228004	0.013416	0.0122852	-0.00355323	-0.00512843	-0.00249313
ENSG00000077279.12	protein_coding	DCX	306	241	156	226	26	14	232	258	88	15	36	29	275	113	114	758.998	2092.02	1594.01	4189.94	8198.56	11647.2	2350.99	2126	2974.99	18594	5637.96	5777	570.998	684	661.998	1516.01	371	1301.01	-0.00648247	0.0151747	-0.0276462	-0.00759175	0.00276473	-0.0146682	-0.00786112	-0.00170513	-0.0142521	0.00104945
ENSG00000163623.4	protein_coding	NKX6-1	183	128	2	14	0	0	1	0	0	0	5	0	0	0	0	0	0	1	2014.99	4885.98	5864.98	2732	2608.01	4825.99	2126	810.001	823.999	1099	1379	1376	3162.99	4304	34856.8	0.000597113	0.0404311	-0.0276237	0.017455	-0.00535875	-0.00139532	-0.00119592	-0.00735467	-0.0355131	-0.00643979
ENSG00000120057.4	protein_coding	SFRP5	4	13	25	15	0	0	154	270	80	5	12	7	414	159	393	344	884	1380	1646	9017	4431	6782	6668	12330	1627	539	479	384	791	874	1065	6458	1655	0.00779384	0.0151674	-0.0276086	-0.00420095	0.016777	0.00682059	0.00819097	-0.00205277	-0.0193547	-0.00185362
ENSG00000115380.14	protein_coding	EFEMP1	18	42	2	14	0	1	447	434	164	16	39	28	2826.03	943.997	2766.02	422	1137	1421.99	704.997	3659.01	1890.01	1752.01	1634.99	4037.06	1229.01	217	180	53	75	97	146	1668.01	2996.01	0.00420522	-0.00263617	-0.0275833	-0.00168847	-0.00115499	0.018553	0.00264207	-0.00215782	-0.0134398	0.00678137
ENSG00000185002.5	protein_coding	RFX6	54	122	9	6	26	8	1	1	1	0	1	0	440.001	147	209	1776.99	4729	4786.97	870.999	2190	2486	145	156	1063	11518	2355.01	2320.99	1638	2028.99	2049.99	4627.05	2197.02	24112.2	-0.00204908	0.0294405	-0.0274329	-0.0135176	-0.0126893	0.00127363	0.000933859	0.0124714	0.0147718	-0.000143776
ENSG00000134240.7	protein_coding	HMGCS2	89	14	13	17	119	49	1	0	0	0	0	0	2723.01	911.999	2295	436	1191	634	526	1433	1494	395	365	5249.95	1060	74	90	175	179	197	544	20	35	-0.013368	0.00905845	-0.0273714	-0.0313686	-0.0166277	-0.00167866	0.00506354	-0.00126157	0.0186247	0.00803386
ENSG00000233429.5	antisense	HOTAIRM1	9	18	0	20	4	4	0	0	0	0	0	0	0	0	0	1784.56	5400.31	4190.17	64.3126	180.303	162.834	45.3262	76.3711	430.045	251.06	27	23.6223	12	20	30.0197	49.2117	115.655	199.347	-0.00774828	0.012214	-0.0273572	-0.0150095	-0.0160167	0.0197069	-0.00561964	-0.0054222	-0.0053952	0.000781074
ENSG00000145198.10	protein_coding	VWA5B2	36	10	5	6	0	0	14	24	8	1	9	3	477	177	581.001	510	1351.89	350	1298	3640.03	3831.05	483.999	462	1368.95	32964.7	7118.11	7010.92	3278.97	3219.02	3296.98	9745	7338.93	20212.8	0.00996794	0.0265517	-0.0272707	0.00230834	0.00133622	-0.00147474	0.00745116	-0.00496069	0.000876963	0.000398594
ENSG00000130701.3	protein_coding	RBBP8NL	5	16	0	0	0	0	10	10	5	0	0	0	259	79	286	108	285	349	111	385	306	175	151	616	149	13	15	4	7	9	29	90	11	0.00219428	-0.00018923	-0.0272227	-0.00323439	-0.0139864	0.00977325	0.00228236	0.0115784	-0.00792854	-0.000565038
ENSG00000143632.9	protein_coding	ACTA1	0	2	0	0	0	0	170	46	24	2	8	10	5	3	9	1941.01	5706.04	4545.97	564	2920.03	1561	217	205	47	49	11	23	1	3	4	7	17	81	0.00894371	-0.0067375	-0.027202	-0.0179461	-0.00521737	0.012663	0.00469094	0.00932891	-0.0172543	-0.00293357
ENSG00000165863.12	protein_coding	C10orf82	8	6	3	22	1	1	246.241	330.278	98.0405	184.954	556.993	554.836	1328.82	457.147	1558.52	593.47	1661.89	1264.29	625.565	2173.96	1803.01	477.964	473.768	1524.95	2526.42	543.04	566.211	2	3	1	4	24	61	0.00188699	-0.0148835	-0.027069	-0.0138373	0.00512308	-0.00587437	-0.0047543	-0.0116888	-0.0090957	-0.000996695
ENSG00000142632.11	protein_coding	ARHGEF19	47	31.1887	0	33	0	0	1607.01	1975	615	208	567	446	2553.01	860.003	3227.99	367	1084	1219	1070	4347.97	2913	2053.01	2024	4919.05	893.001	192	211	32	63	52	125	558	369	0.00778598	-0.0129443	-0.0270532	0.00976237	-0.00655421	0.0117611	-0.0085587	-0.0163438	-0.0162712	-0.0023186
ENSG00000081479.8	protein_coding	LRP2	24	14	36	22	4	2	62	76	27	9	33	9	150	52	369	215	682	979.001	131	777.999	343	2259	2186.99	3006.99	425	163	143	13	15	11	36	3	10	-0.00771551	-0.00366075	-0.0269861	-0.00923864	0.00894049	-0.00701957	0.00446189	-0.00370262	-0.0180966	0.000278462
ENSG00000141449.9	protein_coding	GREB1L	49	30	17	14	33	24	0	1	0	2	2	2	3259.99	1136	2460.01	555.001	1489.01	1071	245	953.001	765.001	132	132	264	455.001	119	153	12	19	14	53	42	76	-0.0139796	-0.000594673	-0.026979	-0.0229031	-0.00797606	0.00428656	0.00517358	0.00401652	0.0247472	0.00948247
ENSG00000198353.5	protein_coding	HOXC4	13	22	3	1	0	1	1	2	0	0	0	0	1	0	0	130	331	202	70	270	283	67	65	532	269	25	16	2	5	5	6	24	84.2158	-0.0073463	0.00824846	-0.0268792	-0.00212206	-0.00458554	0.00308584	0.00505331	0.00988933	-0.0211107	0.00595989
ENSG00000136944.12	protein_coding	LMX1B	19	6	0	0	7	0	6	12	8	774	2500.03	1642.02	214	66	108	1460	4219.92	2108.02	877.997	3406.06	2588.97	234	227	548	15089.2	2586.06	2527.96	85	170	170	283	231	85	0.0124811	0.000226384	-0.0267862	-0.00651675	-0.0149964	-0.0178545	-0.00102486	0.0026677	0.0182671	-0.0130492
ENSG00000260512.1	sense_overlapping	RP13-259F12.2	116	56	29	45	9	0	18	28	7	7	16	11	23	6	5	219	596	130	808	855	2285	550	517	998	972	257	275	68	92	67	168	3091	280	-0.00816917	0.010926	-0.0266923	0.00618735	0.00632083	0.00172901	0.00783359	-0.00641489	-0.0210503	-0.017587
ENSG00000166342.14	protein_coding	NETO1	76	36	31	31	4	0	790.999	874.001	319	13	46	42	21	6	9	3	18	12	2002	7177.83	5813.97	1351	1362.01	1960.99	1513.01	534	496	16	9	17	38	5	16	-0.00594124	-0.00121664	-0.026601	0.00883732	0.00978031	-0.0265765	-0.00770375	-0.00636255	-0.0495303	-0.0161842
ENSG00000143867.5	protein_coding	OSR1	0	11	0	0	0	0	0	2	0	0	1	1	26	6	25	779	2085	2035	76	610	253	8	10	128	32	2	2	2	3	5	6	61	206	0.00305462	0.000326613	-0.0264915	-0.0146705	-0.00604673	0.0257319	0.00453852	0.0163395	0.00695224	-0.00106823
ENSG00000172201.6	protein_coding	ID4	69	27	22	20	9	0	184	139	44	29	117	128	8186	2813	6239	260	682	619	1739	3911	4842	1290	1319	2365	2499	673	716	179	203	251	524	3299	5218	0.00176213	0.00467386	-0.0263117	-0.000546253	0.00530214	0.00320812	0.0115322	-0.00589191	0.00137808	-0.0133851
ENSG00000142449.8	protein_coding	FBN3	44	96.0001	35	69	5	5	4385.03	5962.27	2095.02	2510.01	7295.99	5046.09	7242.06	2461	8361.87	2399.01	6817.8	5874.16	2200.98	11814.5	6082.18	4953	4736.02	9048.73	4030.98	805.005	842.001	10	12	11	37	24	8	-8.32214e-05	-0.0256084	-0.0261245	-0.00273535	0.0117514	-0.0117478	-0.00943167	-0.00291459	-0.0140221	0.00245601
ENSG00000180340.5	protein_coding	FZD2	23	11	1	6	0	15	260	291	85	503	1702	880	2571	808	3013	1163	3613	4241	1082	6698	3427	1605	1530	4328	1057	130	125	21	48	48	72	320	168	0.0051099	-0.0137735	-0.0261145	-0.0112466	-0.00674188	0.0103825	0.00543018	-0.00458213	0.000874075	0.0234887
ENSG00000183779.5	protein_coding	ZNF703	278	185	31	26	29	31	50	100	32	45	105	67	64	22	61	2973	8706	5836	1998	7336	5629	1947	1964	5160	4916	1158	1173	250	229	247	752	2825	6022	-0.00578366	0.0134758	-0.0260809	-0.0115798	-0.00715881	0.00154822	0.00617126	0.0040655	-0.0181197	0.00359493
ENSG00000115461.4	protein_coding	IGFBP5	59	60	27	25	22	7.99958	41	80	31	28	79	172	2783	1016	4557	22693.1	63076.9	37630.2	1981	6668.8	5522.41	4780.75	4565.99	8439.88	25645.9	5621.68	5577.96	2816.99	3607.99	3879.73	7938.37	4687.27	26038	0.00219983	0.0165887	-0.02606	-0.0123465	-0.00115761	0.00583415	0.00662893	0.00151916	0.011369	0.000717433
ENSG00000118432.11	protein_coding	CNR1	57	40	2	9	0	1	113	243	56	136	419	298	173	61	138	1316	3762.02	2429	308	690.999	803.999	165	173	463.001	1531.99	309	314	57	98	109	145	44	138	0.00104854	-0.00208491	-0.0259866	0.00778424	-0.00185031	-0.00373533	-0.0061433	-8.23335e-05	0.00413565	0.00895161
ENSG00000167535.3	protein_coding	CACNB3	66	32	7	30	0	1	256	615	182	789.998	2426.99	1099	2129	759.001	2483.01	1062	3089.02	2456.99	872	3442.01	2428.99	933.001	1003	4187.99	4337.01	637	665.001	149	227	239	502.999	931.999	2651.01	0.00610604	-0.00361551	-0.0259174	0.00631714	0.00686734	0.00252359	0.000700805	-0.00933086	0.00579348	0.00920852
ENSG00000165309.8	protein_coding	ARMC3	17	21	4	4	3	0	12	6	3	1	4	1	35	7	28	825.001	2285	1367	50	220	161	46	55	103	117	13	20	3	4	4	22	75	101	-0.00630036	-0.000554081	-0.0256345	-0.00196677	-0.00180817	0.0101041	0.00858063	0.00549589	0.000456488	-0.00988914
ENSG00000152402.5	protein_coding	GUCY1A2	67	73	13	47	13	0	49	52	16	7	16	19	15	6	17	183	523	224	699	1413.01	2089.03	586.002	611	947.995	995.006	306	308	42	49	62	158	3119.03	386	-0.00692295	0.00889224	-0.0255688	0.00539499	0.00313063	0.00343697	0.00350561	-0.0065916	-0.0249362	-0.0205935
ENSG00000125285.4	protein_coding	SOX21	6	4	0	0	0	2	346	98	29	128	347	175	94	23	37	1437	4055	2519	259	1511	833	77	83	587	515	16	12	0	0	0	1	0	4	0.004185	-0.0191832	-0.025522	-0.010709	-0.0141466	0.000209855	0.00302441	0.00704985	-0.00802699	0.0108989
ENSG00000179676.6	lincRNA	LINC00305	6	0	0	0	0	0	1	0	0	0	0	1	0	0	0	297	842.997	492.999	106	222	368	9	5	49	14	0	0	0	0	1	0	0	0	-0.001521	-0.0035794	-0.0254342	-0.0125507	-0.0136863	0.00223323	0.0169409	-0.00511136	-0.00772645	0.00231181
ENSG00000168267.5	protein_coding	PTF1A	17	21	0	3	0	0	0	1	0	0	0	0	0	0	0	1	9	1	453	912	1359	341	309	541	90	42	34	0	4	2	5	5679	948	-0.00388337	0.0134178	-0.0254304	0.00513198	-0.0137508	0.0197201	0.00804987	-0.00506371	-0.0429934	-0.00859051
ENSG00000250432.1	lincRNA	RP11-834C11.5	15	2.0575	0	0	0	0	0	0	1	0	1	1	0.74663	0.831087	0.74663	27.9709	64.0384	71.7783	41.6681	152.731	124.479	16.0648	21.8288	83.2943	42.8568	3	7.87314	1	0	0	2.85506	0	0	-0.00318267	-0.000938615	-0.0253532	-0.00128852	-0.014657	-0.00634477	0.00519164	0.00111198	-0.00948946	0.000421172
ENSG00000085552.12	protein_coding	IGSF9	129	75	6	42	32	5	1058	1124	434.001	55	175	109	2706.98	907.001	2508.03	871.998	2526.98	2057.02	1040	4330.93	2975.99	1173	1025	4603.99	5119.09	831.002	853.001	77	135	140	267	644	222	-0.00219298	-0.00465811	-0.025259	-0.0068689	-0.00772479	-0.00519025	-0.00766033	-0.00410879	-0.011352	-0.0062493
ENSG00000134812.3	protein_coding	GIF	0	6	0	2	0	1	0	0	0	0	2	1	2	3	0	50	185	113	104	489.001	304	95	104	3688.99	591.002	6	7	3	20	16	10	0	10	-5.32959e-05	0.00612706	-0.0251834	-0.0178248	-0.00307572	0.0065512	-0.0113694	0.00193833	-0.0143577	0.00508501
ENSG00000111799.16	protein_coding	COL12A1	4	9	0	11	0	0	540	624	203	2	2	0	23	5	7	725.001	2030.98	977.997	661	2587.02	2098.99	570	586	577	3216.99	1735	1743	311	546	555.001	897.999	937.002	2621.01	0.0118165	0.017899	-0.0251455	-0.000125601	-0.00442901	-0.00273384	-0.0162169	-0.00757432	-0.0259703	-0.00543533
ENSG00000182168.10	protein_coding	UNC5C	51	57	2	8	33	9	50	28	7	37	99	131	27	10	13	146	393	152	1196	4040	3209.99	2166	2187.01	4158.02	1733	562	579	48	42	39	106	113	690	-0.00510128	0.00550416	-0.0248032	-0.00946734	-0.0151967	-0.00804191	-0.00522202	0.0015678	-0.0272973	-0.00729152
ENSG00000129951.13	protein_coding	LPPR3	0	4	19	7	0	0	3853.98	4712.04	1472.01	2133	7457.89	5583.05	5497.01	1715.01	6359.95	1953	6295.09	6470.99	1644.01	12241.8	5047.98	2878.02	2776.96	10172	9023.17	1206.01	1203	16	23	18	42	27	16	0.0156464	-0.0240168	-0.0247395	-0.0128553	0.0291347	-0.0128799	-0.00591779	0.000501447	-0.0128796	-0.00244858
ENSG00000153822.9	protein_coding	KCNJ16	46	64	126	185	8	3	0	0	0	0	1	0	12	12	19	83	233	199	274	563.001	795.999	882.999	940.003	1421	264	115	110	231	346	365	593	1396.01	2240.99	-0.0134426	0.0241496	-0.0247073	-0.0037176	0.00847307	0.0116045	0.00808494	-0.00513574	-0.00745506	-0.000996419
ENSG00000185551.8	protein_coding	NR2F2	86	101	305	265	896.002	246	0	0	0	1	2	0	1341	493	1306	1023	2814.99	2327	702.999	2154.99	1944	1113	1107	2854.01	978.001	265	276	370	456	496	1001	4215.04	4343.96	-0.0159054	0.0202235	-0.0244838	-0.0287354	-0.0076825	0.0181727	0.0114735	0.000182717	0.0140833	0.00398936
ENSG00000197565.11	protein_coding	COL4A6	40	16	18	43	25	19	417	791.998	244	2321.98	6738.92	5423.77	37196	13034.2	36527.5	4699.9	13431.2	7351.7	2988.03	9218.99	8421.74	2053.99	2033	7594.24	2782.03	607.001	597.001	21	33	44	99	11	68	-0.00126731	-0.0193305	-0.0244419	-0.0177592	0.00300731	-0.00902911	-0.00213215	-0.00838432	0.00797811	0.00627751
ENSG00000169507.5	protein_coding	SLC38A11	55	41	9	22	1	21	0	0	0	0	0	0	114	39	53	51	156	63	447	734.001	1130	63	69	202	266	94	108	36	77	64	107	95	143	-0.0141805	0.0130722	-0.024384	-0.00799715	-0.00623818	0.00175449	-0.00294018	-7.00715e-05	0.000215816	0.0177039
ENSG00000154330.7	protein_coding	PGM5	24.883	2	4	5	3	0	1	4.7949e-37	0	2.2409	15.3473	0	8.30399	2.31026	8.74786	170.756	465.033	397.276	220.677	581.089	584.622	15.8	5.06585	82.2035	3380.5	894.984	860.876	56.9801	85.2438	83.8578	193.045	78.2031	212.277	-0.00124981	0.0156364	-0.0240754	-0.00552255	0.000230382	-0.0221927	0.000603508	-0.00840784	0.00505748	-0.0091159
ENSG00000105855.4	protein_coding	ITGB8	81	36	26	24	0	2	36	74	15	23	77	41	1363.01	459.001	1244	405.001	992.997	610	341	867.002	1033	624	612.003	556.063	1041	336.001	346	167	160	189	474.001	1317	2349.01	-0.00230597	0.00605441	-0.0240461	0.0061679	0.00857126	0.00520984	0.00713898	-0.00336365	0.00506126	0.0130843
ENSG00000099869.6	antisense	IGF2-AS	15	4	0	7.15308	0	2	0	0	1	4	11.9143	2	0	0	0	212.121	676.251	585.102	230.858	1232.2	824.626	460.882	464.267	1317.1	297.187	71.93	52.4773	110.234	202.061	184.465	350.386	378.501	913.586	0.00140712	0.017647	-0.0239815	-0.00473068	-0.0121541	0.0100612	0.0022242	-0.0129617	-0.0132721	0.00908169
ENSG00000127831.6	protein_coding	VIL1	107.826	61.9987	22.8299	51.6084	95.1696	45.7868	167.251	133.74	49.4165	47.9215	142.62	144.489	8877.83	3169	9440.28	3308.17	9191.2	5645.82	5326.46	15389.1	14944	4012.73	4068.46	10966.2	19027.3	4513.74	4571.93	1742.81	2294.41	2331.26	5058.43	1158.03	2741.26	-0.00268193	0.0112479	-0.0239581	-0.0200265	-0.00777867	-0.00456088	-0.00392725	-0.000734636	0.013759	0.0047548
ENSG00000116741.6	protein_coding	RGS2	19	7	0	6	0	3	655.001	429	168	30	125	112	4713.05	1703.01	3399.97	3752	9912.21	6076.07	2470	8115.96	6835.91	570	528	830.999	3457.98	1244	1259	494	913.002	910.998	1334	3052.01	2848	0.0144314	0.00649868	-0.0239346	-0.0066468	-0.0128735	0.00547737	-0.00549567	-0.00789327	0.0104805	0.0147392
ENSG00000149452.11	protein_coding	SLC22A8	28	17	11	13	0	0	0	0	0	0	0	0	0	0	0	0	2	1	9	10	23	84	87	86	8	8	4	0	0	0	0	0	0	-0.0163393	0.0032065	-0.0238689	0.00984398	0.00888596	-0.006826	0.00151975	-0.00511103	-0.0241944	-0.00201889
ENSG00000165659.12	protein_coding	DACH1	65	30	136	133	19	10	21	8	3	63	121	66	202	63	222	511.999	1354	785.999	1468	3375.08	4111	1300.01	1161.01	1968.98	5040	1103.01	1187	456.999	504.001	529	1294	1005	4323.01	-0.00561145	0.0177414	-0.0238306	-0.00952783	0.0070696	-0.00669085	0.00174447	-0.00728817	-0.00232483	0.0015001
ENSG00000187783.7	protein_coding	TMEM72	35	7	2	17	0	0	1	0	0	0	0	1	16	3	1	4	9	5	60	199	157	385	357	295	38	21	24	41	52	48	162	18	55	-0.00686015	0.0131836	-0.0237381	0.0071187	0.00115459	-0.000599528	0.00187186	-0.0147839	-0.0106008	0.000382758
ENSG00000196338.8	protein_coding	NLGN3	117	42	24	44	0	0	723.999	955	302	78	236	94	651.002	207	623.999	148	375	309	203	756.001	545.999	349	337.001	616.001	2551	641	642	19	11	8	37	90	240	-0.0028357	-0.00596062	-0.023731	0.0172116	0.0148843	-0.0136948	-0.00496623	-0.00794207	-0.0177828	-0.00190942
ENSG00000077327.9	protein_coding	SPAG6	0	3	0	2	0	0	1	1	0	0	11	7	23	9	33	672	1910.99	759	95	312	285	69	56	108	551	124	109	8	3	6	20	560	1249	0.00572863	0.00538133	-0.0236925	-0.0153079	0.000275033	0.0186876	0.000101291	-0.00101129	0.000355263	-0.0035084
ENSG00000234899.4	lincRNA	AC005152.2	18	28	7	25	0	0	2	1	2	0	0	0	7	4	6	12	52	25	86	175	277	88	94	164	33	12	12	9.54444	14	12	23	98	79	-0.00999449	0.00845932	-0.0236878	0.00838417	0.00811296	0.00832694	0.000378283	-0.00497967	-0.0146248	-0.00151942
ENSG00000173349.4	protein_coding	SFT2D3	30.9853	4.652	0.38591	2.91981e-05	0.365202	0.323507	6.77521e-20	1.84521e-15	3.06474e-20	4.29424e-21	2.52867e-18	1.0018e-13	3.81524	0.450469	138.792	36.2389	95.07	248.768	72.3626	439.283	297.671	95.9383	100.905	95.255	315.811	115.562	83.6998	52.4997	66.0715	114.056	94.8264	0.0501675	5.34089e-11	-0.00374096	0.00992066	-0.0236484	-0.00423978	-0.0116488	-0.0165316	-0.00010488	0.00041009	0.00182978	0.0024622
ENSG00000126016.9	protein_coding	AMOT	454	255	54	53	59	27	210	371.001	127	386	1071	524	16043.3	5987.84	13586.9	3014.98	7953.02	8097.03	8684.13	31261.3	23122.7	8417.17	8278.16	14480.8	4668.09	923.999	971.001	376.001	554	535.001	1003	1259	3323.03	-0.00370253	0.0020129	-0.0235411	-0.0122903	-0.00213693	0.000470292	0.00237336	0.000363429	0.0111944	0.00356134
ENSG00000259974.1	lincRNA	LINC00261	199.071	188.875	131.2	128.615	165.222	49.9249	0.00160344	0	0	2004.02	5966.3	3935.64	25041.3	9018.75	20049.8	16142.6	44797.8	33960.3	9127.63	21727.6	25429	2603.53	2569.7	10152.6	41753.4	8847.13	8981.99	1109.7	1600.4	1552.68	3255.9	5919.37	6630.04	-0.00487446	0.0113089	-0.0235046	-0.019612	0.000209319	0.00642845	0.00795231	-0.00426899	0.0425899	0.00362018
ENSG00000169856.6	protein_coding	ONECUT1	486	498	319	434	210	39	7	38	12	2	10	4	246	71	122	730	1949.99	1556	1746	4731.01	4629.99	1109	1088	967	291	80	67	83	105	104	263	1764	754.001	-0.0178948	0.00739169	-0.0234504	-0.01685	-0.00605566	0.0132275	0.00976315	-3.72045e-05	-0.0125744	-0.00276501
ENSG00000167183.2	protein_coding	PRR15L	4	7	8	6	0	4	7	10	2	0	0	0	22	10	20	56	166	182	448	1567	1344	566	536	1172	1512	377	366	170	243	296	440	814	616	0.000392105	0.0197344	-0.0233329	-0.0109082	0.00417592	-0.0039137	0.000226175	0.000761023	-0.0221321	0.0125014
ENSG00000130226.12	protein_coding	DPP6	29	15	6	21	0	0	496	705	227	16	38	19	957.999	347	754.001	2675.99	7314.03	3960.97	1308	4067.93	3577.01	258	271	430	10007.8	2886	3038.97	2113.02	2166.01	2333.03	5650.02	3840	26854.3	0.0109046	0.0169288	-0.0233064	0.0073001	0.00725826	0.000827369	-0.000631703	-0.0064084	0.00481284	0.000515702
ENSG00000135374.5	protein_coding	ELF5	0	5	0	0	0	0	1	1	0	0	0	0	5	6	9	19	73	55	51	207	161	240	192	168	21	23	21	4	2	1	7	49	4	0.00230607	0.0037558	-0.0231129	-0.0119348	-0.00463096	0.00878535	-0.00111797	0.0101128	-0.0147788	-0.00365944
ENSG00000113805.8	protein_coding	CNTN3	61	27	22	34	8	0	1	2	0	6	18	9	113	30	138	26	75	30	379	638	899.001	218	229	338	306	123	102	53	55	76	171	325	532	-0.00986711	0.00966012	-0.0230843	0.00474529	0.00773712	0.000277358	0.00656496	-0.00827575	0.00287993	-0.0129327
ENSG00000172318.3	protein_coding	B3GALT1	22	21	17	30.6476	6.63355e-24	0	328	483.197	171	8	10.7077	6.98696	1168.54	429.153	908.284	162	474.739	329.288	164	434.999	467.829	405.288	382	310	537.591	190	211	15	16	11.3294	25	22	67.9948	-0.00451295	-0.00624033	-0.0230696	0.00459797	0.012774	-0.00460479	-0.00283384	-0.00530904	-0.00900046	-0.00647247
ENSG00000118271.5	protein_coding	TTR	48	16	93	75	1077	700	2	0	1	0	0	0	11299.6	3976.01	9647.73	1423.01	4072.98	4056.03	3665.98	10114.8	10100.9	912.995	905.995	1852.99	39002.3	27602.2	27813.1	77901.1	109439	111790	223053	95185.6	564000	-0.00745417	0.0277768	-0.022983	-0.0368988	-0.00884758	0.0084759	0.0111603	-0.00310871	0.0172924	0.00521409
ENSG00000184697.5	protein_coding	CLDN6	262	122	143	109	6	2	20247.8	19414	6816.76	5233.99	15385.4	13317.9	13050.3	4460.17	15361.2	6713.19	19313.6	15571.4	6896.81	27481.2	20063.8	13363.4	13176.8	36334.7	7863.49	1493.88	1514.95	82	162.987	183.915	254.819	817.903	187.78	0.00241537	-0.0174707	-0.0229131	0.00647956	0.0135885	-0.0104299	-0.0024685	-0.00507766	-0.00995655	-0.00193832
ENSG00000168772.9	protein_coding	CXXC4	115	42	71	58	55	19	75	127	49	11	41	19	2897.97	1042	1877	2828.98	7759.95	3136.98	1565.99	2810.01	4279.08	458.999	456.999	884.998	7691.83	1711.99	1724.01	524	568.002	555.001	1484	951.005	3904.05	-0.0055549	0.0114977	-0.0228575	-0.014628	-0.000753635	-0.00614417	-0.000655818	-0.000412897	0.0137918	0.00241566
ENSG00000164683.11	protein_coding	HEY1	24	13	1	5	0	11	89	136	55	3	8	6	181	53	71	50	150	46	2378	5684.01	6666.02	908.001	874.999	2001.99	459.999	117	125	34	60	69	78	366	1003	-0.000192855	0.00405175	-0.0228261	-0.00508865	-0.0103558	0.00385075	0.00134116	-0.00237754	-0.0320305	0.0171702
ENSG00000227036.2	lincRNA	LINC00511	17	11.0053	1.60211	9.64648	0	0	16	12.1337	6	2.90053	4.83723	1	923.869	334.89	1078.75	38.8848	118.588	73.2715	434.275	1363.98	1138.04	827.094	782.21	1804.28	412.931	130.119	153.315	178.448	166.656	156.858	477.879	3369.66	4771.6	0.00376449	0.0116588	-0.0227946	0.00330275	0.00030802	0.0169128	0.00963371	-0.00896143	-0.00670383	-0.000642181
ENSG00000128268.11	protein_coding	MGAT3	16	9	13	3	0	1	244	260	92	192	555	362	1111	375	1420	278	710	855	703	3349	2082	1105	1030	3563.99	3693	818.999	802	238	300	274	742	284	1940	0.00843006	0.00363801	-0.0226846	-0.0010325	0.0084807	-0.0114443	0.00440378	0.00101182	-0.00222531	0.00958854
ENSG00000260978.1	antisense	RP11-73C9.1	0	2	0	0	0	0	0	0	0	0	0	0	2	3.64299	2.86063	68.0104	166.318	126.209	15.2324	36.8274	44.3676	5.72469	6.60605	13.8643	57.6173	23.1214	17.9355	0	0	0	0	0	1.39212	-0.000311146	-0.000995673	-0.0226757	-0.0141939	-0.0034138	0.000188032	-0.00389634	0.00824155	-0.00448014	-0.00209162
ENSG00000163075.8	protein_coding	PCDP1	57	35	5	36	0	2	3	7	2	21	39	35	378	158	387	78	231	132	324	820	996.999	459	449	891.999	256	85	75	89	117	118	256	1187	960	-0.00490057	0.00721155	-0.0224437	0.00708748	0.00222098	0.0132892	0.00325437	-0.00992453	0.000357818	0.0115416
ENSG00000172572.6	protein_coding	PDE3A	177	189.913	41	32	17	20	309.775	655.267	197.999	17	50.9962	15	72.8445	22	16	916.996	2417	1161.99	2427.99	7555.56	6482.65	6227.87	6109.13	10841.9	2908.74	806.999	834.801	143	262	231	368	6540.16	8630.89	-0.00549416	0.0124343	-0.0224349	-0.00487941	-0.0039162	0.00482107	0.00803086	0.00296457	-0.036852	0.000968607
ENSG00000260391.1	sense_overlapping	RP11-71H17.7	6	4	1	1	6	0	0	0	0	2	4	4	68	26	39	136	401	142	105	206	288	83	65	145	568	184	205	29	22	24	40	98	85	-0.00134805	0.0079061	-0.0223835	-0.00969596	-0.00404949	-0.00433845	0.00457619	-1.35294e-05	0.00975448	-0.011978
ENSG00000004799.7	protein_coding	PDK4	6	13	6	13	7	1	1	1	1	4	19	1	8	2	3	612.001	1712.99	459.001	971.002	1953.01	2760.01	663	657	1265	1869.01	529.001	572	179	339	328.001	495.999	40417.2	216965	0.00115796	0.024868	-0.0222243	-0.01154	0.000721566	0.0162404	0.0117876	-0.00269261	-0.0164312	-0.0101363
ENSG00000095713.9	protein_coding	CRTAC1	0	9	5	0	0	0	29	51	16	5	30	7	424	173	625.999	58	166	102	297	1068	785.831	804	760	867.831	1213.36	430.538	488.512	17	44.1051	32.0481	95.117	225.568	853.834	0.0089278	0.00300785	-0.0221826	-0.00985881	0.011342	-0.00299511	0.0021553	0.0170106	-0.01466	-0.00377543
ENSG00000108753.7	protein_coding	HNF1B	523.999	258	141	197	44	25	8	15	9	504.999	1521.01	831	2013.01	672.999	2802.01	1143	3306.01	2982.01	2015	6997.12	5606.02	3177.99	3079	7657.19	2669.01	601.001	574.999	401	574.001	583.001	1102.99	7308.9	4023.01	-0.00615585	0.00814125	-0.0221549	-0.00986944	0.00212788	0.0107027	0.00961966	-0.00455128	0.0155059	0.00420773
ENSG00000163630.6	protein_coding	SYNPR	2	10	0	1	0	0	30	79	29	2	5	1	18	5	2	264	681	337	49	48	136	43	37	76	275	45	41	0	6	2	6	0	14	0.000810559	-0.00461398	-0.0219771	0.000900306	-0.00530905	-0.00142392	-0.0109458	0.00385593	-0.012747	-0.00306538
ENSG00000163638.9	protein_coding	ADAMTS9	203	125	40	56	89	77	17	46	10	112	330	114	3237.85	1143.92	2715.67	3554.3	9785.18	4515.81	1728.63	6072	5049.27	1892.69	1867.98	2514.83	901.002	221	213	94	84	84.8649	266.319	5885.08	11315.6	-0.0104292	0.00117296	-0.0219564	-0.0191428	-0.00835965	0.023829	0.0169036	2.01442e-05	0.0043953	0.00515177
ENSG00000170412.12	protein_coding	GPRC5C	53	29	3	26	12	20	142	314	97	129	403	299	3774	1263	4245.03	1649	5073.01	4479.98	2774.99	11467.9	8376.96	3452.99	3293.99	10852.9	7399.06	1568	1593	482	611	611	1442	6818.02	9239.04	0.00443806	0.00860999	-0.0219143	-0.0123374	-0.0105238	0.00949714	0.00120266	-0.00586323	0.00367416	0.00812309
ENSG00000135333.9	protein_coding	EPHA7	248	215	46	78	8	5	385	575	182	18	45	50	363	142	207	289	783	328	166	350	508	612	581	2594	1071	77	73	8	15	13	23	32	9	-0.0131042	-0.00698089	-0.021868	0.00430876	0.00505018	-0.00402898	-0.00196847	-0.00207972	-0.0207419	0.000729444
ENSG00000172296.8	protein_coding	SPTLC3	132	46	122	117	272	132	9	21	7	1	6	3	136	47	68	815.999	2079	1772.99	805	2138.01	2211	440	386	2239	550	69	71	21	35	51	106	405	334	-0.019183	0.00444437	-0.0218177	-0.0232287	-0.00791635	0.00639955	0.00821308	-0.000434174	-0.0135018	0.00172952
ENSG00000158516.7	protein_coding	CPA2	67	92	0	7	0	0	7	2	0	1	8	1	2	0	2	36	101	29	571.999	953.999	1541.01	936.001	935.001	1172	229	77	65	291	507	566	799	508888	96160.3	0.00232165	0.0279048	-0.0217608	0.0185694	-0.015322	0.0276964	0.0077741	-0.00539443	-0.0208538	-0.00573744
ENSG00000148826.6	protein_coding	NKX6-2	0	4	0	4	0	0	4	7	0	1	5	8	2	2	3	3	11	5	256	1725	899	129	148	808	542	44	44	0	0	1	2	17	100	0.00168346	0.000553351	-0.0217357	-0.0104722	0.00219847	0.00479655	-0.00984698	-0.00583281	-0.0307637	-0.00719185
ENSG00000135373.8	protein_coding	EHF	10	14	0	4	0	0	0	0	0	0	0	0	2	2	1	274	740.001	747.001	120	365	408	490	464	421.001	75	44	55	633.001	869.001	850.003	1700.01	10596.7	6893.91	0.00469642	0.0307515	-0.0216617	0.00464956	-0.0108205	0.0289705	0.00876623	-0.0038856	0.000871711	-0.00176493
ENSG00000125398.5	protein_coding	SOX9	602	391	334	492	114	28	79	114	30	2	4	1	313	114	228	612	1527	1172	3905	10938	11113	6885	6471	11629	2336	654	637	484	748	753	1354	14446	7150	-0.0102359	0.0213135	-0.0216593	-0.0128637	-0.00477573	0.00769296	0.00732968	-0.00109717	-0.0206455	-0.00446131
ENSG00000241697.3	protein_coding	TMEFF1	47.9249	19.7674	1.12987	17.7032	14.6883	1.12987	2486.86	3414.11	1141.92	1213.56	3642.33	2363.78	6305.81	2160.98	5505.18	1654.75	4721.91	4403.11	1655.75	5195.79	4705.42	1304.07	1255.21	3532.37	4331.16	780.429	786.094	46.1407	64.2182	49.7172	88.8917	122.331	162.244	0.0062631	-0.0190585	-0.0215647	-0.00280899	-0.00501513	-0.00857515	-0.00746848	-0.00799158	-0.00462259	-0.00734678
ENSG00000203688.4	lincRNA	RP11-351J23.1	64	4	0	3	0	0	10	5	1	0	0	0	4	3	10	12	27	23	51	131	138	37	33	48	57	31	24	6	4	4	7	26	16	-0.00417419	0.00463294	-0.0214964	0.00891642	-0.0146791	-0.00365156	0.00111197	-0.0114469	-0.0137939	-0.000135343
ENSG00000260704.1	antisense	LINC00543	14	1	0	0	0	0	0	0	0	0	0	0	0	0	0	15	49	44	69	367	217	161	122	292	289	98	86	91	53	52	259	137	329	0.00322148	0.0191846	-0.02145	-0.00016048	-0.0149035	-0.00608919	0.00896164	-0.0023967	-0.0120989	-0.000735131
ENSG00000184292.5	protein_coding	TACSTD2	14	46	0	2	0	0	82	92	41	2	8	2	1647	548	2135	82	218	311	557	2857	1707	2851	2761	4022	768	195	209	529	698	696	1478	114958	38658	0.011505	0.0164766	-0.0214401	0.00811652	-0.0122322	0.0270497	0.00501357	0.00176381	-0.006495	-0.0024898
ENSG00000150893.9	protein_coding	FREM2	554	712	250	393	89	23	2535	3683	1302	166	394	294	14133.9	5016.01	12634	5668	15327.9	8349.98	5783.01	18746	16110	5581	5471	5479	5211	2132	2192	118	192	213	414	1739	685	-0.005529	-0.00665854	-0.0213759	-0.0102735	0.000338697	-0.00599463	-0.00303385	-0.000490464	-0.0150183	-0.00310854
ENSG00000148204.7	protein_coding	CRB2	4.34965	10	0	6	1.07058e-29	4	47.0455	102.03	31.4912	7.00014	24.0566	15	165.066	52.0473	139.024	174.051	504.198	316.015	157.221	644.204	450.399	363.321	380.556	493.001	2660.4	564.021	533.396	9.07919	6.00002	6	19	19	34	0.00157862	-0.00158518	-0.0213548	-0.00986844	-0.010085	-0.00855692	-0.0178269	-0.00406126	-0.016683	0.00383303
ENSG00000162998.4	protein_coding	FRZB	43	91	2	0	1	7	108	111	43	195	526	1027	99	39	85	1677	4545	3485	430	3201	1209	718	682	9720	2640	123	125	531	763	747	1365	189	1461	0.00625486	0.00748822	-0.0213389	0.00175513	-0.0149905	-0.000598062	0.00527403	0.0211975	0.00637283	0.0107142
ENSG00000136574.13	protein_coding	GATA4	215	234	104	122	302.001	131	1	8	3	2344	7140.9	4496.97	4713.09	1639	6229.93	5698.05	16395.1	10974.1	1781	6977.95	5022.08	1304.99	1318	6214.89	5386.99	1211	1312	233	363	332	742.998	2108.01	1860.01	-0.0081887	0.0011427	-0.0213312	-0.0197027	-0.00142625	0.00198669	0.00417988	-0.00260499	0.030737	0.00414353
ENSG00000139865.12	protein_coding	TTC6	40	70	10	17	18	8	3	4	3	4	14	3	167	51	157	369	1117	624.001	170	473	483.001	101	97.9999	208	184	51	57	57	33	46	173	22	12	-0.0127655	0.00302834	-0.0213113	-0.0059847	-0.00443653	0.000993951	-0.00391234	0.00515626	0.0100708	0.00274368
ENSG00000128655.11	protein_coding	PDE11A	39	17	0	1	20	0	4	18	5	1	3	1	41	17	30	925.999	2524.01	1579	27	85	75	29	20	161	90	5	18	5	13	14	40	211	72	-0.00401898	3.81103e-05	-0.021311	-0.000676923	-0.0219608	0.0125106	0.00654956	0.00337453	0.00804973	-0.0175554
ENSG00000118946.7	protein_coding	PCDH17	108	68	52	30	70	28	22	27	12	26	48	31	9828.95	3358.94	7710.84	953.995	2792.97	1008	2337	5690.01	6701.14	1239	1151	1999	1120.01	336	346	172	130	150	478	7706.75	21283	-0.00810571	0.00597777	-0.0212966	-0.0170842	-0.00617574	0.0189726	0.017274	0.00204914	0.00572724	0.00170928
ENSG00000185070.6	protein_coding	FLRT2	1115	874.001	210	475.001	115	53	136	164	78	319	866.999	537	4148.08	1425	2909.02	2490.99	6744.04	3505.01	10803.4	22985.4	30865.3	9200.27	9114.38	11128.8	4627.05	1023	1096.99	320	620.001	677.002	902.003	3450.99	3552.05	-0.00683399	0.00554147	-0.0211774	-0.0148031	-0.00154272	0.00348336	0.00362038	-0.00215353	0.00721367	0.00259447
ENSG00000125798.9	protein_coding	FOXA2	77	75	34	78	79	7	7	3	0	2986.93	9075.68	5906.91	9486.99	3357.01	9787.25	3557.04	9775.78	6966.01	2766.98	8658.65	7634.44	1771.98	1617	4938.96	14493.4	3286	3156.93	1331.01	1545.02	1561	3683.14	21863.9	40154.3	0.000575876	0.0112386	-0.0211022	-0.010781	0.00363734	0.0114266	0.0103093	-0.00703492	0.0394057	-0.00637065
ENSG00000083307.6	protein_coding	GRHL2	127	112	29	54	0	5	1548	1434	504.001	122	407.001	333	2529.99	879.997	2055.01	653.999	1942.98	1861.99	805.002	3115.03	2305.99	1198	1135	3431	644.001	92	92	106	183	200	327	2815.97	1425.01	-0.00134663	-0.00587963	-0.021059	0.00964325	0.00778532	0.015978	0.00775592	-0.00327279	-0.0118593	0.0161017
ENSG00000079689.9	protein_coding	SCGN	11	0	15	1	0	0	0	0	0	0	0	0	0	0	0	10	21	1	932.999	2289.99	2640.01	1419.01	1342.99	3028.02	18195.8	4599.93	4735.02	3852	6100.09	6343.85	11248.5	8465.74	38141.1	0.00944166	0.0439414	-0.0210486	-0.00609307	0.00733749	-0.0174777	0.0223513	-0.0114113	-0.0288185	-0.00251836
ENSG00000197461.8	protein_coding	PDGFA	42	35	16	42	3	0	287	430	139	20	46	27	427	133	236	1005	3003.02	1838.99	507	1511	1565	760	712.002	2081.99	1496	235	228	277	407	489	756.999	9113.05	10942	0.00156658	0.011711	-0.0210417	0.00741389	0.00759697	0.0168622	0.0117164	-0.00611978	-0.00923666	-0.0119658
ENSG00000141519.10	protein_coding	CCDC40	58	16	13	12	8	0	274	382	125	119	420	226	648	207	670	1361	3805.01	2179	345	1583	979.999	262	274	625	1907	366	377	135	90	91	329	850	2829.99	0.00133994	3.34396e-05	-0.021041	0.00410647	0.00426169	-0.00105421	0.00962987	-0.00321091	0.00463759	-0.012912
ENSG00000168386.14	protein_coding	FILIP1L	75	59	28	40	10	14	26	50	17	7	23	16	692	254	559.998	386	1099.99	645.001	1054	2541.01	2729.01	3062.96	3022.96	8095.48	1205.01	261	265	277	449.001	498.999	766.002	5283.01	8429.16	-0.00531134	0.0148314	-0.0210258	-0.00595527	-0.00139054	0.0144148	0.010812	-0.00209973	-0.0106247	0.00594579
ENSG00000188158.10	protein_coding	NHS	214	221	6	36	23	5	339.999	679	251	38	147	50	189	63	207	1059	3151.01	1531.02	692.004	2462.96	2032.99	655	602.999	1163	810.003	154	173	150	117	147	392	579.997	1052	-0.00598352	0.00154565	-0.0210201	0.00179935	-0.00845127	0.00584616	-0.00196372	-0.000920226	-0.0121111	-0.00482068
ENSG00000137941.12	protein_coding	TTLL7	56	82	11	26	15	1	153	200	58	46	141	56	241	100	105	601.999	1556	759.001	1169	2074	3150.98	917.999	922.999	2682	2889.01	598	598	313	463	476	906.001	4199.07	7352.15	-0.000265315	0.0141364	-0.0210128	0.0025218	-0.000684174	0.00553517	0.00304662	-0.00115734	-0.0110664	-0.0112399
ENSG00000205562.1	lincRNA	RP11-497E19.1	13	4.74728	0	9	1	0	0	0	0	5.37013e-22	2.34208	2	61.4603	14	39.9957	22	78.6466	38.5037	62	197.622	169.411	45.3635	61.9952	87.9825	121.112	32.9893	26	8.99709	6.32971	9	31.9636	79.2261	56.9533	-0.00400081	0.00582814	-0.0209547	-0.00221501	-0.00926255	0.00632765	-0.00186893	-0.0140656	0.00521376	-0.00793099
ENSG00000062038.9	protein_coding	CDH3	33	44	21	10	0	2	11058.3	11223.8	3694.88	2520.97	7927.8	5997.92	7122.03	2387.99	7855.15	1766.99	5158.86	5054.94	1595.01	8447.92	4617.95	4140.98	3984.95	11215.5	2808.95	779.981	766.002	100	150	137	300.001	569.001	983.004	0.00932263	-0.0170453	-0.0209468	0.00822132	0.0120146	-0.004752	0.000703379	0.00326186	-0.0100921	0.0104582
ENSG00000245648.1	lincRNA	RP11-277P12.20	36	21	11	2	0	0	1	2.06908	2	15	45	35	1	1	0	6	11	8.30566	40.4192	75.2641	114.691	432.903	473.875	788	71	36	34	21.7457	17.7804	18.6896	56	15.2523	21.4872	-0.00603079	0.00643358	-0.0209175	0.0152242	0.00669195	-0.00819249	0.00793557	0.00303921	-0.0161864	-0.00156468
ENSG00000173917.9	protein_coding	HOXB2	27	15	0	1	13	5	1	4.00354e-26	0	1	2	1	1.09102e-29	0	1	266.692	777.213	731.961	139	468.094	372.306	67	71	755.489	3691.48	312.591	318.396	95.3849	130.668	120.759	296.025	200	540.953	-0.00224191	0.0188234	-0.0209114	-0.00890583	-0.0245153	-0.00704492	-0.00604877	0.00379483	-0.00593084	-0.00287977
ENSG00000178597.4	protein_coding	PSAPL1	0	1	0	0	2	0	0	1	0	0	3	1	48	21	77	139	474	249	22	78	62	8	8	407	109	1	1	0	0	1	2	0	0	0.000132	-0.00647087	-0.0207082	-0.0209616	-0.00662563	0.00540603	0.00194967	0.00650537	0.00720785	-0.00828545
ENSG00000125848.9	protein_coding	FLRT3	61	127	65	104	113	63	46	124	24	753.995	2145.06	2531.99	11931.8	4336.1	10666	2255.04	6269.62	5461.96	3037.9	6807.01	8503.02	961.002	949.997	3954.9	6238.81	913.005	865.004	126	244	238.001	388.001	589.998	2609.99	-0.0066693	-0.00379715	-0.0206364	-0.0187502	0.000810452	-6.26089e-05	-0.000861484	-0.000900414	0.0186299	0.0041262
ENSG00000129474.11	protein_coding	AJUBA	28	46	20	30	26	1	701.999	631	246	367.999	1210	977.001	2608.02	977.998	2778.01	1165	3267	2524	927.998	3030	2535.01	1848	1795	5267.12	750.001	132	169	74	166	138	240	1462.99	822.999	-0.000792613	-0.00893043	-0.0206351	-0.00423152	0.00555504	0.0119236	0.00821455	-0.0017348	0.00135932	-0.0108877
ENSG00000234690.2	lincRNA	AC073283.4	1.79912e-07	13.3344	2.22906e-15	8.36422e-16	0	0	1	2	2	11.0274	28.4281	6	30.9632	9.47091	48.6308	61.6752	194.378	144.638	53.411	109.57	188.735	49.8709	49.4173	137.441	167.739	23.902	37.6681	2.00251	3.00021	8.38038	2.00662	9.08785	63	-1.18084e-05	-0.00156554	-0.0205611	-0.000314184	0.00286882	0.00438803	-0.00191342	0.00839655	0.000335543	-0.00187967
ENSG00000188596.3	protein_coding	C12orf55	15	7	3	6	0	0	6	3	4	8	27	7	33	9	26	325	1002	356	58	92	134	27	44	43	68	22	31	6	4	4	16	106	300	-0.00324571	-0.000296788	-0.0205409	0.00517582	0.0045604	0.0076818	0.00863594	-0.00449076	0.00268889	0.000416257
ENSG00000169435.9	protein_coding	RASSF6	21	11	0	0	0	0	10	8	3	3	13	11	83	18	52	275	786.001	331	242	469.999	690.998	137	118	392	2115.03	496	458	243	372	400	607.002	2339	2738.98	0.0101333	0.0174024	-0.0204831	0.00758119	-0.0148935	-0.000583208	0.00361957	0.00636127	0.00479181	-0.000875598
ENSG00000144891.13	protein_coding	AGTR1	25	18	91.0001	195	450.001	180	1	1	2	0	0	0	11	6	9	364	945.002	297	2355.01	5817.08	6670.02	271	263	1280.99	254	41	37	34	42	41	99	287	419	-0.020362	0.011918	-0.0204781	-0.0311527	-0.00542255	0.00578216	0.0058255	-0.00303753	-0.020817	0.000270792
ENSG00000152137.2	protein_coding	HSPB8	26	8	3	3	0	0	206	255	90	59	174	159	4	0	12	409	1182	830	495	1211	1356	1586	1578	2896	410	134	131	56	167	157	206	4445	3237	0.00622789	0.007651	-0.0204424	0.00904933	0.000317824	0.0110306	0.0190415	-0.004256	-0.0316134	-0.00461259
ENSG00000241388.2	antisense	HNF1A-AS1	91.129	74.1071	45.2235	85.0032	100.228	24.3145	0	0.665181	1.73304	0	0	0	588.097	254.442	330.173	243.15	713.142	451.131	577.752	1029.81	1518.1	246.725	233.338	707.438	162.374	31.8994	48.9607	556.228	468.153	450.377	1478.71	92.2989	507.305	-0.0171277	0.0184218	-0.0203937	-0.0141263	-0.00529803	0.00477352	-0.000220073	0.000729346	0.0173284	0.00273225
ENSG00000144227.4	protein_coding	NXPH2	2	1	0	4	6	0	5	7	2	1	1	2	256	88	223	12	58	66	65	357	186	131	123	348	59	9	15	1	0	0	1	0	1	-0.00283347	-0.0086112	-0.0203509	-0.0137344	-0.00790586	-0.000979277	-0.00322199	-0.0117226	-0.0061267	-0.0126547
ENSG00000130675.9	protein_coding	MNX1	39	63	0	0	0	0	0	5	1	86	313	208	9	3	6	430.999	1213	1109	119	460.999	380	138	115	529	776	275.999	259	381	364.001	399.999	1033	1662.01	10134.7	0.00823995	0.0181965	-0.0203426	0.0173256	-0.0153136	0.0101754	0.00536142	0.0122511	0.0164822	-0.00114386
ENSG00000189143.8	protein_coding	CLDN4	7	17	3	0	0	0	464.001	455	164	28	80	23	1849.02	579.003	2374.01	472	1430	2702	605.003	3616.93	1883.04	3333.14	3230.08	9062.88	2351.03	397.999	395.999	1053.99	1384	1449.99	3024.07	73639.5	41470.7	0.0169642	0.0134126	-0.020275	0.00293998	-0.00145739	0.0146429	0.0178548	0.0145162	-0.00175992	-0.000382777
ENSG00000106927.5	protein_coding	AMBP	73	64	112	142	424	247	42	28	6	1	4	2	178	79	159	491	1366.01	1363	1560.99	4575.02	4321.04	1894.01	1857.99	3247.97	3270.08	506	554.997	140	235	214	388	11934.2	2028	-0.0138874	0.0158057	-0.0202731	-0.0238904	-0.00775882	0.00621046	0.00704434	-0.000362344	-0.0238702	-0.00156814
ENSG00000154162.8	protein_coding	CDH12	7	6.29155	0	0	2	0	1.00689	1	0	0	3.01381	5.05053	44.3686	9.0519	23.8233	35.1707	87.2168	82.6794	83.6948	178.444	197.394	28.0988	28.1107	292.93	969.73	222.66	239.777	46.8398	69.4703	65.5877	148.875	23.4407	57.0983	0.00282979	0.010717	-0.0202716	-0.00328756	-0.0145724	-0.0115423	-0.00430572	0.0068227	0.00615519	-0.00911945
ENSG00000153404.9	protein_coding	PLEKHG4B	80	99	29	47	12	8	2204.99	2781.02	1020	412	1118	470	3011	1109	3148.98	1148	3213	2551.02	731	3114.99	2120.02	977	948.003	2831.99	1871	389	358	40	35	42	121	310	180	-0.0036308	-0.0149332	-0.0200669	-0.000422909	0.00420269	-0.00248541	-0.00272932	-0.000294072	-0.0117337	0.00210912
ENSG00000178531.4	protein_coding	CTXN1	2	1	0	0	0	0	1582	1765	495.984	669	2390.98	1959	2274.99	694	2604	1324	4177	3499.99	1155	5808	3531	1230	1147	4282	5148	1070	978	105	156	157	304	980	2080	0.0233422	-0.009948	-0.0200118	-0.00574444	-0.00513003	-0.00446196	0.0049092	-0.000939621	-0.00400609	-0.00142531
ENSG00000131914.6	protein_coding	LIN28A	56	48	12	36	78	19	52858.1	46793.2	16148.4	19729.7	58050.6	49595.1	50421.3	17460.9	51089.7	4208.07	11981.3	15487.6	3291.05	10363.6	9424.26	2221	2123.01	9723.87	1848	212	259	2	0	1	14	0	5	-0.00415937	-0.0356775	-0.0199867	-0.0115629	-0.00288178	-0.0105634	-0.008552	-0.00150197	-0.0132257	-0.00347933
ENSG00000111834.8	protein_coding	RSPH4A	14	19	0	0	0	3	20	19	9	8	10	16	34	14	27	657	1974.01	1004	117	326	367	75	77	159	364	85	75	27	16	21	93	408	613.003	0.00303829	0.00220085	-0.0199297	0.000525507	-0.018548	0.00953277	0.0030433	0.0134634	-0.000786339	0.0118325
ENSG00000133640.13	protein_coding	LRRIQ1	3	36	11	4	11	0	43	52	16	24	75	59	233	73	108	789	2082	787.002	287	310	831	129	129	239	321	43	74	27	14	32	103	125	546.998	-0.00257493	-0.00187931	-0.0198798	-0.00287293	0.00788307	0.00815726	0.00380056	0.0120107	0.00522829	-0.0161519
ENSG00000080293.5	protein_coding	SCTR	47	67	2	28	0	0	0	6	4	2	10	4	45	9	83	3	8	0	200	655.999	519	1653	1589	2093.99	280	145	167	606	705	789.998	1595	3145.01	1078	-0.0011699	0.0244488	-0.01987	0.0196166	0.00237684	0.00883563	-0.00309638	-0.0102001	-0.00918831	-0.00213065
ENSG00000164125.11	protein_coding	FAM198B	57	66	5	23	62	35.956	0	0	1	2	2	2	87.9999	21.8678	131.336	80.0193	174.052	184.323	617.891	1311.68	1733.65	830.752	809.349	3562.78	403.526	61.2582	60.7271	78.3639	122.455	145.534	218.245	1588	1779.98	-0.0133203	0.0145135	-0.0198635	-0.0153799	-0.0166355	0.0149659	0.0055493	-0.000574363	-0.010742	0.000929946
ENSG00000099953.5	protein_coding	MMP11	15	16	9	47	0	7	391.611	442.299	144	255	708.258	437.794	1161	379	1159.42	1085.99	3152.01	2492.87	596.604	2453.74	1687.71	1113.99	1108.99	2553.86	733.979	142.992	137.676	394.196	685.825	704.088	1196.81	92	990.263	0.00370539	0.00147187	-0.0198386	-0.00117464	0.00986621	0.00628891	-0.0039382	-0.00823216	0.00856253	0.020337
ENSG00000150687.6	protein_coding	PRSS23	35	44.4953	13	29	0.000746931	3	295.458	249.17	96.0682	19.0816	91.3201	58.504	430.503	147.394	411.398	632.921	1769.27	1187.01	953.286	3601.71	2827.64	1679.57	1749.04	4165.33	678.795	119	131.197	198.919	342	314.767	628.131	11025.2	17124.4	0.000167836	0.00954603	-0.0196776	0.00176554	0.00217238	0.0240598	0.0137059	-0.00266517	-0.0165538	0.00330848
ENSG00000261308.1	pseudogene	RP11-923I11.7	0	1.02864	0	2.06675	3	0	39.6207	93.8786	29.904	50.7334	198.702	82.3181	580.782	171.333	581.717	216.522	632.615	566.754	210.083	924.995	649.414	345.619	341.984	752.688	863.01	133.431	133.972	1	1	0	3.30895	13	105.005	0.00690502	-0.0124459	-0.0195822	-0.0182276	0.000276399	0.00416486	-0.00567281	-0.00562228	-0.00873224	-0.0138933
ENSG00000181085.10	protein_coding	MAPK15	6	10	0	11	0	1	177	328	113	93	273	137	239.929	60	406.96	575.85	1750.91	1128.97	137.85	562.814	392.787	348	309	1749.97	1518.91	198	226	22	31	26	89	620.999	174	0.00608276	-0.00407247	-0.0195276	-0.000549145	-0.0047166	0.00861581	-0.00832717	-0.00907858	-0.0097438	0.00522021
ENSG00000112414.10	protein_coding	GPR126	26	51	171	246	714	236	225	353	96	68	181	115	12442.1	4518.01	10223.6	1046	2970.99	2371.01	3752.96	8128.02	10359.3	4890.98	4796.92	12790.8	2025	464.999	474	155	232	237	393.999	1062	676.999	-0.00955258	-0.0011137	-0.0195191	-0.0281241	-0.00063629	0.00363572	-0.000281248	5.07793e-06	-0.000237569	0.00206208
ENSG00000053438.7	protein_coding	NNAT	65	104	49	30	41	11	1513.99	1276.01	499.998	469	1439	1618	1014	398	1093	1281	3381	3301.98	1440.02	6114.96	3974.98	541.998	544	2266.99	13528	2084.01	2076.99	91	159	174	284	141	264.999	-0.0028792	-0.006862	-0.0194879	-0.00488532	0.00367375	-0.0181435	-0.00808793	0.00408547	-0.00675671	-0.00347719
ENSG00000235471.1	protein_coding	AL033532.1	12	17.6635	7	6	0	2	167.679	162.471	44.5063	180.978	482.18	345.997	470.51	179.468	353.019	328.426	940.201	508.948	315.212	1119.78	923.468	295.664	281.792	816.695	526.436	91.3158	108.026	9	19.8656	16.6202	41.3456	257.335	141.429	7.05602e-06	-0.00745932	-0.0194749	0.00173889	0.00646607	0.00397307	0.00375402	0.00174521	-0.00527019	0.0105101
ENSG00000118997.9	protein_coding	DNAH7	21	9	1	15	3	0	8	9	3	8	21	11	50	16	32	578	1630	796	89	236	265	101	101	134	274	73	92	51	66	52	174	405	1542	-0.00191676	0.00630447	-0.0194496	0.00217725	-0.00182227	0.0101104	0.00457488	-0.00947799	0.00702321	-0.0100648
ENSG00000143595.8	protein_coding	AQP10	7	4	0	0	7	0	1	0	0	0	0	0	2	1	3	4	20	5	155	516.999	389	27	15	94	2001.01	908.001	961.996	132	232	218	390	5	31	0.00293023	0.0219595	-0.0194432	-0.00471445	-0.015837	-0.0305366	-0.0138756	0.00546501	-0.000924546	-0.0141869
ENSG00000144596.7	processed_transcript	GRIP2	8	10	0	3.69379e-37	1	0	118.007	467.162	138.133	9	26.0003	7.00011	28.0936	8.01615	45.0536	107.508	351.379	252.068	310.391	870.074	861.783	412.565	398.307	1722.53	365.269	51.0531	50.0391	32.03	28.0111	44.0932	71.1047	27.0001	128.228	0.00495773	-0.000995432	-0.0194205	0.00187966	-0.0126042	-0.000521058	-0.00255497	0.00282213	-0.0214459	-0.0111923
ENSG00000255240.1	processed_transcript	RP11-142C4.6	14	5	1	0	0	0	5	27	3	2	4	1	456	153	331	43	145	114	21	70	47	14	15	46	67	14	14	9	7	5	11	0	9	-0.000787747	-0.00455453	-0.019387	0.00424871	-0.00436341	-0.00805788	0.00518384	0.00837792	0.0117793	0.0041262
ENSG00000243352.2	misc_RNA	Metazoa_SRP	0	1	0	0	0	0	0	0	0	0	0	0	0	0	0	5	6	4	104	649	313	65	55	367	47	1	4	0	1	2	2	23	7	0.000908489	0.00543742	-0.019338	-0.0123828	-0.00466031	0.0053136	0.00372766	0.00376657	-0.0251447	-0.00432386
ENSG00000198774.3	protein_coding	RASSF9	17	29	10	3	0	0	8	8	2	0	0	1	1	1	2	7	28	22	32	196	127	80	89	171	29	9	10	6	17	19	26	93	102	-0.0078803	0.00822686	-0.0193377	0.0123093	0.00582117	0.00233388	0.00645345	0.00745534	-0.0201353	-0.00196684
ENSG00000141448.4	protein_coding	GATA6	180.726	208	81	205	106	38	0	8	1.59829	9492.88	30330.1	14363.9	807.999	242.905	903.748	1640.83	4531.47	3346.46	1998.83	4886.62	5448.48	2231.41	2125.33	6606.37	3210.2	690.825	693.3	258	313.999	318.708	657.097	14041.6	4880.54	-0.00744475	0.00638993	-0.019293	-0.0118743	0.0015248	0.0117949	0.0115483	-0.00585829	0.0185322	-0.000163781
ENSG00000142611.11	protein_coding	PRDM16	60	90	72	109	27	1	12	28	11	41	130	78	77	28	116	80	251	128	1076	3328.97	2745	2097.01	2027	2516.01	2330.99	603.001	591.001	428	400	431	1289	7714.9	3927.03	-0.00561583	0.0191502	-0.0192803	0.00298411	0.00887307	0.00153329	0.00475157	-0.00615193	-0.0143089	-0.0145932
ENSG00000144218.13	protein_coding	AFF3	17	21	44	37	8	16	64	71	20	5	11	12	189	70	172	307.515	844.016	292	394.053	1059	1035	290	338	467	1901	550.999	554.999	58	55	96.0001	205.487	31	461.001	-0.00853881	0.00608306	-0.0191256	-0.0107775	0.00781527	-0.0124322	-0.00706316	-4.16228e-05	-0.0107306	0.0077296
ENSG00000101076.11	protein_coding	HNF4A	83.0001	64	130	205	641.002	212	2	0	1	143	417	268	990.997	357.999	1027	878.997	2466.02	1417	861.002	3092.02	2417	1118	1112	2858.01	5486.09	1540	1430	605	685.001	723	1700.99	2401.99	3492.04	-0.0104445	0.0170833	-0.0190875	-0.022016	-0.00268232	-0.0011086	0.00172317	-0.00282468	0.0187214	0.00280646
ENSG00000120875.4	protein_coding	DUSP4	13	13	2	4	0	0	39	36	19	5244.02	15927.9	7733.79	3991.06	1337	3175.02	1831.01	4864.96	4020.98	754.001	2637.99	2107.99	290	274	1033	1637.01	364	344	129	208	203	451.001	7571.2	22019.5	0.0129455	-0.00359916	-0.0190639	0.0058021	0.00640232	0.0204071	0.015348	-0.00415053	0.0304213	0.0012668
ENSG00000164266.5	protein_coding	SPINK1	905.001	449	39	93.0001	531.001	308	1	18	2	4	11	2	7	1	5	972.008	2823.03	3781.84	1218.01	4998.16	3438.04	9925.99	9725.43	15318.7	3255.91	1031.99	1077	5150.86	7577.73	7700.59	15062.1	213413	34164.9	-0.0105833	0.0327009	-0.0190478	-0.0166733	-0.0125061	0.00816983	0.00696583	0.0010259	-0.0168388	-0.00205795
ENSG00000021645.13	protein_coding	NRXN3	30	46	23	15	16	15	158	279	114	47	126	154	1138	409	888	1044	2837.99	1431	708.999	1424	2030.01	309	310	579	1740	703	715	214	227	246	683	229	435	-0.00369414	0.00321075	-0.0190367	-0.00822428	0.000850997	-0.0085957	-0.00572141	0.0071593	0.00775416	0.00645667
ENSG00000163394.5	protein_coding	CCKAR	45	16	0	1	0	0	0	0	0	0	0	0	0	0	2	0	1	1	45	127	130	99	80	151	41	7	12	51	71	44	155	21	142	-0.00468723	0.0169048	-0.0189781	0.0155519	-0.0148509	-0.00146661	-0.00199719	-0.00246546	-0.0111094	-0.00106505
ENSG00000185554.10	protein_coding	NXF2	3.91879e-17	11.5058	1.96294e-39	0.0442777	0	0	4.52113	6.27762	8.57585	19.3854	45.974	17.9437	65.4007	53.2359	235.087	211.082	548.45	397.912	66.8635	265.797	200.35	21.2745	32.181	66.8744	432.905	108.198	102.037	10.7926	4.89845	2.56825	42.8646	87.7254	175.8	0.00321854	-0.00164633	-0.0189226	-0.000150285	0.00336796	0.00472057	-0.00277735	0.00775923	0.00597674	-0.00146782
ENSG00000169862.14	protein_coding	CTNND2	257	153	112	166	75	14	487.001	648	209	38	110	99	245	63	200	1045	2990.03	1930	3318.03	16350.6	9488.11	3801.04	3627.99	6851.91	4497.05	1262.01	1343	921.001	1102	1095	2654.01	5514.01	5105.98	-0.00493811	0.0165963	-0.0188881	-0.00498077	-2.68022e-05	-0.00220092	0.00164335	-0.00165638	-0.0176415	-0.0069616
ENSG00000265579.1	sense_intronic	RP11-713C5.1	5	2	3	1	0	0	97	180	66	9	14	7	11	2	5	0	6	1	635	1051	1827	300	295	583	571	159	144	5	9	5	11	0	4	0.00142548	-0.00112473	-0.0188677	0.00253855	0.00581687	-0.0255816	-0.0043367	-0.00308173	-0.0353637	-0.00309561
ENSG00000116299.11	protein_coding	KIAA1324	12	8	0	0	0	7	36	93	36	0	7	2	4027.97	1404	3619.87	1786	4987.08	3488.03	654.999	1826	1894	183	167	324	6463.97	2998.98	3025	7935.91	9613.88	9717.7	22407.8	29833	112241	0.0157537	0.0208469	-0.0188655	-0.00884825	-0.0211132	0.00884279	0.00335167	0.0109077	0.0201653	0.0197665
ENSG00000141639.7	protein_coding	MAPK4	26	37	22	50	22	7	122	159	53	10	36	28	835.003	270.001	943.223	699.693	1918.01	1308	1058	4000.97	3017.2	423.951	450.144	1527.02	2713	551	604.999	666.999	654	686.999	1869.02	657.001	7490.84	-0.00216074	0.0140948	-0.0188608	-0.00825709	0.00309301	-4.885e-05	-0.00380208	-0.00121727	0.00413227	-0.000518885
ENSG00000175267.10	protein_coding	VWA3A	3	7	0	0	0	0	0	6	0	1	4	2	4	0	6	256	686.999	114	12	60	24	27	39	47	31	5	9	1	1	3	8	115	917	0.000561986	0.00363835	-0.0188282	0.00136487	-0.0102475	0.0151127	0.00978339	0.00812451	-0.00368808	-0.00241162
ENSG00000169231.8	protein_coding	THBS3	12	20	36.9919	5	6	10	510.371	885.518	271.7	326.455	1074.35	693.185	1712.63	638.333	1949.5	1960.08	5641.63	3971.24	1085.91	5408.02	3179.45	1220.64	1146.06	3406.78	8826.51	1595.98	1555.2	406.055	416.748	465.824	1155.17	1076.83	1782.62	0.00604884	0.00211185	-0.018827	-0.0104848	0.00693245	-0.00911542	0.00238125	0.00947914	0.00280234	0.00767956
ENSG00000138772.8	protein_coding	ANXA3	6	5	7	3	0	4	1100	724.001	273	33	97	284	702.999	268	867.001	2027	5655.02	4729.02	931.999	3059	2575.03	1755.01	1698	7025.05	1175	139	128	233	368	391	640.001	4982.03	1716.01	0.00972631	0.00232394	-0.0188167	-0.00809444	0.00284533	0.0133086	0.0152508	0.00209826	-0.0136585	0.0143784
ENSG00000163501.5	protein_coding	IHH	0	10	0	0	2	7	4	2	0	7	32	15	5871	1960	7497	415	1100	2365	26	142	78	3	4	207	982	237	242	13	20	13	19	0	13	0.00392827	-0.00766265	-0.0188014	-0.0255775	-0.00974487	-0.000949656	-0.0159281	0.0184181	0.0404239	0.011945
ENSG00000203780.6	protein_coding	FANK1	38	8	1	1	0	0	11	64	20	33	97	74	75	23	84	346	973.002	593.001	78	256	206	72	68	219	249	48	45	39	34	34	86	167	326	0.0018947	-0.000450429	-0.0187943	0.0112057	-0.00363374	0.00166229	0.00963431	-0.000498875	0.00583533	0.00158532
ENSG00000089472.12	protein_coding	HEPH	30	53	26	38	16	9	3847.02	4856.1	1647	1489	4208.98	3123	7736.12	2739.01	8598.02	3080.98	8732.05	6708.03	2197.01	6788.13	6074.83	1986	1906	6815.96	3597.97	632.999	654	39	81	54	144	184	542	0.00134103	-0.0190198	-0.0187623	-0.00510308	0.0072422	-0.00511907	-0.00471998	-0.00013277	-0.00894405	0.000632262
ENSG00000129646.9	protein_coding	QRICH2	8	11	10	17	0	0	239	200	64	90	280	269	508.001	152	545.999	251	730.999	486	265	889.001	812.001	398	401	578	429	82	98	44	47	64	124	499	690.001	0.00202714	-0.00310975	-0.0186575	0.00634473	0.0154333	0.00705259	0.00516385	-0.00646399	-0.00401123	-0.000533472
ENSG00000105767.2	protein_coding	CADM4	9	3	0	10	1	7	389	394	122	157	567	419	1167	408	1430	653	2070	1820	1081	5560.02	3208.99	1796	1834	4466.98	5539.01	1640	1593	328	365	383	984.999	1749	2712	0.0125338	0.0052367	-0.0186542	-0.0132251	-0.011759	-8.16104e-05	-0.00707619	-0.0137594	-0.00406012	0.00784236
ENSG00000021300.7	protein_coding	PLEKHB1	88	44	95	149	32	9	208	200	70	401	1152.99	803.997	801	251	815.996	646.001	1878	1639	1303	3739.09	3678.98	1047	1025	2394.99	4444.9	1145	1188	561	800.995	880.001	1605	1054	1065	-0.00324621	0.00845281	-0.0186312	-0.00351901	0.00785956	-0.0105914	-0.00296094	-0.00621445	0.00644868	-0.000861163
ENSG00000183145.4	protein_coding	DSCR6	2	6	0	0	0	0	27	32	7	110	295	124	5549.92	1920.99	5156.05	239	626.998	882.994	185	891.997	571	43	38	321	367	102	109	58	95	74	166	88	175	0.0109615	-0.00696051	-0.0185118	-0.00179937	-0.00627115	0.0051202	1.44934e-05	0.00690501	0.0318737	0.00408241
ENSG00000104833.6	protein_coding	TUBB4A	104.949	53.9157	70	102.999	70	13.8418	2557.01	3469.21	1238.18	170.011	510.007	298.024	2454.07	889	3000.2	1040.2	3012.15	2958.04	873	4260.2	2466.07	877.056	797	2475.08	5652.16	1054.07	1054.07	11.7313	9	13.0027	28	1209.44	433.032	-0.00688562	-0.0134581	-0.0185057	-0.00877956	0.00194802	-0.00756919	-0.000888257	-0.00252824	-0.0240438	-0.00719233
ENSG00000162706.8	protein_coding	CADM3	2	3	1	0	1	11	216.365	291.877	88.6963	60	193.146	137.716	728.328	235.241	862.341	1723.77	5001.27	4290.37	389.944	1756.23	1151.33	71	66	450.403	5224.9	1060.37	1125.76	71.6312	69.3681	75.5289	255.959	23	59	0.0086687	-0.00327292	-0.0184773	-0.0193719	-0.00804455	-0.0194815	-0.00579684	0.0137365	0.00820852	0.0134548
ENSG00000215018.5	protein_coding	COL28A1	4	31	0	1	0	0	13	33	5	5	19	10	22	3	16	25	75	41	79	311	229	291	256	535	69	13	13	17	21	21	57	111	159	0.00157801	0.0025965	-0.0184446	0.00946552	-0.00669986	0.0116584	-0.00520283	0.00543471	-0.0133988	-0.00399783
ENSG00000080493.9	protein_coding	SLC4A4	598	509	73	136	18	22	73	113	28	3	9	7	950.001	316	836	141	438.001	245	3042.01	8135.97	8559.89	9190.99	8798.18	13912.4	2065.01	780.001	754.998	1813.02	2441.01	2524.99	4879.99	67098.4	12324.2	-0.00608589	0.0233867	-0.0184111	-0.00237194	-0.000680921	0.00685884	0.00461564	-0.00300291	-0.0139697	0.00567001
ENSG00000150471.10	protein_coding	LPHN3	7	51	12	19	10	7	589	897.997	285	61	168	140	229	99	133	653	1773	863.001	313	1036	796	502	487.001	777.001	469	116	126	8	16	10	32	6	9	-0.00629299	-0.0104773	-0.0183999	-0.00665884	0.00507109	-0.00243521	-0.0100693	0.00672747	-0.0169502	7.69148e-05
ENSG00000186684.8	protein_coding	CYP27C1	7	9	1	23	9	0	95	72	25	85	237	165	517.001	220	423	172	493.999	303	209	642.002	589.999	188	174	576.001	307.001	45	48	6	10	12	20	3	19	-0.00231778	-0.00962407	-0.0183953	-0.00254311	0.00333875	-4.95945e-05	-0.00731802	-0.011262	0.00329075	-0.0143582
ENSG00000110723.7	protein_coding	EXPH5	163	167	26	77	18	4	237	404	156	42	84	56	1940.01	702.999	1306.01	408	1147	782.998	736.998	1516.02	2146.99	498.999	457.999	963	270	74	72	160	130	143	399	994.998	1305	-0.0086234	-0.000913823	-0.0183764	0.00311203	0.00145732	0.0114892	0.00395339	-0.00275388	0.00248101	-0.00147852
ENSG00000127863.11	protein_coding	TNFRSF19	25	14	51	41	62	10	16	9	2	20	54	60	2658.95	942.996	2647	1071	2854.01	1666.99	363	1075	1052	858.005	876.995	2310.01	2488.98	513.001	556.001	320	477.999	480.999	808.998	2919.03	4186.95	-0.00437581	0.0114675	-0.0183761	-0.0189485	0.00362019	0.0065616	0.0108398	-0.00461432	0.0180993	-0.00264423
ENSG00000197748.8	protein_coding	WDR96	1	13	8	3	0	0	11	16	3	19	54	28	120	41	125	331	876	465	103	234	311	70	78	143	193	55	51	25	14	26	69	236	1119	0.000751049	0.00125219	-0.0183488	0.00158764	0.0136799	0.0102524	0.00649945	0.00670967	0.00541056	-0.000611212
ENSG00000162992.3	protein_coding	NEUROD1	0	1	0	0	0	0	0	0	0	0	0	0	0	0	0	52	136	27	1643.99	3272.84	4667	44	62	409	20767.8	4719	4697.89	2978.89	4017.94	4023.54	8464.64	2980	19064.2	0.016426	0.0409765	-0.0183371	-0.0113341	-0.00446729	-0.00870065	-0.00580917	0.00485339	-0.00952761	-0.00486296
ENSG00000133636.5	protein_coding	NTS	11	32	0	0	2	1	2241	2041.03	705	61	162	135	11	5	4	217	620.001	169	476.001	1354	1426.01	358	348	2690.02	1215	283	248	5	1	5	18	2	9	0.00498102	-0.010925	-0.0183329	0.00417228	-0.017748	-0.0165918	-0.0137134	0.0157149	-0.0424213	-0.00767341
ENSG00000172771.7	protein_coding	EFCAB12	7	8	1	0	0	1	5	13	2	4	8	7	34	14	41	434	1283.01	647.001	81	470	235	54	64	231	248	35	28	30	33	30	70	329	1524.99	0.00238765	0.00464714	-0.0183241	-0.00176759	-0.00699521	0.00898353	0.0128749	0.0127661	0.00197454	0.00890615
ENSG00000239521.2	pseudogene	GATS	111.619	48.1106	9.37222	33.9553	15.0727	4	300.948	465.998	173.517	927.577	2723.5	1986.11	2326.87	854.537	2434.66	1062.95	2917.2	1814.37	950.639	3913.09	2806.04	1470.87	1439.56	3299.12	3904.6	805.536	906.034	311.692	316.368	354.854	751.836	2754.39	4477.11	0.00246507	-0.000122452	-0.0183163	0.00158474	-0.000271672	0.00289142	0.00250092	-0.00647094	0.00917775	-0.00232903
ENSG00000100626.11	protein_coding	GALNTL1	15	3	2	14	0	10	211.695	226	96	32	110	67	201	70	227	845.491	2150.84	1319.94	356.969	1435.99	1004.5	252	256.793	821.851	2866.51	780.88	762.353	155.794	187	169	435.529	312.717	787.999	0.00474404	0.00547919	-0.0183124	-0.00670174	-0.000364942	-0.00890461	-0.00560611	-0.00998287	-0.00582256	0.0193897
ENSG00000171282.8	protein_coding	BAHCC1	76	60	33	86.9999	77	33	1	10.3943	2.04763	443.999	1428.25	888.996	4725.28	1579.01	5698.8	959.572	2804.58	2087.01	890.692	3676.99	2722.61	1035.74	968.417	1921.01	3088.25	863	936.996	514.958	397.954	381.987	1509.69	3868.04	7551.39	-0.00542898	0.00865198	-0.0182614	-0.0144046	-0.000652493	0.0084672	0.00542819	-0.00478227	0.0285305	0.00361196
ENSG00000185101.8	protein_coding	ANO9	19	10	1	16	0	1	417	969	292	154	538	322	498	140	928	355	1130	842	433	1488	1346	1860	1855	7204.06	4107.99	574	518	252	300	274	818.999	2538.01	1613	0.00933575	0.00459515	-0.0182585	0.00499345	0.00133072	0.00155265	-0.00238022	-0.0113007	-0.0149482	0.00595391
ENSG00000101384.6	protein_coding	JAG1	118	96	40	90	26	13	1458.99	2100.03	671.997	48	183	247	1001	378	628.002	1412	3803.94	1948	8681.65	27633.5	24166.2	7979.74	8020.01	21332.8	2481.99	526.002	555.001	263	369.001	352	650.003	5099.04	6618.14	-0.00269747	0.00433063	-0.0182548	-0.00287297	-6.58558e-06	0.00692317	0.00476733	-0.00198716	-0.0247561	-0.00160028
ENSG00000162814.5	protein_coding	SPATA17	10	8	1	2	0	0	20.8662	37	7	6	26.7959	23.8354	73	20	51.7263	300	900.002	621	80	153.996	214	65.8702	33	103.795	174	54	51	15	13	16	39	303	697	0.00135736	0.000416937	-0.0182403	0.00578511	0.000424492	0.00775198	0.00688491	0.000456148	0.000972189	-0.000398899
ENSG00000133216.12	protein_coding	EPHB2	103	65	0	37	7	7	949.998	1212	407.001	1039	2982.97	2220	10298.8	3487.98	13585	1451	4058	3064.01	1516.01	7015.97	4193.02	2116.99	2066	4685	4786.08	1187	1196	325	428	446.001	931	4648.95	3201.99	0.00860146	-0.00340734	-0.0182387	0.00289887	-0.0163084	0.00998943	-0.0114909	-0.0123787	0.00721126	0.0026721
ENSG00000146013.6	protein_coding	GFRA3	37	48	16	29	126	37	79	107	42	3	4	5	89.0001	34	72	124	332	222.999	605.001	2416.95	1849.98	4595.07	4543.18	2826.94	6345.88	1722.99	1718.99	316	493.001	486.999	882.998	245	116	-0.00823284	0.0168913	-0.0182154	-0.0157018	-0.00800581	-0.020603	-0.0138525	0.00238047	-0.0221584	-0.00384716
ENSG00000033122.13	protein_coding	LRRC7	28	41	13	13	0	4	4	18	4	14	29	8	55	14	29	18	43	17	43	108.912	177	387	377	548.975	101	28	35	14	22	16	42	36	37	-0.00959447	0.00228087	-0.018215	0.00841514	0.00667307	0.000924217	-0.00025071	0.00128235	-0.011349	0.0135639
ENSG00000185559.9	protein_coding	DLK1	3810.09	2881	92	631.998	1395.01	1049	32	35	7	256	813.001	371	14960.1	5230.87	24834.5	743.995	2144.04	1383.98	32127	99282.1	90398.2	58434	56422.7	71957.2	26303.5	8216.71	7952.42	525.998	449.999	436	1448	6475.32	40785.6	-0.00793484	0.0109087	-0.0181918	-0.0188492	-0.00555055	0.00588859	0.00476028	-0.00285231	0.0110569	0.00182489
ENSG00000147257.9	protein_coding	GPC3	231	241.001	475.002	838	3183.95	1406	1225	1757.01	657	296	788.999	489.001	4765.06	1683	3788.04	3137	8694.13	12009	5475.88	23219.1	15035.7	1541	1523.99	14535.3	3793.97	429	448	96	73	70	211	253	1082	-0.010629	-0.0105752	-0.0181354	-0.0176724	-0.00390893	-0.00307494	-0.00195916	0.000863645	-0.00940675	0.00138454
ENSG00000005379.11	protein_coding	BZRAP1	28	21	4	5	0	3	193	372	118	276	865	387.93	1058	380	1300	635.001	1795	1221.98	462.999	1842.89	1348	699.999	652.001	1675	5112.98	1128	1138	693	599.999	635.999	2071.94	2011	4609.63	0.00944467	0.00922723	-0.0181339	0.00579181	0.00128132	-0.00249895	-0.000596957	0.00118424	0.0080266	0.0135749
ENSG00000205593.5	protein_coding	DENND6B	0	9	11	7	0	0	21	58	23	47.9281	159.91	83	188.98	59	243	497.976	1452.9	977.791	254	923.891	699.922	305.838	297	1016.83	2260.68	404.909	373.916	178	230	221	499.943	1225.98	2964.5	0.00874787	0.00929428	-0.0181323	-0.00572142	0.0228299	0.0067369	-0.000670378	0.00428268	0.000327982	-0.00287664
ENSG00000197813.3	protein_coding	AC011450.1	4	11	10	9	3	0	14.6043	23.7164	13.4998	26.7869	107.474	58.1954	298.867	104.766	255.33	234.223	612.383	207.035	134.524	332.608	431.497	87.0431	79.5461	141.049	113.533	24.8987	9.33551	1	3	5	7	39.4246	40.131	-0.00496973	-0.00821988	-0.0180596	-0.00185906	0.0115239	0.00537487	0.00517615	-0.000240479	0.00272684	-0.0100983
ENSG00000117318.8	protein_coding	ID3	152	225	96.9999	290	62	11	1068	593.002	205	885	2700.05	2543.94	10892.7	3535.04	8174.65	331	976.002	1232	8810.47	25136.1	25856.1	8386.15	8216.91	23249.1	3845.03	1570.01	1480.01	86	129	143	263	3508.99	2101.99	-0.0045307	-0.00662539	-0.0180479	-0.00447149	0.00546726	-0.00134346	0.00205294	-0.00601019	-0.00528213	-0.00664579
ENSG00000169946.9	protein_coding	ZFPM2	40	28	29	33	64	13	9	6	1	21	92	82	140	51	157	639.997	1766.99	1119.01	217	643.998	658.001	147	119	259	619	104	120	5	14	8	20	219	307	-0.0143212	-0.00111679	-0.018047	-0.0132378	-0.000683778	0.00336183	0.00633958	-0.000367161	0.0043404	-0.00378371
ENSG00000143147.10	protein_coding	GPR161	29	19.3365	1	4	4	0	850.322	861.531	246.494	787.02	2350.81	1839.01	1301.49	428.532	1280.98	465.574	1427.79	1191.05	559.789	2613.21	1640.54	625.335	510.208	1405.29	788.567	151.684	147.975	23	31.1344	35.3798	73.6544	837.665	567.572	0.00609335	-0.0138869	-0.0180376	0.00724015	-0.00294851	0.00552447	0.00598052	-0.00236757	-0.00047871	-0.0121244
ENSG00000114315.3	protein_coding	HES1	83	123	82	101	52	13	561	478	185	107	276	208	1547	582	819	1469	3599.99	3102.99	1190	4154.98	3138.99	1704.01	1648.99	4479.99	873.999	187	204	195	302	290	548	3237.01	4983.97	-0.006867	0.0024172	-0.0179881	-0.00664331	0.00157584	0.014763	0.00997682	-0.00071358	-0.00575348	-0.00311462
ENSG00000145864.8	protein_coding	GABRB2	11	21	0	1	0	0	20	17	9	16	37	55	6	4	7	299	816.001	423	108	217	250	64	55	82	38	12	5	60	70	62	185	46	99.9999	0.00215424	0.00248766	-0.0179827	0.0120773	-0.00846182	0.00945598	-0.00340762	0.00408212	0.00449056	-0.000534242
ENSG00000197991.9	protein_coding	PCDH20	20	16	0	4	4	0	39	32	13	144	393	206	1362	528	549	374	1030	585	426	1210.99	1229	132	114	436	387	204	237	236	302.999	272	713	254	1280	0.00639864	0.00324176	-0.017932	0.00496545	-0.0108592	0.00459063	-0.00592799	-0.00426458	0.025361	-0.0089482
ENSG00000268555.1	lincRNA	RP11-678G14.3	5	17	2	9	0	0	1	1	0	0	2	0	2	1	0	4	18	16	24	35	43	163	145	185	17	17	11	10	21	20	36	345	189	-0.00644511	0.012404	-0.0178807	0.00799691	0.00533359	0.0113929	0.0010757	-0.00257175	-0.0162078	-0.00365861
ENSG00000110427.10	protein_coding	KIAA1549L	261	77	80	85	7	0	235	529	197	32	108.142	86	509.923	157	427	89	282	232	442.897	1312.9	1229.87	529.999	535	634.969	1401.99	675	628	383.945	407.864	417	1132.77	753.258	2122.42	-0.00386314	0.0108928	-0.0178668	0.0172652	0.0137144	-0.0109244	-0.00238856	-0.00631875	-0.00455793	-0.0132607
ENSG00000155761.9	protein_coding	SPAG17	3	24	0	0	5	0	29	46	19	32	82	39	71	37	66	771.999	2091	1018	115	215	348	62	61	136	49	18	12	6	20	10	30	107	169	0.00299133	-0.00567778	-0.0178508	-0.000311516	-0.0135247	0.0136234	0.00220434	0.0159798	0.00738299	-0.0133454
ENSG00000050165.13	protein_coding	DKK3	77	23	0	21	5	6	953.001	1172	420	444.001	1327	1190.99	860.999	306	1084	1485.99	4102.08	2948	802	2660.99	2244.99	1130	1030	3343.99	4211.02	1163	1152.99	181	327	337	515	1006	4170.01	0.00786593	-0.000965192	-0.017826	0.00185976	-0.0166784	0.00109381	-0.0106744	-0.0118824	-0.00544843	0.00205224
ENSG00000250654.2	pseudogene	RP11-834C11.7	24	7	1	3	0	5	0	0	0	0	0	1	3	1	2	34	102	55	7	32	28	1	1	47	23	5	5	2	2	0	4	7	0	-0.0118018	0.00261208	-0.017824	-0.000451638	-0.0080729	-0.00143542	0.000988081	-0.000486885	-0.000655529	0.0172182
ENSG00000230749.2	antisense	MEIS1-AS2	12	20.7064	0	1.5	0	4	0	0	0	0	0	0	4.03871	2.18164	3	11.7218	31.1705	20.4309	23.3766	28.0294	40.0823	12.847	10.3522	31.6231	11.1551	1.5644	1.13442	8.70405	2.56793	6.15857	17.0349	2.14818	13.547	-0.0087996	0.00632437	-0.0177886	0.00218665	-0.0152384	0.00820409	-0.00720443	0.00451994	-0.000421057	0.0143554
ENSG00000177133.5	processed_transcript	RP1-163G9.1	31	11	5	21	0	3	2	1	1	3	3	1	3	0	9	8	26	25	260.996	660.999	694.999	599.999	591	1111	1126	220	196	206	228	269	680	3817.99	844.998	-0.0032568	0.0232743	-0.0177834	0.00500009	0.00155536	0.00179232	0.0035914	-0.0110371	-0.0223385	0.0100344
ENSG00000104327.3	protein_coding	CALB1	17	15	285	502	28	3	1921.01	1006	347	843.002	2374.25	2726.97	77.0419	21	54	359	1062	1131	3387.98	10173.1	9598.17	14918.6	14780.4	37545.8	4307.05	1125	1209	48	71	77	176	153	408.03	-0.00176931	-0.00539971	-0.0177807	-0.00624924	0.0175807	-0.0178622	-0.00401832	-0.0110086	-0.0315433	-0.012123
ENSG00000166510.9	protein_coding	CCDC68	14	17	0	2	6	5	35	44	17	0	5	5	98	38	52	180	469.001	130	230	504.001	648.001	587.001	591.002	1216	472.999	126	127	62	78	81	177	692	312	-0.000383329	0.00743866	-0.0177732	-0.00680557	-0.0208727	0.00701099	-0.00366138	0.00244113	-0.0171254	-0.000118493
ENSG00000124749.11	protein_coding	COL21A1	26	31	0	0	0	4	171	189	76	0	6	3	93	37	58	24	73	34	112	362	386	452.001	419.999	671	113	35	28	25	17	18	50	44	87	0.000233964	0.000300929	-0.0177507	0.00688923	-0.0215966	0.00138316	-0.00274032	0.0135479	-0.0231951	0.0121242
ENSG00000041353.5	protein_coding	RAB27B	4	12	1	0	0	1	3	21	2	2	2	0	61	25	35	95	254	59.9969	96	394	295	693	692	1478	449	73.8267	60	136	207.998	185	387	3649	1052	0.00455687	0.0152057	-0.0177444	-0.0011283	-0.00693664	0.0125851	0.0127769	0.0133029	-0.013038	0.00634139
ENSG00000152785.6	protein_coding	BMP3	0	5	0	0	0	0	4	7	3	0	0	0	0	0	1	151	388	62	26	95	73	26	10	69	90	9	13	16	9	11	23	3	4	0.00287987	0.0061871	-0.0177395	-0.00552495	-0.00361325	0.000872913	-0.00817124	0.0132343	-0.012544	-0.00321588
ENSG00000112852.4	protein_coding	PCDHB2	0	4.29877	9	11	0	0	1082.98	1177.72	411.131	433.351	1357.56	1028.85	1673.32	526.702	2016.53	683.433	2003.11	1538.94	790.386	3336.99	2394.15	1191.85	1098.64	2287.07	2974.35	704.024	708.396	410.998	358.44	391.015	1099.31	346.267	493.699	0.015667	-0.00225543	-0.0177385	-0.00612143	0.0255259	-0.00468979	-0.00860489	-0.00211269	0.0014346	-0.00095457
ENSG00000163492.9	protein_coding	CCDC141	32	20	0	0	6	0	47	44	11	259.597	902.156	437	414.68	155	328	120	337.501	222	451.822	949.786	1299.19	297	297	1189.88	200	20	24	31	27	22	80	438	234	0.00437688	-0.0062969	-0.0177345	0.00693893	-0.0187891	0.00683672	0.00897468	0.00679994	0.00474501	-0.0129428
ENSG00000249388.1	lincRNA	RP11-834C11.6	2	0	2	0	0	0	0	0	0	0	0	0	0	0	0	153	454	447	3	13	4	1	2	16	8	0	1	0	1	0	1	0	1	-0.00443462	-2.58178e-05	-0.0176821	-0.00868162	0.000541605	-0.00279503	0.0192453	0.00126493	-0.000148791	0.00302869
ENSG00000221870.2	protein_coding	CXorf1	0	2	0	0	0	0	0	0	0	44	107	50	1	0	0	95	267	65	33	68	91	27	23	29	22	5	3	0	1	0	0	0	6	0.00168222	-0.00518063	-0.0176272	-0.00755731	3.673e-05	0.0037225	7.33084e-05	0.00587292	-0.000895967	-0.00290836
ENSG00000079931.10	protein_coding	MOXD1	3	13	14	11	0	0	149	246	81	26	84	61	168	65	139	163	461.999	340.001	169	529.999	454.001	376.999	383	852.002	424.001	127	130	57	52	51	143	321	503.002	0.00155558	0.000591264	-0.0176124	0.00563053	0.0179587	0.003077	0.00242851	-0.000378617	-0.0116138	-0.00200269
ENSG00000075461.5	protein_coding	CACNG4	14	7	2	2	6	2	484	526	164	12.8719	32.1912	18	171	68	237	317	953	716	813	2603	2378	1000	960	2197	5005	1219	1229	881	1168	1195	2522	378	1344	0.00875135	0.0152453	-0.0175619	-0.00558123	-0.00691336	-0.0177623	-0.00573197	0.00230147	-0.0111554	-0.00212197
ENSG00000254602.1	processed_transcript	AP000662.4	3	3	5	9	2	0	159	352	120	278	799.074	307	824.068	287.001	797	246	695.001	604	138	665	516	198	157	500	283	54	54	3	3	2	3	0	4	0.000315007	-0.0178796	-0.0175445	-0.00425638	0.0120875	-0.00722288	-0.00119176	-0.00720015	0.00367439	-0.00785093
ENSG00000241749.2	pseudogene	RPSAP52	37	43	4	16	0	0	3	7	1	8	18	9	17	4	17	3	10	3	18	51	66	19	12	35	6	2	3	0	1	3	4	11	1	-0.0120993	-0.00385877	-0.0174993	0.0192146	0.00599951	0.00306581	-0.00271298	-0.00421736	-0.00480283	-0.000603892
ENSG00000184949.9	protein_coding	FAM227A	38	40	14	23	60	1	112	162	62	185	496	246	721.999	263	724.001	851	2327.01	1254	462	1141	1326	279	288	683	1077	233	268	159	155	148	408	222	967.999	-0.00451084	7.89416e-05	-0.0174959	-0.00244199	0.00120028	-0.0011548	8.59289e-05	0.000169153	0.0121725	-0.0151124
ENSG00000149256.10	protein_coding	TENM4	160	111	84	150	17	1	727	988.002	388	1121	2943.99	2609	2842.98	966.002	2302	493.001	1347	935.003	999.001	4016.03	2882.02	2134.01	2080.99	2350.99	2872	1413	1426	346	407	402	1103	586.001	4860.02	0.000104468	-0.000901982	-0.0174742	0.00951491	0.0133509	-0.00795168	-0.00225865	-0.00699304	0.00618259	-0.00843142
ENSG00000119547.3	protein_coding	ONECUT2	766	947	291	453	286	89	102	239	91	128	328	240	74	24	22	2615	7582	3338	8137.99	16261	22950.1	3317	3325	8915	13290	3750	3860	1091	1128	1160	3207	7621	5075	-0.00795207	0.0192757	-0.0174703	-0.0122174	-0.00416272	-0.00303199	0.000866908	-8.82693e-05	-0.0143972	-0.00264843
ENSG00000205081.4	protein_coding	CXorf30	0	5	0	0	0	0	0	0	0	2	1	3	7	2	12	117	309	171.997	5	12	20	12	23	20	24	5	5	0	1	0	5	35	53	0.000870893	-0.000550244	-0.0174506	-0.00745746	-0.0024841	0.0150759	0.00234797	0.0108558	0.00248521	-0.00267437
ENSG00000247381.1	antisense	PDX1-AS1	0	6	1	3	0	0	0	0	0	0	0	0	1	0	0	6	16	14	60	156	197	45	49	126	79	36	49	50	49	54	149	22	79	-0.00100009	0.0167889	-0.017427	-0.0047202	0.00976568	0.00157764	-0.00862699	0.00321046	-0.00985808	-0.00332381
ENSG00000115221.6	protein_coding	ITGB6	0	12	0	0	0	0	0	0	0	0	2	3	0	0	0	56	158	99	170	416	489	527	510.998	1134	165	31	22	223	420.999	449	674.998	2586.98	3113.98	0.0087312	0.0258532	-0.0174157	-0.00340098	-0.00494189	0.0216747	0.00433357	0.0131058	-0.0124184	-0.0055494
ENSG00000188153.8	protein_coding	COL4A5	61	94	43	84	137	35	1013	1877	607.001	1844	5360.98	4000.02	20049.6	6890	16856.6	4780.01	13681.9	7932.91	3818.97	11426	11020.9	4049	3878	10170	3378	763.001	762.001	191	243	276	527	44	337.999	-0.00358239	-0.0124044	-0.017393	-0.0123736	0.00167972	-0.0102797	-0.00842263	-0.000571755	0.00800234	-0.000126848
ENSG00000174450.6	protein_coding	GOLGA6L2	0	1	0	0	4	0	0	0	0	0	0	0	1	0	0	64	167	120	16	42	39	2	3	16	128	25	15	1	0	2	10	0	0	-0.00131423	0.003916	-0.0173682	-0.0167432	-0.00676299	-0.00739687	-0.00579979	0.00779214	-0.00223315	-0.0128199
ENSG00000144134.12	protein_coding	RABL2A	73.1939	39.6648	14.6589	67.4568	38.4674	3.77871	217.819	355.23	111.958	254.113	747.228	425.588	851.04	348.889	954.899	845.774	2443.23	1406.08	497.863	1619.58	1383.9	462.848	472.775	1308.61	1425.97	264.135	254.027	132.108	151.58	162.769	419.839	498.457	1040.69	-0.00517869	-0.00154261	-0.0173552	-0.00158527	0.00109035	0.00123261	-0.000247417	-0.00666999	0.00609429	-0.00741534
ENSG00000107742.7	protein_coding	SPOCK2	5	9	3	16	12	0	196	303	88	25	76	36	645.999	200	698.999	353	1086	1051	379	1646	945.999	28	38	1273.01	3360.04	372	347	52	46	45	167	333	1230	0.002462	-0.000237315	-0.0173417	-0.00531903	0.00466675	-0.00315509	-0.00525635	-0.00543154	-0.000415796	-0.0169584
ENSG00000163082.9	protein_coding	SGPP2	10	14	4	9	0	0	17	6	2	2	1	7	10	3	9	220	625	442	117	528	334	256	267	1254	2016	443	475	818	856	889	2460	4344	12296	0.00564773	0.0280864	-0.0173383	0.00885172	0.00657324	0.00615655	0.00354946	-0.00259827	-0.00469841	-0.00239717
ENSG00000163739.4	protein_coding	CXCL1	0	0	11	0	0	0	16	19	4	0	1	0	0	0	0	16	43	49	416	1386	1029	2281.01	2196.99	9780.15	747.999	98	118	64	121	141	139	1419.34	3103.02	0.00897665	0.0188892	-0.0173155	-0.015567	0.0119001	-0.0012701	0.0245016	0.00371941	-0.047926	-0.0055191
ENSG00000164128.2	protein_coding	NPY1R	41	21	0	0	0	0	1038.46	2571.44	889.001	162.003	459.367	366	152	44	86	2820.17	7517.85	3829.82	249	727.163	719.999	123	118	1283	693.001	50	63	58	118	93.5768	170.458	562.266	398.892	0.0107821	-0.00816479	-0.0173103	0.0170636	-0.0157149	0.00483477	0.0048231	0.0107413	-0.00803043	-0.00110946
ENSG00000254042.1	antisense	CTC-558O2.1	54	32	0	5	0	1	0	0	0	0	0	0	23.1996	7.05443	9.04853	0	1.05107	0	10.0384	13.0957	13.0967	3.02253	1.01533	4	0	2.01965	0	0	0	0	1.02615	0	0	-0.0150586	-0.00188307	-0.0172579	0.0139494	-0.0150408	0.0048173	-0.00913051	-0.00302383	9.20021e-05	0.00928959
ENSG00000114541.10	protein_coding	FRMD4B	67	24	66	84	82	20	123	200	68	12	39	22	564.999	176	424	1101	3322.07	2167	1370.99	2965.94	3870.04	625.001	610.999	2048.99	2473	648.001	688.999	542	547	520.999	1420	3923.93	2502	-0.00639991	0.0141927	-0.0172455	-0.01355	-0.000694194	-0.000706093	0.00473867	-0.00394604	-0.003809	-0.00241192
ENSG00000164690.3	protein_coding	SHH	2	4	8	8	0	0	2	3	1	38	81	92	25	12	44	104	315	333	30	211	88	29	23	1746	493	15	9	13	25	25	38	26	126	-0.00109107	0.000765829	-0.0171964	0.000201453	0.0159116	0.0030694	0.00623195	-0.00510428	0.00515077	0.00075737
ENSG00000120093.7	protein_coding	HOXB3	56	68	1	16	82	22	0	2	0	1	0	0	1	0	1.00003	137.778	427.367	381.872	106.067	303.583	293.988	163	156.542	1410.2	1943.24	99.3875	126.673	129.505	94.593	132	413.84	312.266	744.253	-0.0134168	0.0207394	-0.017196	-0.00993333	-0.0214514	0.00131256	-0.0071396	0.00204576	-0.0106412	-0.00517569
ENSG00000160145.10	protein_coding	KALRN	72	119	82	54	50	32	273	469	156	168	555	349	1668	608	1827	1302	3767.99	2257	1025	2949.01	2906.99	738	739	1517	3710.99	1215	1223	193	198	247	607	4366	2178	-0.00606572	0.00312485	-0.0171803	-0.00973536	0.00101729	0.00054023	0.00162101	0.0023286	-0.000237912	0.00273604
ENSG00000152582.8	protein_coding	SPEF2	18	19	38	28	31	4	8	13	9	29	75	38	206	71	112	498.001	1493	733.001	451	845.002	1245	338	315	552	612	125	137	104	131	130	268	736.999	831.001	-0.00804945	0.00635135	-0.0171745	-0.0094189	0.00639682	0.00425082	0.00711451	-0.000823454	0.00331489	-0.00578875
ENSG00000117707.10	protein_coding	PROX1	651.001	542.001	563.001	847	1245	354	34	67	28	11	49	12	370	127	186	1079	3060.97	825.997	4072.04	5606.93	11188.8	2211.02	2128.98	1926.01	12790.5	4275.96	4349.98	1441.99	1607	1807.01	3900.06	4101.01	15343.1	-0.0101702	0.0236111	-0.0171543	-0.0152529	-0.00619617	-0.00263733	-0.000615167	0.00063658	-0.00742065	-0.0004886
ENSG00000130600.9	lincRNA	H19	13744.5	9524.98	8464.98	11399	22551.9	12353.9	461	402	123	30	72	49	426	154	743.998	112736	339297	443776	52869.6	220962	157849	213400	207874	635928	73664.8	15348.9	15123	6387.98	8203.97	8468.93	18989.9	8508	10285.9	-0.00726981	0.0193684	-0.0171527	-0.0160476	-0.00665025	-9.88607e-05	0.00131477	0.00127197	-0.0111884	-0.000243798
ENSG00000147041.7	protein_coding	SYTL5	1	17	8	8	6	2	20	31	9	0	1	1	7403.85	2675.94	6805.44	75	195	335.001	177	475.002	454	143	143	1265.01	252.001	59	53	24	37	45	77.9999	519.998	231	-0.00398761	-0.000825869	-0.0171492	-0.0146202	0.00440972	0.0129436	0.00116214	0.00601409	0.00734589	0.000213842
ENSG00000162591.10	protein_coding	MEGF6	2	10	4	22	3	5	264	665.998	195	444.999	1411	830.002	1162.01	409.999	1470	1077	2861.99	1905.02	576.999	3449.96	1571.01	921.001	905	3829.95	2368.98	160	177	93	123	145	324	224	630	0.00497972	-0.00708188	-0.0171444	-0.0121488	0.00702614	0.00628269	-0.00421028	-0.00538046	0.000381143	0.00476965
ENSG00000155085.9	protein_coding	AKD1	37	26	9	28	1	2	87	105	23	22	51	42	377	129	304	351	972	517	312.996	545	982.946	179	165.651	433.554	982.999	214.999	267	176	177	177	511.474	455	1480	-0.00321196	0.00693781	-0.0171371	0.00497345	0.00389234	0.000540823	-0.00249436	-0.00425624	0.00385843	0.0037527
ENSG00000197249.8	protein_coding	SERPINA1	870.002	440.999	11066.9	11172.9	54769.3	25354.2	1	2	0	0	0	0	20	9	20	95	267	328	1196	3552.97	3474.99	10015.3	9866.36	16610	2049.01	938.001	962	28487.5	37599.1	38564.5	82381.5	32244	75909.8	-0.0149204	0.0378854	-0.017116	-0.0167902	-0.00957583	0.005488	0.00622828	-0.000830536	-0.0195937	-0.00162317
ENSG00000241956.5	antisense	CTC-340A15.2	0	9	0	0	0	0	3	1	1	1	1	1	3	0	1	20	52	12	33	161	116.319	18	18.7729	36	221	72	92	11	16	19	39	1	4	0.00330967	0.00741323	-0.0170873	-0.00254985	-0.00176359	-0.00675312	-0.0148536	0.0139949	-0.0079695	-0.00384591
ENSG00000103316.6	protein_coding	CRYM	0	5	2	0	0	0	243	273	97	65	161	127	1752	562	1616	1752	5041.96	3785.97	83	308	227	25	37	165	216	103	87	71	72	80	218	8	18	0.0108404	-0.00978103	-0.0170871	-0.00752876	0.0100641	0.00108156	-0.00150059	0.0176978	0.0267022	0.00362009
ENSG00000100246.7	protein_coding	DNAL4	11	3	0	13	0	0	431	382	129	285	864.002	851	865.997	330	989.001	592.001	1901	1826	379	1543	1193	391.001	328	1036	1040.01	227	233	117	183	196	334	1168.01	2518.97	0.0121151	-0.0027682	-0.0170804	0.00467196	-0.00179377	0.0104004	-0.000281422	-0.0181123	0.00632978	-0.000250552
ENSG00000167614.8	protein_coding	TTYH1	45	21	48	60	15	1	713.999	1283	409	10	55	20	44	12	24	68	215	265	1326	4622.03	3823.01	7953	7737.15	14092.4	1500	571	575	157	270	327	454	3197.01	992	-0.0029096	0.0103087	-0.0170732	0.00281331	0.00829566	-0.00761365	0.00330097	-0.00821185	-0.0432659	-0.0132546
ENSG00000253953.1	protein_coding	PCDHGB4	25.4434	6.61871	2.44661e-22	6.21584	4.13677e-11	1.01758e-15	703.242	746.1	265.926	355.523	1192.01	917.232	751.09	284.215	1040.95	449.726	1215.31	1043.95	836.876	3511.47	2396.37	1447.59	1457.51	2371.31	4454.11	1175.74	1218.61	1216.53	1468.93	1411.07	3609.12	505.981	1495.01	0.0131911	0.00701126	-0.0170463	0.00421186	-0.00320468	-0.0132946	-0.00701098	-0.0090737	0.00378359	-0.000129921
ENSG00000188483.6	protein_coding	IER5L	15	45	31	25	32	16	16.1202	14.0607	3.63873	36.628	113.705	40.0765	1164.87	376.362	714.372	327.832	850.443	1042.18	286.198	1106.18	868.125	663.953	630.68	1901.32	452.73	112.559	109.62	49.9163	91	76.7971	165.807	1180	1126.51	-0.00920483	0.00193282	-0.017026	-0.0138261	0.00261136	0.0132449	0.00735554	0.00364764	0.00254526	0.00143871
ENSG00000170681.6	protein_coding	MURC	3	8	1	9	1	0	270	311	105	174	497	336	684	243	656	310	870	515	264	779	805	196	209	515	739	196	157	30	28	33	49	68	48	0.00416289	-0.00830087	-0.017007	-0.000286157	0.00598769	-0.00141702	-0.00665163	-0.0054485	0.00227122	-0.00895392
ENSG00000126259.12	protein_coding	KIRREL2	27	37	3	31	0	1	177	429.999	136	40	142.959	117	58	17	57.9433	17	67	37	1050.98	3293.97	3274.94	1680.95	1583.96	2968.99	2110.91	614.999	591.981	309	373	371	993.984	3779.05	5902.91	0.00416965	0.0154278	-0.017	0.0132034	0.00377571	0.00227279	-0.00601579	-0.00920396	-0.02972	0.00274837
ENSG00000196542.4	protein_coding	SPTSSB	8	19	5	19	7	8	158	169	54	1	2	1	1058	401	732.998	66	205	260	1038	1791.01	2873.01	356	379	1968.01	4218.93	1367	1462	730	952.001	943.002	1998	430.001	1215.01	0.00152878	0.017906	-0.0169786	-0.00990944	-0.00087489	-0.0126644	-0.0170282	-0.000244893	-0.00500193	0.00455578
ENSG00000183273.2	protein_coding	CCDC60	0	2	0	1	0	0	0	1	2	34	103	62	0	1	0	93	289	202	18	39	57	21	30	39	26	7	12	1	0	0	2	0	0	0.000800739	-0.00614533	-0.0169744	-0.00599061	0.00402384	0.0015658	-0.00798308	-0.0014123	-0.00246709	-0.00311844
ENSG00000017373.11	protein_coding	SRCIN1	20	13	3	20	0	1	59	112	29	36	125	30	360	112	323	559	1567	1010	294	1030	838.001	201	182	517	3764.02	1272	1239	940	878.999	920.002	2771	2185	4739.08	0.00684307	0.0179392	-0.0169722	0.00676796	0.0049352	-0.00237746	-0.0064815	-0.00747811	0.00999609	0.00884801
ENSG00000055732.7	protein_coding	MCOLN3	57	78	0	7	0	5	176	354	110	40	98	41	286	102	263	280	836.001	458	296	880	803	536	445	1717	1563.01	436	430	661	876.999	897.001	1810.99	833	2040	0.00593716	0.0133258	-0.016963	0.0134651	-0.0153528	0.00217396	-0.0150023	-0.000346112	-0.000996746	0.0143241
ENSG00000106804.6	protein_coding	C5	125	113	70	117	196	149	10	17	14	447	1331	1150	1743	621	1404	939	2762	1975	1928	4308.98	5392	456	413	1247	1210	365	366	159	133	149	414	1544	494	-0.0122066	-0.00096166	-0.016944	-0.0162438	-0.00286614	0.00335076	0.00244841	-0.00109943	0.0176689	0.00481282
ENSG00000123405.9	protein_coding	NFE2	3	7	7	6	0	7	54	80	20	18	73	55	124	55	153	56	170	213	166	500	442.001	241	234	618	91	31	23	0	1	0	3	9	15	-0.00513724	-0.0112874	-0.016929	-0.00728198	0.00721724	0.00135972	0.00167635	0.000562438	-0.0185987	0.0156772
ENSG00000146250.5	protein_coding	PRSS35	27	11	8	5	0	0	84.9999	93.0001	26	48	139	184	49	19	75	32	102	101	38	108	122	204	235	470.999	51	22	20	13	17	15	23	1	16	-0.00322288	-0.00561365	-0.0169212	0.0142049	0.00907341	-0.00723031	0.00406313	-0.00244644	-0.00519833	0.00100473
ENSG00000080224.13	protein_coding	EPHA6	7	32	11	23	13	0	8	10	6	5	15	11	461.999	148	433.001	70	203	136	34	139	131	73	66	84	50	30	30	8	15	11	34	13	31	-0.00946488	-0.00257251	-0.0169041	0.00128723	0.0105592	0.00340742	-0.00423397	0.000105328	0.00963579	-0.0152899
ENSG00000118507.11	protein_coding	AKAP7	72	30	4	2	0	4	391	626	204	68	227	138	242	86	169	242	649.001	436	307	734	879.002	1463	1469.99	3190.99	559	166	169	76	151	165	282.368	2409.02	1388	0.00235596	0.00225113	-0.016901	0.0111119	-0.00616594	0.00601638	0.0106405	0.00478687	-0.0212512	0.01224
ENSG00000179978.10	pseudogene	RP11-1319K7.1	46.2506	51.0276	42.4749	39.4545	11.8025	1.84157	87.0532	64.0156	0.17244	74.1953	208.864	159.102	701.768	150.371	392.968	197.469	651.965	310.722	330.291	583.72	838.397	151.73	151.002	333.065	2844.36	704.059	690.672	204.626	243.022	228.856	514.619	224.3	2265.91	-0.00596876	0.00962404	-0.0168932	0.00434335	0.0104115	-0.0108593	-0.004898	-0.00147554	0.0121756	-0.00444087
ENSG00000187416.7	protein_coding	LHFPL3	2	0	1	2	0	0	1	3	1	0	1	0	0	0	1	2	12	4	235	452	692	49	41	369	43	5	3	2	0	1	5	95	6	-0.0022078	0.00413167	-0.0168755	-0.00694297	0.00225394	-0.0025697	0.0124637	-0.0131608	-0.029291	-0.00189128
ENSG00000244300.2	lincRNA	RP11-475N22.4	1	0	0	1	0	0	2	4	1	0	1	0	374	108	416	14	35	22	129	300	458	89	77	229	99	18	27	5	4	2	20	355	285	0.00428567	0.00220816	-0.0168492	-0.0107803	-0.00559111	0.00767294	0.00995646	-0.0137997	-0.00496968	0.000517243
ENSG00000196150.8	protein_coding	ZNF250	31	12	4	5	3	0	412.859	447	169	131	393.481	284.131	971.001	339	741.791	274.736	889.754	784.999	394.222	1190.59	1144.64	311.397	340.117	760	1248.99	278.68	295.282	157	168.13	180	420.013	253	1813.68	0.00472828	-0.000287112	-0.0168412	0.00734054	0.00128141	-0.00522235	0.00312124	-0.00226943	0.00428064	-0.00916526
ENSG00000151892.9	protein_coding	GFRA1	22	8	4	0	32	14	47	166	49	27	86	36	4	0	4	2003	5461.03	2671	835.999	1950.01	2243	380	363	1433	1215	226	260	175	190	199	484.001	487	778.999	0.00122748	0.00939306	-0.0168319	-0.0146109	-0.017847	-0.00872461	0.0121451	0.0164438	-0.0149004	-0.000622898
ENSG00000092850.7	protein_coding	TEKT2	0	1	0	0	0	0	18	26	8	28	86	68	190	61	216	637.999	1883.01	1481	97.0001	475.999	319	161	159	388.999	956	188	167	93	89	67	225	201	1271.01	0.0143099	0.00262114	-0.0168197	-0.0108553	-0.000705428	0.00589588	0.00192602	0.00537702	0.00961899	-0.000836266
ENSG00000196476.7	protein_coding	C20orf96	33	61	26	58	9	8	803	1030	324	264	825.001	564.999	1531	573.999	1806	606	1798	1472	581.999	1938.99	1776	530	499.001	2097.99	2799	381	406	113	133	135	351	399.999	898.003	-0.00287119	-0.00516336	-0.0167883	-0.000901153	0.00771737	-0.00205689	-0.00560873	-0.0015323	-0.00274126	0.00352178
ENSG00000110786.13	protein_coding	PTPN5	0	1	0	0	0	0	282	626.999	228	222	659	269	2949	1035	3926.99	452.999	1282.01	1419	222	1165	632.001	115	128	244	640.001	76	67	3	1	3	12	7	34	0.0138183	-0.0208066	-0.0167693	-0.0113975	0.000941858	0.00227338	-0.00191522	0.00508841	0.0107757	0.000855819
ENSG00000134253.5	protein_coding	TRIM45	37	13	10	14	0	3	507	679	215	123	349	249	1425.01	487	1704.01	395	1107.01	995.999	233	870	697.001	367.999	366	1383	1142	129	157	65	95	74	195	727.999	507	0.00113005	-0.00572801	-0.0167486	0.00539759	0.00589402	0.00280774	0.00550285	-0.00479286	-0.00155165	0.0145823
ENSG00000236384.3	lincRNA	LINC00479	0	0	0	9	0	0	0	1	1	64	208	126	265	79	567	235	740.001	640	38	140	99	48	52	339	68	2	9	2	2	3	7	10	16	0.00485367	-0.00890159	-0.0167387	-0.0156677	0.00775222	0.0141133	0.0012664	-0.0201559	0.0187902	0.00173619
ENSG00000144061.8	protein_coding	NPHP1	23	15	3	8	3	4	201	152	57	157	421	362	702.999	260	571.001	1079	3128.02	1884	490	1206	1351	244	248	828.001	1131	223	217	190	225	257	556	539	1316	0.00245851	0.00156899	-0.0167302	-0.00238389	-0.00350108	0.00312121	0.00096523	-0.00047486	0.0112526	0.00591059
ENSG00000254717.2	pseudogene	GLYATL1P2	6	0	0	2	0	0	6	21	4	0	2	0	1394	485	869	137	371	245	10	20	32	1	1	4	4	2	3	1	0	0	1	0	1	-0.00105129	-0.012932	-0.0167178	-0.00667166	-0.00625385	0.00195552	0.00426055	-0.0144107	0.0193685	0.00610084
ENSG00000133519.8	pseudogene	ZDHHC8P1	33	48	74	52	53	5	7	41	15	49	149	72	222	78	283	85.0001	296	272	479.001	1518	1346	522	449	1421	2770.99	1160	1155	304	363	381.999	863.996	166	1013	-0.00756914	0.0136945	-0.0167064	-0.00461589	0.00820385	-0.0168906	-0.00820745	-0.00116835	0.00025472	-0.00891582
ENSG00000185518.7	protein_coding	SV2B	193	43	1	14	0	4	10	27	17	1	4	1	0	1	0	0	12	2	152	245	404	593	555	659	2937.01	650.999	635	110	179	189	361.999	744.002	813.001	-0.0045885	0.0216308	-0.0167055	0.0175217	-0.00827835	-0.0149532	-0.012636	-0.0063472	-0.0367854	0.008274
ENSG00000075275.12	protein_coding	CELSR1	59	32	7	29	34	0	2629.99	3647.98	1216	1815	5624.12	3743.01	3350.01	1125	3562.04	1274	3518.98	2553.99	848.998	5064	2290	2446	2324.99	2854.03	2020.02	378	353	141	199	220	457.001	914	507.001	0.00538318	-0.0137425	-0.0166787	0.00771922	0.00372157	-0.00167944	0.000389518	-0.00770374	0.00108846	-0.0215145
ENSG00000100027.10	protein_coding	YPEL1	60.3397	18.5805	12.852	13.5351	5.51413	11.4072	492.093	915.856	275.049	291.051	999.862	372.4	2781.08	957.747	2460.64	746.211	2050.38	1559.49	641.268	1839.44	1798.36	355.154	343.372	771.912	2728.58	386.796	434.965	104.245	121.045	126.036	285.016	227.072	533.068	-0.00050187	-0.00698103	-0.0166537	-0.00278525	-0.000507967	-0.00790716	-0.000529017	-0.000869237	0.00732615	0.0104366
ENSG00000138696.6	protein_coding	BMPR1B	44	46	18	26	11	11	41	23	10	35	117	110	106	34	46	800.001	2127.99	1226	190	540	515	136	124	536.999	133	6	22	26	30	37	75	227	155	-0.011668	-0.00191323	-0.0166483	-0.00232797	0.000138864	0.0108856	0.00588073	0.00198335	0.00306613	0.00590682
ENSG00000159217.5	protein_coding	IGF2BP1	465	410	205	387	1046	443	19843.8	22116.5	7577.88	7278.09	21649.9	12717.9	22763.8	7880.11	19382.9	6258.99	17205.7	11690	8079.02	22726.5	22975.5	6575.05	6542.06	15316.2	11122.1	2929.01	2896	133	188	195	377	0	1	-0.00660171	-0.0203658	-0.0166453	-0.0118627	0.00087169	-0.0306237	-0.0202166	0.000682897	-0.00233064	0.00281168
ENSG00000173894.6	protein_coding	CBX2	118	69	34	52	62	19	4931.98	5652	1933	1795	5337	4063.99	8763.01	2987	8875.01	2288	6327.01	5518.99	2459	10776	7136.99	2272	2151	5900.01	4274	709	660	37	82	68	110	306	202	-0.00250703	-0.0196905	-0.0166114	-0.00568961	0.00116739	-0.00934528	-0.0036325	-0.00154576	-0.00943924	-0.00227266
ENSG00000100583.4	protein_coding	SAMD15	10	3	6	6	0	0	58	23	10	43	143	137	118	41	106	229	651	484	118	283	364	92	85	170	255	75	62	30	38	26	102	116	229	0.00130897	-0.000987135	-0.016605	0.00498075	0.0106441	-0.000730844	0.00804822	-0.00668249	0.00484721	0.00147997
ENSG00000183421.7	protein_coding	RIPK4	13.6032	13.5902	4	2.26724	12.4644	2	141.997	192.985	60.9993	147	482.999	333	1090.85	338.808	1147.96	950.323	2587.57	2009.16	631.569	2700.97	1786.12	1387	1218.01	3358.77	2736.05	680.997	680.002	328	464.001	477.91	924.005	11282.7	7424.01	0.00809151	0.00903243	-0.0165684	-0.00763362	-0.00497962	0.00834084	0.0117444	0.00385611	0.00173293	-0.00579092
ENSG00000100604.7	protein_coding	CHGA	41	7	0	0	0	0	416	323	123	91	247	218	26	2	9	63	160	34	14298.2	51076.9	40577.8	3407.96	3285.96	15816.9	764823	248260	248560	54071.7	70849.9	72043.5	158955	63659.2	445489	0.0192787	0.0248612	-0.0165396	0.014625	-0.0161718	-0.00847002	0.00697967	-0.000467982	-0.0295271	-0.00575325
ENSG00000143036.12	protein_coding	SLC44A3	119	30	36	38	13	7	122	178	53	18	48	37	305	103	255	244	766	566	378	1172	1091	826.001	848	2598	1862	285	281	249	404	399	699.999	1729	1312	-0.00591641	0.0112693	-0.0164793	0.000761081	0.00217981	-0.00220817	0.00532368	-0.00422814	-0.00968651	0.00148694
ENSG00000241720.1	processed_transcript	RP4-735C1.4	12	14	5	6	0	7.70938e-22	0	8.62321e-33	7.4023e-36	1.87131e-37	1.56945e-43	0	2	1.4917	6.27617	0	7.39944	3.54824	12.0013	33.158	44.8048	41.8483	21.0522	37.4899	3.37724	0	3.14153	1.12853	2	1	2.15399	3.23915	5.22593	-0.0126585	0.0031865	-0.0164773	0.00740169	0.00447239	0.00354836	0.00258511	-0.000159973	-0.0102533	0.00575152
ENSG00000168778.7	protein_coding	TCTN2	31	70	22	42	16	1	367	324	105	263	781.002	564.002	896.998	308	750.999	485.001	1390	935.999	433.999	1847.01	1273	706.003	693.999	1744.02	1507.99	344	438	222	265	284	600.001	1010.99	3278.94	-0.00150911	0.00299721	-0.0164611	0.00400805	0.00868755	0.00299786	-0.000155322	-0.00187425	0.00219835	-0.00940258
ENSG00000137648.12	protein_coding	TMPRSS4	7	12	3	0	0	0	9	5	1	0	0	0	9	1	4	7	19	16	10	94	58	73	47	390	134	3	3	10	10	8	53	68	188	-0.00289499	0.0079048	-0.0164491	0.00747546	-0.00165347	0.00200768	0.0108828	0.0143749	-0.015448	-0.00118234
ENSG00000144644.10	protein_coding	GADL1	3	8	0	0	0	0	6	2	1	0	2	2	1	0	1	82	201	107	1	5	9	5	5	4	29	7	8	0	0	0	2	9	2	-0.00281712	-0.00202791	-0.0164436	0.00498279	-0.00931731	0.00182146	-0.000242588	0.0100909	-0.0086946	-0.00260246
ENSG00000214049.5	lincRNA	UCA1	3	9	7	22.9629	1.19659	1	0	8	2	1	2	3	6	3	5	6	34	52	192	440	538	207	176	314	29	4	14	20	17	15	39.9628	29.7082	64	-0.00896477	0.00655713	-0.0164321	-0.00480193	0.00850035	0.00560155	-0.000795909	-0.00612278	-0.0131174	-0.00159318
ENSG00000114019.10	protein_coding	AMOTL2	60	80	64	49	25	3.48331	449	892.791	286	1892	5621.99	5518.08	2468.66	870.001	3798.72	1535.99	4350.16	3504.02	1134	4234.07	3415.99	2618.77	2684	6278.98	2507	492	525	149	225	248	491	13566.2	3339.46	0.000235648	-0.00534442	-0.0164125	0.000789461	0.00915339	0.0105749	0.0113737	-0.00300533	0.0035525	-0.00657635
ENSG00000269834.1	processed_transcript	CTD-3018O17.3	41.9073	30	14.0032	15.0002	3	7	333	607.01	213.932	353.255	994.822	540.984	1236.73	408.599	1168.62	515.495	1527.37	1105.43	607.659	1684.65	1571.56	274.54	282.079	836.992	756.251	156.73	125.023	54.1397	55	41.0753	138.252	95.6325	642.877	-0.00303762	-0.00922785	-0.016407	0.00129438	0.0032349	-1.29911e-05	0.00137844	0.000773088	0.00338493	0.00865888
ENSG00000150551.10	protein_coding	LYPD1	7	22	6.08943	4	0	1.49681	182.136	255.981	90.1373	16.6844	21.2057	29.5887	1.19361	4.55167	8.36542	313.292	877.334	482.271	81.1184	485.58	294.871	461.613	457.287	1322.5	278.712	36.3161	57.3591	34.0193	66.8358	86.2349	101.61	540.236	311.338	-0.000465004	0.00350741	-0.0164006	0.00541405	0.00524308	0.00704079	0.00431418	0.00712453	-0.0247462	0.00633996
ENSG00000064692.13	protein_coding	SNCAIP	11	12	14	23	13	7	187	357.989	102	4	17	9	70	25	35	56	139	83	1206	2854.01	3357.96	433	402.972	1156	1800	263	318	101	215	185	315	24	88	-0.00455953	0.00714052	-0.0163995	-0.0090681	0.00362928	-0.0168349	-0.0103777	-0.00263147	-0.0232322	-0.000413924
ENSG00000003249.8	protein_coding	DBNDD1	15	13	4	5	0	0	5506.01	5165.14	1710.99	966.001	3018.04	2184.01	3025.94	1042.01	3497.05	1203	3296.07	2903.03	1094.01	5098.05	3198.98	1470	1374	5897.04	6623.91	1172.01	1243.01	237	323	368	660.002	5733.11	5748.17	0.0171533	-0.00620469	-0.016375	0.0109684	0.00847409	0.0014752	0.00501901	-0.00233127	-0.00914848	-0.00237865
ENSG00000232046.1	lincRNA	AC007392.3	19	0	0	0	0	0	0	0	0	0	0	0	4	0	0	10	8	23	9	21	25	12	10	48	6	1	0	1	0	0	6	2	14	-0.00339607	0.00233109	-0.0163728	-1.97319e-05	-0.0150178	-0.00174515	0.0181029	-0.00884225	-0.00787009	0.00205469
ENSG00000128581.11	protein_coding	RABL5	17	7	3	11	1	1	884	685.999	229	287	889.999	1116	779	285	806	1033	2798.99	2621.99	717.001	2663.01	2088	483	494	1828	2036	471	471	187	284	291	520	1245	2305.98	0.00821271	-0.000740412	-0.0163491	-0.000649485	0.00173493	1.38722e-05	0.0025315	-0.00728273	-0.000271825	0.000299824
ENSG00000005020.8	protein_coding	SKAP2	22	24	1	4	9	6	177	182	66	50	148	81	59	21	43	3201.98	9072.02	5297.96	311	687	872	242	262	1250	1515.99	199	233	185	230	248	477	839	2153.99	0.00160859	0.0064706	-0.0163194	-0.00372529	-0.0118901	0.00580742	0.000468326	0.00591993	-0.000864954	0.000960037
ENSG00000115738.5	protein_coding	ID2	443.001	242	263	255	266	46	412.999	489	186	130	392	625.002	10120.3	3475.01	9137.85	549.001	1408	2129.99	5813.91	17371.4	16610.6	3891.98	3795	12395.5	4791.93	1611.99	1676.99	301	476	487	893.001	8737.68	3690.92	-0.00697445	0.00520135	-0.0162614	-0.0128715	-0.00258133	0.00117785	0.00309013	-0.00198066	-0.00166226	-0.00247733
ENSG00000167244.11	protein_coding	IGF2	17483.2	8574.05	10945.7	12745.9	51845.1	24181.5	66.3672	148.013	45.0579	162	547.085	254	589	193	747.997	94359	267632	196141	113092	479499	322700	297704	287850	442099	116780	30136.4	30571.8	6013.87	4634.57	4823.51	17316.1	30757.3	34522.1	-0.00673907	0.0194041	-0.016254	-0.0154472	-0.00529773	0.00456224	0.00515025	-0.000296654	-0.00143926	9.32568e-06
ENSG00000157330.5	protein_coding	C1orf158	4	0	0	0	0	0	0	0	3	0	0	0	0	0	0	154	393	145	29	104	86	11	9	17	423.999	152	149	61	59	81	169	118	203	0.00559231	0.0172765	-0.0162255	-0.00442017	-0.0103119	-0.0104578	0.00718052	-0.00445115	-0.00318623	0.000245154
ENSG00000142621.14	protein_coding	FHAD1	6	4.61198	0	0	0	0	14.2106	48	5.57744	12	38	22.4577	40	17	38	507.709	1466.28	658	56	188	159.405	61	56.349	115	184.413	34.8863	38	55.9686	51.9998	52.5799	120.052	463.794	711.14	0.00737364	0.00265849	-0.0162123	0.00437322	-0.0102605	0.00900025	0.00808801	0.0059086	0.00701089	8.67578e-05
ENSG00000136883.7	protein_coding	KIF12	101	83	38	85.9999	57	24	145	309	117	51	154	88	2054.99	702.999	2694.99	414	1277	1022	1182	3148.99	3265.99	3040.01	2888.99	7521.11	10812.2	2602	2437	2725.99	2528.02	2647.01	7933.94	4049.98	6712.96	-0.00311876	0.0160151	-0.0161108	-0.00750473	-0.00125322	-0.00254787	-0.00217709	-0.00244984	0.00168086	0.00085252
ENSG00000229183.4	protein_coding	PGA4	0	0.587026	3	1	0	0	0.00315345	15.5745	9.08691	28.615	23.37	42.3411	135.591	39.2105	134.406	1471.83	3771.32	1209.68	224.925	1286.15	735.376	1.99986	1.5591	20.4472	64.9692	13.8939	1.51678	0	0	0.498873	0	954.627	5318.71	0.00378559	-0.00829278	-0.0161076	-0.0140842	0.0116415	0.026936	0.0215481	0.00183863	0.0047476	-0.00113917
ENSG00000113209.6	protein_coding	PCDHB5	11	0	2	3	0	0	1721.1	1555.48	516.683	792.438	2498.9	2157.49	2959.48	957.029	3609.57	1093.02	3048.57	2756.95	1251.97	5032.27	3617.64	1359.88	1201.6	2682.83	3146.96	850.63	841.198	438.767	624.084	612.181	1317.37	889.652	1591.23	0.0204816	-0.00396538	-0.016103	-0.00158687	0.00723755	-0.0125045	0.0100436	-0.017143	0.00810174	0.00359008
ENSG00000175928.5	protein_coding	LRRN1	267	289	75	152	13	6	8752.98	6512.01	2372	3460	9792.97	7936.01	9500.96	3248	8971.99	3246.85	8711	6380	1702	4935	4741	2409	2377	6980	2172	427	443	212	301.75	345	602	605	684	0.000202572	-0.014209	-0.0160887	0.00788968	0.0100977	-0.00311615	-0.00236818	-0.00359562	-2.09188e-05	0.00169037
ENSG00000130700.6	protein_coding	GATA5	0	5	3	4	2	5	11	25	1	12	57	25	1196	417	1066	181	487	493	144	419	430	56	57	480	103	9	9	2	0	0	1	3	12	-0.00366301	-0.0142356	-0.0160769	-0.0228284	0.00678908	0.0102505	-0.00234371	0.00524235	0.00700349	0.00688697
ENSG00000167100.10	protein_coding	SAMD14	12.9887	8	2	2	1.14078e-15	1.00004	229.495	285.273	98.6431	67.7685	258.179	151.555	811.559	264.6	757.794	166.1	600.448	706.507	224.584	1021.61	642.986	231.041	241.287	815.283	1696.9	308.036	319.924	40.54	31.983	40.2223	99.0523	105.821	466.114	0.00365562	-0.00403369	-0.0160503	-0.00153834	-0.00226938	-0.007805	-0.000571039	0.00149027	-0.00248217	0.00291586
ENSG00000165655.13	protein_coding	ZNF503	124	67	11	22	9	4	0	4.00071	3	21	36.6753	34.9827	392.115	130.781	263.591	145.78	375.719	219.383	400.133	1145.4	1056.02	180.371	169.598	733.456	998.4	250.425	268.73	183.312	195.797	206.488	446.475	9314.01	9425.41	-0.00687052	0.015791	-0.0160259	0.00450198	-0.00353649	0.0134252	0.0097958	-0.00214063	0.00654385	-0.000420978
ENSG00000184347.10	protein_coding	SLIT3	360	188	0	49	14	7	63.9995	214	73	94.9963	291	142	6907.8	2297.92	7661.95	10.1574	32.9489	21	731.962	2526.91	2123.9	1430.1	1431.1	918.847	773.999	318.062	319.214	99	125	126	333.974	575.998	3954	-0.00278285	-3.85391e-05	-0.0160204	0.00588454	-0.0196216	0.00894978	-0.0147346	-0.0136385	0.000569844	-0.000434357
ENSG00000213420.3	protein_coding	GPC2	24	17	11	13	6	1	1155	2072.02	636.001	429.001	1450	873.005	1349.01	419	1634	507	1499	1232	370	1130.01	983.997	258	236	849	2702.99	482.999	473	6	9	6	20	30	173	0.000518263	-0.0167739	-0.016008	0.00206147	0.00692719	-0.0131948	-0.0043194	-0.00132345	-0.00711837	-0.00514974
ENSG00000223764.1	processed_transcript	RP11-54O7.3	5	1	2	16	0	0	2	14	2	9	13	12	293	93	490	8	27	33	69	178	217	93	107	332	342	114	83	22	24	18	57	28	134	6.142e-05	0.00202419	-0.0159969	0.000365541	0.010295	-0.00394079	-0.000546789	-0.0179326	0.00328222	0.00127511
ENSG00000164929.12	protein_coding	BAALC	1	0	0	0	0	5	41.9998	80	23	6	15	7.55328	79	38	36	3345.96	8933.84	5387.97	294	943.003	936.003	50.9999	57	195	4913.94	655.001	650.999	87	140	98	262	2154.01	1322.99	0.0137045	0.00829352	-0.0159793	-0.0189434	-0.0129955	-0.00394141	0.00682332	-0.000333491	-0.00157947	0.0151498
ENSG00000125820.5	protein_coding	NKX2-2	5.35414e-25	1.07083e-25	0	0	0	0	5.35416e-26	0	0	4.31637	10.0715	2.87758	2	5.35416e-26	0	104.768	307.995	120.858	637.378	1346.71	1921.74	25.8982	20.1431	279.124	13152.6	2620.06	2502.01	863.267	1092.05	1130.88	2435.89	1165.79	14985.5	0.0157884	0.0332768	-0.0159696	-0.00500108	-0.00578024	-0.0141509	-0.00213458	-0.000295629	0.00450426	-0.00222271
ENSG00000171224.7	protein_coding	C10orf35	0	13	1	0	0	0	396	405.001	102	118	322	379	646.999	190	721	356	1026	1044	274	1167	797.002	188	170	697.999	1712.99	292	299	45	69	81	168	403.999	920.002	0.013164	-0.0035683	-0.0159519	-0.00276048	0.00787402	0.00182796	-0.00320158	0.0183426	-0.000645015	-0.00306623
ENSG00000104154.5	protein_coding	SLC30A4	16	14	4	4	12	0	0	1	1	117.396	305.51	100	22	6	11.2822	319.3	907.994	571.237	118	318.514	364.925	136.837	134	318.278	801.993	234	212.737	166.805	214.764	255	484.253	911.859	3107.2	-9.46649e-05	0.0140274	-0.015939	0.00317414	0.000964678	0.00245573	0.00782025	0.000431221	0.0168603	-0.0157129
ENSG00000134121.5	protein_coding	CHL1	29	15	1	4	3	1	20	24	12	20	56.4816	43	446.944	185.834	156.571	49	136	84	693.807	856.998	1858.95	147	118.768	396.001	3865.72	1318.95	1328.87	164	188	229	461.848	1038.87	4394.93	0.00302414	0.0128715	-0.0159217	0.00310119	-0.00716508	-0.0106111	-0.00526691	-0.00154457	0.000246028	-0.00339795
ENSG00000130829.12	protein_coding	DUSP9	34	28	157	161	999.995	548	77	108	45	14	26	20	29	4	39	723.998	2082.98	2296.97	372.999	1349.01	1202	617.003	597.998	2319.03	390	44	53	31	40	47	98	13	23	-0.0181159	-0.000414765	-0.0158967	-0.0228995	-0.00204685	-0.00247547	0.000210945	-0.000295164	-0.0173899	0.000941882
ENSG00000091513.10	protein_coding	TF	34	12	373	560	3044	1753	11	17	2	2	4	2	16	7	21	703.905	1985.99	2584.04	436	1344.88	1224	478	461	1060	2677	257	309	433	307	311	1164	127	136	-0.0147928	0.0170666	-0.0158949	-0.0264916	-0.00149713	-0.0116018	-0.00247299	-0.00464117	-0.00350417	0.00293692
ENSG00000186409.9	protein_coding	CCDC30	26	21	7	27	8	1	26.9996	44.8599	9.36813	34	96.7935	34.6685	143.008	47.9492	93.2936	394.318	1128.96	522.805	250.193	445.745	712.028	151.583	137.017	289.446	458.721	176.658	148.091	128.995	112.776	110	298.36	360	1395.77	-0.00478193	0.00600518	-0.0158846	0.00239087	0.00282903	0.00357306	-0.000380253	-0.00499312	0.00576183	-0.00517105
ENSG00000165084.11	protein_coding	C8orf34	2	21	0	8	0	0	91	76	20	23	75	83	11	3	11	34	97	45	189	522	572	99	92	637	89	4	7	14	13	6	42	62	10	0.000859806	-0.00322762	-0.0158744	0.0096226	-0.000649439	0.0101968	-0.012505	-0.00366463	-0.0146175	-0.00422006
ENSG00000166863.7	protein_coding	TAC3	0	2	0	0	0	2	97	107	41	8	45	30	1342.01	501.002	1276.57	152	369	364	118	318	291.001	45	40	222	858.002	193	187	0	1	2	0	4	16	0.00741713	-0.0143517	-0.0158503	-0.0165418	-0.00429627	-0.00384938	-0.0086958	0.00890661	-0.00119033	0.00965547
ENSG00000116729.9	protein_coding	WLS	23	32	10	9	23	38	80	69	26	233	705.002	692.999	2457.91	845.995	2578.99	2576.02	6909.87	4967.9	1300.99	5764.06	3721.93	1522.98	1524.99	5121.07	4005.91	987	976.997	696.991	908.998	893.968	1937.97	12948.3	20678.7	0.00372774	0.0111344	-0.0158405	-0.0151277	-0.00682397	0.0116621	0.00821912	0.00531362	0.0125809	0.00939945
ENSG00000166573.4	protein_coding	GALR1	16	4	0	0	0	0	7	6	2	0	0	0	1	0	0	0	1	0	24	83	66	71	65	19	48	23	25	1	0	3	13	0	32	-0.00285636	0.00510928	-0.0158255	0.0104586	-0.0137229	-0.0145921	-0.00209712	0.00238144	-0.02688	-0.00293033
ENSG00000165115.9	protein_coding	KIF27	42.9546	45.484	29	19.9999	2	2	130.065	320.63	97.2628	176.572	569.76	292.384	778.892	270.023	427.975	696.298	1943.31	1198.08	322.843	650.674	918.405	187.522	173.354	313.775	454.162	107.392	130.906	81.154	102.029	85.7265	227.382	689.839	1675.66	-0.00440124	-0.00231178	-0.0158243	0.00741194	0.00872765	0.00684947	0.00641192	0.00230362	0.00829707	0.00326858
ENSG00000153558.9	protein_coding	FBXL2	14	18	16	21	0	0	208	386	120	208	636	345	341	146	341	336	938	608	226	728	741	262	265	735.001	1439	310	309	317	412	450	886	427	1192	0.00447726	0.00604466	-0.0158173	0.0140833	0.0185284	-0.00426938	-0.00258536	-0.00433699	0.00730345	0.000719641
ENSG00000127084.12	protein_coding	FGD3	3	17	3	7	3	0	21	48	18	9	25	13	110	33	100	156	393	302	134	494	352	245	231	603.999	547.001	121	126	82	108	125	237	914.999	470	0.000769389	0.00676301	-0.0157663	0.00155596	0.0054	0.00623701	-0.000773224	0.00150371	-0.00377891	-0.0124427
ENSG00000255394.2	protein_coding	C8orf49	12	12	2	6	31	2	1	1	0	48	135	94	114	49	97	177	486	309	74	269	190	43	37	189	201	54	42	5	9	4	20	18	22	-0.0083217	-0.00250304	-0.0157617	-0.00928948	-0.00583753	-0.000118202	0.000124288	-0.000509942	0.0157733	-0.00849891
ENSG00000269837.1	pseudogene	RP11-15H20.5	49.9928	26	32	21.993	7	24.8837	771	555	220	666	1803	1317	3019	1032	2878.99	670	1926.99	1695	627.001	2467	1976.99	654	668	1871	2803	562	536	169	161	172	504	114.066	702	-0.00129262	-0.00691046	-0.0157544	-0.00468182	0.004884	-0.0099157	-0.00182647	-7.07997e-05	0.00868612	0.0144034
ENSG00000135773.8	protein_coding	CAPN9	0	1	6	0	0	3	6	3	0	8	2	8	76.8611	18	69	128.337	363.461	232.269	109.852	315.562	234.749	67.7931	79.8273	204.939	111.976	21	17	13	5	8	27	5	27	0.00127714	-4.67664e-05	-0.0157439	-0.018559	0.00809778	-0.00173345	0.00819554	0.0131958	0.00239442	0.0144055
ENSG00000109265.8	protein_coding	KIAA1211	61	26	16	33	45	13	874.006	892.994	313	497	1640.01	1247.98	2425.04	857.001	2485.04	1031	2691.99	2048.02	1069	3516.1	2950.97	1278.98	1238.01	2486.96	3812.88	887.996	968.992	144	233	212	488.999	148	5556.85	-0.00046856	-0.00427049	-0.0157356	-0.00728849	-0.000905474	-0.00725642	-0.00163903	-0.00414974	0.00209594	-0.00178277
ENSG00000265629.1	protein_coding	AC011897.1	16.0872	9.29027	0	2.16516	0	2.80904	6.51042	20.5765	7.87765	4.64702	7.18276	2.54931	28.7614	12.7643	20.5179	67.7725	161.058	87.2517	136.329	323.527	421.521	98.3684	101.612	186.086	309.72	62.3874	65.9393	38.7887	61.4475	65.7769	113.173	120.613	300.407	0.000216106	0.00646107	-0.0157311	0.00411166	-0.0131526	0.00272549	-0.00547693	-0.00280934	-0.00591074	0.0111836
ENSG00000182272.7	protein_coding	B4GALNT4	4	17	4	20	11	2	1614	2408.01	832	1104	3238	2429	3328	1045	5527.98	1472	4209.99	3919.02	1549.01	6905	4727.97	2636	2663	10331	8382.04	1314	1329	246	277	280	808.998	807.001	2756.98	0.0108632	-0.00720512	-0.0157094	-0.00709705	0.00649742	-0.00197779	-0.00879639	-0.00351585	-0.00162875	-0.00623031
ENSG00000158164.6	protein_coding	TMSB15A	2	9	1	1.28942	11	1	1098	1092	401	437	1313	1164	2481	941	2052	490	1429	1740	718	2248	2050	231	202	1064	643	69	87	5	8	14	19	8	2	0.00495778	-0.0225216	-0.0156887	-0.0102084	-0.00184465	-0.00378725	-0.00489276	0.00565088	0.00397994	-0.00592109
ENSG00000152763.11	protein_coding	WDR78	8	2	2	1	1	0	15	16	2	9	27	24	34	11	40	351.985	946.975	465.972	108	212	296	98	93	159	201	49	58	43	47	40	82	386	589.98	0.00187747	0.00392786	-0.015632	-0.0015913	-0.000568026	0.0027679	0.0133736	-0.00164205	0.00376971	-0.00725787
ENSG00000162878.8	protein_coding	PKDCC	21	17	36	40	23	23	229	226	83	565.999	1776	1233	5084.94	1608	3985.98	631.001	1918	2702.01	1976	7974.05	5728.94	3735	3751.97	13990.9	5016.06	853.999	837.999	669	800	820	1915	1384	3869.98	0.00211688	0.00447425	-0.0156051	-0.0137661	0.00659972	-0.0020236	0.0015955	-0.00487389	0.013159	0.00791173
ENSG00000174640.8	protein_coding	SLCO2A1	130	126	32	222	34	45	81	119	32	593.001	1559.01	2056	2351.99	892	2783.02	191	530.999	441	2571	7081.93	6965.04	1211	1212	5761.93	558	73	83	51	149	129	174	616	1098	-0.0102302	-0.00707587	-0.0155939	-0.00615704	9.40823e-05	0.00949318	0.00334173	-0.00657147	0.00353558	0.00890673
ENSG00000227121.1	lincRNA	RP11-319F12.2	0	5	4	0	0	0	0	0	0	0	0	0	16	6	15	0	4	5	6	15	15	12	8	51	8	0	1	0	0	0	1	0	0	-0.00618653	-0.00231471	-0.0155711	-0.0059048	0.0098584	0.00127715	0.00398252	0.0157488	-0.00451703	-0.00027524
ENSG00000152611.7	protein_coding	CAPSL	0	1	0	0	0	0	1	0	0	0	1	1	1	1	7	177	514	320	9	92	43	5	11	25	70	32	31	19	21	23	58	51	106	0.00520186	0.00937339	-0.015571	-0.0097033	-0.00274772	0.00510346	0.000896982	0.00662899	0.00520461	-0.000858259
ENSG00000197705.5	protein_coding	KLHL14	10	26	6	0	17	1	36	34	11	5	6	6	266.626	101	289.535	199.555	653.599	898.398	16	84.2699	45	35.718	38.7732	139.47	51.131	11	12	7	3	5	14.7235	0	30	-0.00661735	-0.00713113	-0.015568	-0.00396616	-0.00672011	-0.00403107	0.00543209	0.0231979	0.0092589	-0.0064464
ENSG00000171889.3	lincRNA	MIR31HG	0	1	0	0	0	0	1	4.15675	1.42019e-06	1.12727	12.0221	3.14996	3	1.73641	1.54362	29.478	117.963	108.775	41.887	169.765	132.355	19.1578	17.457	53.9842	53.7402	3.41172	4.4234	4	7.35816	3	9.94134e-06	8	0	0.00352662	-0.00131428	-0.0155612	-0.00836225	-0.00163125	0.00114046	-0.00103538	0.00511569	-0.00490761	-0.00167842
ENSG00000006756.11	protein_coding	ARSD	41.5478	56.9519	23.8183	45.2192	12.691	14.2539	383.356	287.955	105.048	186.757	529.992	338.732	1040.94	339.805	914.114	777.563	2224.57	1388.7	861.307	3594.38	2573.37	1203.82	1225.53	2637.58	2951.29	668.948	680.322	655.061	922.434	860.969	1998.9	4653.41	4278.37	-0.000327833	0.0110653	-0.0155588	-0.0025779	0.00303651	0.00424017	0.00034478	-0.00130705	0.000732335	0.00552018
ENSG00000229155.1	lincRNA	RP11-528A4.2	0	0	4	0	4	0	0	0	0	0	0	1	33	14	59	37	85	223	14	80	39	17	13	56	8	2	1	0	2	1	6	0	1	-0.00258816	-0.00240394	-0.0155415	-0.0226665	0.00580375	-0.00296393	0.014953	0.00542162	0.00764267	-0.00778524
ENSG00000228508.2	lincRNA	RP11-183E9.3	56.9274	37.7165	6	49	6	1.654	8.99417	12.6274	3	1	6.51708	2.01147e-13	237.097	87.4602	82.9702	69.8097	204.505	58.9893	104.081	77.8803	248.526	46.0659	45.2044	46.1198	4.90455	4.35457	4	20.8371	18.3237	17.7141	64.7472	153.645	31.7003	-0.0142716	0.00171599	-0.0155342	0.00675704	-0.000969279	0.0113935	-0.000667439	-0.00668565	0.00461575	-0.000808679
ENSG00000133107.10	protein_coding	TRPC4	27	14	0	0	0	0	9	13	6	424	1189	1002	1374	449	1293	176	529.001	563	75	334	197	10	10	296	785.999	189	242	50	50	62	170	212	591	0.00844021	-0.0050691	-0.0154734	0.013555	-0.0105235	-0.00157794	0.00161493	0.00547771	0.0331427	0.00298055
ENSG00000206530.4	protein_coding	WDR52	85	30	14	32	25	2.51691	32.3991	37.6576	15.6488	26.6006	97.4396	55.2186	221.349	91.4934	235.059	710.553	1868.63	892.651	364.53	792.833	1051.13	246.549	233.241	405.027	438.581	122.132	141.542	324.226	279.173	290.033	791.645	803.469	2834.17	-0.00638924	0.00970261	-0.0154662	0.00195872	-0.00100419	0.00585269	0.00549156	-0.00370271	0.0117473	-0.00518509
ENSG00000116106.7	protein_coding	EPHA4	62	43	25	21	8	13	322	418	128	685.998	1982	2524	4224.11	1494.99	4778.97	126	366.999	808.002	916.999	2252.02	2706.96	768	745.999	1834.99	2072.01	453	483.999	118	193	170	329	94	658.001	-0.00218909	-0.00715897	-0.0154354	0.000296519	0.00479312	-0.0103269	-0.00313198	-0.00104455	0.00938825	0.00931773
ENSG00000117525.9	protein_coding	F3	60	22	12	36	10	2	137	229	66	107	307	182	1409	479.001	1248	154	410	336	783	2223.98	2425.99	1828	1768.99	3183.98	502.999	183	191	91	188	197	259	8858.58	6938.03	-0.0020014	0.00357321	-0.0154141	0.00173047	0.000862321	0.0164076	0.0142615	-0.0102171	-0.0101649	-0.00506575
ENSG00000188064.5	protein_coding	WNT7B	48	15	10	33	0	0	1	1	3	0	1	0	4	4	1	3	15	4	20	43	42	111	119	136	32	10	6	47	55	64	140	526	794	-0.0101259	0.014998	-0.0154092	0.0178699	0.00884667	0.00779968	0.00716128	-0.0115028	-0.0118981	-0.000659785
ENSG00000106123.7	protein_coding	EPHB6	11	10	3	6	0	1	558	838.001	292	254	671	424	1424	446.999	1880	685	2006	1397	741	3391	2220.99	331	309	1295	475	70	64	173	268	281	447	1918	1093	0.00797888	-0.00410083	-0.0154052	0.00358302	0.00354735	0.0126405	0.00680084	-0.00181616	0.00462958	0.0101618
ENSG00000160183.9	protein_coding	TMPRSS3	2	7	0	0	0	0	0	0	0	0	0	0	0	0	0	5	11	6	28	115	89	152	111	155	55	14	16	52	100	104	200	853.004	216	0.0017889	0.0195916	-0.0154043	0.00456649	-0.010288	0.00759049	0.00425882	0.0073268	-0.0126242	-0.00329281
ENSG00000231013.1	antisense	AC013275.2	66	61	0	19	0	0	0	1	0	3	0	3	9	6	12	0	3	2	59	222	197	194	167	107	109	43	35	303	507	524	894.001	678	2113	-0.00312405	0.0242161	-0.0154022	0.0244769	-0.00920004	0.00966257	-0.0105367	-0.0113185	0.00450086	-0.000931809
ENSG00000228835.1	protein_coding	AC012123.1	7	1	0	3	4	0	2	0	1	0	0	4.5286e-22	44.3736	15	62.4649	44.4449	99.4011	109.602	6	6.73013	8	5.28197	4.22679	11.5301	7.86897	2	4.97729e-34	1.20531e-24	1	1	3.27652	0	1.60865e-29	-0.00662133	-0.003871	-0.0153976	-0.00544708	-0.0104804	0.00185906	0.000426236	-0.00987652	0.00979925	-0.00829768
ENSG00000066405.8	protein_coding	CLDN18	10	16	31	30	16	1	1	7	4	14	33	17	15	4	6	624	1772.97	989.997	66	211	154	14	13	258	216	17	17	20	26	23	70	92	303	-0.0110081	0.00351593	-0.0153976	-0.00446587	0.0112968	0.00658441	0.00592112	-0.000564111	0.00751768	-0.00786644
ENSG00000261292.1	sense_overlapping	RP11-389G6.3	5	1	0	1	0	0	0	0	0	0	4	1	20	11	17	10	26	6	9	1	18	5	6	7	6	4	1	0	4	1	0	1	4	-0.0042265	-0.00153521	-0.0153963	0.000667089	-0.00628088	0.00291665	0.0028281	-0.00834387	0.00713583	0.00135184
ENSG00000260470.1	lincRNA	RP11-834C11.11	0	1	2	0	0	0	0	0	0	1	1	0	4	0	1	29	121	115	4	30	22	10	10	35	17	2	1	1	1	2	6	1	12	-0.00148931	0.00286184	-0.0153866	-0.00909473	0.00767312	0.00271506	0.00888898	0.0100521	-0.00117312	-0.000226979
ENSG00000114270.11	protein_coding	COL7A1	0	2	0	23	0	0	446.001	718.001	217	94	388	213	144	36	332	217	816.002	537	175	764	654.001	2025.99	1964	4995.98	1508	216	194	38	32	33	163	415	1718	0.0122047	-0.00263419	-0.0153748	-0.00575932	0.00929606	0.0120714	-0.0104027	-0.0174062	-0.0254281	-0.00688472
ENSG00000143850.7	protein_coding	PLEKHA6	92.0001	39	47	27	83	30	156	272	80	87.0001	303.001	217	4766.95	1654.99	5104.14	1082	3164.96	2276.98	1614.98	6998.89	4537.06	850.997	923.999	3403.97	8155.38	1787	1817.01	1288.99	1497	1573.01	3769	4228.08	14055	-0.00158342	0.0127258	-0.0153609	-0.0127575	-0.0039563	-0.000864054	0.005559	0.00188084	0.0129138	0.00217643
ENSG00000187260.10	protein_coding	WDR86	10	7	3	4.13277	3	3	358.41	1098.31	327.35	1088.57	3451.26	1742.08	1403.28	484.009	1774.77	789.552	2205.65	2206.94	391.498	1732.9	1082.68	625.559	572.425	1376.22	2138.39	459.165	413.135	40.537	67.1917	70.1468	196.095	45.2228	286.117	0.00681305	-0.0128267	-0.0153336	-0.00487381	0.00206802	-0.00858159	-0.00203304	-0.0016221	0.00593385	0.00339548
ENSG00000251349.3	protein_coding	MSANTD3-TMEFF1	0.0750998	4.23258	0.870129	6.29677	11.3117	0.870129	455.156	499.788	192.074	289.449	640.773	440.271	1875.2	692.033	1148.56	621.295	1644.06	725.732	625.284	729.467	1628.69	347.919	368.772	1217.66	1425.79	219.574	245.912	20.8593	34.7817	27.2827	39.1084	90.6692	204.756	0.00582801	-0.0116017	-0.0153246	-0.0131281	0.00129235	0.000427335	-0.00528633	-0.00376699	0.0019025	-0.00959587
ENSG00000185008.12	protein_coding	ROBO2	99	130	152	380	326	193	325	403	141	51	148	64	8863.12	3052.02	6310.07	411	1263	1492.99	3378.01	11676.1	9570.99	3159	2998.99	8011.82	2741.01	650	690.001	373	452	467	1011	1507	8149.16	-0.00905072	0.00678991	-0.0153138	-0.0171275	-0.00380192	0.0022537	8.62762e-05	-0.000471355	-0.00100602	0.00248807
ENSG00000165215.5	protein_coding	CLDN3	8	51	6	9	0	2	500	772	232	164	528	264	1230	395	1705	542	1540	2084	474	2219	1285	1161	1232	2370	2104	607	573	483	718	764	1488	10449	13800	0.00958279	0.00930724	-0.0152813	0.00654631	0.00711468	0.0148555	0.00163386	0.00512531	-0.00267262	0.00877831
ENSG00000135519.5	protein_coding	KCNH3	1	17	0	3	0	0	20	23	10	7	23	17	43	16	48	14	33	17	77	449	198	239	218	2030	692	98	86	53	53	68	180	342	1041	0.00525421	0.00704787	-0.0152674	0.00671119	-0.00202868	0.00830664	-0.00918869	-0.000569544	-0.013428	-0.00488031
ENSG00000176155.12	protein_coding	CCDC57	67	67.9108	11	25	29	21	347.795	487.064	149	390.785	1226.9	707.922	2227.33	693.605	2226.38	1592.86	4496.16	3227.59	925.467	4017.3	2619.61	946.557	938.591	3070.57	4053.75	722.232	687.653	647.777	622.771	641.907	1906.19	2550	5145.14	0.000728564	0.00550042	-0.0152578	-0.00477035	-0.00504471	0.00331973	-0.000444778	0.000903112	0.0113267	0.00474187
ENSG00000181634.6	protein_coding	TNFSF15	0	8	2	6	0	0	4	1	2	0	1	1	4	0	2	13	35	48	52	73	154	58	76	160	17	3	13	11	19	32	38	9	111	-0.00233995	0.00811764	-0.0152561	-0.00213694	0.0131708	0.00838426	-0.00654457	0.00252221	-0.0135949	-0.00346878
ENSG00000258947.2	protein_coding	TUBB3	20.9972	11.7257	7	10	1	0.325794	19641.4	14271.9	4709.3	4548.27	14111.3	17752.8	3497.5	1149.88	4694.94	5299.27	15529.5	14557.6	4028.77	24574	11233	3117.02	3056.67	11757.6	34503.4	4586.67	4792.5	290.398	348.329	365.797	842.522	1265.88	7768.13	0.0150788	-0.00913241	-0.01525	0.00459708	0.00754679	-0.00693664	0.000809557	-0.00430708	-0.00666479	-0.00262422
ENSG00000166840.8	protein_coding	GLYATL1	12	6	0	13	7	5	225.318	283.334	91.3969	15	48	45	1964.54	735.635	1556.98	512.694	1289.37	1344.3	81.4287	249.354	232.61	140	126	426	494.407	128	126	13	20	10	29	58	6	-0.000547462	-0.0109564	-0.0152418	-0.0100016	-0.0134391	0.00339271	-0.0106078	-0.00976715	0.00908583	0.00376821
ENSG00000158874.6	protein_coding	APOA2	2.35858	0	550.23	787.804	7635.5	5915.21	1	1	2.30415e-12	352.394	1014.29	1078.04	1008	377.118	992.277	2580.14	6963.15	6630.5	415.275	1033.26	1185.87	56	50	243	847	237.506	228.175	0	0	0	0	0	1	-0.0145236	-0.0185156	-0.0152007	-0.0487485	0.0111298	-0.0128275	0.00629491	-0.0191742	0.0226051	0.00603213
ENSG00000051128.14	protein_coding	HOMER3	21	14	2	9	27	10	744.551	944.143	311.189	185	584.609	461.441	2276.65	737.751	2511.18	926.003	2842.98	2782.8	680.118	3569.43	2091.61	618.49	622.196	2101.34	1924.97	235.203	264	36	78	45.7644	124	1350.74	1566.24	0.00183144	-0.0090715	-0.0151939	-0.0121377	-0.0104617	0.00698981	0.00337045	-0.00136169	-0.00496554	-0.0013655
ENSG00000151693.5	protein_coding	ASAP2	49.7147	75	9.4591	44	19.4444	32.9956	1210.31	1618.83	576.094	91.9293	255.41	158.14	2598.96	864.82	2182.14	978.092	2742.2	1741.18	1515.1	4552.93	4188.13	1450.66	1379.95	3176.19	2095.97	456.51	457.071	178.306	234.586	241.46	577.72	4377.17	3014.09	-0.00176648	-0.000521173	-0.0151934	-0.00659705	-0.00622584	0.00964444	-0.00167997	-0.000500754	-0.0137239	0.00705517
ENSG00000116852.9	protein_coding	KIF21B	25	44	21	30	12	10	1204	2689.98	898.001	279	824	442	1728	590.999	1740.01	915	2471	2008	708	3229.01	2110	401	396	1045	8794.17	1313	1325	72	77	77	243	829	1166	-0.000305088	-0.00700652	-0.0151908	-0.00294085	0.00558358	-0.00872582	-0.00808973	0.00212874	-0.0107146	0.00166655
ENSG00000184611.7	protein_coding	KCNH7	49	37	18	41	48	6	16	26	17	3	8.42036	6	25	8.18027	13	52.5859	176.602	166.321	265.766	839.119	853.334	264.364	287.269	274.181	926.204	251.054	273.337	33	34.799	33	110.535	107.239	1520.35	-0.0128847	0.00860816	-0.0151729	-0.00302384	-0.00113577	-0.00684078	-0.00330085	-0.00257058	-0.0169841	-0.00975515
ENSG00000159409.10	protein_coding	CELF3	32	7	6	6	0	2	7	21	8	1	2	7	27	10	22	81	226	114	673.001	1891	1999	261	204	616	14300	3525.99	3444.97	2793	2892	2852.01	8303.86	9229.88	44314.5	0.00627892	0.032173	-0.0151623	0.00574973	0.000264399	-0.0081148	0.00379662	-0.00416325	-0.00942803	0.00956979
ENSG00000258739.1	pseudogene	ENO1P2	0	4	0	0	0	0	2	1	0	0	3	0	47	11	23	34	85	44	10	32	34	3	1	1	0	0	0	0	0	0	0	0	2	-0.00251391	-0.00803171	-0.0151489	-0.00619321	-0.0030104	0.0144552	-0.000375616	0.0115116	0.00735541	0.000292993
ENSG00000235491.1	lincRNA	AC097499.1	0	0	0	1	0	0	0	0	0	0	0	0	1	0	0	5	19	31	5	21	7	32	22	52	10	6	0	0	0	1	1	0	0	-0.00175392	0.00100412	-0.0151345	-0.012589	0.00101587	0.00153041	0.000269175	-0.00934912	-0.0122659	-0.00150797
ENSG00000132938.14	protein_coding	MTUS2	34	19	0	14	0	0	24	36	6	8	45	46	27	18	27	46	163	88	143	477	410	188	193	300	1319	449	419.999	337	334	317	959.003	1288	5617.99	0.00528792	0.0176668	-0.0151247	0.0185036	-0.00627393	0.00255015	-0.0100515	-0.0122196	-0.000589791	-0.00270781
ENSG00000179348.7	protein_coding	GATA2	0	1	0	0	1	0	27	29	9	0	0	0	1230	397	886.999	16	70	20	432	932.997	1237	202	186	517	405	108	122	6	9	9	29	2758.01	1649.01	0.00877219	0.00313396	-0.0151032	-0.0174157	-0.0082321	0.0136173	0.00780158	0.00469861	-0.0144079	-0.0115167
ENSG00000171564.7	protein_coding	FGB	188	73	353	666	4529.96	2457.98	0	0	0	0	0	0	6	2	14	23	50	623.001	37	160	100	475	459	5395.04	685.001	47	45	125	101	110	345	145	193	-0.02473	0.0191122	-0.0150791	-0.0164232	-0.00684799	-0.000612523	0.00263769	-0.00145956	-0.0115662	0.00140172
ENSG00000152926.9	protein_coding	ZNF117	73.7239	129.641	52	61	38	15	255.337	639.823	260.585	285.674	980.927	459.854	1605.48	588.892	1326.03	843.983	2421.93	1391.31	746.908	1486.75	2012.99	299.545	304.431	659.848	776.533	121.305	128.748	80.5248	76.8101	72.6278	199.744	140.494	746.104	-0.00965527	-0.00811268	-0.0150343	-0.00215581	0.00374328	0.0023681	-0.000532499	0.00148993	0.00782523	0.00164727
ENSG00000106341.6	protein_coding	PPP1R17	8	1	0	0	0	0	123	42	14	0	0	1	5	3	2	12	40	17	9	21	19	1	1	11	965.999	182	176	0	0	1	2	0	0	0.000718937	-0.00261967	-0.01502	0.00381818	-0.0104374	-0.0263973	-0.00823312	0.00161778	-0.0173341	-0.0016711
ENSG00000248329.1	lincRNA	RP11-366M4.3	6	9	13	3	0	1	3487.02	2538.99	899.998	5	29	25	16598.9	5908.91	17543.2	107	302	308	167	299	465	65	99	301	66	15	19	0	0	0	1	0	0	-0.00240588	-0.0276588	-0.015014	0.00112257	0.0103739	-0.00705084	-0.0015142	0.00721582	-0.0118858	0.0107167
ENSG00000160188.5	protein_coding	RSPH1	3	9	0	1	0	0	12	14	5	8	27	8	32	7	25	257	669.999	400	48	232	119	76	93	191	190	52	51	69	101	94	225	793	1191	0.00569943	0.00763869	-0.0150069	0.00614537	-0.00552521	0.0130965	0.000252116	0.00123576	0.0027091	-0.00182653
ENSG00000088881.15	protein_coding	EBF4	0	12	2	10	3	3	35	77	35	69	203	80	459	141	616	451	1321.01	1024	425	2084.99	1338.01	700.001	621	2882.98	2362.02	459.001	441	316	297	323	820.999	1651	2579.02	0.00797912	0.00959204	-0.0149986	-0.0162023	0.00790566	0.0100607	-0.00885874	0.00275451	-0.00191908	-0.000791071
ENSG00000180210.10	protein_coding	F2	0	2	30	45	254	172	6	4	2	6	1	1	829.002	275.999	720.997	784.997	2313.99	2131.04	424.999	1792.97	1250	58	55	473.001	591.001	56	50	5	11	12	12	0	17	-0.0126778	-0.00468154	-0.014992	-0.0494711	0.0067825	-0.000454596	-0.00642366	-0.00010552	0.00873212	0.0043929
ENSG00000164465.14	protein_coding	DCBLD1	49	32	7	8	2	18	477.313	548.039	208.049	146.24	456.345	346.152	537.907	169.116	592.064	1165.49	3069.92	2062.53	871.342	2614.67	2510.74	546.422	543.417	1880.31	1375.71	286.108	264.021	254.39	397.105	408.476	746.618	1911.24	5869.87	0.00191276	0.0050727	-0.0149825	-3.45037e-05	-0.00601812	0.00697858	0.0054551	0.00425242	-0.00404826	0.0137513
ENSG00000050344.7	protein_coding	NFE2L3	22	34	5	16	3	8	4662	7106	2417	426	1341	1040	1168	444	1054	3421	9364.93	5433	1548	3465	4431.94	1131	1025	3348	1229	251	265	117	151	152	350	1014	856	0.00471803	-0.0112059	-0.0149706	0.00087818	-0.000820711	0.00498093	-0.00302337	0.0014226	-0.0173551	0.00573738
ENSG00000150625.12	protein_coding	GPM6A	9	1	0	2	0	0	47	77	33	60	215	131	195	57	106	425	1107	850.001	196	654	592.999	111	103	574.999	176	33	23	9	1	2	17	733.996	12039.9	0.00721491	-0.00502241	-0.0149643	0.00193944	-0.00694902	0.0192564	0.0157652	-0.0119573	-0.00529206	-0.00180975
ENSG00000127578.6	protein_coding	WFIKKN1	2	1	0	4	12	1	267.001	622.997	199	128	444.999	328.001	880.005	260	965.99	727.006	2115.97	1895.96	566.998	3101.93	1849.98	739.996	651.996	2159.99	1252.99	189	161	18	20	26	62	1009	3611.03	0.00949734	-0.0073947	-0.0149638	-0.0169227	-0.010929	0.0120679	0.00617245	-0.0107738	-0.0110573	-0.00988367
ENSG00000154678.12	protein_coding	PDE1C	55	18	0	0	0	0	20	27	8	3	10	4	37	9	22	21	62	32	50	118	127	137	122	99	587	144	159	100	99	118	256	1395	933	0.00418286	0.0113098	-0.0149324	0.0191771	-0.0171267	-0.00105931	0.00397746	0.00658209	-0.00502798	-0.00157207
ENSG00000116574.4	protein_coding	RHOU	69	79	75	109	164	56	305	475	173	71	213	206	2990.99	1026	2521.01	669	1778	1494	1662	4007.01	4713.02	2167	2188	5970.96	2231	499	566	225	316	309	571	5588.97	3049	-0.00807409	0.00401088	-0.0149282	-0.0151632	-0.00288543	0.00685169	0.00474706	-0.000663004	-0.00560694	-0.000494464
ENSG00000169432.10	protein_coding	SCN9A	82	45.9443	28	92	14	13	192.646	225.508	72.3029	1	1	1	312.575	92.89	144.666	67.0967	222.084	141.616	395.57	707.984	1034.66	548.88	513.543	548.359	1546.49	668.939	675.474	339.402	408.885	420.901	994.141	706.855	664.401	-0.00907958	0.0166161	-0.0149038	0.00113217	0.00149582	-0.011817	-0.00981179	-0.0038773	-0.0141042	0.00393385
ENSG00000188322.4	protein_coding	SBK1	307	161	87	255	54	15	7097	8124	2629	1939	6208	4170	7619	2482	8333	2576	7597	6285	2769	11899	7955	2883	2834	8241	7729	1377	1389	108	141	171	336	1355	1923	-0.00176422	-0.0137637	-0.0148752	-0.000307517	0.00539608	-0.00645992	-0.00246443	-0.00359648	-0.0100384	-0.00374125
ENSG00000184304.10	protein_coding	PRKD1	36	28	50	27	21	7	163	190	85	187	536	439	3924.04	1375.99	3412.99	451	1261	914.999	780	2263.98	2258	333	308	1254.01	983	371.001	397	196	209	216	537	2119.01	1018	-0.0035969	-0.000314185	-0.0148729	-0.00524738	0.00637515	0.00153205	0.00559732	-0.000357655	0.0134689	0.00147389
ENSG00000129595.7	protein_coding	EPB41L4A	101.971	24.7431	27.8247	47.6671	17.4998	1.76786	206.253	350.732	107.406	95.8833	345.124	207.768	552.166	198.17	562.8	528.084	1484.35	855.05	240.318	626.078	676.791	360.823	369.27	776.946	877.632	210.04	236.385	73.6142	116.004	86.7565	256.068	1551.14	1162.42	-0.00618626	0.000285333	-0.014872	0.00459214	0.00534904	0.00237649	0.00761223	-0.00715505	-0.000636167	-0.00714208
ENSG00000163618.13	protein_coding	CADPS	234	171	75	236	39	8	1209	1174	392	180	562	572	668	235	512	1905	5194.02	1910.01	4773.96	9468.11	13007.1	1704	1584	1980	25896.5	7670.91	7814.96	4658.03	5081.04	5080.07	13004.1	8813.15	24721.3	-0.000448119	0.0147042	-0.014867	0.00319396	0.00411248	-0.00135082	0.000196704	-0.00290439	-0.0087	-0.00610262
ENSG00000084710.9	protein_coding	EFR3B	16	24	0	3	0	1	234	409	183	75	277	206	378	115	470	220	566	450	236	991.001	609.999	176	139	419	609.999	166	185	87	106	88	235	114	922.999	0.0056808	-0.00161306	-0.0148663	0.0108873	-0.00941684	0.00239785	-0.0110938	0.000669613	-0.000589935	0.00712832
ENSG00000162931.7	protein_coding	TRIM17	47	8	4	21	10	4	52	123	31	69	171	89	311	123	556.999	436	1242	1238	85	342.001	267	124	115	601	235	24	28	30	21	23	62	11	62	-0.00670453	-0.00667736	-0.0148633	-0.00256803	-0.00366365	0.000108241	0.00210309	-0.00921889	0.00861159	0.00276597
ENSG00000248801.3	protein_coding	RP11-664D7.4	33	12	0	0	0	0	63	62	27	28	69	37	4	1	7	22	65	33	161	436	517	66	76	337	44	1	4	4	8	6	12	219	24	0.00131488	-0.00362502	-0.0148588	0.0166632	-0.015465	0.00372833	0.00803616	0.0051307	-0.016527	-0.00202187
ENSG00000110900.10	protein_coding	TSPAN11	4	11	59	17	11	4	62	151	54	10	29	18	361	134	508	146	457	300	237	927.998	670	84	77	260	1843	483	444	22	22	20	66	23	65	-0.00632288	-0.000412447	-0.014853	-0.0107447	0.0144611	-0.0168774	-0.00649444	0.00307615	-0.00517	-0.00108011
ENSG00000090097.15	protein_coding	PCBP4	53	46	28	79	47	16	704.999	938.999	277	881	2527.99	2276	3422.02	1106	3292.99	1820.99	5232.99	5027.06	2004.01	8152.93	5734.01	2762	2624	8404.93	19290.1	3442	3511	659	802.001	756.999	2039	3205.02	4767.79	0.00186491	0.00295145	-0.0148413	-0.00647741	0.00345831	-0.00211421	-0.00170942	-0.00478941	0.00804993	-0.000851439
ENSG00000080823.16	protein_coding	MOK	9	46	39	18	13	5	61	61	24	236.922	581	395	1448.64	496.827	1526	598.664	1826.89	1055.53	328.336	1212.66	962.565	254	292	717.145	1406.52	301.991	321.269	179	186	174.062	509.702	740	1837.64	-0.00278832	0.00151943	-0.0148335	-0.00546939	0.0112257	0.0036069	0.000445957	0.00658896	0.0172015	0.000847977
ENSG00000156219.12	protein_coding	ART3	9	8	0	5	0	0	3	7	1	0	1	0	1	0	1	1	5	3	19	29	55	53	58	52	12	3	3	2	12	5	14	23	5	-0.00523107	0.00602537	-0.0148333	0.0109049	-0.00650439	0.0035013	-0.00651979	-0.00760659	-0.0191639	-0.00300157
ENSG00000259666.1	antisense	RP11-307C19.3	6	0	3	0	0	0	1	9	3	2	7	1	123	53	129	27	60	47	13	66	31	7	5	5	11	6	7	0	1	0	3	0	1	-0.00159419	-0.00837332	-0.0148289	-0.00358549	0.00241183	-0.0124689	0.0159253	-0.00132605	0.00728491	0.00483712
ENSG00000125266.5	protein_coding	EFNB2	191	105	42	45	47	23	983	1447	542	17	23	33	839	301	659	917	2500	2433	571	2547	1715	530	486	2725	1324	178	172	112	127	132	314	1463	2380	-0.00898942	-0.000197186	-0.0148273	-0.00403319	-0.00438291	0.0053877	0.00468558	0.0032175	-0.0180578	0.000483514
ENSG00000203499.6	lincRNA	RP11-429J17.6	12	11	3	3	2	0	152	169	43	64	240	156	203	73	140	220	673.998	349	146	562.998	433.999	283	232	625	532	112	120	53	54	68	148	565.001	494.999	0.00232184	-0.000369287	-0.0148087	0.00594176	0.00210828	0.00131581	0.00567183	0.000658276	-0.00260213	-0.010179
ENSG00000054392.8	protein_coding	HHAT	15	9	12	3	5	1	16	11	3	70	263	156	492	174	439.999	220	603	505	240	753	687.002	196	150	464	361	63	71	67	77	71	145	351	1203	-0.00190216	0.00113535	-0.0147676	-0.00253345	0.00345069	0.00289754	0.012918	0.00288095	0.0118699	-0.00115062
ENSG00000167646.8	protein_coding	DNAAF3	17	8	0	1	0	0	133.993	250.579	77.1431	31.226	125	60	52	20.252	56.5283	201	569.611	323	56.9998	221.815	175.806	91	114	279.594	392.528	74.9114	83.1839	12.3927	23.1185	17.3637	44.0792	340.748	327.981	0.00501754	-0.00264533	-0.014754	0.0122808	-0.00874705	0.00330753	0.000533961	-0.00247858	-0.00722434	-0.00207832
ENSG00000112562.14	protein_coding	SMOC2	22	10	0	0	19	0	9	17	6	15	32	13	0	0	0	571.004	1589.99	645.002	35	148	97	76	85	310	748.004	85	93	13.9989	19.9518	19.093	59	1095.99	1204	0.00140177	0.00747935	-0.0147496	0.00315599	-0.0212468	0.00348412	0.0106213	0.00809338	-0.0107874	-0.0222394
ENSG00000267469.1	antisense	AC005944.2	16.472	1.76445e-06	7.88005	1.62192e-19	0.934443	3.13917e-18	0.107147	1.40055	0.223656	0.0476329	1.03671	0.106346	436.598	161.319	305.627	172.301	578.376	107.984	174.826	402.736	640.807	0.732509	0.0158637	240.37	98.8928	0.421343	1.29831	0.433346	5.66171	4.23781	82.2412	605.644	446.097	-0.00466556	0.000379132	-0.0147458	-0.00825342	-0.00261714	0.00844343	0.0271542	-0.000608649	0.0134872	0.00386886
ENSG00000175497.12	protein_coding	DPP10	13	25	5	10	4	32	372	576	188	73	251	223	355	90	192	596	1508	1017	919.001	2601.99	2382.99	307	321	1013	8225.79	1574.01	1552.01	266	319	325	684	653	699.999	0.00190738	0.0072018	-0.0146728	-0.00779435	-0.0034883	-0.0127578	-0.0138047	0.00518306	-0.00907374	0.0137073
ENSG00000241684.1	lincRNA	ADAMTS9-AS2	3	24	12	3	0	5	0	0	2	1	2	1	55	25	31	28	83	50	32	45	82	41	32	39	15	2	6	8	8	7	26	197	73	-0.00968933	0.00445182	-0.0146609	-0.000944436	0.00724543	0.0129194	0.00554316	0.011886	0.0026882	0.0159215
ENSG00000142609.12	protein_coding	C1orf222	2	7	0	0	0	0	6	15	5	4	10	6	2	0	2	71	301	117	8	20	24	6	4	7	26	9	12	0	0	0	2	8	7	-0.000652134	-0.00532257	-0.0146536	0.00587662	-0.00740032	0.00109257	-0.000946984	0.00948334	-0.00954643	-0.00311473
ENSG00000162643.8	protein_coding	WDR63	3	1	0	7	0	0	11	8	1	1	2	5	3	1	1	189	495.998	252	27	42	64	44	35	79	68	21	9	4	11	9	29	230	434.002	0.000985592	0.00505212	-0.0146424	0.000770944	-0.002926	0.0115461	0.00272895	-0.0143657	-0.00930174	-0.00236611
ENSG00000120440.9	protein_coding	TTLL2	2	4	0	12	0	0	12	9	5	0	0	0	10	4	11	23	40	34	3	17	12	10	19	35	24.8197	8	6	1	0	2	3	18	14	-0.00439971	-0.000451898	-0.0146062	0.00335868	-0.00127439	0.00853223	-0.00864536	-0.0113565	-0.0133231	-0.00276681
ENSG00000244137.1	processed_transcript	RP11-99J16__A.2	1.47295	0	1	0	0	0	1.08656	0	0	1	2	0	5.26363	2	5	29.6629	86.3304	113.26	4.34403	11.0541	13.5316	4.20685	3.55812	17.1793	6.11609	0	3.1017	0	1.09618	3.33218e-40	3.12245	0	1.08865	-0.00239291	-0.002548	-0.0145744	-0.00640772	0.000521927	-0.00435975	0.0155757	-0.000720434	0.00431497	0.0033713
ENSG00000184564.8	protein_coding	SLITRK6	68	49	33	18	53	19	3	8	0	1	1	0	2	0	0	38	86	94	272	542	689	79	90	555	846	210	222	66	114	130	226	177	558	-0.0166352	0.0191958	-0.0145566	-0.00499991	-0.00525186	-0.0113861	-0.00111962	0.00562576	-0.0171963	-0.00277836
ENSG00000145087.8	protein_coding	STXBP5L	6	13	1	4	0	0	136	133	45	5	19	25	172	71	80	72	188	106	302	729.001	889.998	274	268	349	1730.01	660.999	634	602	535	576	1610	865	3383.02	0.00880882	0.0173879	-0.0145291	0.0108425	0.00408867	-0.00625843	-0.00887617	7.4878e-05	-0.0021816	-0.00182106
ENSG00000091138.8	protein_coding	SLC26A3	0	0	0	0	1	2	2	0	0	0	0	0	0	0	0	101	264	130	18	77	56	19	26	86	36	2	3	0	0	0	0	0	11	-0.00187294	-0.00027393	-0.0145195	-0.0248253	-0.0103496	0.000457627	0.005296	0.00208325	-0.0171692	0.00086942
ENSG00000164542.8	protein_coding	KIAA0895	23	27	23	4	55	2	49	58	28	167	494.999	300	540	198	339	673.999	1837	1027	624	1403	1702	477.999	509	1115	2845	697.999	774.999	231	387	363	715	3210.01	6694.9	0.000511478	0.0104525	-0.0145131	-0.00549493	0.000210527	-0.00149771	0.0105687	0.00894382	0.00589721	-0.0140499
ENSG00000128596.12	protein_coding	CCDC136	50	20	6	15	0	10	1180	2091	718.999	552	1634	849	1282	441	1587	613	1719	1532	388	1341	1056	298	309	868.999	1315	327	273	29	38	52	149	83	443	0.00185468	-0.013396	-0.0144716	0.00811326	0.00291414	-0.00524692	-0.00458063	-0.00311194	-0.00431303	0.0198725
ENSG00000102554.8	protein_coding	KLF5	196	167	44	50	19	7	165	175	66	707.001	2029.01	1286.99	559.001	193	373	600.001	1610	1143	1012	4219.96	2652.98	1721.99	1627.99	6667.04	1788	214	247	346	509	489.001	1060	14914.7	5904.06	-0.00307235	0.00725695	-0.0144679	0.00580403	0.00397819	0.0125603	0.0120161	-0.00302346	-0.000661415	-0.00165207
ENSG00000184995.6	protein_coding	IFNE	0	3	0	0	0	0	3	6	2	10	21	10	11	5	3	70	179	80	46	97	141	8	5	20	17	0	2	0	3	0	6	0	1	0.00185299	-0.00832228	-0.0144554	-0.00452627	-0.000995967	0.00580689	-0.00321339	0.00941233	0.00148648	-0.00111252
ENSG00000228741.1	lincRNA	RP11-309I15.1	0	1	1	0	0	0	0	1	0	0	1	0	5	0	2	19	54	30	10	29	26	13	22	24	74	21	26	2	8	9	16	19	31	0.000971913	0.00826937	-0.0144504	-0.00814378	0.00580939	-0.00200739	0.00436334	0.00903029	-0.00545486	-0.00159583
ENSG00000163497.2	protein_coding	FEV	1	2	0	0	0	0	1	1	0	0	1	0	55	17	44	0	3	0	245	921.996	774.002	35	42	281	12822.3	3215.98	3129.02	414	526	513.999	1159	342	2529.01	0.0114299	0.028943	-0.0144456	5.12305e-05	-0.00667077	-0.0237818	-0.0127696	0.00231587	0.000143874	-0.00170727
ENSG00000157766.11	protein_coding	ACAN	18	4	0	3	5	7	128	274	66	14	25	31	76	29	85	473	1362	824	209	769.999	640.001	264	242	304	121	34	40	5	2	6	18	11	2055.01	-0.000806891	-0.00615048	-0.0144411	-0.00797868	-0.0192849	0.00705389	0.00182683	-0.00485292	-0.0124191	0.0040324
ENSG00000254726.1	protein_coding	MEX3A	18	25	1	15	25	15	1695	1847.02	602.999	1397	4485.04	3390.99	3949.07	1269.01	3509	877.003	2588.03	2608	884.003	4669	2498.01	1186	1151	2160	2048.98	415	398	28	32	38	75	113	207	0.00295497	-0.0192453	-0.0144405	-0.00872045	-0.0077476	-0.00180628	-0.00989762	-0.00259554	-0.00238408	0.000876114
ENSG00000172379.14	protein_coding	ARNT2	33	32	37	24	27	9	833.002	716.001	257	184	558	490.999	1498.01	509.998	1416	888.002	2622.03	1986.98	1368.01	5824.75	4175.05	1900.98	1828	3708.01	11949.1	2949.98	3045.97	1415.99	1583	1529.99	4046.11	3681.95	11560.2	0.00336626	0.0116583	-0.0144364	-0.0051737	0.00401456	-0.00378955	0.00198516	0.00140778	-0.0010578	-0.00155934
ENSG00000257743.3	protein_coding	RP11-1220K2.2	0	1	3	0	0	0	0	3	2	21	62	59	2	3	9	189	544.001	325	365	895.003	1219.99	116	123	128	2129	419.001	426	366.999	415	426	1090	2245	729.001	0.0126289	0.0203121	-0.0144246	-0.00748254	0.0110924	-0.00682338	0.00561223	0.00892947	0.00636767	-0.00127343
ENSG00000186998.11	protein_coding	EMID1	15	5	6	3	0	11	286.999	476	147	198	596.999	356	1829	543	1794.01	525	1486	1434.99	390	1789	1191	304	297	1024	1146	193	197	121	184	183	442	646	369	0.00535454	-0.00392351	-0.0144241	-0.00383015	0.00149467	-0.00109265	0.00590184	0.000679211	0.00804932	0.0231985
ENSG00000058404.15	protein_coding	CAMK2B	13	20	0	2	0	0	4	9	1	2	4	1	9	3	4	32	119	84	196	679.999	566	30	42	134	5629.06	1666	1658	1601	1580	1569	4594	2369.99	15223.2	0.00929629	0.0323805	-0.0144215	0.014999	-0.0081785	-0.00601443	-0.0131266	0.00074895	0.00326954	-0.00323826
ENSG00000262820.1	3prime_overlapping_ncrna	RP11-615I2.7	37.8445	14.1921	19.2283	34.703	4.40647	0.0197285	30.4285	111.277	34.8049	51.3107	153.168	36.0426	343.961	70.8733	155.189	113.368	448.429	180.221	140.798	291.846	513.009	85.7809	81.4027	156.408	398.676	74.8345	54.4587	62.7672	89.973	55.671	121.939	0.0137912	331.736	-0.0077633	-0.000437003	-0.0144129	0.00713931	0.0103197	-0.00861201	-0.00247626	-0.00724178	0.00740505	-0.00227997
ENSG00000118898.10	protein_coding	PPL	53	49	23	11	6	0	4549.02	5190.02	1741.01	1363	4107.95	2102.96	4318	1506.99	4732.99	2533	7211.74	5826.88	2345.99	10628.9	6622.91	2877.02	2769.99	7864.13	23345.9	5738.9	5670.02	5016.88	5142.93	5271.97	14620.8	21412.8	81823.3	0.0134086	0.00281829	-0.014399	0.0145708	0.00972774	0.000538573	0.00802938	0.00208742	0.00138323	-0.013563
ENSG00000158062.15	protein_coding	UBXN11	5	25	26	23	1	8	534.344	457.919	146.061	159.357	500.264	487.891	757.222	235.11	956.858	750.653	2256.22	1922	432.771	2305.44	1316.76	527.42	524.758	1955	3173.78	460.677	477.973	248.907	299.745	288.052	766.724	1343.54	3701.93	0.00261137	0.00430439	-0.0143897	-0.00499605	0.0130173	0.00328586	-0.00158355	0.00294326	-0.00235156	0.00883147
ENSG00000151640.7	protein_coding	DPYSL4	11	0	3	0	6	1	1029	1138.01	399.001	185	623	759	1081	356	1323.01	937.002	2794.98	2354.02	994.993	6022.01	2997.98	550.998	502	1770	6240	1080.01	1067	135	123	136	424.001	1098	1654.01	0.014848	-0.00364067	-0.014367	-0.0144823	-0.00603906	-0.0188411	0.0173457	-0.00128126	-0.0065885	-0.00261874
ENSG00000225313.2	antisense	RP11-415J8.3	4	6	0	0	0	0	3	1	2	2	10	2	47.4536	11.1718	52.5739	27.0486	84.7636	58.6337	32.7892	119.742	84.0816	18.3669	22.3197	45.3697	111.567	21.1338	13.3933	33.9804	37.5459	41.3297	110.26	73.9614	290.872	0.00359846	0.00597164	-0.0143364	0.00570493	-0.00926524	0.00373325	0.00185414	0.0068381	0.00826987	0.00043039
ENSG00000101842.9	protein_coding	VSIG1	0	4	0	0	0	0	90	98.9999	30	7	15	14	9	2	8	16	36	23	68	565.003	195	524.998	525	7152.06	1262.99	34	32	15	7	20	50	165	244	0.00978084	0.00236892	-0.0143093	-0.00348151	-0.00200721	0.00336879	-0.00168058	0.00786157	-0.0329823	-0.00696496
ENSG00000197599.8	protein_coding	CCDC154	9	0	0	0	0	0	1	8	4	7	10	7	54	16	67	28	120	63	87	201	288	18	15	89	2422	592.999	540	96	125	138	264	87	216	0.0102681	0.0113855	-0.0142936	-0.000622855	-0.00897043	-0.0233634	0.00133061	-0.00783574	0.00816982	0.00185478
ENSG00000187535.9	protein_coding	IFT140	20	37	13	12	16	6	661.999	1502	452.001	621.998	1807	967	2141.02	687	2608.97	1187	3488.99	2611.01	883.002	3896.98	2676.03	1333.01	1376	3642.99	5393.1	1084	1088	378	484	478	1204	1854.99	4808.08	0.00584354	0.000861935	-0.0142913	-0.00283339	0.00273179	-0.00177452	-0.000938565	0.00415114	0.00287108	-0.00125596
ENSG00000136546.9	protein_coding	SCN7A	6	0	2	9	8	0	5	3	5	0	0	0	5354.86	1939.99	2936.95	135	355	309	44	60	138	9	4	33	83.0001	50	64	20	17	23	64	60	130	-0.00180391	-0.00075616	-0.014284	-0.0147239	0.000955247	6.27724e-05	0.00904309	-0.0169154	0.0272357	-0.00683559
ENSG00000104450.8	protein_coding	SPAG1	3	2.01459	1	1	0	1	42	48.0005	8	20	83.6012	51	143.664	50	133.515	487.406	1579.13	659.016	222.829	411.646	641.849	273.387	248.915	614.574	308.491	124	99.5627	58	84	94.5067	173.971	2966.99	2433.48	0.00666093	0.00469858	-0.0142768	-0.00389732	-0.000561887	0.0142415	0.0140047	-0.000399499	-0.00273257	0.00740258
ENSG00000212950.1	protein_coding	RP11-476E15.3	18	15	5	1	0	0	30	61	13	24	81	12	5	0	2	49	160	66	28	74	108	5	8	14	183	48	29	13	4	7	18	2	24	-0.00385162	-0.000379288	-0.0142654	0.0168316	0.00559975	-0.012598	-0.000854657	0.00737394	-0.00596448	-0.000752977
ENSG00000158106.8	protein_coding	RHPN1	19	13	7	24	5	1	668	1308.99	442	154	542.999	344	650.999	187	1126	771.999	2275.99	1578	492.001	2138.99	1570	780.002	722	3132.01	6091.02	1047	1054	506.999	499.001	476.999	1541	1728	6937.01	0.00721632	0.00762423	-0.0142445	0.00194468	0.0053464	-0.00349641	-0.00220716	-0.00669439	-0.00620765	-0.00494498
ENSG00000120658.8	protein_coding	ENOX1	0	3	3	6	0	0	9	12	1	3	8	1	24	2	10	131	332	163	58	215	178	49	42	229	312	80.0001	78	17	27	26	51	448	756.999	0.00227248	0.00767285	-0.0142424	-0.00545726	0.015574	0.00871133	-9.68226e-05	-0.00111858	-0.00826022	-0.0034603
ENSG00000166145.9	protein_coding	SPINT1	121	57	17	24	0	3	6943.41	7732.68	2561.02	2170.3	6440.12	4295.25	5029.48	1769	6495.14	2701.01	8118.86	5260.49	2946.01	12317.1	8539.39	4744.61	4616.6	15118.2	12088.1	2800	2910.01	1453.42	1996	2117.01	4368.03	26405.4	29289.7	0.0126046	0.000526111	-0.0142402	0.0173022	0.00882488	0.00383048	0.00393304	-0.00302928	-0.00305571	0.0122059
ENSG00000149948.9	protein_coding	HMGA2	997	613.001	331	590	1310	290	3781.01	3663	1250	1479	4014.99	3002.01	6530.01	2327	5004.99	675	1851	2310.99	6313.15	14982.4	17567.1	5687.04	5581.97	13486.5	1833	453	460	13	27	42	61	56	25.356	-0.0107411	-0.0218988	-0.0142156	-0.0113696	-0.00105919	-0.0119061	-0.00657722	-0.000893677	-0.0140218	0.00033773
ENSG00000248222.1	antisense	CTB-174D11.1	18	22	2	2	0	0	0	1	0	0	0	0	42	12	18	0	0	0	2	3	23	4	3	0	0	2	3	6	1	1	2	0	1	-0.0124295	0.00191907	-0.0142073	0.0165543	0.00102265	-0.00323422	-0.00435428	0.00474886	0.00735232	0.00188115
ENSG00000007174.12	protein_coding	DNAH9	2	1	0	2	0	0	22.9974	47	16	4	26	11	19	5	10	443	1249	417	58	144	160	53	42	62	355	92	120.997	32	42.5266	38	93.9994	232	941.997	0.00679633	0.00443481	-0.0141779	0.000498813	-0.00320846	0.00454672	0.000597534	-0.00769792	-0.00184239	-0.00156024
ENSG00000079974.13	protein_coding	RABL2B	45.8061	50.3352	18.3411	37.5432	26.4921	12.2213	956.712	963.892	355.946	428.385	1167.66	919.512	1394.44	469.956	1568.69	1190.16	3459.65	2102.59	925.246	2539.65	2564.5	903.024	810.402	2760.82	2783.91	494.903	502.537	268.602	318.913	353.733	763.49	1300.77	2247.88	-0.0007589	-0.000846487	-0.0141735	-0.00264697	0.00142869	-9.66909e-05	-0.00173783	-0.000681877	0.000315086	0.000654992
ENSG00000197558.7	processed_transcript	SSPO	5	10	15	14	11	14	11	34	16	15	56	27	475	124	607	381	1144	578	201	786	712	622	540	594	2039	711	687.999	249	247	242	878	724	961	-0.00146798	0.0113875	-0.0141663	-0.0141885	0.00528757	-0.00590244	-0.0031332	0.00105896	0.00350232	0.00631917
ENSG00000187372.9	protein_coding	PCDHB13	6	15	1	7	0	0	125.046	152.763	57.9259	35.1825	95.6212	50.9011	348.987	91.291	391.637	111.861	346.145	271.925	162.668	572.016	495.968	197.984	210.048	331.597	528.29	176.606	180.175	142.225	188.77	172.464	410.615	801.894	1316.61	0.00532853	0.00526998	-0.0141516	0.0110034	0.00564265	0.00514694	-0.00419653	-0.00233759	0.000935922	-0.00131722
ENSG00000146755.6	protein_coding	TRIM50	4	0	0	0	0	0	4.22267	12.0234	2	1.46434e-19	3	3.57162	2.16882e-33	1.56774e-08	2.26141	136.587	445.964	174.452	19.0459	98.3235	65.4696	42.827	33.6618	58.008	45.3007	2.81059	1.24697e-14	0	2	0	1.02295e-43	225.901	125.609	0.00243815	-0.00235454	-0.0141318	-0.00398648	-0.0107617	0.00830294	0.0207889	-0.00588416	-0.0175234	-0.00138989
ENSG00000133424.15	protein_coding	LARGE	111	83	25	29	22	19	2099	2955.99	1039.01	194	755.999	414	1001	386	1066	668	1855	1262	1581	5325.08	4509.95	2858.01	2928.01	5930.86	5844.94	1370	1395	330	456	427	971.002	2040.01	2999	-6.68664e-06	0.00274945	-0.0141264	0.000937982	-0.0015439	-0.00837831	-0.0036364	0.0021281	-0.0202772	0.00218376
ENSG00000137968.12	protein_coding	SLC44A5	2	31	8	25	0	15	116	230	62	73	231	132	702	218	539	350	980	658	501	1315	1270	285	306	817	1314	220	266	266	297	329	684	873.999	545.002	0.00138794	0.00566183	-0.0140938	-0.00292582	0.010916	0.00603911	-0.0118351	0.00232504	0.00168846	0.0210356
ENSG00000179542.11	protein_coding	SLITRK4	11	20	10	29	8	4	133	253	104	88	254	139	759.998	288	436	964.001	2632.99	1456.01	166	495	452.001	104	103	422	74	13	6	4	12	7	18	288	84	-0.00738929	-0.0117617	-0.0140917	-0.0046707	0.0051685	0.0156857	0.00404302	-0.0015759	0.00447922	0.00132736
ENSG00000078018.15	protein_coding	MAP2	29	43	58	66	4	4	192	214	67	0	2	3	150	43	78	456.001	1239	594.999	701.002	1220	2086.98	188	201	273.999	6330.99	2078.01	2042	1405	1587	1565	3964.98	15143.7	30819.6	-0.00198375	0.0276558	-0.0140857	0.0033827	0.00950953	-0.00031541	-0.00210252	2.56712e-05	-0.0098515	0.00105672
ENSG00000136040.4	protein_coding	PLXNC1	32.6143	41	19	45	17	22	123.845	177.126	53.5195	21.4316	73.4284	57.4978	686.024	216.339	397.992	442.493	1220.01	729.408	658.684	1508.98	1921.2	367.888	332.642	572.367	6036.65	2008.98	2109.62	1060.17	1203	1215.88	2941.12	328.667	3453.34	-0.00284719	0.0167711	-0.0140735	-0.00458194	0.00201797	-0.0133746	-0.0138569	8.76801e-05	0.00691319	0.00770486
ENSG00000258811.1	lincRNA	CTD-3051D23.1	6	9	0	0	0	0	7	28	10	13	35	6	81	32	62	43	93	46	23	51	62	9	8	17	9	6	6	3	0	2	7	4	27	0.000473212	-0.00778249	-0.0140675	0.00919948	-0.00909157	0.0029259	1.74431e-06	0.00839754	0.00475192	7.55023e-05
ENSG00000006118.10	protein_coding	TMEM132A	126	69	7	20	31	13	1553.85	1868.54	640.573	870.946	2641.98	2057.78	6256.04	2056.73	7482.05	3095.94	8650.88	5565.94	2530.68	9968.46	7324.91	3182	3003.64	10310.3	15473	3375.98	3294.96	834.385	1017.65	1036.26	2607.72	2965.78	11490.2	0.00615843	0.00141771	-0.0140497	4.45184e-05	-0.00687849	-0.00094993	-0.00196117	-0.000189409	0.00619995	0.000213203
ENSG00000152078.5	protein_coding	TMEM56	56	46	19	82	184	62	128	187	61	66	213	84	632	214	415	1947	4965	1784	731	953	2051	648	683	1652	3676.01	1117	1087	227	283	312	630	2634	3341	-0.00787413	0.00943466	-0.0140443	-0.0152469	-0.00680409	0.000286902	-0.00243798	-0.00186528	-0.00250323	-0.00166716
ENSG00000120693.9	protein_coding	SMAD9	34	53	134	165	64	8	32	69	10	72	176	87.9999	5262.04	1891.01	4095.9	148	422.999	324	627.003	969.005	1811.02	533.998	513	946	491.001	294.001	306	147	181	187	362	710.997	3631.08	-0.0100176	0.00286177	-0.014036	-0.00730043	0.00827567	0.0054007	0.00205919	-0.0037953	0.0135791	-0.00515225
ENSG00000004139.9	protein_coding	SARM1	34.5388	22.308	4.93954	23.5928	0.0171673	6.81382	407.635	575.627	191.684	29.9746	139.901	73.5182	122.641	34.557	159.194	237.785	678.405	384.852	944.423	3195.95	2566.94	1021.02	975.411	1444.59	10999.2	3117.51	3319.36	1139.35	1273.27	1322.18	3417.31	2904.6	9043.73	0.00507845	0.0195631	-0.0140135	0.0051426	-0.000919637	-0.00738663	-0.00815471	-0.00548223	-0.0171223	0.00623768
ENSG00000254656.1	protein_coding	RTL1	41	74	0	0	21	3	22	54	20	63	163.998	95	78	23	67.8484	7	26	8	370	894	968	343	320	633	202	41	46	24	14	10	78.9959	4	178	-0.0030479	-0.00240839	-0.0139804	0.00534502	-0.0262429	-0.00612101	-0.00589522	0.0148794	-0.00892514	-0.00782614
ENSG00000171680.16	protein_coding	PLEKHG5	61	74	24	50	20	7	1193	2358	801	581	1854	1202	1658	541	2609.59	978	2764	2223	648.002	3103	1917	1055	1050.64	3771.02	4059.97	641	666.999	173	133	170	497	1612	3450.32	-0.000307817	-0.00566952	-0.0139731	0.00264272	0.00475147	-0.000287302	-0.00103354	-0.00204503	-0.00759464	-0.00266943
ENSG00000103460.12	protein_coding	TOX3	57	88	137	197	204	42	1031	1068	392	106	335	166	1928.98	728.999	1205	1179	3154.92	1728	1546	4775.03	4022	2006.99	2045.99	3648.99	4476.02	895.006	1055.01	353	424	481	996.006	1253	5119.85	-0.00632172	0.00513995	-0.013969	-0.0125286	0.000468125	-0.00342365	-0.00337854	0.000561988	-0.00810445	-0.00315264
ENSG00000084674.9	protein_coding	APOB	154	105	6915	10869	92859.6	55460.6	165	104	37	6	19	14	2761	888	2514	230	619	430	340	875	986	210	199	206	290	168	191	42	45	31	104	3	3	-0.0209185	-0.00583807	-0.0139644	-0.0152894	-0.00322778	-0.0112926	-0.010006	0.00134768	0.00991524	0.00537421
ENSG00000185477.3	protein_coding	GPRIN3	46	122	74	102	2	2	83	181	59	3	11	10	57	28	56	48	158	101	339	638	1000	425	435	368	1150	423	433	306	312	311	773	1517	6719	-0.00712913	0.0174769	-0.0139075	0.0126766	0.0130375	-0.000573783	-0.0029264	-0.00203132	-0.015319	-0.000764946
ENSG00000104894.7	protein_coding	CD37	39.1975	27.9602	20.5843	16.0572	21.0005	6	42.3957	76.2836	36.5002	100.213	264.526	164.805	527.133	179.234	580.671	358.782	1009.62	487.965	255.476	749.393	662.503	153.957	176.454	113.951	91.4668	27.1013	26.6645	9	13	6	18	153.575	160.869	-0.0107953	-0.00811203	-0.0138999	-0.0021952	0.00138899	0.00510576	0.00724576	0.0015937	0.00459208	-0.00074406
ENSG00000142549.9	protein_coding	IGLON5	49	26	66	31	103	18	3449	4647	1532	2501.8	7458	4601.87	3797	1273.81	4562	1126	3393	3478	1238.79	5878.73	3643	1433	1380.63	4637.88	3016	521	480.798	29	41	46	80	20	41	-0.00325154	-0.0219226	-0.0138925	-0.00962005	0.00448177	-0.016947	-0.0029271	-0.000207014	-0.00695419	-0.00439405
ENSG00000235029.1	antisense	RP5-1121A15.4	55	10	0	1	0	0	0	1	0	0	5	7	0	0	0	24	53	45	3	20	14	5	2	21	25	4	1	21	10	18	47	85	345	-0.00495874	0.0105031	-0.0138915	0.0183499	-0.0140901	0.00671775	0.00566649	-0.00321316	0.00242301	6.92079e-05
ENSG00000110987.4	protein_coding	BCL7A	87	42	35	63	18	30	706	697.866	258	366	1056	665	2755.84	959.965	2471.9	948.744	2613.56	1920.82	961.998	3213.81	2651.76	807.827	752.9	2684.84	3140.58	642.928	638.77	239	318	308.001	636	3621.02	3129.99	-0.00272703	0.000295168	-0.0138759	-0.00444224	0.00187332	0.00259728	0.00280146	-0.00375636	0.00146291	0.00937314
ENSG00000188290.6	protein_coding	HES4	1	4	0	1	0	0	46	234	79	38	121	94	101	29	181	131	299	219	300	973.003	837.002	468.999	431.999	1381.99	263	60	51	52	79	78	233	1805	1426	0.0102657	0.00209337	-0.0138742	0.00265426	-0.00361381	0.0144828	0.00427817	-0.00336072	-0.0135016	-0.00362485
ENSG00000130940.9	protein_coding	CASZ1	14	47	2	10	10	4	233	398	138	110	262	168	244	103	220	508	1376	606.999	684.999	2487.01	2085.99	799	723.001	1749	6594.99	1465.01	1547	528	592.999	645.999	1499	4852.96	9113.06	0.00567153	0.0151155	-0.0138671	0.000269929	-0.00511258	0.00182245	-0.00694634	0.00315764	-0.00914304	-0.00483675
ENSG00000189269.7	protein_coding	C22orf43	1	4	2	0	0	2	3	4	1	3.55695	9	3	16	4	36	18	51	50	23	132	135	76	66	141	67	13	18	6	6	4	11	7	40	-0.00128384	0.000749285	-0.0138487	-0.00453123	-0.000580698	-0.0029047	0.0054907	0.0119559	-0.00534751	0.0109697
ENSG00000243364.3	protein_coding	EFNA4	27	29	13	12	27	8	524.998	544.996	186.897	156	435.984	373	733.999	228.999	720.998	380.999	1034.01	1051	402.001	1448.99	1216.01	453.992	479.964	1539.01	365	46.998	49.9992	12.4401	24.8501	21	48.7701	297	162	-0.00617026	-0.0101861	-0.013833	-0.00512543	-0.00191253	0.00453355	0.00543734	0.00341998	-0.00913182	-0.0023192
ENSG00000139890.5	protein_coding	REM2	0	2	0	0	0	0	70	62	22	31	94	58	68	30	92	109	349	333	166	650.002	488.001	324	286	985.998	1335	233	229	31	43	39	119	530.999	2052.01	0.0137453	0.00290155	-0.0138306	-0.00608627	-0.000709674	0.00359228	0.000144261	0.00569194	-0.0119633	-0.00477683
ENSG00000215788.5	protein_coding	TNFRSF25	16	5.58941	0	25	3.02429	2	284.942	556.993	199.451	187	628	325.753	524	169	781.402	419.137	1189.77	715.656	296.42	1082	865.76	459.434	381.361	1578.61	1554.81	206.963	184.421	46.5596	59	60	138.83	495	900.475	0.00434015	-0.00482805	-0.0138241	-0.0017723	-0.00916035	0.00557653	-0.00737431	-0.0176804	-0.00652856	-0.0016364
ENSG00000082293.8	protein_coding	COL19A1	6	14	11	19	3	7	1	1	0	5	10	2	1159	376	1210	6	20	19	44	395	162	9	13	41	18	0	2	0	0	0	2	10	9	-0.0153352	-0.0101872	-0.0138083	-0.00921011	0.00596033	0.0121171	0.00254713	-0.00169603	0.0120892	0.0101884
ENSG00000141668.5	protein_coding	CBLN2	0	3	1	0	0	1	0	0	0	0	1	0	2	0	2	1	2	0	79	268	193	47	62	55	79	35	54	25	31	45	89	1	1	-0.000639926	0.0130825	-0.013784	-0.00856525	0.00333914	-0.0125821	-0.0076358	0.0126995	-0.0100164	0.00682416
ENSG00000163462.13	protein_coding	TRIM46	12	13	0	3	8	0	547	917.001	303	179	552	174	513	154	503.999	459	1367	1240	275	1109	758.999	289	298	1207	3748.01	682.999	728	419	518	522	1306	158	1520	0.0115658	0.00548873	-0.0137793	0.00615446	-0.0094809	-0.0103111	-0.0143395	-0.00154026	0.00629108	-0.0148749
ENSG00000122970.11	protein_coding	IFT81	33	55	23	47	104	7	499.001	477.001	179	276	783	547.001	1358	522	919.999	893.999	2524	1671	708	1683.01	1999	521.999	456	1386	1763	366	401	184	232	216	458	703	1478	-0.00492726	-0.00113917	-0.0137778	-0.00638462	0.00189587	-0.000397219	-0.00256551	-6.6651e-05	0.0058887	-0.0105853
ENSG00000136698.4	protein_coding	CFC1	0	1.5217	0	0	0	0	3.80426	0.760851	0.760851	0	2	2.28255	52.5606	20.9999	76.8227	9.89107	38.6003	14.4562	418.883	1099.79	1110.7	917.155	831.789	1422.67	2699.79	1422.53	1462.31	6071.35	6721.06	6875.93	17391	8769.46	32093.7	0.018397	0.0336697	-0.013777	-0.00762563	-0.00320754	0.00273064	0.000575202	0.00366263	-0.00794385	-0.00449509
ENSG00000232081.1	sense_intronic	LARGE-IT1	55	14	0	1	0	0	1	6	2	0	0	0	2	0	1	2	5	3	4	7	14	1	2	0	0	1	0	2	2	0	7	0	0	-0.0103999	0.000277359	-0.0137733	0.0210127	-0.0140992	-0.00192569	-0.00438922	-0.000144917	-0.00341699	0.000995551
ENSG00000229214.1	lincRNA	LINC00242	2	0	0	0	0	1	20	23	7	4	11	6	26	8	31	118	347	280	144	641	445	171	164	489	153	31	33	22	19	34	64	66	167	0.00766066	0.0018509	-0.0137653	-0.010046	-0.0110525	-0.00183045	0.0102615	-0.00427292	-0.00902135	0.00906778
ENSG00000110148.5	protein_coding	CCKBR	16	8	0	0	0	1	273	269	68	9900.54	30543.2	23455.1	8540.68	2842	8093.79	1865.01	5459.12	6313.11	267	1701.99	941.996	92	91	626	773.997	148	142	110	191	204	327	541.001	721	0.0146201	-0.0138663	-0.0137527	0.00534309	-0.0107866	0.00668869	0.00586278	0.00537973	0.0405879	0.0134826
ENSG00000139926.11	protein_coding	FRMD6	28	28	13	41	25	12	604.001	781.002	293	113	369	323	964.002	330	693	264	750.999	603.999	1691.01	3734.96	4497	1775.99	1618.01	2383.01	279	146	125	35	55	72	104	2388	1790	-0.00502011	-0.00480013	-0.0137527	-0.00633676	-0.000960587	0.0123157	0.00607303	-0.0049378	-0.0219076	-0.00197128
ENSG00000115423.13	protein_coding	DNAH6	0	15	0	9	0	0	4	7	1	59	124	51	39	16	34	196	567.002	243	42	192	167	76	72	81	139	40	53	36	43	33	110	365.999	982.999	0.00453802	0.00372946	-0.0137481	0.00123311	0.00693467	0.0206197	-0.0125089	-0.00206409	0.0079975	-0.00412632
ENSG00000183508.4	protein_coding	FAM46C	105	34	1	9	22	13	4	11	4	6	26	9	109	45	59	1079	2972	1809	327	982	1010	261	252	538	1042	284	284	935	1337	1352	2678	5521	15613	-0.00154577	0.0228977	-0.0137458	-0.0015799	-0.0191343	0.0136692	0.00516524	0.00106368	0.0137553	0.00300224
ENSG00000187210.8	protein_coding	GCNT1	101	105	1	9	4	10	696	922.997	366	2306.02	6640.86	5142.04	210	50	86	1870.99	5211.89	2774.05	1110.01	2807	3081	736.996	742.999	1381.99	5058.96	1611.01	1672	683	992.997	932.997	2000	696.001	5233.98	0.00726306	0.00541547	-0.0137396	0.0112614	-0.00934779	-0.00794281	-0.0112257	0.00193585	0.00337724	0.00626384
ENSG00000155974.7	protein_coding	GRIP1	8	22	2	5	0	1	561	772	293	197	665	391	957	345	880.001	447.001	1157	666	275	807.001	797.002	234	210	513	547	132	126	114	148	148	347	271	195	0.00532793	-0.00549854	-0.0137388	0.00870233	0.0043038	0.00305768	-0.00596737	0.00366492	0.00509814	0.00881675
ENSG00000091129.14	protein_coding	NRCAM	85	47	17	22	1	3	83	176	72	28	97	124	1450	541	1543.01	249	682.001	387	750.998	1549	2118.98	395	379.999	894.995	3113	1146	1179	2408.99	2570.98	2668.98	6837.09	11305	29091	0.00244935	0.0190611	-0.0137367	0.010004	0.00340108	0.00228632	0.00276749	-0.00157915	0.00909973	0.00577659
ENSG00000055813.4	protein_coding	CCDC85A	0	3	0	0	0	0	8	6.14691	2.04626	4	9.10487	8.88612	220.703	76.628	169.177	41.7901	83.4732	71.6798	63.6612	219.879	196.221	79.0393	87.9916	168.408	335.636	138.047	153.508	60.8857	75.7669	72.9943	175.869	73.5144	202.054	0.00953573	0.00558377	-0.0137275	-0.00507517	-0.000799396	0.000277939	-0.00636319	0.00830616	0.00667969	-0.00125046
ENSG00000034053.10	protein_coding	APBA2	20	16	8	14	2	4	1309	1492	542	379	1023	858.002	1435	450	1549.99	617.999	1805	1718.99	373	1967.01	1163	380	365.999	1111	1850.02	308	313	24	37	31	57	1040	426	0.0020101	-0.0121766	-0.0136981	0.000547558	0.00413156	-0.000196275	0.000934124	-0.00201467	-0.00859559	0.00401926
ENSG00000174233.7	protein_coding	ADCY6	85.8463	44.8396	84.0436	87.0467	59.9998	20.2556	544	863	281.975	827.999	2547	1727	4737.77	1610	6436.04	1809.19	5415.28	4127.02	2947.88	11646.3	8432.48	4249	4217.98	9381.93	6151.94	1618.98	1604.99	1046	1229.97	1222.94	3056.01	4052.08	9376.18	0.000494274	0.00477618	-0.0136976	-0.00640794	0.00438906	9.29441e-05	0.00391283	-0.00424164	0.0109334	0.000488916
ENSG00000225328.1	antisense	AC019100.3	7	1	0	1	0	0	0	0	0	0	0	0	0	0	0	1	2	2	5	17	10	3	10	18	2	0	1	1	0	1	1	3	0	-0.00677991	0.00316953	-0.0136924	0.00460699	-0.008071	0.000368406	0.00306368	-0.00870518	-0.0108804	-0.000403765
ENSG00000136378.10	protein_coding	ADAMTS7	151	67	75	66	95	27	2185.97	3420.62	1208.7	984.898	2947.83	1742.96	4158.31	1406.86	4914.59	2901.68	7864.27	5599.72	1726.63	8687.45	4798.88	2420.79	2306.55	7362.32	1655.67	219	226.934	27.9334	45	38	79.7413	953.974	2899.78	-0.00600781	-0.0172995	-0.0136907	-0.00699181	0.000245469	0.00590669	0.00811695	-0.00122671	-0.0116798	-0.0024899
ENSG00000142149.4	protein_coding	HUNK	87	87	48	67	41	9	861	663	224	32	124	165	929	337	952.999	298	831	847.999	650	2383	1920	694	664	2189	782	179	171	132	164	179	358	2875	883.999	-0.00833386	0.00075724	-0.0136721	-0.000392663	0.00161933	0.00567221	0.00459592	-0.00119881	-0.0129155	-0.00451965
ENSG00000104218.9	protein_coding	CSPP1	35	56	55	83	63	19	1231.66	959.439	327.702	355.763	1165.06	963.841	2169.82	740.61	1576.14	1350.62	3699.45	1986.61	1948.45	3957.59	5470.58	1299.76	1373.57	3727.55	1684.67	310.751	330.926	224.299	307.652	325.781	560.416	1674.29	2147.13	-0.00394362	-0.00288433	-0.0136655	-0.00843741	0.00434813	0.00488668	0.0017138	-0.000866393	-0.00203962	-0.00189127
ENSG00000176170.9	protein_coding	SPHK1	0	12	21	24	0	0	35	69	16	5	17	14	31	12	32	20	57	18	235	804.997	775.999	1139	1081	1577.01	127	71	64	23	32	29	48	5530.98	4952.12	0.000887367	0.00802549	-0.0136616	-0.000843252	0.0266037	0.0238152	0.00885007	-0.00242322	-0.0338145	-0.00783555
ENSG00000164185.4	protein_coding	ZNF474	0	0	1	0	0	0	0	1	0	0	1	6	1	0	1	147	460	200	5	30	20	2	1	8	96	5	9	0	0	0	5	12	37	0.000744341	0.000721886	-0.0136572	-0.0130551	0.00613645	-0.000178499	0.0125889	0.00350981	-0.00248982	-0.000552975
ENSG00000131094.3	protein_coding	C1QL1	10	0	0	0	0	0	275	474	158	27	110	85	48	11	47	188	570	315	1614	7055	5128	440	413	931	29334	6204	6189	1009	1059	1107	2935	1549	17879	0.0215538	0.0195229	-0.0136553	0.00117864	-0.0104165	-0.0193047	0.00569242	-0.00845489	-0.0131413	-0.00136406
ENSG00000163617.6	protein_coding	KIAA1407	14	27	11	13	13	1	40	106.88	34.9994	79	291	131	483.821	169	306	551.703	1532.38	1017.9	264.659	786.691	789.889	230	225.828	490	612.001	118	120	220	246	233	595.949	722.001	1912.28	-0.00168702	0.00516857	-0.0136482	0.000877668	0.00474361	0.00670106	0.002808	0.00285267	0.0123379	-0.00650591
ENSG00000125845.5	protein_coding	BMP2	12	3	27	43	1	3	134	60	21	4275	13002	7346	2736	961	3421	663	1954	1131	1323	3337	3799	2493	2555	5872	614	132	155	166	227	232	448	6448	5120	0.00495475	-0.0045429	-0.013632	-0.00653401	0.0163005	0.0181983	0.0212825	-0.0174709	0.0139088	0.00701845
ENSG00000261888.1	non_coding	AC144831.1	0	0	0	0	0	1	1	0	0	1	3	2	22	6	25	29	78	48	30	166	73	191	185	329	111	49	49	16	16	16	31	67	71	0.00637966	0.00659051	-0.0136304	-0.0181255	-0.00463808	0.0014419	0.00560073	-0.0015641	-0.00324301	0.0078141
ENSG00000213085.5	protein_coding	CCDC19	0	6	0	0	0	0	14	10	3	4	7	7	6	0	14	430.932	1266.9	959.902	4	56.9759	48	21	21	77.9999	60	11	6	5	6	10	24	187	395	0.00575239	0.00129423	-0.0136271	-0.00297983	-0.00238685	0.0169323	0.00232262	0.0133649	-0.00253634	-0.00346003
ENSG00000130762.10	protein_coding	ARHGEF16	5	4	8	23	0	1	1128	1258	398	900.001	2664.02	2227	1129	325	1404	897	2579	2085.01	772.998	3183.01	2222.99	947.998	958	3199.02	3362.01	637	655.999	369	411	435	1032	1472	3523.04	0.0125891	-0.000816255	-0.0136145	0.00168619	0.0163508	-0.000861858	0.000367099	-0.0116096	-0.000296255	0.00801749
ENSG00000165804.9	protein_coding	ZNF219	41.3558	33.6393	9	28	35.0031	1.08871	4013.52	4791.07	1525.59	399.926	1245	835.909	4959.53	1528.19	5357.61	1480.35	4637.15	4389.9	1562.07	7638.35	4628.75	1818.44	1742.86	5996.82	3563.95	642.362	621.32	262.296	379.425	397.385	814.482	3503.64	7349.04	0.00584734	-0.00426896	-0.0136103	0.000994653	-0.000284571	0.00468033	0.00216848	-0.00324912	-0.00754449	-0.0131534
ENSG00000227558.4	pseudogene	PGM5P2	5.11423	7	0	4	0	0	5	8.24855	3	4.25385	7.64581	8.39516	14.3574	6.45104	12.3245	19.0332	64.9227	33.6778	45.9457	76.6827	78.5575	7.20001	2.47057	4.64795	80.1015	39.4025	43.7512	7.36483	7.52291	10.1	19.7149	23.3322	36.8578	-0.000821821	0.00170481	-0.0136086	0.00926788	-0.00342035	-0.000120297	-0.0100813	-0.00556982	0.00241216	-0.00125904
ENSG00000241484.5	protein_coding	ARHGAP8	24.8882	114.2	8.87221	62.9998	20	2	1208.97	1558.1	579.094	349.285	1203.17	943.501	1426.57	516.48	1670.54	846.28	2276.87	1771.2	563.872	1894.05	1451.68	815.154	798.154	2468.18	618.124	105.783	130.712	87.2231	116.901	125.614	256.634	2287.12	792.023	-0.00151709	-0.00915067	-0.0136082	0.00382262	0.00379501	0.015108	-0.00101897	-0.00298596	-0.00574924	-0.00916779
ENSG00000118322.8	protein_coding	ATP10B	11	1	3	1	0	0	5	2	5	1	0	1	78	23	74	343	888.001	490	6	34	37	49	50	78	28	2	5	43	34	63	134	1817.99	1183	0.000386771	0.0075521	-0.013587	0.00261474	0.000876017	0.0165997	0.024478	-0.00305953	0.00699641	0.00284868
ENSG00000104081.9	protein_coding	BMF	229.669	97.9999	114	132	55	31	826	1487.99	483	1079	2832.95	1765.99	4402.96	1539	4476.01	2215.04	6365.99	5183.11	2530.97	9282.97	7247.8	2971.01	2960.96	6663.74	2691	556.001	567	253	363	365	777.001	3606	6060.92	-0.00329383	-0.00358486	-0.01357	-0.00430643	0.00257806	0.00598004	0.00625323	-0.0029581	0.00201048	0.00286311
ENSG00000205336.6	protein_coding	GPR56	21	21	6	12	3	7	37	90	25	4	17	8	308	99	242	317	907.999	525	427	1536	1172	676.001	688.001	1792	10520.3	2480.02	2496.99	1805	2420	2505.99	5141.09	34623.5	153059	0.00444105	0.0263626	-0.0135647	-0.00125383	-0.00254707	0.00290864	0.00116844	3.91563e-05	-0.00685892	0.00459932
ENSG00000047936.6	protein_coding	ROS1	0	0	0	0	0	2	0	0	0	0	0	0	0	0	0	276.94	802.576	202.197	23	85.4724	70.6396	0	1	6	122	12.5473	18	23.8086	32.8933	34	77.4165	0	1	0.00246082	0.010413	-0.0135625	-0.0182882	-0.00604671	-0.00893361	-0.00496003	0.00384077	0.00896868	0.0130849
ENSG00000090402.3	protein_coding	SI	22	1	0	0	0	0	0	0	0	0	0	0	0	0	0	0	0	0	0	0	0	25	25	174	40	14	11	1	1	0	1	0	0	-0.0055914	0.00556274	-0.0135567	0.00962039	-0.0131136	-0.0169567	0.0033257	-0.00389032	-0.0146298	-0.000783866
ENSG00000099284.8	protein_coding	H2AFY2	69	54	41	55	42	28	756.002	1150	400	3549.04	10336	8727.02	7476.22	2699.01	7308.01	2506	6661	6600.01	2550	9020	6980	2258	2176	5863.01	6363.06	1561.01	1544	520	690.001	677.001	1375	1829	2987	0.00115735	-0.00264334	-0.0135177	-0.00552774	0.00385353	-0.0044203	-0.00147367	-0.00241321	0.0133376	0.00489216
ENSG00000088882.7	protein_coding	CPXM1	46	22	21	45	134	36	2015	2360	817	845	2540	1648	3136	1140	3456	1158	3128	3171	1146	6413	3155	1027	1044	4492	8186	1373	1492	52	54	43	150	115	556	-0.00297918	-0.0144646	-0.0135102	-0.0144828	-0.00168044	-0.0151233	-0.00672605	-0.00374189	-0.00841291	-0.00250757
ENSG00000101349.12	protein_coding	PAK7	8	12	7	35	6	0	30	44	16	15	22	16	44	15	35	16	44	37	111	234	328.999	219	250	362.999	596.001	135	141	39	69	55	137	135	159	-0.00465807	0.00555616	-0.0134949	0.00510563	0.0111884	-0.00449115	-0.00590443	-0.00978955	-0.00986483	-0.0150491
ENSG00000144229.7	protein_coding	THSD7B	17	18	3	5	7	11	100	152	37	36	144	99	381	131	259	72	244	207	85	214	239	468.999	433.002	650.001	186	45	45	9	12	14	24	2	4	-0.00661766	-0.0080216	-0.0134815	-0.00381278	-0.00578381	-0.00560577	-0.00498535	0.00336583	-0.00612243	0.00674983
ENSG00000251400.1	pseudogene	ALDH7A1P1	5	1	1	1	0	0	2482.78	2430.42	706.655	511.621	1513.51	1464.65	2048.89	665.434	1626.14	450.703	1217.44	1415.41	618.858	2684.51	1805.43	665.093	632.179	1776.22	1327.58	296.331	306.771	123.104	157.814	156.733	308.784	415.077	569.518	0.0162742	-0.0113812	-0.0134712	0.00314116	0.00510404	-0.00659627	0.00537008	-0.00578665	-0.00406753	0.000622168
ENSG00000101443.13	protein_coding	WFDC2	6	37	1	30	0	7	705.999	813.003	268	1615	4915.04	2734.97	1342.99	477.001	1541.01	570.998	1690	1916	594.001	2990.98	1692.98	1282.01	1239	2826.05	1341	411.001	413.999	310	494.001	472.999	867.005	2032.99	931.996	0.00914021	-0.00283012	-0.013465	0.00488638	0.00600776	0.0106115	-0.0121971	-0.00582482	0.00512607	0.0155914
ENSG00000215217.2	protein_coding	C5orf49	3	1	0	4.89426e-31	0	0	11.0756	24.6559	5	2.22417	6.44351	6	15.8973	4.18814	11.5374	224.96	652.538	449.841	25.833	128.276	80.7771	38.2108	32.1945	89.6552	229.056	66.3166	62.8489	31.5805	49.7836	55.1636	129.472	282.88	645.238	0.00635281	0.00638023	-0.0134302	0.00142095	-0.00629935	0.00373691	0.00430802	-0.00381863	-6.08165e-05	-0.000593394
ENSG00000182963.5	protein_coding	GJC1	118	76	36	64	51	26	2559	3014.01	991.999	1121	3109.99	2198.01	4659.99	1626.01	3947.02	1109	3124.01	2168.02	1267	3733.01	3609.01	1197.01	1179	3443.01	902	98	123	19	18	14	42	160	748.002	-0.00705548	-0.0217344	-0.0134257	-0.00378436	0.000612497	0.00387044	0.00278221	-0.00172115	-0.00843096	0.00170153
ENSG00000134198.5	protein_coding	TSPAN2	5	11	0	3	0	1	243	513	174	20	104	54	1058	429	1047	384	1028	645.999	376	910.998	1050	160	166	868	2490.01	508	508	234	263	306	650	1757	6386.97	0.0116455	0.00666996	-0.0134228	0.00325264	-0.00727275	0.00675334	-0.00828849	-0.000979085	0.00247858	0.00667786
ENSG00000008118.5	protein_coding	CAMK1G	4	15	0	0	0	0	6	12	9	3	11	3	90	37	105	56	169	197	20	82	64	11	8	39	228	28	49	31	27	31	86	143	745.002	0.00402961	0.00377505	-0.0134108	0.00940619	-0.00915235	0.00599579	-0.0016586	0.0119897	0.00812273	-0.000695901
ENSG00000132970.8	protein_coding	WASF3	296	185	41	144	72	68	1162.01	1569	549	251	724	467	2287.97	798.001	1966.98	1519.01	4344.1	2716.97	2215.96	5759.17	6120.07	3579	3366.11	6495.13	2367.02	730	724.998	339	414.002	432.001	973	3379.97	6508.09	-0.00496767	0.0021679	-0.0134058	-0.00668782	-0.00391512	0.00451204	0.0009512	-0.00113265	-0.00861834	0.00415562
ENSG00000122417.10	protein_coding	ODF2L	40	57	28	35	3	13	851.002	1242	383	524	1394	997	1813	663	1298	1123	2917	1698	1056	1908	2743.01	733	676	1607	1342	258	257	236	324	332	763	1530	2978.01	-0.000161781	-0.00253262	-0.0133991	0.00354461	0.00717874	0.00657295	0.00151089	0.000536187	0.0025826	0.0113646
ENSG00000163499.7	protein_coding	CRYBA2	1	3	0	0	0	0	0	0	0	7	14	7	3	1	6	0	0	2	911.004	2475.95	2376.97	46	52	227	8553.63	2780.01	2676.98	1270	1710.01	1748.02	3289	1403	1869	0.0133625	0.0330195	-0.0133989	0.00357992	-0.00548315	-0.0230865	-0.0123023	0.00225249	0.00136887	-0.00258722
ENSG00000137821.6	protein_coding	LRRC49	11	21	1	9	12	2	442.238	377.097	136.554	46.0219	145.175	129	702.943	207.441	517.835	505.999	1393.52	1258.28	381.778	928.472	1028.18	166.733	191.003	551.701	1546.43	308.002	297.886	97	154.805	136.694	323.369	811.322	1234.07	0.0019351	0.000925799	-0.0133801	-0.00222375	-0.00552358	0.00241544	-0.00662063	0.00107657	0.000900474	-0.00596053
ENSG00000230699.2	antisense	RP11-54O7.1	35	1	1	5	2	1.98648e-41	3.51115	41	16	26	80	55	532.911	194.015	899.037	45.6657	156	164	40	135	169.738	47	62	201.903	197	51	63	3	5	11	27	9	68	-0.00240281	-0.00659405	-0.013373	0.00040199	-0.00435837	-0.00776076	0.00643738	-0.0137526	0.0105192	-7.24672e-05
ENSG00000243710.3	protein_coding	WDR65	0	4	0	2	0	0	26.1006	43.8008	13.9701	10.68	36.2404	33.6372	60.3508	14.8095	83.6197	220.162	627.924	496.278	57.4811	198.446	180.557	50.6215	57.5716	115.16	84.3484	22.0786	18.1141	11.861	8.36843	17.1863	43.2547	63.4181	197.333	0.00626307	-0.00261354	-0.0133699	-0.00329661	0.00328648	0.0130166	-0.00682998	0.00037517	0.000542376	-0.00261431
ENSG00000185220.7	protein_coding	PGBD2	14	10	1	3	0	1	319	270	80	91	324	271	395.001	110	425	171	498	383	215	582	621	173	170	501	392	84	104	50	46	58	138	143	570	0.00348268	-0.00374157	-0.0133463	0.00778591	-0.000671384	0.00103438	0.000120036	-0.000639359	-0.00149241	0.00844258
ENSG00000064195.7	protein_coding	DLX3	0	1	0	7	0	0	5	2	0	5	23	7	76	42	121	11	57	69	16	57	56	57	71	72	13	8	7	0	2	2	2	121	12	0.00113909	-0.00467526	-0.013337	-0.00783658	0.0056383	0.0156126	-0.00300304	-0.0124303	0.000187228	-0.0022138
ENSG00000189229.10	lincRNA	AC069277.2	0	3	1	1	0	0	68	112	47	48	110	50	241	74	166.34	132	390	144.216	112	199	330	30	37	56	68	21	18	7	11	17	16.5716	0	2	0.00440945	-0.00944979	-0.0133264	-0.00313339	0.0122768	-0.00378722	-0.00870507	0.00494261	0.00535319	0.00016008
ENSG00000188738.9	protein_coding	FSIP2	48	31.4513	26	29	20	5	168	309.758	85.4523	161.031	441.482	290.931	924.299	332.641	453.474	446.335	1269.06	742.909	440.558	829.683	1324.55	241	228	174.755	611.793	314.742	360	208	222	243	624.462	92.6199	560.982	-0.00560659	0.00162111	-0.0133246	0.00190819	0.00517695	-0.0082953	-0.00396882	-0.000411785	0.0132469	-0.000239717
ENSG00000152804.6	protein_coding	HHEX	37	29	58	113	158	21	10	9	5	2153.02	6465.99	4404.91	7925.04	2586.99	6795.98	826.001	2365.98	1413.99	2446	6211.02	6632.04	1357	1316	4229.96	1414.01	464	456	915.999	1178	1140	2556.01	4308.96	1749.99	-0.00323175	0.00478579	-0.0133192	-0.014159	0.00535738	0.00660076	0.00668201	-0.00761669	0.0353651	-0.00162973
ENSG00000167065.9	protein_coding	DUSP18	7	15.9973	3.00075	0.790964	0.000754923	0.00132112	117.759	169.78	57.3103	212.45	608.057	430.586	196.003	81.6873	179.154	488.825	1205.25	641.167	278.469	651.484	683.321	154.197	144.16	415.835	2218.41	405.246	441.261	163.961	219.464	217.65	410.928	526.638	1204.43	0.00630735	0.00406249	-0.0132814	0.00400462	0.00207622	-0.00713503	-0.00083927	0.00997016	0.00722978	-0.00142718
ENSG00000259638.1	antisense	RP11-29M5.1	0	1	1	3	0	0	0	0	0	0	0	0	47	6	7	14	48	16	10	8	35	6	3	5	2	2	1	26	12	7	50	0	7	-0.00316179	0.00577072	-0.0132794	-0.00689775	0.011118	0.00397961	-0.00394444	-0.00172141	0.0137931	0.00224864
ENSG00000120327.4	protein_coding	PCDHB14	18	7	2	44	0	0	102.169	171.511	61.7426	25.0977	92.0898	54.4618	213.921	61.6085	232.93	109.865	343.417	248.07	120.963	502.594	405.426	169.924	156.418	289.788	673.841	174.204	213.776	234.744	251.466	231.325	640.164	601.95	1019.33	0.00281956	0.00799474	-0.0132727	0.0137992	0.00937629	0.000521108	-0.00588577	-0.0172332	0.00263584	0.000192335
ENSG00000187860.6	protein_coding	CCDC157	1	14	3	1	0	3	214.106	221.739	49.4099	80.653	258.384	224.46	274.166	96.0105	248.991	305.039	861.609	643.013	211.757	881.422	580.845	238.198	235.28	672.65	625.323	131.598	154.211	64.3905	92.4762	69.9323	193.331	321.461	829.953	0.00503451	-0.000773357	-0.0132685	-0.000933736	0.00461046	0.00407664	-0.000672946	0.0106787	-0.00335193	0.0113891
ENSG00000169306.5	protein_coding	IL1RAPL1	0	4	1	7	3	5	4	11	2	4	24	18	38	21	31	88	240	170	58	178	135	88	114	132	62	21	24	1	2	3	5	0	1	-0.00479931	-0.00574664	-0.013264	-0.0184939	0.00507217	0.000508051	-0.0121856	0.000679069	-0.003517	0.00367103
ENSG00000145569.4	protein_coding	FAM105A	9	9	0	9	0	2	373	334	121	76	257	220	226	80	204	489	1279	613	576	1509	1594	279	290	903.001	2199	544	576	477	566	653	1285	1132	5899.02	0.0112403	0.0115678	-0.0132621	0.00504327	-0.00657674	0.00266117	-0.0117149	-0.00822009	-0.000885342	0.00903989
ENSG00000174844.10	protein_coding	DNAH12	2	6	0	0	0	0	0	5	0	4	16	11	8	2	11	103	251	61	16	36	50	17	12	17	144	58	64	59	53	62	190	170	648	0.00451352	0.0105352	-0.0132478	0.00581587	-0.00685951	0.00376857	0.00080578	0.00764358	0.0127504	-0.000573904
ENSG00000168589.10	protein_coding	DYNLRB2	0	0	1	0	0	0	0	1	0	0	1	1	5	1	5.00004	57	162	84	12	36	43	6	13	22	30	10	4	2	10	5	10	9	42	0.00223379	0.00475069	-0.0132462	-0.0126173	0.0060066	-0.000456029	0.0114872	0.0028516	0.00171043	0.000882317
ENSG00000134686.12	protein_coding	PHC2	72	33	40	49	138	32	251	299	105	230	713.001	601.998	4609.51	1603.82	5001.3	1603.96	4828.17	4054.32	1918.2	8137.22	5518.93	2133.61	2089.68	5629.73	9051.48	2098.86	2217.59	1345.03	1650.45	1605.66	3666.68	17050.6	36467.5	-0.00066741	0.0117616	-0.0132176	-0.0137579	-0.0030632	0.00492591	0.00769618	-0.0026598	0.0108699	-0.00130975
ENSG00000114670.8	protein_coding	NEK11	1	20	4	2	0	1	67	89.5313	22	29.4711	149.998	104	60	15	54	444	1195	711.988	87	281	318	97	113	234	301	78	86	50	47	57.2812	167	579.001	1284	0.00237607	0.00201337	-0.0132146	0.00331648	0.00762324	0.0104451	0.00138027	0.0110972	-0.000983108	0.00631924
ENSG00000141431.5	protein_coding	ASXL3	109	112	55	49	82	25	14	9	5	1	1	2	87	25	121	200	503	286	297	537	816.001	227	253	241	1161	405	435	356	380	347	969	489.001	2376.01	-0.0143555	0.0197407	-0.013198	-0.0046516	-0.00305919	-0.00706852	-0.00419003	0.00360907	0.00087055	-0.000906861
ENSG00000140836.9	protein_coding	ZFHX3	556.002	710.998	157	411	380.999	155	321	452	148	167	494	245	1587	559.999	1100	2564.05	7087.98	3655.09	2647.06	5710.07	7327.44	2401.97	2400	2612	2881.01	1283.01	1342.99	1128	849.003	865	3218.02	9111.37	18279.2	-0.00722416	0.0127453	-0.0131575	-0.0115588	-0.00450082	0.00592939	0.00388013	0.000194958	0.0012531	0.000686462
ENSG00000256731.1	pseudogene	AL591069.1	8	1	2	7	0	0	0	1	0	3	2	0	6	4	3	0	6	1	14	4	29	5	7	6	1	0	1	0	1	0	2	0	0	-0.0102031	-0.00228611	-0.0131522	0.00558692	0.006532	-0.00253346	0.00391546	-0.0130682	-0.00080137	0.00188861
ENSG00000149328.9	protein_coding	GLB1L2	15	8	4	7	27	0	548.99	560.962	232.169	25	76.4411	98.0972	1088	396.991	1061	435	1198.99	765	335.995	1630	963.997	215	235	896.001	716.002	117	143	78	91	99	239	918.882	2092.57	0.00224794	-0.00238989	-0.0131364	-0.00120212	-0.00105499	0.0040913	0.00775373	-0.00265553	-2.1322e-05	-0.0197152
ENSG00000088756.8	protein_coding	ARHGAP28	31	32	38	39	42	21	557.574	542.599	198	1974.3	5840.22	3768.01	3090.74	1135.55	2073.97	370.291	1094.3	1026.87	1478.85	2513.03	3860.01	1363.31	1412.58	2780.71	1105.59	229.564	246.932	19	18	19	54	1162.81	241	-0.00549871	-0.0157454	-0.0131195	-0.00888931	0.00540601	0.00274983	0.00519747	-0.00329446	-0.00213167	0.000630562
ENSG00000148123.9	protein_coding	LPPR1	43	26	33	73	121	48	102	138	39	0	7	3	1252.01	412.001	946.997	334	1013	729.001	432	915.997	1209.01	69	77	193	1577.01	492.001	492.999	129	149	170	376.999	68	336	-0.0133451	0.00648064	-0.0131179	-0.0163174	-0.00358661	-0.0123502	-0.0102798	-8.98087e-05	0.00559553	0.00300771
ENSG00000269879.1	protein_coding	AL353583.1	11	7	0	2	1	0	0	2	0	0	0	0	16	4	3	9	21	6	8	14	19	5	0	1	0	0	0	0	1	0	8	1	6	-0.0101639	-0.00121683	-0.0131097	0.00581685	-0.0119378	0.0106179	0.000336607	-0.00227415	0.0068056	-0.00682516
ENSG00000137166.10	protein_coding	FOXP4	332	232	266	357.001	310	98	93	226	77	796.998	2450.97	1361.99	6415.04	2142.99	6007.31	3481	10228.7	5670.23	3484.95	12349.6	9646.59	4050.96	4022.96	12088	15911.2	3791.03	3615.93	3549.01	3700.03	3849.04	10657	14886.1	55822.8	-0.00383328	0.0106362	-0.0130791	-0.0117211	-0.00120465	0.00597634	0.00541592	-0.00220116	0.0184653	0.00166239
ENSG00000106077.14	protein_coding	ABHD11	30	6	1.70702e-22	0	0	1	644.998	624.998	186	280.997	858.001	728.001	742.999	237	1133	304	796	814.997	284.994	1188	795	647	600.999	2125.99	1170.93	232.975	238	191	196	226	555	1379	1755.22	0.0119733	-0.001123	-0.0130749	0.00862086	-0.00935349	-0.00197223	0.0118929	0.0052887	-0.000869565	0.00933299
ENSG00000172348.10	protein_coding	RCAN2	14	33	3	0	3	0	490.001	535.999	190	358.999	925.996	927.999	532	165	515.999	737.996	2039.01	1616	478	1782	1444.01	410	433.001	1333.01	2787.01	813.997	832.002	602.999	749.001	750.002	1826.01	4372.08	17054.1	0.0136494	0.0097761	-0.0130686	0.0107803	-0.00294939	5.81671e-05	0.00891354	0.0177135	0.00702296	-0.0117692
ENSG00000115183.9	protein_coding	TANC1	200	66	43	51	64	31	319	439	136	245	806.999	487	561.001	194	508	640.002	2016	1377	1623.99	4286.93	4821.04	1906.99	1763.01	2942.99	513.999	145	135	174	194	198	523.001	4335.03	4496.12	-0.00820948	0.00214362	-0.0130679	-0.00499082	-0.00371836	0.0133453	0.012662	-0.00158289	-0.0103526	0.000557298
ENSG00000136895.12	protein_coding	GARNL3	136	15	10	6	0	0	149	395	153	83	246	86	235	72	252	63	191	142	101	250	257	154	118	210	258	60	53	89	76	68	272	231	555	-0.00115408	-0.000234096	-0.0130585	0.0232571	0.00630843	-0.00460725	0.00825159	-0.00319901	0.000236251	0.00184721
ENSG00000162373.8	protein_coding	BEND5	5	17	23	9	0	4	194	213	68	84	232	168	471.999	141	456	367	947.001	754.999	208	689	651.999	148	118	419	670	137	146	82	89	95	231	503	782.998	-0.000226682	-0.000218262	-0.0130487	0.00208462	0.0146722	0.00288519	0.00189035	0.00551618	0.00141677	0.0146712
ENSG00000205929.5	protein_coding	C21orf62	24	2	1	20	0	5	0	0	0	2	10	2	9	10	1	12	22	8	29	49	66	77	76	62	118	69	80	32	46	53	94	108	133	-0.00694484	0.0123363	-0.0130359	0.0015872	-0.00147653	-0.00204613	-0.000634015	-0.0181189	0.00109913	0.0163882
ENSG00000268278.1	pseudogene	RP11-420K14.1	0	4	0	4	0	0	0	2.08654	0	0	0	0	2.04887	0	1.0175	4.1076	6.12564	3.06448	7.19233	9.09028	29.6059	21.0061	15.4674	20.3502	8.14864	3.06392	0	0	3.18979	2.06586	3.09258	8.06894	5.1683	-0.00399922	0.00403091	-0.0130356	-0.00241866	0.00266682	0.0124513	-0.00893406	-0.00309748	-0.0121254	-0.00394564
ENSG00000157017.11	protein_coding	GHRL	3	0	0	0	0	0	6	18	12	4	12	12	27	11	14	7	34	10	1565	2674.99	4316.94	62	59	670.999	23505.4	5560.98	5710.09	20592.8	41665.1	42528.5	58790	841.001	1316	0.018074	0.0265949	-0.0130247	-0.00168504	-0.00727084	-0.0297604	-0.00580803	-0.0068559	-0.000656163	0.000328368
ENSG00000096093.9	protein_coding	EFHC1	54	50	5	4	7	17	617.001	634	228	171	507	419	824	284	737	1864	5258.94	3169.01	627.999	1655	1732	353	356	929	2153	479	499	458.999	510	568.999	1222	1405	5175.01	0.0029347	0.00601253	-0.013008	0.0013988	-0.00957532	0.000640059	0.000200817	0.0100711	0.00721994	0.0101737
ENSG00000140527.10	protein_coding	WDR93	0	3	6	0	0	0	0	7	0	4	15	11	15	1	21	50	121	100	15	41	35	18	15	24	24	4	3	5	3	5	22	7	43	-4.79848e-05	0.000865052	-0.0130066	-0.00430852	0.0137467	0.00283413	0.00893297	0.0149001	0.00699124	0.000328732
ENSG00000235770.1	processed_transcript	LINC00607	0	1	0	0	2	0	8	26	7	50	119	131	18	4	11	28	75	48	256	787	746	72	59	552	91	1	6	1	3	5	5	0	2	0.00498627	-0.00883595	-0.0129859	-0.0109689	-0.00343564	-0.00294624	-0.00216054	0.00450798	-0.00684978	-0.0109994
ENSG00000174460.3	protein_coding	ZCCHC12	5	6	0	0	0	0	13	22	10	36	86	73	7	3	12	20	61	58	34	118	107	36	54	152	507	75	98	9	7	3	13	61	129	0.00474282	-0.000620817	-0.0129846	0.00921407	-0.00767021	-0.00528815	-0.000832983	0.00530181	-0.00785158	-0.00303404
ENSG00000188338.9	lincRNA	SLC38A3	7	35	38	48	538.999	388	55	64	19	14	36	30	850.001	284	801.001	381	983	642.001	755	2778.01	1975.01	953.999	942.002	910.998	8187.08	1168	1172	70	148	117	209	4512.07	809.999	-0.00956879	0.00783464	-0.0129757	-0.0277339	-0.00106775	-0.00131407	-0.00471514	0.0037871	-0.0131157	-0.00244363
ENSG00000079112.5	protein_coding	CDH17	46	56	0	0	0	0	0	5	2	1	2	0	1	0	0	0	0	0	3	4	4	151	143	1919.97	294	56	45	156	167	154	429	51	260	-0.00127268	0.0203064	-0.0129729	0.0263659	-0.0160556	-0.00772181	-0.005725	0.0109021	-0.0136295	-0.00317511
ENSG00000220785.3	pseudogene	MTMR9LP	5	3	3	0	0	0	239.503	316.984	87.8678	36.6707	125.073	91.6732	433.893	163.665	490.524	180.39	527.163	526.084	167.669	837.449	530.926	144.533	119.077	458.807	1019.62	171.217	171.797	118.825	136.903	141.542	332.277	472.569	973.899	0.00988412	0.00159221	-0.0129665	0.00516449	0.00308056	-0.00645968	0.00998525	0.00858551	0.00246133	0.00118239
ENSG00000165194.10	protein_coding	PCDH19	0	9	1	2	0	5	67	175	50	21	49	25	49	15	63	918.004	2640.04	1565	52	169	143	67	43	91	223	37	31	6	4	8	26	82	84	0.0020671	-0.0059061	-0.012966	-0.0103612	0.00573266	0.0122504	-0.00585404	0.0112148	-0.00368823	0.0128817
ENSG00000182985.9	protein_coding	CADM1	322.325	198.228	63	145.368	113	30.9981	361	350	126	713.001	1966.01	1451	8960.18	3227.98	6445.97	3602.98	9705.01	6368.1	2507.01	4912.95	7224.03	1609	1658.01	2763	2868.02	886	864.002	1469	1707	1694	4133.98	5913.98	19781.5	-0.0029038	0.0068829	-0.0129643	-0.00589051	-0.000304721	0.0079797	0.0050372	-0.00231661	0.0204561	0.000432667
ENSG00000107954.6	protein_coding	NEURL	6	28	3	0	2	1	57	95	21	16	37	29	458	147	293	61	230	104	462.001	1893.02	1450	916.999	961	1745	9845.65	2306.01	2147.03	3074.08	3310.04	3461.07	9265.32	4818.03	21939.6	0.0113309	0.0240802	-0.0129614	0.00239852	-0.00501202	-0.00600596	0.00194186	0.0184995	-0.00451515	-0.0035634
ENSG00000087903.8	protein_coding	RFX2	27.0013	33	5	11	3	7	160	280	81	111	286	147	948.999	338	900.427	1327	3614	1895	426.894	1443.93	1106.79	185	173	798	3198.36	759.006	753.999	549	608	643	1505	3494.98	13537.7	0.00400574	0.0119397	-0.0129552	0.00179113	-0.00247431	0.00545621	-0.000795608	0.00319903	0.0132154	0.00750111
ENSG00000135205.9	protein_coding	CCDC146	10	16	10	10	3	3	9	44.5268	13	20	81.8661	36	173.197	63.6908	107.609	316.744	820.279	446	116	226.827	300.451	102	96	206.893	214	42.983	36	34.7111	33	37.0001	76.8576	310.255	406	-0.00573928	0.000637385	-0.0129499	-0.0010889	0.00501726	0.00693452	0.00409426	0.00233845	0.00415529	0.00312911
ENSG00000149418.5	protein_coding	ST14	73	57	34	39	19	7	1892.01	1835.99	624.002	239	743.002	698	1797.01	563	2472	2246.02	6477.85	6201.09	1815.01	9503.56	5384.99	3092.05	3001	11742.4	3132.01	557.002	522.001	1663.99	2234.05	2372.02	4703.01	23923.8	18480.3	0.00352722	0.00770152	-0.012946	0.0024109	0.00271676	0.00967436	0.00825728	-0.000463678	-0.00474405	-0.00096149
ENSG00000164300.11	protein_coding	SERINC5	117	48.8833	18	27	4	16	1008.26	1789.01	562.267	790.824	2313.1	1279.48	1188.95	416.777	820.057	604.556	1718.2	863.834	1088	2786.83	3113.59	1105.22	1104.3	1453.79	1078.99	342.124	304.056	159.568	178.826	157.373	473.882	1132.8	1285.66	-0.00118293	-0.00627161	-0.012943	0.00681955	0.00195897	-0.00062726	0.000926284	-0.00176948	-0.00761603	0.0106938
ENSG00000197415.7	protein_coding	VEPH1	18	10	15	43	0	0	117	112	34	16	51	40	33	11	39	13	43	32	126	246	351	287	282.848	325	43	22	19	31	41	46	96	523.19	230.882	-0.00466601	0.00223275	-0.0129419	0.0153659	0.0171297	0.00493025	0.00504954	-0.0129992	-0.0153178	-0.00137772
ENSG00000163435.11	protein_coding	ELF3	95	44	16.9993	37	19	4	147.243	269.96	104.241	146.542	420.342	174.515	227.988	62.3949	267.715	1404.11	3932.86	2898.69	326.156	1179.92	1039.51	1326.83	1256.69	4027.05	1996.7	386.184	401.378	917.633	1852.91	1869.49	2661.7	40432.4	28715.2	0.000158376	0.0170648	-0.0129321	0.00495883	-0.000264974	0.0136298	0.0112426	-0.00371137	-0.000784205	-0.00473728
ENSG00000127249.10	protein_coding	ATP13A4	0	9	0	0	0	1	0	0	1	0	4	2	60	13	47	73	222	188	22	171	55	66	39	211.075	73	16	11	90	107	147	269.019	644.925	235.995	0.00483159	0.0120904	-0.0129307	-0.00745089	-0.00598629	0.0168838	-0.00199784	0.0148789	0.0103495	0.0076126
ENSG00000100557.5	protein_coding	C14orf105	170	198	259	410	104	47	0	2	0	1	0	0	2	0	1	12	27	11	369	535	972	959.001	985	1617	202	69	59	281	455	490	813	2006	933.999	-0.020946	0.0280999	-0.0129182	-0.0051432	-0.00333143	0.00425968	0.0040126	-0.00186546	-0.0202286	-0.000828237
ENSG00000155760.1	protein_coding	FZD7	73	77	5	34	19	13	7058	4771	1505	10351	32116	20756	5509	1860	8425	1184	3383	3093	1047	4621	3007	1850	1790	6731	1079	145	132	53	61	72	136	341	269	0.000388465	-0.0224396	-0.0129133	0.00280613	-0.003947	0.00517805	-0.00367711	-0.00348201	-0.00462229	0.00255999
ENSG00000108947.4	protein_coding	EFNB3	146	46	18	22	30	18	1069	1398	459	646	1933	1212	1442	484	1567	992	2890	2322	1262	4053	3499	1079	1026	3403	8644	1860	1885	636	803	806	1683	1142	3477	0.00188649	0.00327795	-0.0128876	0.000299065	-0.00243774	-0.0114851	-0.00354003	0.000445993	0.00250544	0.00296254
ENSG00000118298.5	protein_coding	CA14	2	12	4	3	4	3	1784.01	1435	493	435.001	1218	1059.01	2831.95	963.004	2593.99	484	1460	1455	482	1942.99	1457	289	279	945.002	261	40	34	0	6	1	11	52	51	0.00234352	-0.0252473	-0.0128864	-0.00783857	0.00318043	0.00606828	0.00162502	0.0066549	-0.00525328	0.00126588
ENSG00000131116.7	protein_coding	ZNF428	8	3	11	1	3	1	599.486	445.454	143.428	443.609	1298.27	1469.51	911.556	284.425	1294.63	502.24	1439.36	1831.52	465.237	2588.47	1424.39	601.816	531.034	2022.78	2331	576.004	592.095	235.928	355.753	320.608	726.787	637.369	1765.72	0.0100967	-7.67746e-05	-0.0128856	-0.00441474	0.00636848	-0.0112706	0.0095113	0.00263535	0.00637999	1.96225e-06
ENSG00000054793.9	protein_coding	ATP9A	104	159	64	111	74	22	848	649.999	216	684.999	1905.98	1146	4288.99	1411.01	4320.89	2192.97	6357.32	4400.91	2849.98	11053.1	8489.79	3192.05	3084.01	6001.99	16143.1	5077.02	5212.2	4498.84	5202.99	5222.81	12833.9	18485.7	40045.1	0.000262344	0.00935661	-0.012876	-0.00440651	0.00217881	0.004773	0.00320977	-0.00173634	0.00967219	-0.00159241
ENSG00000157423.12	protein_coding	HYDIN	117.509	179.422	69	136	50	22.8131	97.8194	175.533	67	110	334.986	239	168	62.99	160	1319.01	3654.1	1825.21	374.017	1172.65	1033.91	367.483	358.866	414.907	1411.14	554.911	550.753	216.031	236.862	241.029	739.438	1646.09	5774.16	-0.00990116	0.00925947	-0.0128643	-0.00103718	0.00226353	0.00237268	0.000539283	0.000287378	0.00150643	-9.28744e-05
ENSG00000269751.1	lincRNA	CTC-273B12.8	30.1629	29.386	24.3822	17.4113	14.9589	16.979	64.7326	45.2659	33.6274	31.2296	157.787	142.715	219.642	86.7487	489.676	351.988	929.009	552.36	240.031	708.143	701.32	142.877	227.538	903.897	436.207	64.0366	44.4986	24.7248	79.688	103.722	147.172	344.802	119.606	-0.00949152	-0.000771991	-0.0128569	-0.00460962	0.00133928	0.00217166	0.0038255	0.00333814	0.000397771	0.00699211
ENSG00000112137.11	protein_coding	PHACTR1	9	19	5.47654	0	0	1	148	353.188	144	132.992	364.82	181	257.752	94.8344	168.459	648.888	1707.43	1087.79	108.466	280.4	358.311	35.9973	53.87	58	334.175	110.98	108	49	31	39.6853	143	458.35	428.997	0.00386077	-0.00424172	-0.0128438	0.00843547	0.00153998	0.000768621	0.00823426	0.0196854	0.00692615	0.00912754
ENSG00000256261.1	pseudogene	AC104698.1	14.9644	2.79066e-06	0	0.996812	0.000635015	0.000158754	149.256	244.712	74.355	113.693	384.629	297.478	236.655	41.8946	87.8182	894.969	1916.28	1050.31	185.931	749.282	625.876	66.5927	134.904	358.731	271.271	12.4577	34.2052	35.3955	90.9546	75.9853	132.622	71.9576	45.8603	0.0067223	-0.00618076	-0.0128419	-0.00224628	-0.012924	-0.00037147	0.00656029	-0.00800683	0.00794747	0.00197289
ENSG00000206120.6	pseudogene	EGFEM1P	23	39	3	4	14	7	10	26	14	10	21	11	167	46	109	223	629	354	114	311	367	43	46	109	343	133	159	82	53	65	321	44	334	-0.00669528	0.00478222	-0.0128378	-0.000534515	-0.00870451	-0.00328409	-0.00627577	0.00958647	0.00851237	0.00164472
ENSG00000132437.12	protein_coding	DDC	4	7	6	3	22	29	0	0	0	0	0	1	127	63	108	152	415.991	228	155.95	499	492.988	56	45	299	8117.12	2115	2167	847.997	1367.99	1462.99	2450.91	296	878.993	-0.00218483	0.0293082	-0.0128208	-0.0211468	-0.00623585	-0.0198522	-0.0111801	0.00834498	0.0192349	0.00986638
ENSG00000262772.1	lincRNA	RP11-353N14.2	0	2	0	0	0	0	0	3	1	0	2	1	15	2	13	11	31	21	21	82	47	16	14	25	143	30	33	27	40	30	84	12	27	0.00483039	0.0086563	-0.012799	-0.00463802	-0.00145431	-0.00214937	-0.00679921	0.00777103	0.00281805	-0.00110358
ENSG00000184012.7	protein_coding	TMPRSS2	7	9	6	0	0	0	374	326	98	18	85	93	1019	409	1255.01	351.001	1049	1032	185	875	502	333	393	1813.99	345.999	40	58	134	185	208	403.999	22046.7	5955.1	0.00997787	0.00299805	-0.0127873	0.00676917	0.00245672	0.0195944	0.0265533	0.0131006	-0.000592741	0.00029579
ENSG00000181449.2	protein_coding	SOX2	0	21	0	0	0	1	15285.1	10179.5	3326.07	70	195	111	166	52	40	2253.99	6196.25	5863.04	166	1833	501.001	111	110	716.002	620.999	21	19	6	6	12	7	11	18	0.0111224	-0.0189296	-0.012774	-0.00133533	-0.00457971	0.00623078	-0.0138189	0.0230762	-0.0261835	0.00305354
ENSG00000145365.9	protein_coding	TIFA	23	8	4	2	0	0	63	59	29	25	43	61	321.9	111	250	71	186	227	179	351	483.861	113	107	367	325	83	88	33	55	67	106	4489.92	2256.99	0.00269023	0.00347221	-0.0127593	0.0127181	0.00267615	0.00951402	0.0162537	-0.00118278	-0.00383148	-0.00070304
ENSG00000203727.3	protein_coding	SAMD5	43	35	3	25	24	14	6	6	1.64542	139	367	74	1	0	3	37	116	16	2066	5338.1	6128	1025	1023	1658	6177	1646	1690	1157	1248	1319	3349.38	3334	7892.11	-0.00130791	0.0291185	-0.0127563	7.41403e-05	-0.00858457	-0.00898496	-0.00865505	-0.00629617	-0.0179094	-0.00333308
ENSG00000164100.7	protein_coding	NDST3	14	7	5	6	0	0	28	27	10	0	10	6	2	1	2	4	10	7	11	21	34	27	35	21	677	59	60	3	9	5	25	6	57	-0.00538737	0.00474887	-0.0127539	0.0139098	0.00839378	-0.0142127	-0.00349522	-0.00347305	-0.0180538	-0.00220594
ENSG00000179698.9	protein_coding	KIAA1875	8	2	4	1	0	0	3	7	6	0	12	9	17	4	27	24	101	36	21	93	59	48	37	123	268	36	36	33	30	26	91	165	710.001	4.56606e-05	0.00787408	-0.0127371	0.00598168	0.00512242	-0.00272132	0.0110572	-0.00121196	-0.00391293	0.000470491
ENSG00000091704.4	protein_coding	CPA1	48	17	0	4	0	0	0	0	0	0	0	0	1	0	1	11	27	37	66	237	186	95	68	145	253	17	34	166	790.002	777.001	465.001	2942100	869590	0.000578974	0.0315979	-0.0127306	0.0188297	-0.0147363	0.0241982	0.0113615	-0.00686692	-0.00596525	-0.00299325
ENSG00000148814.13	protein_coding	LRRC27	30	13	10	16	17	1	84	169	66	124	346.004	243	359	125	306	366	1109	772	229	761	649	262	243	593	780	174	145	103	130	124	304	407	1328	-0.00265922	0.00135389	-0.0127211	0.00154258	0.00268244	-0.000618448	0.00468924	-0.00432041	0.00482871	-0.00817595
ENSG00000161270.14	protein_coding	NPHS1	29	33	0	9	0	0	51	172	50	9	19	16	12	5	14	6	14	21	200	650.996	617.999	756.003	701	763.001	768.998	222	240	637.001	708	692.002	2097.96	1740.01	3320	0.00614507	0.0206637	-0.0127169	0.0232897	-0.00733328	0.00334108	-0.0111091	-0.00748092	-0.0150663	-0.00415698
ENSG00000137285.8	protein_coding	TUBB2B	138.68	69.62	6	32.7574	3	9.07605	47227.7	38652.2	12799.4	11283.4	34633.9	31799.1	7682.08	2637.49	9549.93	5060.26	14550.7	19171.4	3059.19	19994.9	9124.67	3630.35	3432.89	14653.2	21155	3398.75	3396.93	376.141	466.785	509.856	1162.94	4161.86	9914.26	0.00935645	-0.00717019	-0.0127102	0.00992009	-0.000778314	0.000862817	-0.00379147	-0.00462321	-0.00563832	0.00703838
ENSG00000238115.1	processed_transcript	PRINS	3.07263	10.2835	2	0	0	2.346	6.2342	5.16888	2.46089	2.77246e-28	4.1954	1.24777	113.142	54.0232	57.4609	40.1711	121.474	33.951	32.9128	54.4821	123.397	21.8766	29.7729	17.8802	4.09366	3.64543	1.21139e-22	10.9504	3.67546	1.28588	33.2062	45.9632	15.34	-0.00418699	-0.0016913	-0.0127091	0.000345276	-0.00417077	0.00765707	0.00764695	0.0164848	0.00304999	0.0137926
ENSG00000159251.6	protein_coding	ACTC1	0	19	0	0	0	8	1849.01	1148	424	32	129	131	208	77	300	918.001	2635.99	2171	686	3561.02	2063	219	201	177	738	100.708	86.4981	46.8945	56.1068	59.8121	115.85	213.543	1009	0.0115357	-0.00681192	-0.0127089	-0.0088927	-0.00857255	0.010938	-0.0111981	0.0222373	-0.0159815	0.0135095
ENSG00000168539.3	protein_coding	CHRM1	2	0	0	1	0	0	6.34467	11.6617	3.30159	0	3	6.8625e-39	2	0	2.20551	2	6	1.25637	53	76	126	100.553	83.8854	234.646	16.8522	9	7	2	2	1	7	6.4647	2	0.000659935	0.00172303	-0.0127059	-0.00192564	-0.00475914	-0.00705101	0.00255666	-0.0141052	-0.0250895	-0.0019095
ENSG00000261116.1	sense_overlapping	RP3-523K23.2	1	8	0	7	0	0	53	75	32	44	87	65	93	41	73	80	230	113	140	198	402	88	91	303	65	12	14	11	20	20	31	164	231	0.00353838	-0.00362075	-0.0126981	0.00655244	0.000680373	0.0136758	-0.00673997	-0.00703623	-0.00376038	-0.00279534
ENSG00000258301.2	lincRNA	RP11-488C13.5	63.4415	22.6678	13.4929	8.7262e-14	17.3227	10	403.829	482.7	143.984	141.063	433.864	315.937	479.313	192.877	558.875	394.151	1122.23	761.652	776.912	3007.89	2075.7	813.556	797.692	3386.24	1920.13	307.903	381.71	322.632	431.004	423.032	925.112	2267.43	2762.89	0.00224115	0.00690886	-0.0126881	-0.0011989	-0.00935774	-0.00550047	0.0130253	0.012795	-0.00595792	0.00229729
ENSG00000117122.9	protein_coding	MFAP2	63	13	16	39	23	12	2448.98	2291.99	938.003	1951	5029.94	3145	4810.01	1920.99	5672.07	1762.01	4352.91	3566.96	1657	5322.88	4357.02	2101.99	2037	5467.06	2376.99	549	596.001	220	369	391	644	710.999	805.003	0.00338769	-0.0104276	-0.0126845	-0.00367516	0.00235854	-0.00694989	0.000651062	-0.00917992	0.00328363	0.00332888
ENSG00000166959.3	protein_coding	MS4A8B	9	17	0	0	0	0	0	0	0	0	0	0	0	0	0	18	50	23	7	17	25	3	2	80	242	52	61	501	590	616	1527	68	275	0.00227098	0.0280309	-0.0126795	0.0151682	-0.0118672	-0.00572022	-0.00817254	0.0124787	0.014292	0.00088949
ENSG00000164488.6	protein_coding	DACT2	24	21	12	35	5	2	82	83	32	2254	6878.05	5055.99	155	50	157	345	1026	841.001	354	1472	1132	510	508	1538	3783.02	717	701	273	381	401	875	304	2027	0.00238915	0.00448558	-0.012668	0.00667426	0.0115232	-0.0102559	-0.00584189	-0.00848845	0.0104293	-0.00155509
ENSG00000114861.14	protein_coding	FOXP1	320	250	279	320	533	161	903	765	259	178	509	372	4954.01	1771	4216.01	3235	9124.94	5247	3140	7853.02	8936.03	2087	2025	5039.98	9603.06	2576.01	2686	1067	988.999	1063	2969.98	13011.9	12536.9	-0.00541487	0.00951738	-0.0126642	-0.0127371	-0.00404296	0.00324777	0.00242381	0.000418342	0.00275096	0.000914909
ENSG00000164695.4	protein_coding	CHMP4C	18	5	1	14	0	0	333.65	398.57	116	84	245.366	200.287	356.785	109	321.985	182	491.804	429.268	247.694	734.582	728.104	289.705	268.774	742	523.578	136.864	128.871	116	176.741	165	300.716	2358	1761.95	0.00607289	0.00258037	-0.0126586	0.0122296	0.00414411	0.00797892	0.00485956	-0.0138537	-0.00513113	-0.00101953
ENSG00000167861.11	protein_coding	HID1	92	94	14	67	18	35	544	1128	426	91	340	279	1833.01	601	1816.99	837	2433	1922.99	1282	4845.94	3632.06	1671	1669	4932.08	19388.9	4160.02	4214.97	1683.99	2048	2038.02	4875.02	26828.3	32675.5	0.00118302	0.0139309	-0.0126497	-0.00175538	-0.00416781	0.00505651	-0.0025056	-0.00245612	-0.00604541	0.00811956
ENSG00000167680.11	protein_coding	SEMA6B	6	7	16	28	14	1	3901.03	4497	1475.01	976.006	3102.77	1686.81	3094.98	1029.01	3729.06	745.001	2411.99	2425.01	904.003	4728.92	2745.12	1810.98	1661.99	4503.95	3274.93	548	542.998	6	3	5	20	2624.79	4489.06	0.00567247	-0.0189219	-0.0126458	-0.00711285	0.0124305	0.00546809	0.00859381	-0.00855331	-0.0237477	-0.0126489
ENSG00000181588.14	protein_coding	MEX3D	1	13	3	8	5	0	3240.1	3107.05	988.009	1292	4325.77	3152.08	3813.11	1211	3798.16	972.005	2973.94	2903.95	1191.01	5138.85	3521.98	1592.03	1460	4130.96	2760.02	622	546.002	200	277.001	294	580.998	2144	4145	0.0150996	-0.0092438	-0.0126309	0.000282523	0.0104531	0.00568563	-0.00137544	-0.000830001	-0.00200764	-0.0148097
ENSG00000157856.6	protein_coding	CCDC164	0	1	0	0	0	0	2	6	1	2	2	3	1	0	2	693	2016	1320	5	63	31	10	6	17	186	44	50	17	5	9	34	1025	1885.98	0.00759483	0.00782178	-0.0126259	-0.00735687	-0.00265823	0.0155733	0.00852648	0.00738206	-0.00121003	-0.00344234
ENSG00000102678.6	protein_coding	FGF9	18	11	22	35	6	0	2	3	1	1	0	3	6	1	2	12	38	40	39	115	110	10	20	95	298	46	45	40	50	52	92	222	957	-0.0106845	0.0136634	-0.0126213	0.00711513	0.0123229	-0.00179039	0.00389259	-0.00784754	-0.00598473	-0.0135028
ENSG00000245694.4	antisense	CRNDE	2	6	3	3	3	0	27	47	18	110	310	176	338	89	144	202	620	225	75	181	225	41	33	112	385	69	61	4	2	6	12	187	49	-7.79155e-05	-0.00761989	-0.0126198	-0.000327419	0.00711888	0.00114158	0.00292681	0.000873962	0.00556993	-0.0110718
ENSG00000118733.12	protein_coding	OLFM3	0	3	0	0	0	0	22	8	3	0	0	1	4	0	2	9	47	15	26	21	68	2	4	10	534.001	197	179	24	36	34	71	0	1	0.00478331	0.00870578	-0.0126151	-0.00170979	-0.000917453	-0.0194418	-0.0198492	0.0111625	-0.00694296	-0.00272115
ENSG00000256564.1	antisense	RP11-424M22.3	0	2	0	0	0	0	3	3	0	0	1	1	12	6	1	27	114	31	9	18	23	4	4	0	0	1	1	1	0	0	0	4	1	-0.00122457	-0.00469955	-0.0126127	-0.00486548	-0.00228944	0.00954924	-4.35453e-05	0.00875371	0.00116457	-0.00111624
ENSG00000135083.10	protein_coding	CCNJL	37	23	31	27	35	9	1582.99	1846	626.001	365	929	662.001	1313	475	1244	807.999	2210.99	1555	516	2029.01	1422.01	481	472	1371.99	1612	227	279	9	26	27	41	564	281	-0.00473097	-0.0138465	-0.0126086	-0.00473912	0.00365906	-0.00346322	0.00313008	-0.000513462	-0.0125103	-0.00379314
ENSG00000198150.2	protein_coding	AC135178.1	31	9	0	13	0	3	57	104	45	68	167	62	151	44	106	187	609	331	168	392	453	52	56	141	437	96	101	67	107	92	218	78	503	0.00121863	0.00130698	-0.0126057	0.00941594	-0.00961635	0.00188156	-0.0103582	-0.0119933	0.00473953	0.0132886
ENSG00000214870.4	lincRNA	AC004540.5	5	4	0	0	0	0	49.7452	76.5797	24.4708	6	5.08571	2.80639	89.1343	23.3236	69.1549	48.4599	138.083	105.29	42.6511	168.882	129.802	44	55.0202	54.5199	484.733	162.564	151.289	81.7125	104.868	114.282	216.054	82.3937	192.363	0.00757596	0.00611451	-0.0125945	0.00769578	-0.00887076	-0.0078366	-0.00368598	0.00573806	0.00101556	-0.000225025
ENSG00000023445.8	protein_coding	BIRC3	6	1	4	5	0	0	5	8	1	0	11	5	6	1	4	19	79	31	150	164	396	567	539.999	1731.01	117	28	25	108	193	225	311	3730.99	6315.92	0.002948	0.0186285	-0.0125923	0.00338795	0.0062923	0.014337	0.0213162	-0.0112646	-0.0205473	-0.00248405
ENSG00000151322.14	protein_coding	NPAS3	0	9	5	8	0	0	4	14	2	2	5	3	2	0	3	38	68	27	147	306	475	43	41	86	2174	627.001	660.999	331	280	277	948	232	1499	0.00475677	0.0231285	-0.0125824	0.00188922	0.0199978	-0.0108204	-0.0168663	0.00317989	-0.00726754	-0.00461578
ENSG00000135414.5	protein_coding	GDF11	34	57	31	32	30	15	1981.98	2028	641	661.002	1869	977	2130	761	1967.01	727.001	2013.99	1732.01	937.004	3014.03	2282.01	1443.99	1302	2798.02	2863	731.998	761.998	182	202	213	527	500.001	1815.01	-0.000761068	-0.00631538	-0.0125735	-0.00259813	0.00477307	-0.0068842	-0.00495952	0.00217386	-0.00607085	0.000219496
ENSG00000137343.12	protein_coding	ATAT1	61	66	47	78	35	40	837	906	321	603	1821	1444	2182.99	708.999	2701	1130	3315.01	2581	1086	3469.99	3049	700	661.999	1954.01	3551.99	682.001	681.001	276	351	371	777.999	765.999	2338	-0.00355672	-0.00213543	-0.0125703	-0.00527342	0.00367796	-0.00451589	-0.00455036	-0.000836797	0.00673893	0.00780831
ENSG00000137747.10	protein_coding	TMPRSS13	9	3	0	0	4	0	11	9	6	5	11	6	740	273	778	33	100	198	54	269	180	250	219	474.999	71	20	14	28	26	27	64	1805.01	633	0.00449419	0.000675209	-0.0125653	-0.00125956	-0.0161717	0.013094	0.0155484	0.00191567	0.00513896	-0.0104487
ENSG00000168487.13	protein_coding	BMP1	8	18	13	18	53	29	189	348	115.835	162.85	460	329	1107	377.349	1265	868.36	2675.99	1753	914.001	3966	2648	1144.78	1084	2820.04	2819.01	538	531	355.092	374.675	399	983.372	1859	2754.27	0.000267685	0.00582168	-0.012564	-0.0183231	-0.00129032	0.0022112	-0.00055011	0.0023777	0.00070586	0.00165151
ENSG00000106868.12	protein_coding	SUSD1	23	24	0	8	17	15	270	321	102	78	230	221	733.999	243	858.999	455	1282	785.998	555	1911.99	1789	735.003	710.999	1824.01	2055.01	563.001	566.001	318	351	363	774	1853	4004.98	0.00463283	0.00739965	-0.0125606	-0.00563672	-0.0206563	0.00570136	-0.00963921	-0.00245444	-0.00240173	0.00201145
ENSG00000237187.3	lincRNA	RP11-65F13.2	8.44366e-26	24.6932	10	21	1.21396e-25	5	2	19	5	5	7	4	3.41071	2.89118	5.05143	142.92	386.585	309.768	35.1395	128.274	124.98	17.4027	14.1575	49.0112	188.129	29.0399	34.0598	12	20.6329	14.5459	32.6898	16.096	37.5446	-0.00924445	0.00397982	-0.0125583	-0.00386499	0.0125674	0.00315836	-0.0115316	0.00528064	-0.00472909	0.00671268
ENSG00000155966.9	protein_coding	AFF2	76	47	9	25	16	16	719.001	877.001	341	51	155	106	767.003	288.999	984.994	731.001	1736	1672.02	227	548	507	215	203	298	736.998	167	194	35	61	59	102	201	215	-0.00749748	-0.00665101	-0.0125556	0.000944754	-0.00499902	-0.000929746	-0.0043823	0.00139238	-0.00191583	0.0057442
ENSG00000188042.5	protein_coding	ARL4C	28	47	4	10	7	4	434.001	451.999	173	73	238	237.999	819.999	274	981.009	422	1222	1464.01	475	1474	1296.02	655.998	737.002	1853.97	836.001	204	226	140	249	286	442	6805	9486.6	0.00164456	0.00444118	-0.0125457	0.00288202	-0.00533026	0.0175037	0.00753441	0.00270264	-0.00710567	-0.00120658
ENSG00000213918.6	protein_coding	DNASE1	58.647	70	25.3266	43	28.0707	20	809.958	1072.82	361.985	479.385	1451.29	815.248	1161.51	339.961	1078.02	881.988	2549.48	1509.05	853.506	2857.99	2472.53	863.633	839.438	1795.97	2752.37	636.497	662.591	312.379	443.526	405.544	956.282	954.471	2136.48	-0.00214982	0.00126374	-0.0125447	-0.000751081	0.00199418	-0.00488857	-0.00482977	0.000352415	-4.21546e-05	0.00323617
ENSG00000198075.5	protein_coding	SULT1C4	16	27	5	13	5	7	27	37	20	11	16	21	34	13	27	55	203	121	174	362	500	242	240	763.001	234	29	22	33	48	34	85	333	87	-0.00798267	0.00305001	-0.0125353	0.000194092	-0.00211484	0.00486203	-0.00151218	0.00119633	-0.0130372	0.00347652
ENSG00000231997.1	protein_coding	FAM27D1	3	6	0	0	0	0	2.03124	1.02493	3.365e-15	0	0	5.53421	3.42377	2	8.31887	10.1018	14.081	37.736	2.23442	37.781	13.6361	2.05524	3.18099	21.2653	13.6314	2.1858	2.22423	2.23423	3.27765	2	6.81289	4.43854	92.9211	-0.00144591	0.00243316	-0.0125189	0.00641416	-0.00940947	0.00348942	0.00122416	0.00813742	-0.000864566	-0.000570314
ENSG00000086548.8	protein_coding	CEACAM6	0	0	2	1	0	0	0	1	0	0	1	0	0	0	0	67	215	197	90	378	277	328	287	2367	303	14	24	522	405	489	1507	1097	4423	0.00839441	0.0283378	-0.012513	-0.0111197	0.00939021	0.00989705	0.0155223	-0.0056265	-0.00970399	-0.0010637
ENSG00000118707.4	protein_coding	TGIF2	71	44	17	62	34	21.9978	2756.58	3558.5	1180.78	936.146	2659.33	1560.55	5126.77	1788.94	4166.77	1536.88	4281.34	2729.12	1783.38	4939.01	5168.69	2270.14	2084.58	5248.76	2454.95	490.359	493.233	83.9885	137	118	252.569	2598.36	2527.3	-0.000757563	-0.0121526	-0.0124996	-0.00359622	-0.000738814	0.00473012	0.00161314	-0.00484332	-0.0107895	0.00129924
ENSG00000149050.5	protein_coding	ZNF214	15	21	8	3	15	0	166	94.9999	37	58	148	182	375.999	137	229	221	588.998	619.999	93	381.999	338.999	58	60	145	110	38	37	21	32	32	62	62	410.001	-0.00332865	-0.00483223	-0.0124894	0.00600439	0.00304449	0.00067601	0.00576143	0.00724195	0.00884809	-0.0158276
ENSG00000146094.9	protein_coding	DOK3	18	11	3	4	0	3	154	143	43	56	146	145	132	62	129	142	356	173	155	525	464	174	150	420	844	154	173	30	38	48	82	653.999	862.998	0.000706179	0.000522747	-0.0124891	0.00683278	0.00048589	-0.000474083	0.00230265	-0.000154148	-0.00860811	0.0115213
ENSG00000136044.7	protein_coding	APPL2	142	118	69	152	82	24	830	800	271	537.001	1544.01	1218	2271.01	832	2209	1851	5332.09	4107.99	1304.99	4527.97	3842.03	2084	2183.02	5227.94	4402.1	1088	1099	653	934	918	1937.01	5082.93	11275	-0.00236925	0.00595545	-0.0124861	-0.00396268	0.00173408	0.00329546	0.00284041	-0.00251455	0.00519776	-0.00169868
ENSG00000145431.6	protein_coding	PDGFC	55	20	18	19	17	11	75	101	33	36	139	84	241	86	185	215	593.999	319	418	932.001	1101	823.002	805.002	1732	362	84	89	93	135	140	266	2901.05	1014	-0.00701642	0.00492673	-0.0124831	-0.00211211	-0.00206522	0.00817791	0.0121923	-0.00281251	-0.0117791	0.00177079
ENSG00000185046.12	protein_coding	ANKS1B	134.999	14	21	2	8	0	69.0805	99.0001	39.0125	336.041	933.246	921.886	100.576	15	68.1077	49.1982	210.757	76.3426	539.739	1258.7	1374.69	35.3436	26.7317	131.34	5043.93	999.891	1049.99	185.295	244.84	249.632	517.467	230.424	821.091	0.00113898	0.0075559	-0.0124738	0.0159096	0.00533482	-0.031083	0.00221711	0.00281871	0.00806242	-0.0127331
ENSG00000115271.6	protein_coding	GCA	17	19	18	47	17	3	1089	1107	390	295	926.581	850.001	1652	552.819	1362	739.414	2160.42	1972.69	592.235	1941.88	1748.67	729.638	683.732	2034.83	2752.8	460.946	427.663	171	203.201	244	442.465	2370.76	2302.64	0.00151797	-0.002446	-0.0124703	-0.0025508	0.00856019	0.00285861	0.00100318	-0.00590078	-0.00355449	-0.00560358
ENSG00000160111.7	protein_coding	CPAMD8	31	42	31	15.1819	5	8	427	802.667	256.002	349.512	1122.81	600.714	1481.25	465.886	1698.75	527.172	1551.75	1332.59	288.804	1450.34	810.163	394.497	439.269	1482.29	730.369	78.1126	56.8363	45.27	75.623	80.9743	153.373	404	1999.39	-0.00356423	-0.00883099	-0.0124684	0.0022659	0.00672075	0.00768218	0.00731719	0.00435769	0.0020288	0.00718448
ENSG00000180354.11	protein_coding	C7orf41	61	58	2	26.8969	1	5.61255	348.001	495.983	167.45	159.996	466	320	1376.99	502.635	1228.86	317.997	827.848	690.001	592.783	1438	1721.96	449.001	379.999	1233.98	3401.99	801.999	849.999	794.997	780.997	833.813	2263.25	4251.02	5717.97	0.00410469	0.0111509	-0.0124456	0.0102336	-0.0044243	0.00291784	-0.0085918	-0.0048672	0.00630343	0.00744596
ENSG00000146242.5	protein_coding	TPBG	14	36	12	14	6	5	1280	1672.02	562.002	628.999	1793.02	1262.99	1048	339.001	1052	774.002	2127.04	1299	1088.01	3703.09	2955.98	1126	1004	2626.96	1092	250	229	86	153	158	235.001	2950.99	2066.05	0.00304546	-0.00724688	-0.0124445	0.000813675	0.00493215	0.00923714	0.00425462	0.00278087	-0.012636	7.79962e-05
ENSG00000243660.4	protein_coding	ZNF487P	15	5	2	12	0	0	44	63	34	31	86	84	80	17	60	142	396	266	55	153	136	55	46	135	127	42	31	22	28	52	82	262	497	8.25575e-05	2.96871e-05	-0.0124411	0.0121381	0.00661323	0.00459352	0.00357836	-0.0106812	0.00088564	5.41551e-05
ENSG00000137766.12	protein_coding	UNC13C	34	77	12	70	9	5	3	2	0	160	440	271	16	2	14	17	51	24	28	76	106	26	22	134	47	5	5	9	8	9	20	0	0	-0.0173498	-0.00324796	-0.0124335	0.00785112	0.00690415	-0.00425136	-0.0114779	-0.0045999	0.0107202	0.00227898
ENSG00000213809.4	protein_coding	KLRK1	8.63599	1.99427	1	5	0	0	0	6.74089e-11	0	12	30.9885	11	1	0	1	5	7.77584	1	9.99491	14	35.4551	49.9954	50	63.9907	3.99592	4.6567	2.99714	7	4	4.99714	12	6.98373	6	-0.00551453	0.00380551	-0.0124232	0.00867767	0.00507647	-0.00217643	0.00464115	-0.0122506	-0.00217438	2.93817e-05
ENSG00000162545.5	protein_coding	CAMK2N1	187	90	136	113	255	78	128	171	48	55	121	51	967.002	302	980	750	2058.01	1666	1109	2795.99	3250.01	1415	1386	3066.01	6540.93	1731	1778	1740.01	2249	2361	5494	7860.94	17965.2	-0.00714218	0.0194658	-0.0124124	-0.0114597	-0.0041635	0.000448345	0.00300988	-8.21056e-05	0.000412926	-0.000171703
ENSG00000262160.1	antisense	RP11-96D1.11	58.661	45.3231	0.118699	13.4538	0.0171402	5.61778	141.922	250.828	132.436	93.567	380.846	205.027	326.566	137.093	327.682	178.575	666.151	251.788	207.244	501.399	490.546	224.096	224.551	937.72	731.498	149.095	146.605	93.2999	123.538	117.108	251.75	748.251	485.811	-0.00193692	0.000651544	-0.012399	0.0107695	-0.00869097	0.00384885	-0.00674687	-0.00280409	-0.00212054	0.00756388
ENSG00000265069.1	antisense	RP11-781P6.1	34.9921	5.13822e-22	8.70707e-36	6.59952	0	0	3.93952e-11	1.9812	1.56248	5.49294	12.4284	4.82241	46.4137	14.8815	31.4297	8.89613	40.3445	12.3956	8.84735	10.5213	20.7493	5.45245	1.70753	12.5449	8.50333e-15	3.07406e-21	0.000117443	0.0112131	4.78229e-08	2.69942	1.00905e-15	9.84702	2.28106e-18	-0.00727354	-0.00645854	-0.0123822	0.00923181	-0.00158859	0.00187883	0.0108799	-0.018973	0.0094723	0.00406168
ENSG00000139174.6	protein_coding	PRICKLE1	11.7859	16.9629	2	3.12957	0.00165425	3.78655	1844.73	1243.58	433.905	228.036	722.951	697.065	402.258	159.474	331.146	457.723	1213.16	768.286	590.169	1553.54	1532.88	636.37	644.185	1671.28	800.224	186.028	190.683	111.989	130.257	127.204	266.587	330.976	578.484	0.00541564	-0.00562237	-0.0123806	0.00295713	-0.00255333	-0.00100861	-0.00242694	0.00389676	-0.0146751	0.00432645
ENSG00000115353.5	protein_coding	TACR1	4	9	0	0	3	1	4	6	2	3	6	1	10	0	3	5	14	7	63	219	139	56	53	56	40	18	16	2	1	4	4	2	31	-0.00329783	0.000943222	-0.0123707	-0.000924164	-0.01589	-0.00482271	-0.00395388	0.0101289	-0.0148642	-0.0047849
ENSG00000183960.4	protein_coding	KCNH8	5	18	11	17	0	0	194	388	129	417	1211	758.001	193	71	270	225	562.001	387	231	602.999	541	172	143	360	1460.99	340	335.999	158	178	186	508	836	243	0.00465338	0.00137732	-0.0123661	0.0142534	0.0203746	-0.0047812	-0.00634761	-0.00291181	0.00435508	-0.00139442
ENSG00000034239.5	protein_coding	EFCAB1	0	2	0	0	4	0	0	0	0	0	3	1	10	3	7	143	377	174	9	48	40	2	2	8	102	11	11	6	1	4	8	360	26	0.000848234	0.00465193	-0.0123593	-0.0129576	-0.00674154	0.0099131	0.0030059	0.00921267	0.00893813	-0.0126884
ENSG00000139880.15	protein_coding	CDH24	18	23	16	6	4	3	725	950.999	313	322	1020	584	1325.99	441.999	1556	307	873.996	880.997	439	2042.01	1183	451.999	447	1937	1424	168	182	98	94	111	283	649.999	1251.99	0.00166792	-0.00635519	-0.0123511	0.00232889	0.0055602	-0.000463921	0.00482979	0.00544358	-0.00296746	0.001957
ENSG00000177459.6	protein_coding	C8orf47	0	1	0	4	0	0	117	147	44	4	18	9	35	12	32	217	500	382	116	331	373	640	606	876	1072	297	312	232	335	364	572	879.998	1807	0.013513	0.0131122	-0.0123497	-0.00490388	0.00426703	0.00489277	-0.0079209	-0.00813325	-0.0127752	-0.00435111
ENSG00000180035.6	protein_coding	ZNF48	24	15	15	17	5	7	2359.88	1927.57	660.956	1585.97	4577.7	4189.73	2157.64	776	2281.88	1230.94	3420.75	2762.82	1131.98	5370.73	3347.62	1000	952.941	3445.84	2651.61	547	543.989	128	180	158	372.938	1294	3147.82	0.00573135	-0.0103181	-0.0123453	-0.000837474	0.00648334	-0.000998001	0.00398975	-0.00317197	-0.0037625	0.00479602
ENSG00000173890.12	protein_coding	GPR160	18	15	1	17	1	0	1451	1779.64	624.167	78	202.685	93.8839	205.747	86.118	138	397	1073.17	812.509	405	777.581	1105.13	287	290	1039	1564.21	443.246	466.921	287.299	358	359	764.826	1483.5	796.079	0.00704858	0.00462885	-0.0123433	0.0131296	0.00175887	-0.00396823	-0.00916125	-0.00710098	-0.0124308	-0.0108428
ENSG00000250376.1	pseudogene	CTD-2005D20.1	0	2	1	0	0	0	0	0	0	0	0	0	1	0	0	0	4	6	2	13	11	30	25	30	4	3	3	1	3	3	7	1	0	-0.0030479	0.00627707	-0.0123375	-0.00374109	0.00609934	-0.00383753	0.00100182	0.0103356	-0.0110604	-0.0018715
ENSG00000214796.4	pseudogene	RP11-480I12.5	14	11	6	13	24	9	639	503	160	41	142	143	1177	428	1122	183	546	633	244	1319	820	271	246	708.999	222	37	37	3	5	3	9	21	17	-0.00676876	-0.0148292	-0.0123354	-0.0102766	-0.00296188	-0.000814077	-0.000691272	-0.00138581	-0.00755158	2.35213e-06
ENSG00000106012.12	protein_coding	IQCE	14	10	33	13	18	9	392	368	122	253	805.999	691	1181	407	1345.99	891.997	2654	1820.99	969	3855	2895.02	1007	948.002	2522.97	3528.01	961	1037	541.001	612	642	1556.01	3486.02	7989.06	0.00444102	0.00859927	-0.0123289	-0.0100057	0.00642335	-0.00168894	0.00829556	0.000132754	0.00363471	0.00150738
ENSG00000170558.4	protein_coding	CDH2	251	252	170	274.001	137	96.0001	3242.94	3063.9	1012	12011.9	34666.5	28514.1	21364.4	7473.72	20082.3	8625.84	23911.6	14234.8	5789.1	16312.4	16056.7	5934.03	5744.99	15364.1	10269	2178	2303.03	328	417	400	850.868	428.999	1532.81	-0.0032152	-0.00958457	-0.0123278	-0.00685312	0.00218139	-0.0122778	-0.00779262	-0.000884117	0.00352107	0.00359419
ENSG00000221988.7	protein_coding	PPT2	46.8361	18.5926	8.78643	30	16	19.3061	894.424	683.948	237.659	352.624	1109.43	1151.62	1273.89	485.267	1407.86	827.876	2406.04	1655.03	634.268	1982.44	1901.9	559.191	552.397	2440.58	2114.34	471.476	450.747	94.9137	131.352	150.213	271.601	1105.56	3380.11	-0.000724971	-0.00434368	-0.0123173	-0.0050311	-0.00267275	0.00134819	0.00139827	-0.00596662	-0.00267668	0.00588607
ENSG00000168026.12	protein_coding	TTC21A	0	31	2	18	0	0	59	103.362	46.9231	31	88.9584	46	128.178	50.9579	124.624	233.716	731.307	435.588	87	272.525	240.222	94.1251	83.5182	216	513	113.776	88	149.843	141.4	127.974	443.9	178	1813.4	0.00435883	0.0053483	-0.0123037	0.00542321	0.0186001	0.0133889	-0.016084	0.00346696	0.00477732	-0.00349257
ENSG00000126950.7	protein_coding	TMEM35	0	1	4	4	7	0	220	253	78	12	56	34	322	95	291	142	447	453	138	498.999	461	108	111	263	535	88	113	9	4	5	11	7	12	0.0026909	-0.00843569	-0.0123004	-0.0140026	0.0131399	-0.00747001	-0.00371019	-0.000971291	-0.00637632	-0.014623
ENSG00000152527.9	protein_coding	PLEKHH2	58	39	6	30	20	10	252	655	228	97	307	117	1009	379	788.999	823.002	2338	1084	719.999	1728	1992	335	343	712.001	533	90	92	140	126	139	400	2700.01	3462.96	-0.00423263	-0.000281709	-0.0122852	-0.000142009	-0.00653422	0.0156013	0.00475764	-0.00256481	-0.000173393	0.000978885
ENSG00000156853.7	protein_coding	ZNF689	32	18	11	19	32	1	1489.01	1134	378	357	1058	878	1265.01	388	1304	512	1435	1193	836.999	2695	2352	629.999	601	1852	2281.01	549	582	160	247	226	530	1157	3694	0.00283031	-0.00198874	-0.012277	0.00106523	0.00245287	-0.00421741	0.00185423	-0.00400614	-0.00410463	-0.0135167
ENSG00000166016.4	protein_coding	ABTB2	15	8	0	6	9	5	429	603	210	69	210	243	250	96	292	293.999	869.997	634.999	419.999	1189	1195.99	760	783	1505.99	2193	613	575	44	83	93	143	2463	2216.99	0.00557455	0.00137258	-0.012268	-0.00489678	-0.0164112	0.00247728	-0.00410842	-0.00729889	-0.0209354	-0.00397144
ENSG00000130449.5	protein_coding	ZSWIM6	84	94	52	157	37	20	562	869	277	586	1725	1080	1714	620	1303	905	2444	1712	1009	3208	2830	624	510	1278	2611	449	453	127	168	173	404	2162	5134	-0.00560205	-0.00291523	-0.0122637	-0.00120801	0.00460815	0.00431412	0.00162294	-0.0031767	0.000679949	0.00109848
ENSG00000131044.12	protein_coding	TTLL9	0	1	0	2	0	0	9	12	6	7	19	10	27	5	21	182	563	282	34	129	100	29	26	50	126	26	20	17	23	24	78	20	95	0.00613377	0.00131389	-0.0122621	-0.00528856	0.00376601	0.00595247	-0.00676997	-0.0040938	0.00367992	-0.00136653
ENSG00000111653.15	protein_coding	ING4	0	11	2	13	0	4	488	505	191	245	767.001	584	1191	417	1386	450	1423	1529	568	1511	1547	427	470	1153	1547	366	407	226	301	328	693	548	1447	0.0106283	-1.9562e-05	-0.0122611	-0.00813165	0.0139111	0.00725325	-0.0143889	0.000975979	0.00406854	0.0124146
ENSG00000162062.10	protein_coding	C16orf59	12	7	0	1	0	0	1134	1190	389	188	616.999	650.001	659	185	813	103	282	327	204	894.001	595	125	132	590	391	89	74	21	17	18	62	21	62	0.00845977	-0.0132729	-0.0122572	0.013235	-0.00563857	-0.0049719	-0.00659968	-0.0027492	-0.00506357	-0.000674316
ENSG00000204366.3	protein_coding	ZBTB12	15	14	5	20	1	7	1592.8	1491.56	527	374	1163.91	839	1863.73	673	1925.98	437	1126.94	1502.83	452.904	2002	1199.91	509	500.974	1160.92	735.817	209.471	228.932	68	90.8203	81	180.963	96	308.968	0.00224756	-0.0122196	-0.0122571	-8.84213e-06	0.0038671	-0.00148586	-0.00593288	-0.00459374	-0.00276614	0.00968989
ENSG00000221972.2	protein_coding	C3orf36	0	5	0	0	0	0	0	0	0	0	0	7	4	2	3	0	2	0	18	52	59	19	14	74	6	2	0	1	2	3	3	2	4	-0.00131622	0.00270712	-0.0122498	-0.00177119	-0.0023245	0.00592108	-0.00404951	0.00944542	-0.00722184	-0.00261532
ENSG00000080298.11	protein_coding	RFX3	44	86	66	74	41	35	668.001	788.001	296	306	888.999	522	2339	798	1455	1370	3743	2054	1073	2093	3061.99	586.001	595.001	1032	4828.01	1134	1216	364	415	445	1016	1254	5682.96	-0.00378161	0.00372735	-0.0122493	-0.00610304	0.00448863	-0.00339628	-0.005204	0.00196548	0.00610741	0.00511346
ENSG00000053328.8	protein_coding	METTL24	0	3	5	6	0	0	5	8	2	0	5	5	4	0	3	40	94	95	31	123	63	21	32	95	39	16	18	21	17	12	42	71	56	-0.00118649	0.00697542	-0.0122484	-0.00274697	0.0178273	0.00437616	-0.00147709	0.000416742	-0.0113494	-0.00270381
ENSG00000223802.3	protein_coding	CERS1	7	12.9146	15	7.9809	0	6	951.772	1154.81	379.911	301.727	876.261	554.586	1037.58	307.73	1027.77	326.108	933.871	839.295	440.704	1915.41	1327.14	302.606	273.025	1338.34	4401.29	952.089	997.288	231.043	276.09	289.82	632.693	173.421	1479.12	0.00692603	0.000252983	-0.0122457	0.00258414	0.012859	-0.014957	-0.0081134	0.00343095	-0.00297673	0.0162419
ENSG00000224081.2	processed_transcript	RP11-86H7.1	13	5.14631	17.1463	0.0975431	0	0	47	86.0195	28.9242	113	373	137.798	64	24	60	32	100.328	87	69	317.927	199.288	236.277	225	496.112	245	53	43	29.6979	37.1632	42.9438	85.8468	265	350.348	0.00133308	-0.000419336	-0.0122414	0.0120452	0.012357	-0.00517543	0.0156958	0.00420877	-0.00548836	0.000305808
ENSG00000268119.1	processed_transcript	CTD-2561J22.5	56	42	8	30	10	1	676	957.998	373	171	507	298	928	377	750.001	209	583	309	359	801	941	219	229	430	128	35	39	21	10	18	70	173	172	-0.00626375	-0.011597	-0.0122274	0.0106034	0.00205627	0.00390109	-0.00109788	-0.00402979	-0.00434453	-0.00635341
ENSG00000164794.4	protein_coding	KCNV1	0	9.77451	0	3	0	0	7	9	2	102.438	252.989	171.966	372	101.947	232.201	21	89	54.8761	112	587.334	315	18.3294	10.9998	90	431.095	73	77.994	8	11.9838	11.9656	20.8279	135	197.831	0.00569187	-0.00313275	-0.0122149	7.67601e-05	0.00584931	0.00907241	-0.0135283	8.26162e-05	0.00950663	-0.00310593
ENSG00000222046.2	protein_coding	DCDC2B	1	5.417	0	4	0	0	0	7.59054	3	2.09325	15.2876	4.48101	11.7551	6.20706	14.4305	10.6451	39.362	16.254	11.568	39.3284	23.1043	10.7457	17.0593	12.1542	43.4783	24.2351	15.7332	8.61901	2.35017	2.56811	36.9591	23.3357	81.7602	-0.000806108	0.00239538	-0.0122115	0.00617386	-6.94557e-05	0.00556944	-0.0087832	-0.00543943	0.00249816	-0.00190575
ENSG00000165164.8	protein_coding	CXorf22	3	0	0	0	0	0	3	3	0	0	2	2	6	7	10	64	178	93	6	12	24	12	13	12	16	8	2	2	1	0	6	151	131	0.00195767	0.000453979	-0.0122114	-0.00362568	-0.00931059	0.00616828	0.0170039	-0.00532568	-0.0010812	0.000725444
ENSG00000049192.10	protein_coding	ADAMTS6	38	22	16	40	8	2	31	114	56	9	43	26	286	104	297	152	412	317	89	281	277	77	74	147	274	65	59	94	61	49	275	39	218	-0.00925837	0.00157367	-0.0122091	0.00583019	0.00629659	-0.00264563	-0.00311371	-0.00480719	0.00621265	-0.000667403
ENSG00000145626.7	protein_coding	UGT3A1	0	2	3	1	5	4	92	123	39	89	290	191	1268	446	1156	323	966.001	723.001	153	599.999	471	109	108	353	65	23	15	2	4	1	9	0	1	0.000734549	-0.0176302	-0.0122075	-0.0215114	0.00617145	-0.000852587	-0.00243797	0.00739149	0.0103122	0.00445871
ENSG00000258197.1	antisense	NKX2-2-AS1	10	2	0	0	0	0	1	0	0	1.68363	6.92847	1.12242	0	1	0	2.23219	0.00512178	26.1417	56.6233	349.292	95.2478	9.10178	3.85695	28.8759	1134.19	271.966	252.973	113.73	160.958	152.115	455.134	10.2079	1341.31	0.00494401	0.0203076	-0.0122046	0.00923419	-0.010018	-0.020302	-0.00480607	0.000487348	0.00190662	-0.000521001
ENSG00000235162.4	protein_coding	C12orf75	44	27	32	38	27	16	549.001	644.997	231	247	830.998	533.001	993.003	356	822.002	1339	3505.03	2201.02	1002.01	1977	2484.99	1651	1689	5610.97	5608.92	1593	1676	900.005	1410	1403.99	2442	6970.05	9038.11	0.00161294	0.0118864	-0.012196	-0.00447296	0.002856	6.19033e-05	0.00383581	-0.00246859	-0.00148592	0.00148601
ENSG00000166257.4	protein_coding	SCN3B	21	10	14	16	4	0	97	158	52	42	127	114	197	61	141	247	769.001	394	296	684.003	786.002	209	209	556.998	4045.03	1137.01	1214	614.999	881.999	799.995	1779.01	1691.01	7376.97	0.0046071	0.0180517	-0.0121925	0.00922506	0.011073	-0.010762	0.000287618	-0.00572663	0.00523581	-0.0114882
ENSG00000156689.2	protein_coding	GLYATL2	0	0	1	0	0	0	4	5	5	1	2	0	284	111	178	131	307	187	4	22	19	2	3	20	27	5	8	1	0	1	10	5	2	0.00264079	-0.00667725	-0.0121775	-0.0126707	0.00675373	-0.000938249	0.00892566	0.00405809	0.0102368	0.0028696
ENSG00000107443.10	protein_coding	CCNJ	41	50	29	22	52	15	1857.91	1814.92	649.896	429	1222.92	1052.86	2013.88	700.966	1706.9	815.959	2365.87	1749.86	1054.9	2784.8	2897.81	851.971	850.948	1816.95	2162.75	519.85	505.985	90	119	106	247	824.996	1760.67	-0.00260868	-0.00863398	-0.0121757	-0.0047517	0.000796458	-0.00381211	5.16069e-05	0.00399603	-0.00836248	-0.0033514
ENSG00000117595.6	protein_coding	IRF6	29	35	5	6.95451	0	0	853	986.992	356	408	1169	894.001	832.999	328	758.001	518	1484.99	1035	393	1165	1139	502	479.001	1473	1957	470	481	561.001	802.001	839	1541.01	9125.07	13616.5	0.0110848	0.00756993	-0.0121428	0.0212403	0.00740163	0.0084621	0.00568558	0.000792121	0.00309576	-0.00144752
ENSG00000237750.2	antisense	AC007740.1	55	35	2	19	17	4	0	2	0	0	0	0	0	1	1	5	14	3	25	7	79	6	1	0	4	1	1	3	1	1	7	0	2	-0.0211728	0.00465256	-0.0121402	0.00590347	-0.0102037	-0.00224197	-0.00946757	-0.0015498	-0.000870368	-0.00264679
ENSG00000135747.7	protein_coding	ZNF670	61	4	3	9	4	0	360.052	404.499	138.899	98.957	271.738	210.024	569.743	208.635	414.361	126.985	375.795	295.416	189.318	446.472	567.241	120.386	111.15	333.527	255	59	51	7	15	19	45	115	658	-0.00107882	-0.00804799	-0.0121388	0.00993874	-0.00073016	-0.00282702	0.00895526	-0.0119603	-0.00111619	-0.009825
ENSG00000240522.1	pseudogene	RPL7AP10	7	14	0	0	0	0	12	23	10	15	19	15	58	17	43	16	68	36	18	66	67	21	12	23	28	6	4	15	8	14	34	14	24	0.0015062	-0.00259494	-0.012127	0.0133761	-0.00929852	0.00215496	-0.00234799	0.0102018	0.00585325	7.72196e-05
ENSG00000197261.7	protein_coding	C6orf141	0	9	0	0	0	0	10	9	4	0	0	2	7	1	2	33	87	43	58	213	141	61	56	270	102	16	28	40	60	57	99	1025	487	0.00600136	0.0115302	-0.0121233	-0.000347341	-0.00406123	0.0132995	-0.00182187	0.0140186	-0.0154514	-0.0051362
ENSG00000104936.12	protein_coding	DMPK	48.8132	35	13.0199	29	28	8	733.56	1041.29	308.166	515.576	1561.38	1195.46	1525.64	531.487	2114.34	997.693	3132.34	2222.68	787.053	3628.64	2427.61	1047.39	978.243	3108.3	4754.53	714.698	789.341	341.201	327.643	336.373	1051.92	5082.17	7556.24	0.00229831	0.00198965	-0.0121226	-0.00104059	7.07535e-05	0.00384241	0.00355523	-0.00280551	0.000502695	-0.00315861
ENSG00000130518.9	protein_coding	KIAA1683	42	36	19	30	0	9	13	76	18	27	79	32	94	40	60	293	864	364	171	409	403	201	186	293	850.001	218	219	290	199	189	833	3840.99	4235	-0.00422967	0.013692	-0.0121117	0.0110792	0.00789321	0.00925846	0.00383248	-0.00180948	-0.000473211	0.0181614
ENSG00000206052.6	protein_coding	DOK6	34	9	26	27	22	7	18	15	8	10	23	32	2883.92	993.999	2535.98	168	472	317	219	380	605	78	78	125	983.001	426	424	197	249	221	608	179	308	-0.00672904	0.00593001	-0.0121065	-0.00711517	0.00459388	-0.0114562	-0.00169469	-0.00539092	0.0263612	0.00407622
ENSG00000267586.2	lincRNA	RP11-21F16.1	33	14	30	46	19	8	0	0	0	2	1	1	2	0	1	8	11	7	79	90	216	48	28	73	136	32	28	17	23	9	37	44	39	-0.0188834	0.0122829	-0.0121011	-0.00269275	0.00466195	-0.00690787	0.000589528	-0.00676806	-0.00828562	-0.000326388
ENSG00000167555.9	protein_coding	ZNF528	57	78	48	43	50	13	1036	1397	464.001	833.997	2325	1540.01	2332.99	803.002	1950	1024	2796.03	1784.01	1125	2931.03	3171.01	667.002	672.999	1509.01	1536.99	365	396.001	217	226	235	572	390	1634	-0.00359767	-0.00699225	-0.0121005	-0.00101621	0.00486527	-0.00339278	-0.00190839	0.00151176	0.00640448	-0.00172023
ENSG00000214397.2	protein_coding	DKFZP779J2370	6.71273	3.88684	0	0.0126673	0	9.21871e-30	8.86587	31.0607	0.503684	20.0667	15.9228	6.48284	61.6004	25.2209	51.174	48.5084	104.438	90.1936	11.2144	59.3371	71.0133	14.2571	25.2448	46.685	49.6412	16.975	5.65244	6.94661	12.3213	21.0137	23.2443	8.06193	54.604	0.000729537	-0.00157068	-0.0120966	0.00475916	-0.00816639	0.00203047	-0.00168034	-0.00164226	0.00752582	0.00665658
ENSG00000204852.9	protein_coding	TCTN1	104	75	48	58	62	29.7534	416.196	485.811	175.065	204.228	641.781	462.82	1260.61	444.266	1186.6	1126.17	2887.45	1964.72	866.319	2172.12	2273.76	699.23	665.502	1698.91	2651.67	758.091	802.583	577.999	645.642	723.668	1569.16	1931.58	5256.53	-0.00471649	0.00817818	-0.0120908	-0.00447302	-0.000243545	-0.001777	-0.000427098	0.000505218	0.00666873	0.00231766
ENSG00000204421.2	protein_coding	LY6G6C	0	4	0	2	0	0	1	2	0	3	8	1	4	4	13	16	22	19	13	23	21	6	2	35	32	4	1	0	1	0	0	27	35	-0.00161581	-0.00281439	-0.0120656	-0.00272771	0.00278405	0.0139565	-0.00523559	-0.000700049	-0.00385921	-0.00377164
ENSG00000105642.9	pseudogene	CTB-52I2.8	0	2	0	1	0	0	355	747.001	241	191	553.001	211	446.001	160	458	113	374	467	97	618.999	222	244	220	971.996	616.001	75	87	4	3	14	20	10	40	0.0110595	-0.0132563	-0.0120653	-0.00325394	0.00486282	0.000234463	-0.00966607	-0.00167244	-0.00926382	-0.0032522
ENSG00000161682.9	protein_coding	FAM171A2	3	3	6	2	0	1	1069	1450	417	1101	3647.02	2398	2214	698.998	2246	560	1808.99	1716	602.001	2885.99	1829	779.001	709.999	2375.98	3258.03	761.999	715	402	367	390	1268	332	2748.01	0.0158212	-0.00381538	-0.0120501	0.000670017	0.0121552	-0.00990372	0.00118118	-0.000117785	0.00851265	0.00988143
ENSG00000183248.6	protein_coding	FLJ22184	217.042	110	99.7222	188	57.4869	2	1958.4	2909.78	963.273	268.219	796.58	330.218	3001.79	1021.57	3245.87	1008.66	2667.15	1771.42	1026.05	3306.01	2737.34	1018.26	967.197	2306.66	3336.78	921.967	895.893	469.947	537.552	521.999	1454.36	4618.09	16636.9	-0.000964002	0.0033484	-0.0120329	0.00693616	0.00692815	0.00157209	0.00316995	-0.00371841	-0.00385125	-0.0141503
ENSG00000224973.1	processed_transcript	CTA-282F2.3	18	16	0	2	0	1	3	8	4	1	3	1	3	2	2	8	15	6	6	14	42	4	5	2	2	1	0	3	1	0	5	0	1	-0.00898445	-0.00338028	-0.0120325	0.0132763	-0.0117215	0.00285644	-0.00856373	0.00124079	-0.0040291	0.00824205
ENSG00000160097.10	protein_coding	FNDC5	16	4	11	1	0	0	56	49	18	26	53	45	127	48	152	46	104	123	74	231	242	46	42	181	1359.99	187	161	154	189	168	506	43	955.001	0.00336167	0.00761062	-0.012014	0.0119504	0.0100844	-0.0161439	0.005445	0.0021472	0.00795428	0.00257718
ENSG00000152127.4	protein_coding	MGAT5	197	122	34	82	78	10	2200.02	2791.01	996	299	837.998	713	2452	876.998	3032.97	1844	5309.95	3942.97	1831	5814.01	5488.02	3242.03	3074.02	5735	3517.01	1138	1195	690.998	823.999	828.999	1996.99	8677.2	11926.8	0.000159166	0.00431979	-0.0119854	0.000763306	-0.000635223	0.00350016	0.00246238	-0.00177472	-0.00668382	-0.00819305
ENSG00000109472.9	protein_coding	CPE	35	31	21	8	1	18	643.999	802.002	235	3185.01	9675.06	8836.1	1687.99	572.001	1722	2472.02	6845.98	5068.04	4209.02	15285.2	11950.2	1755.01	1697	5535.98	68412.5	19658.6	19781.8	18838.3	26682.5	27103.6	53850.1	98129.7	560389	0.010225	0.00804082	-0.0119776	0.00187874	0.00445321	0.00282574	0.00840926	0.0040959	0.00880535	0.0147525
ENSG00000075651.11	protein_coding	PLD1	35	68	31	54	32	25	126	342	107	40	123	98	439	150	459	111	405	179	1438	3450.98	4081.04	2116	2147.02	6525.12	1826	313	381	543.001	829.001	815.001	1542	2406.99	3093.96	-0.00520325	0.0142939	-0.0119725	-0.00417185	0.00116694	0.000760097	-0.00248236	-0.000567642	-0.0139742	0.00247988
ENSG00000185304.12	protein_coding	RGPD2	1.67208	20.2997	0.000493263	18.2453	25.8118	2.61346e-09	933.302	1213.58	353.859	586.642	1805.59	1324.83	1339.09	484.987	1441	736.241	2091.22	1277.81	977.553	1870.26	2382.15	671.495	646.691	1356.42	1721.68	333.991	391.906	364.864	517.399	498.077	1110.45	68.3377	711.732	0.00840405	-0.00323523	-0.011972	-0.0034905	0.00266617	-0.00185104	-0.0180385	-0.00260056	0.011564	-0.0141614
ENSG00000108557.13	protein_coding	RAI1	143.959	132	87.9846	205	278	110	21	106.554	27	651	1887.99	1173.91	4150.04	1423	4250.87	1179	3373	2524.98	1607	6020.1	4125.01	2009.01	1884.99	4608.2	5535.03	1417	1386.01	1281	1381.3	1282	3656.4	10292.8	41624.4	-0.00515003	0.0113969	-0.011968	-0.0121947	-0.00171271	0.00741772	0.00534791	-0.00263582	0.0201969	0.00222873
ENSG00000170500.8	protein_coding	LONRF2	15	15	16	34	0	1	43	49	11	11	23	7	62	29	71	177	512	294	326	783	832.999	248	243	231	2185	895	978.999	1045	1286	1304	2976	7585.02	21505.2	0.00313789	0.0258313	-0.0119564	0.0104741	0.0139569	0.00218343	2.20658e-05	-0.00664879	-0.00114504	0.00687357
ENSG00000249201.2	antisense	CTD-3080P12.3	24	20	39	40	18	15	2	0	1	0	1	2	55	32	57	2	20	19	84	200	204	90	108	203	131	49	41	85	72	81	202	22	13	-0.0168656	0.0112423	-0.0119494	-0.00588459	0.00491612	-0.00798823	-0.00427659	-0.0020768	0.000905133	0.00632974
ENSG00000215046.4	protein_coding	LL0XNC01-19D8.1	2	1.64025	5.04267	5.85616e-25	0	0	5.23944	7.8816	0.0799094	8.23884	27.9153	23.3849	59.7664	20.7198	41.4886	36.4752	112.949	111.779	19.224	38.7897	57.2161	4.47882	11.0434	14.2728	102.1	13.9225	31.5277	4.27647	4.98633	1.29357	18.9535	28.7713	94.1348	-0.000617014	-0.00165047	-0.0119426	0.00214407	0.0102376	-0.00350373	0.0101063	0.00261717	0.00798939	0.00155007
ENSG00000134595.6	protein_coding	SOX3	0	3	0	0	0	0	384	211	74	2	1	0	126	43	60	82	278	270	6	135	19	2	5	77	18	1	2	0	2	1	0	0	0	0.00303536	-0.0129944	-0.011941	-0.00359307	-0.00227095	0.00250711	-0.00707603	0.0119648	-0.00833151	-0.00112599
ENSG00000010626.10	protein_coding	LRRC23	7	2	0	3	0	0	106.738	126.311	48.5136	44.137	170.384	104.766	104.433	36.0958	120.404	235.143	670.145	483.528	91.887	316.3	251.275	91.3864	87.6212	276.881	1124.39	277.714	279.454	111.444	134.55	132.577	343.416	466.982	1841.64	0.00972981	0.00505273	-0.0119394	0.00743093	-0.00332409	-0.00143675	-0.00312462	-0.0101418	0.00304737	-0.00103252
ENSG00000131242.11	protein_coding	RAB11FIP4	67	31	15	37	18	5	2878.99	4063	1305	723.999	2186	1457	5889.97	1972	6771.91	1949	5614.98	4375.98	1950	7663.11	5513.95	2281.99	2284	5694.93	3925.03	816.001	817.001	494	432	454	1393	6210.06	10928.9	0.00584848	-0.00259563	-0.011937	0.00304746	0.00199991	0.00471181	0.00442434	-0.00512325	-0.00309367	-0.00273518
ENSG00000116212.10	protein_coding	LRRC42	17	9	3	6	2	6	1424.99	1435.01	528	486	1468	1385	1132.01	413	1252	2112	5782.04	4939.13	867.998	2402.98	2393.97	701	658.001	2299.97	4169.95	865.999	948.002	334.001	521.999	505.001	925	1917.01	5105.07	0.0107567	0.000535194	-0.0119317	-0.00140781	-0.00181248	-0.00241794	0.000732757	-0.0012843	-0.000124377	0.00679028
ENSG00000118245.2	protein_coding	TNP1	0	3	0	0	0	0	0	0	0	0	0	0	0	0	0	1	1	0	7	7	17	0	0	5	163	25	30	0	0	0	1	0	0	-0.00277391	0.00404496	-0.0119215	-0.00193875	-0.00114988	-0.0125268	-0.014079	0.0095038	-0.00961692	-0.00397669
ENSG00000172638.8	protein_coding	EFEMP2	37	30	18	33	40	5	428	712	273	708	1923.01	1219	1807	686.001	2176	514.001	1406	1239	747	2963.02	2053	1425	1369	3436.98	1960	542	584	342	513	494	934	1952	1959	0.000910776	0.000590898	-0.0119204	-0.0013317	0.00378891	-0.00129641	0.000872522	-0.00409818	0.00672256	-0.00633402
ENSG00000187098.10	protein_coding	MITF	0	19	5	3	1	5	43	28	12	12	23	7	32	7	9	491	1419	741	244	543.999	785.999	155	156	344.999	231	73	44	42	64	70	111	1301	1155	2.83222e-05	0.00580151	-0.0119131	-0.0120373	0.00720519	0.0173337	-0.000479312	0.0149973	-0.00987489	0.00303755
ENSG00000226508.1	lincRNA	AC104655.3	3	1	0	0	0	0	62	73	32	4	10	10	159	63	186	43	132	129	40	172	84	16	27	37	89	42	29	10	17	22	25	4	42	0.00612801	-0.00377459	-0.0119028	0.00284582	-0.00737726	-0.00698024	6.35678e-05	0.00170337	0.00291628	0.00135019
ENSG00000124224.11	protein_coding	PPP4R1L	7	29	4	11	0	0	207	320	105	193	591	344	267	92	319	141	395	295	109	341	311	100	111	234	245	60	55	49	38	32	137	410	667	0.0013672	-0.00412316	-0.0119019	0.0163757	0.0122869	0.00796968	-0.00283865	3.63209e-05	0.00160832	-0.00165613
ENSG00000165323.11	protein_coding	FAT3	60	44	17	23	68	25	4310.94	5882.04	2069.99	141	358	385	1872.01	651.001	1071	6935.11	18755.1	8592.97	567.999	1503.99	1573	382	413	174	701.002	608	640.999	76	85	79	208	24	90	-0.00548571	-0.0126802	-0.011891	-0.00513287	-0.00465442	-0.0137986	-0.0105737	0.00593065	-0.00553467	0.000298073
ENSG00000158428.3	protein_coding	C2orf62	0	3.85599	0	2	0	0	4.97602	22.0565	5.3502	6.06629	18.1185	8.48801	31.3925	8.70963	29.3161	106	253.621	167.999	12.7393	36.9789	51.9304	26	23.7744	82	76.5896	5.50511	14	8	4	7.85599	19.9871	17	67.0768	0.00355099	-0.0018214	-0.0118884	-0.0019439	0.0036839	0.0104553	-0.00832147	-0.000100935	0.00145676	-0.00242795
ENSG00000203327.2	antisense	AC012358.7	10	5	0	9	0	0	1	7	3	1	4	0	12	2	3	14	38	3	15	7	33	8	1	4	7	2	3	7	7	5	13	6	24	-0.00534572	0.00290002	-0.0118589	0.0122567	-0.00390927	0.00476678	-0.00805935	-0.011437	0.00135483	-0.000286907
ENSG00000023902.8	protein_coding	PLEKHO1	15	29	28	26	54	19	2213.99	1443	451	671.001	2095.99	2164	2742.01	930	3116.99	1396	4178.98	3660.98	1423.01	5747.94	4253.03	1374	1285	5104.99	3026.01	464	531	44	72	58	145	2251.99	5130	-0.000143052	-0.0111174	-0.0118431	-0.012588	0.00350717	0.00621935	0.0056347	0.00166395	-0.010413	-0.00351326
ENSG00000123191.9	protein_coding	ATP7B	60	53	41	44	163	106	630	755	282	349	1002	719.999	2788.01	932	2282	499.001	1543	1261	1050	3896.01	2934.01	1225	1205	2801.97	2290.99	595.001	612	117	166	160	360	776.002	1162	-0.00750221	-0.00452752	-0.011834	-0.0136268	-0.00342946	-0.00530344	-0.00190881	0.00119142	-0.00300449	0.00223162
ENSG00000233110.1	antisense	RP11-301L8.2	12	9	10	1	1	0	1	1	0	0	0	0	1	0	0	5	16	7	18	25	38	5	4	10	39	13	13	40	41	43	99	52	64	-0.00865727	0.0150329	-0.0118313	0.00887052	0.00405442	-0.00772071	0.00673669	0.00771604	-0.00307063	-0.00768762
ENSG00000016082.10	protein_coding	ISL1	2	0	9	13	0	7	11.6214	20.7501	11	3	2	9	2856.28	982.233	1852.53	82.9352	270.275	266.338	772.884	2281.99	2198.64	147.74	129.036	476.488	11140	3457.96	3481.87	1979.16	2156.58	2204.29	5436.69	576.095	9747.3	0.00969666	0.0210779	-0.0118302	-0.0160315	0.0113519	-0.0160285	-0.00177115	-0.0150398	0.017022	0.0221508
ENSG00000160360.7	protein_coding	GPSM1	162	25	11	54	14	9	751.918	953.822	314.955	561.865	1785.89	1503.76	2834.87	962.882	3476.81	910.861	2816.73	2363.95	1121.69	4872.74	3050.39	1363.94	1335.96	3881.61	5293.67	1039.98	1040.95	1880.77	2286.3	2235.33	5740.44	5414.25	14261.6	0.00472076	0.00717749	-0.0118258	0.00326373	-0.000444459	0.00214964	0.00228483	-0.0101039	0.00987732	0.00370355
ENSG00000186838.9	protein_coding	SELV	0	4	0	8	0	0	222	273	85	53	168	108	169	47	238	44	182	195	40	182	118	24	34	82	90	22	10	1	0	0	1	0	7	0.00289808	-0.016386	-0.0118153	-0.000642756	0.00810918	0.00389631	-0.0175781	-0.00635652	-0.00687014	-0.00342434
ENSG00000204018.6	protein_coding	TRABD2B	4	13	21	14	27	12	180	362	111	345	1181	589	163	46	181	944	2476	1349	584.001	2970.98	1736.01	238	244	727	248	29	30	2	4	5	11	498.999	343	-0.00597759	-0.0123092	-0.0118135	-0.0141666	0.00605238	0.0101069	0.00875808	0.00338868	-0.0101183	-0.00161042
ENSG00000154548.8	protein_coding	SRSF12	22	19	17	14	29	4	179	179	72	183	574	345	556	193	409	314	882	477	355	838	1061	324	280	712	1123	306	317	67	73	69	175	438	1138	-0.00416669	-0.00100347	-0.0118129	-0.00300036	0.0032902	-0.00461335	0.00210264	0.000623361	-4.40198e-06	-0.00662343
ENSG00000231690.2	lincRNA	LINC00574	3	4	4	3	0	5	3	6	2	0	1	2	24	7	36	42	117	105	34	117	93	27	24	65	39	14	11	31	18	18	65	44	110	-0.00497249	0.00602657	-0.011807	-0.00399354	0.00260759	0.00277566	0.00257078	0.00261369	-0.00256193	0.0166112
ENSG00000177570.9	protein_coding	SAMD12	3	34	1	5	0	0	207	505	157	112	333	165	408	131	245	299	777	467	206	330	552	168	161	343	845	260	249	225	238	226	559	1704	2863.01	0.00774892	0.0053628	-0.0117993	0.0144902	0.00717667	0.00894577	-0.00687237	0.00490113	0.00299333	-0.00291124
ENSG00000249661.1	pseudogene	TNRC18P1	25	9	0	1	0	0	0	0	0	10	29	18	8	6	6	20	46	10	5	16	31	2	3	2	4	3	0	2	2	6	10	137	149	-0.00485108	0.00114531	-0.0117976	0.0159916	-0.00999738	0.0136138	0.00712229	-0.00359185	0.0151715	0.000971981
ENSG00000007062.7	protein_coding	PROM1	62	67	25	30	93	8	3405.99	3448.01	1151.99	38	99	156	6760.98	2441.99	5551.94	899.999	2452.02	1818	1582	4770.96	4360.98	1459	1489	4422.05	1713.99	362	369	769.997	1135	1226	2017	4147.04	1124	-0.00050146	0.00230539	-0.0117961	-0.00302631	-0.00342472	0.00142713	0.000300013	0.00358906	-0.00514603	-0.00813368
ENSG00000185565.6	protein_coding	LSAMP	18	25	1	2	7	0	107	122	33	24	67	68	143	47	83	102	248	339	101	415	230	106	107	216	676	254	302	81	96	97	233	244	3808.01	0.00150131	0.00562232	-0.011796	0.0108081	-0.00456413	-0.00235386	-0.00171777	0.00539252	0.000547769	-0.0153382
ENSG00000150773.6	protein_coding	PIH1D2	1.46158e-19	5	2	1	2	0	25.038	12.5918	1	15.0003	34	29.3558	56.2164	29.0112	45.0001	107.211	317.816	205.001	59.0001	136.816	143.435	48	23.1359	86.0043	135.223	45.2868	26.261	24.1556	21	29	81.3636	54.653	176.018	0.000850992	0.0012481	-0.0117946	-0.00183156	0.00517205	0.00136222	0.00204854	0.00507319	0.00791439	-0.00931861
ENSG00000250091.2	protein_coding	DNAH10OS	0	22.8516	31	23.3387	11	3	5.47311	10.7702	5.44484	97.7965	267.61	119.067	230.016	66.4921	122.069	200.965	513.829	284.713	251.317	830.041	715.006	260.137	267.007	542.254	751.635	216.473	229.794	49.4567	57.8999	70.6412	165.654	552.766	1055.3	-0.00355936	0.00451502	-0.0117942	-0.0135987	0.0215179	0.00731166	-0.00573212	0.0062703	0.000539154	-0.00581534
ENSG00000239475.1	pseudogene	HYDIN2	6	5.57829	1	4	0	1.78193	1.56763e-12	1.46671	0	2	6.01438	0	2.31439e-28	0	1.40257e-23	11.99	45.9021	13.7937	7.98332	28.3457	31.0938	21.5168	13.134	11.0926	61.8612	17.0894	17.2467	8.96893	7.1378	4.97067	31.5626	19.8995	245.842	-0.00657374	0.00965482	-0.0117907	0.00443871	0.000287521	0.000537406	-0.00120303	-0.00204312	-0.00715715	0.00837904
ENSG00000124593.10	protein_coding	PRICKLE4	2	10.0914	11	20.0001	19.0335	1.42954e-32	94.3262	176.07	59.9818	103.845	351.486	194.901	266.194	91.203	496.23	301.683	957.22	787.588	248.987	675.258	640.072	274.983	314.659	1411.6	1118.72	150.58	146.279	148.42	178.655	154.657	385.407	270.497	662.297	0.000122848	0.00218907	-0.0117888	-0.00565446	0.0116735	0.000698814	-0.0018886	-0.00264089	0.00289673	-0.0132856
ENSG00000164684.9	protein_coding	ZNF704	280	162	59	181	128	52	346	456	176	195	575	304	2593	874.999	2067	400	1201	1095	1319	3686.99	3979	1366	1371	1691	1293	626	587	278	335	319	724	5878	3111	-0.00885283	0.00410795	-0.011774	-0.00704614	-0.00301314	0.0047356	0.00260518	-0.00229096	-0.000949618	0.000586432
ENSG00000198822.6	protein_coding	GRM3	0	0	6	11	0	0	23.0987	32.0537	17	6	20.4506	26.3977	35.0244	6.69962	42.5945	43	96.8613	52.6252	97.6527	571.575	314.776	191.694	217.933	606.017	66.0939	16	16.2642	23.1904	19.998	47.1308	85.4187	6	38.9176	0.00333718	0.000313346	-0.011771	-0.00937421	0.0217833	-0.00290263	0.00277254	-0.0141572	-0.0100572	2.17215e-05
ENSG00000186952.10	protein_coding	TMEM232	3	5	1	3	0	0	21.5215	35.9381	11.1591	6	25.6198	24	39.9536	10.2203	34.2171	97.8738	280.214	140.029	29.0026	50.5941	92.773	35	29	43	122.774	29	33	24	27	19	58.6901	107.287	297.695	0.00121539	0.00164916	-0.0117706	0.00758087	0.00554441	0.00340237	0.00068465	-0.00138766	0.000901208	-0.000735164
ENSG00000176034.7	protein_coding	CXorf59	0	1	0	0	0	0	0	0	0	0	1	2	8	1	2	43	100	26	1	3	4	8	8	4	12	0	4	0	0	1	2	14	22	-0.000319541	-0.000141297	-0.0117687	-0.00633923	-0.00195241	0.0118281	0.00523088	0.00566047	0.00191611	-0.00148855
ENSG00000064199.2	protein_coding	SPA17	5	13	4	40	11	4	199	133	56	107	351.558	319	678.999	260	531	554	1505	1233	313	880	789	201	188	610	744.001	125	161	67	73	84	181	622.001	1309.43	-0.0016568	-0.00205327	-0.011723	-0.00703186	0.00434817	0.00989257	-0.00402387	-0.00701376	0.00507962	-0.0016081
ENSG00000112232.7	protein_coding	KHDRBS2	10	23	0	6	0	4	84	146.78	48.8834	57	185.968	135.819	402.218	119.508	404.728	42	101.332	212.286	46.2896	155.238	167.524	64.5917	61	235.771	94.6056	18	31	14	13.2183	13	31.0131	5	11	-0.00125251	-0.00841681	-0.0117199	0.0082507	-0.007756	0.00311512	-0.0162035	-0.0011888	0.00324656	0.0140183
ENSG00000134853.7	protein_coding	PDGFRA	54	69	86	150	113	62	360.696	207.942	99.9903	124.922	412.222	197.639	1177.33	409.229	856.069	2444.19	6698.61	5491.57	621.849	1462.18	1756.68	329.056	268.286	567.516	103.998	25.5569	29.9823	71.7889	32.0634	34.8352	205.55	733.391	1968.64	-0.0142597	-0.00636288	-0.0117137	-0.0120317	-0.000465368	0.0168376	0.00774391	0.00128243	0.00640503	0.00385791
ENSG00000101680.9	protein_coding	LAMA1	580.007	443.001	155	251.4	172	49	4239.01	6550.89	2286.47	2295.52	6741.98	5418.98	15140.8	5364.05	20568.1	4369.03	12045.8	9214.86	3571.98	13041.2	10170.5	8604.13	8477.83	18910.9	3305.96	748.004	751	189.884	280	303.3	525.847	1112.16	612.998	-0.00438955	-0.013103	-0.0117131	-0.00501371	0.00137516	-0.00653004	-0.00356683	-0.000887047	-0.00332307	-0.000694468
ENSG00000134548.5	protein_coding	C12orf39	2	1	0	2	0	0	8	7	3	2	2	1	3	1	1	27	78	56.6601	102	219.549	318.649	25	11	27.7115	79	11	13	1	5	5	5	1436.01	577.001	0.00165101	0.00470326	-0.0117051	0.00170497	-0.00509467	0.012397	0.00715656	-0.00917033	-0.0181066	-0.00405691
ENSG00000068615.11	protein_coding	REEP1	10	13	6	32	9	4	53	86	29	2	5	2	72	21	35	69	248	131	323	720.996	972.994	105	100	383	4560.01	1198	1218	251	348	361	739	693.001	1571	-0.00209798	0.0183721	-0.0117023	-0.00294062	0.00310603	-0.0143673	-0.015098	-0.00523905	-0.00926949	-0.00247437
ENSG00000132329.6	protein_coding	RAMP1	13	6	1	0	6	1	13	9	8	0	4	4	3	0	1	64	159	85	192	669.002	598.998	336.999	312	857.001	442	235	198	138	186	207	348	5469.15	1617.98	0.00232003	0.0194552	-0.0116931	-0.000971645	-0.0142264	-0.000237147	0.0143394	0.00986216	-0.0239683	-0.00797861
ENSG00000168004.5	protein_coding	HRASLS5	10	25	0	1	0	0	415.999	894	285.999	370	1072	819.002	6	3	4	61	138	154	144	305	403.999	249	298.999	771.003	143	30	36	1	2	4	4	379	58	0.00427773	-0.011555	-0.0116891	0.0194685	-0.00541669	0.00562475	-0.00344004	0.00214661	-0.0278037	-0.0070294
ENSG00000234631.1	protein_coding	AL162407.1	24.6247	0.00191984	18.6631	3.58705	0.00549096	11.1577	0.000461665	0.451626	0.167832	31.3219	114.44	6.84152	247.085	71.9384	213.61	56.3498	116.826	48.124	96.7243	162.968	151.861	57.665	33.8816	318.222	137.555	18.715	6.63778	71.1625	74.3349	65.4639	173.183	3.4538e-09	0.0586322	-0.00754258	0.00181793	-0.0116862	-0.00814711	0.00364436	-0.0153466	0.0104736	-0.00563023	0.0202806	0.0203985
ENSG00000145808.4	protein_coding	ADAMTS19	14	7	1	10	6	1	1363.9	1445	498	269	714	808	6902.84	2439.99	7180.85	308	803.936	1087	256	722	688.912	141	122	547	127	16	17	0	1.13708	1	0	51	12	-0.000708092	-0.0279735	-0.0116827	-0.00151664	-0.00228021	0.00627191	0.00134919	-0.00708646	0.000710218	-0.00306809
ENSG00000225968.4	protein_coding	ELFN1	7	14	25	19	36	25	133	423.001	175	243	721.004	360	313	127	303.999	224	689.003	486	446.999	2182.02	1430	1074.99	934.998	1584.99	3881.9	829.002	790.997	53	89	93	177	257	407	-0.00348514	-9.09782e-05	-0.0116823	-0.0147057	0.00570798	-0.0139942	-0.00578342	0.00101182	-0.0159226	0.000363803
ENSG00000246465.1	lincRNA	RP11-57A19.2	7	0	0	1	0	0	226	318	112	69	180	119	271	103	240	95	249	184	72	339	257	65	54	155	211	37	27	13	8	13	19	0	8	0.00726189	-0.0109561	-0.0116811	0.00203653	-0.00375711	-0.01344	-0.000512172	-0.014843	0.00209599	0.00260686
ENSG00000164199.11	protein_coding	GPR98	171	144	32	61	17	6	3354.98	5470.96	1913.98	1161	3466.03	2073	2290.02	755.997	2188.99	1248	3586.02	2424	2246.98	5765.02	6151.11	1174	1181.99	1206	2128	1222	1214	724	758	760.002	2153.98	1121	3026.98	0.00233623	-0.00248084	-0.0116578	0.0109055	0.00642735	-0.00823364	-0.00686948	-0.00149897	0.00185051	-0.000478199
ENSG00000179528.10	protein_coding	LBX2	6.81064	10	3	2.27021	2	3.07456e-12	40.3086	122.489	41.772	33.7795	100.874	36.9081	63.1384	32.9444	73.3747	168.575	404.592	373.201	90.9633	395.06	328.733	66.0096	74.7165	393.609	183.822	18.4573	29.5104	15.5119	19.0591	17.793	59.3698	155.769	170.819	-0.00142493	-0.00264154	-0.0116436	0.00225378	0.00104535	0.00309958	0.00385407	0.00399105	-0.00280228	-0.00358286
ENSG00000138411.5	protein_coding	HECW2	40	25	13	15	39	10	284	274	76	155	484.002	376.999	894.003	292.001	639	439.001	1256.99	607.997	696.004	1975.99	2113.97	215	178	347	3029.95	822.007	855.004	211	205	194	539.003	522.999	3156.08	-0.00266118	0.00436734	-0.0116407	-0.00381828	-0.00221509	-0.0109243	-0.00408808	0.00163208	0.00624325	-0.00266844
ENSG00000164938.9	protein_coding	TP53INP1	27	25	49	55	16	31	364	749	285	612	1854	1339.01	1493.99	561.001	1142.01	2050.99	5479.16	2205.03	2512	4219.11	6818.86	947.001	926	1585.01	7318.04	2078	2169	544.998	572	544	1533.98	6200.81	7455.87	0.0014819	0.00610419	-0.0116356	-0.00700802	0.00765936	0.000162988	0.00126777	-0.00296358	0.00342611	0.00899688
ENSG00000176697.13	protein_coding	BDNF	0.138681	1	0	1	4	0	149.894	199.788	70.6104	5.97324	5.22026	2.51644	56.1462	17.7577	25.107	28.421	117.67	106.023	97.4983	225.269	278.367	216.837	223.502	450.631	49.9485	19.5507	20.083	7.93495	10.9244	8.60906	19.1829	1.07253	77.6309	0.00332403	-0.00384193	-0.0116347	-0.00513513	-0.00689083	-0.00222888	-0.0029863	-0.00472526	-0.0157429	-0.0131902
ENSG00000253305.1	protein_coding	PCDHGB6	3.89733	8.24873	12.4869	3.93816e-14	3.30574e-11	5.78021	325.635	313.353	115.313	84.3754	219.982	228.402	570.06	183.731	568.224	390.325	964.415	751.495	485.13	1503.79	1084.92	417.846	448.522	1068.67	2587.05	507.538	586.483	400.264	345.314	413.878	1135.94	818.418	1873.13	0.00731722	0.00793569	-0.0116347	-0.00519919	0.00490037	-0.00969846	0.00292926	0.0127241	0.000396606	0.00946717
ENSG00000070501.6	protein_coding	POLB	36	14	12	25	3	5	1024	832.999	281	323	803.001	933	1154	428	1027	585	1732	1374	539	1257	1470	264	234	897.999	1194	243	262	113	144	144	268	900.002	1151	0.000265425	-0.00538213	-0.0116286	0.00315008	0.00491207	-0.000374749	0.00187414	-0.00587452	0.00191518	0.0062906
ENSG00000132698.9	protein_coding	RAB25	20	62	17	38	6	3	1743.99	2141.98	783.002	1306	3628.03	2993	3266.99	1115	3537.02	862.999	2428.01	2898.04	930	3578.04	2427.02	1228	1222	4011.99	2863.98	685.001	680.001	410	613	612	1087	2925.97	3322.02	0.00619103	-0.00325696	-0.0116156	0.00632635	0.0108313	0.00323398	-0.00371926	-0.00123542	0.00374395	-0.000501082
ENSG00000177640.11	lincRNA	CASC2	9	16	8	6	2	0	17.4427	28.0323	6.28995	19.1855	46.0418	35.2983	97.7025	30.2158	75.6412	86	230.263	166.561	47	149.243	149.291	46	25	103	159.935	32.0845	35.2487	30.3233	38.0883	37.1479	93.5225	294.351	608.494	-0.00363979	0.00243827	-0.011615	0.00861784	0.00843418	0.00400908	0.00470718	0.0024673	0.00557554	-0.00927454
ENSG00000153012.7	protein_coding	LGI2	14	4	1	9	0	1	185	178	57	156	473	334	7607.06	2653	8346.12	176	472	468	104	320	286	206	201	701	154	66	73	22	39	49	52	709.001	1231	0.00377856	-0.00974269	-0.0116127	0.00370141	0.0021379	0.0124476	0.00675616	-0.0112229	0.0153551	0.0112717
ENSG00000104290.6	protein_coding	FZD3	106	96	40	65	31	17	1763.99	2265.02	825.001	719.001	1939.01	1222	5424.02	1978.01	2782.99	1629.99	4425.03	2824	1397	2640	3868.05	1127	1111	2498.99	4796.06	1300	1320	433	560.001	581	1099	2762.99	5129.94	0.000175583	-0.000932284	-0.0116099	0.00169138	0.00359108	-0.0022437	-0.00216054	-0.000987243	0.00258485	0.00186891
ENSG00000067798.9	protein_coding	NAV3	16	18	3	7	6	2	131	255	65	0	2	1	31	16	27	69	240	94	202	522	617	81	56	55	2694	949.001	882	203	212	184	594	334	2281.01	-0.00123559	0.0165984	-0.011608	0.00323076	-0.00386182	-0.0156735	-0.0128331	0.0035616	-0.0130376	-0.00429735
ENSG00000163171.6	protein_coding	CDC42EP3	16	23.9153	6	9	9	4	591.953	946.701	343	907.35	2468.19	1350.96	1295.45	503.81	1007.77	4663.46	12554.7	7001.42	1411.62	3387.45	3895.1	738.759	739.718	2107.6	6323.22	1625.6	1706.48	915.369	1204.19	1291.1	2622.24	7337.01	22497.3	0.0102877	0.00732586	-0.0116042	0.000157245	0.00110397	0.00415268	0.00198199	0.00212661	0.00865849	-0.00116297
ENSG00000224812.1	lincRNA	TMEM72-AS1	0	5	0	0	0	0	1	3	0	0	1	0	7	2	4	9	17	14	3	15	15	7	3	7	5	1	2	2	2	1	9	4	7	-0.000564132	0.00187513	-0.0116012	-0.00125448	-0.00220898	0.00726624	-0.0049333	0.0119255	-0.000271884	-0.0018234
ENSG00000128602.5	protein_coding	SMO	53	29	28	55	75	16	3116.31	2853.22	970.843	1228.9	3798.69	2930.56	7519.4	2705.97	7938.96	2028	5261.77	4725.35	1748.18	7367.14	4771.42	2163.8	2009.19	5567.82	1193.07	232.739	251	88.7215	162	145	304.707	871.992	1105	-0.00175735	-0.0156385	-0.0115988	-0.00679257	0.00174616	0.00295751	0.00391469	-0.00440807	-0.00194381	-0.00319204
ENSG00000060656.14	protein_coding	PTPRU	66	71	29	23	17	3	2607	4696.96	1578.01	1513	4406.05	2830.98	3137.98	1109	4189.02	2095	6110.88	4399.08	2960	11366.1	8084.14	4460.01	4498.02	6756.11	1491.99	587.001	554.999	457	500	520	1397	7027.89	10576.6	0.0055338	-0.00406802	-0.0115932	0.00788708	0.0053521	0.0079117	0.00856698	0.00118962	-0.00235926	-0.00513964
ENSG00000117461.10	protein_coding	PIK3R3	10	31	16	42	26	18	1250	1046	376	274	814.999	1203	2088	742.998	1617	1016	2874.97	2546.01	1161.01	3480	3193.03	818	767.001	1808.01	1981.01	466	447	256	381	375	677.001	455	3517.05	0.00071341	-0.00194496	-0.0115902	-0.00937805	0.00505619	0.00147186	-0.00685417	0.00024533	0.00160129	0.00289406
ENSG00000204241.3	lincRNA	RP11-713P17.3	10	6	0	5	0	0	42	64	17	11	37	27	28	4	24	48	139	66	31	124	95	27	31	55	361	82	98	19	18	18	50	103	783.999	0.00244546	0.00233706	-0.0115852	0.012655	-0.00400872	0.00104529	-0.00658157	-0.00867437	-0.00522146	-0.00250086
ENSG00000145632.10	protein_coding	PLK2	28	5	10	17	22	31	1134	788.998	230	64	212	278	8517.13	2854.01	4561.94	1743	4879	2845.01	2663.99	7546.98	7413.04	1026	1051	3703.97	3580	1964.01	2005	946.001	1687	1617.99	2806.01	6763.05	14031.8	0.00618083	0.00946589	-0.0115823	-0.0159892	-0.00565219	0.000933045	0.0067032	-0.00582579	0.00420663	0.00986119
ENSG00000160345.8	protein_coding	C9orf116	4	7	3	1	6	0	149	126	40	38	144	124	200	77	228	171	491.002	526.001	86	454.001	263	123	114	390.001	280	55	62	10	37	26	47	220	423	0.00175484	-0.00385121	-0.0115806	0.000860449	0.00213682	0.00145734	0.00714177	0.00501264	-0.000344273	-0.0133828
ENSG00000249459.4	protein_coding	ZNF286B	24.7102	10.8312	3.96003	20.1449	3.81482	1.00782	373.211	363.643	130.6	100.952	363.778	268.66	674.615	227.473	501.154	265.348	790.243	465.362	277.459	600.281	641.128	153.298	148.324	361.225	481.63	121.386	111.402	45.3433	52.3185	28.8369	101.453	176.063	861.304	-0.00177916	-0.00513505	-0.0115736	0.00429737	0.00152806	0.00119732	-0.000907399	-0.00834702	0.00103255	-0.000561547
ENSG00000137726.11	protein_coding	FXYD6	76	93	36.3741	67	37	45	898.607	1205.99	420	844.996	2542.95	2537.97	7292.21	2449.44	7826.72	2235.97	6340.61	6134.13	2779.41	10703.2	8009.45	2583.14	2470.82	8313.17	12605.7	2338.2	2492.1	2139.68	2572.33	2681.03	6100.17	4031.7	13031.5	0.00174614	0.00476684	-0.0115666	-0.00434531	0.00153485	0.000769025	-0.00149097	-0.00089281	0.0104526	0.00790351
ENSG00000186638.10	protein_coding	KIF24	152	29	11	13	40	11	523.09	408.742	136.482	93.1356	232.331	283.056	771.513	243.167	531.25	240.822	713.697	485.113	399.244	1593.82	1110.2	221.356	229.517	643.836	281.52	65.1785	63.0556	19.0678	27.0301	22.0466	60.1992	151.313	340.063	-0.00911702	-0.00777553	-0.011565	-0.000257042	-0.00819281	-0.0015156	0.00473208	0.000870954	-0.00450159	-0.00146558
ENSG00000172687.9	protein_coding	ZNF738	60	27	3	25	5	7	1279.99	1407	534	313	850.999	591.001	1619	553.001	1498	403	1062	903.002	514	1138	1355.01	392	398	879.999	695.999	164	140	46	50	49	119	727	493	-0.00142612	-0.0112306	-0.0115419	0.00581043	-0.00443695	0.00406969	-0.00279412	-0.00610101	-0.00552688	0.00496808
ENSG00000240668.1	pseudogene	KRT8P36	0	1	0	0	0	0	188.107	158	66	199	592.251	548	419.058	127	434	168	520	553.065	232	903.059	694.342	485	411.128	2064.23	552	79	89	41	83	95	134.225	903.046	553	0.0160014	-0.00403698	-0.0115267	-0.00581605	0.000422593	0.00866775	0.00526655	0.00267905	-0.00424737	-0.00264179
ENSG00000253414.1	sense_intronic	RP11-150O12.6	1	0	0	0	0	0	1	0	0	0	0	0	0	0	0	3	13	15	6	36	8	4	1	4	0	1	0	0	1	1	0	0	0	-0.00290352	9.35884e-05	-0.0115172	-0.00318258	-0.00766579	-0.00329713	0.00835084	-0.00379819	-0.00692384	0.00102506
ENSG00000232833.4	protein_coding	FAM27E3	0	2	0	0	0	0	50.2566	44.2959	9.21698	10.1955	50.2343	67.6021	155.741	37.9076	167.541	145.32	486.014	659.022	117.584	536.858	336.509	46.6419	49.2648	324.777	351.379	48.3481	43.4774	43.7047	89.6432	91.1816	146.899	134.268	750.05	0.0116771	0.00130488	-0.011514	-0.00463611	-0.000824092	0.00651102	-0.00068545	0.00754346	0.00537511	-0.00108721
ENSG00000162496.4	protein_coding	DHRS3	49	44	32	58	108	49	265	243	75	51	145	49	250	93	184	2411.99	6969.09	6038.96	563	2325.01	1668.01	729	702	2408	1346	266	290	363	589	585.999	987.004	5916.94	3855.98	-0.00734287	0.0118792	-0.0115101	-0.0118942	-0.00468698	0.0104405	0.00638203	0.000772355	-0.00483404	0.000453619
ENSG00000188580.9	protein_coding	NKAIN2	10	0	0	1	0	1	3	6	3	1	3	1	6	5	6	64	178	109	7	89	19	9	3	22	54	7	8	3	3	1	4	6	8	-0.00113429	-0.00126407	-0.0114951	-0.00319064	-0.0105534	-0.0049778	0.00538502	-0.0131171	-0.00201533	0.0104892
ENSG00000137801.9	protein_coding	THBS1	4	9	4	5	7	19	726.548	907.001	307.789	61	140	171	147	50	230	3464	9970.97	6828	2388	9220.95	6972.05	4417.99	4408.97	4271.02	789.511	260	306	291	753.999	748	902.002	12025.1	38497.7	0.00774019	0.0103674	-0.0114941	-0.0136868	-0.00585449	0.0187248	0.0117624	0.0043146	-0.0214813	0.00640854
ENSG00000233930.3	lincRNA	RP13-25N22.1	0	8	0	1	0	0	44.8125	80.7784	16.5676	1.73075e-15	6	1.73075e-15	1	0	0	59.458	179.273	119.025	64.136	145.837	137.175	120.248	127.667	224.525	449.084	76.8799	107.992	42.4239	38.9505	38.901	98.3237	727.277	990.083	0.00622554	0.0114071	-0.0114924	0.00193975	0.00059991	0.00907725	-0.00923293	0.00575118	-0.0267566	-0.00782584
ENSG00000060709.9	protein_coding	RIMBP2	16	15	15	7	0	0	25	101	25.4022	58	173	108.533	13	2	8	16	80	23	1057	2494.99	2870.71	101	102.508	297	15600.4	4077.67	4162.24	3182.07	3319.74	3296.78	8830.45	3128.76	20036.7	0.00778923	0.0276923	-0.0114912	0.0182871	0.014425	-0.0165537	-0.00301243	-0.000425074	-0.00646915	-0.00286697
ENSG00000036565.10	protein_coding	SLC18A1	0	0	1	0	0	0	0	0	0	0	0	0	2	0	0	2	1	0	25	84	79	4	1	18	887.998	148	180	28	35	43	71	0	2	0.00279099	0.0153671	-0.0114899	-0.00863563	0.00776737	-0.0289646	-0.00681741	0.00241459	-0.00419533	-0.000289167
ENSG00000163346.11	protein_coding	PBXIP1	45	10	26	16	5	4	803.998	1151	410	1197	3642.03	2459.02	2383	774.997	2568	1938	5688.01	3859.94	1174	3954.98	3363.04	1232	1116	3358.04	7738.92	1744.99	1861.01	1098.99	1379	1381	3265.97	5096.96	22451.5	0.00935138	0.00502838	-0.0114853	0.0022401	0.00800541	-0.00263044	0.0101926	-0.00554092	0.0105003	0.00401197
ENSG00000244627.1	pseudogene	RP3-449O17.1	8	1.00005	2	2	0	0	321.493	462.705	147.407	186.347	536.011	280.981	493.178	162.029	438.573	189.92	610.758	361.687	184.701	459.066	512.466	113.844	122.974	215.294	382.058	77.8255	75.1622	34.2968	34.7273	37.8921	123.704	92.5804	246.533	0.006585	-0.00709424	-0.0114767	0.00739031	0.00641281	-0.00453533	0.00611398	-0.00592096	0.00313239	0.00140922
ENSG00000237179.1	lincRNA	AC007392.4	0	1	0	0	1	0	0	0	0	0	0	0	1	0	0	3	12	16	4	9	24	3	4	38	7	1	3	0	1	1	1	0	4	-0.00276444	0.00287959	-0.0114686	-0.00991283	-0.00530928	-0.000544286	-0.00167241	0.00636056	-0.00711026	-0.0103276
ENSG00000142871.11	protein_coding	CYR61	2	8	0	7	0	4	2507	2490	890.001	184	498	755	697	215	1425	1157	3194.99	3069	1359	6215.95	4098.03	2105	2070.99	4349	416	76	84	95	166	172	276	15035.8	9793.98	0.0137316	-0.00542049	-0.011465	-0.00215273	-0.0074288	0.0312184	0.00529094	-0.00557744	-0.0256361	0.00917604
ENSG00000075426.7	protein_coding	FOSL2	63	22	3	1	19	21	192	208	60	16	43	94	171	61	139	2654.04	7586.32	5085.82	323	1264.01	963.999	612.999	605.998	2775.98	1112.99	65	69	169	260	309.001	522	29146.8	26784.3	0.000335932	0.00962653	-0.0114525	-0.00545247	-0.0202543	0.0220188	0.0227324	0.0101892	-0.00887263	0.00475611
ENSG00000179921.10	protein_coding	GPBAR1	0	8	1	0	1	4	11	20	6	2	3	7	31	8	24	54	155	102	194	545	496.001	73	66	292	4038	1235.99	1179	203	213	231	564.001	88	231	0.00677945	0.0159997	-0.0114499	-0.0129158	-0.000441411	-0.0199814	-0.016494	0.0197764	-0.00447584	0.00305491
ENSG00000163297.12	protein_coding	ANTXR2	20	34	21	28	123	120	191	278	87	73	182	151	1170	462	1076	644	1752	1176	607	1690	1647	520	489	1481	2437	413	408	70	128	104	199	1408	1290	-0.00815254	0.000269297	-0.0114237	-0.0192485	-0.00510119	0.00128665	-0.00104935	0.00402395	-0.00406253	0.00265471
ENSG00000132561.8	protein_coding	MATN2	8	10	9	5	9	0	1057	1291	411	23	104	37	158	51	146	307	792.001	447	343	933.999	917	889.002	810	1712	3014.01	705	756	487	640	667	1357	1725	1870	0.0077048	0.0118493	-0.011418	0.00520457	0.00694785	-0.0114981	-0.000507354	0.00224694	-0.0164311	-0.0171503
ENSG00000225028.1	lincRNA	RP11-330M19.1	0	2	1	1	0	0	1	0	1	2	6	3	2	0	1	16	45	10	14	36	34	3	2	3	3	2	1	0	0	0	0	6	6	-0.00411499	-0.0032016	-0.0114118	-0.00319025	0.0102827	0.00588221	0.00132074	0.00288584	-0.00705476	-0.00267548
ENSG00000138119.11	protein_coding	MYOF	2	8	0	2	34	9	428.999	333	129	127	315	302	1749	575.999	2405.01	2944	8658.1	6509.12	886	3458.01	2386.99	1381	1427	3264.97	758.001	119	119	274	350	376	728	7629.99	5182.1	0.0097413	0.00146001	-0.0113981	-0.0192694	-0.0191	0.0257106	0.00657774	0.00239714	0.00472398	-0.00366858
ENSG00000213204.3	protein_coding	C6orf165	0	2	0	4.34751e-40	7.97202e-09	1.86733e-17	3.07558	5.42888	5.53287e-10	4.69551	9.41813	9.25587	24.0312	2.3492	17.4384	122.976	307.829	168.963	69.2172	186.129	145.214	30.0976	40.5418	71.3425	120.011	32.9045	46.3768	10.7516	6.03912	9.55476	34.8807	66.6235	210.799	0.00348605	0.00285696	-0.0113879	-0.0118699	-0.00364408	0.0068731	-0.00379168	0.00331369	8.05128e-06	-0.00370397
ENSG00000125968.7	protein_coding	ID1	41	27	30	38	26	4	7660.83	6640.28	2206.03	1186.01	3688.09	3633.92	18318.8	6146.62	15039.5	134	362.001	770.998	10866.1	36022.7	32138	8249.39	8062	22746.3	5783.29	3475.11	3351.01	244	413.001	407.001	757.996	177	382.001	0.00411387	-0.00943233	-0.0113777	0.0030182	0.00937525	-0.0233888	-0.0112516	-0.00524954	-0.0095705	-0.00568829
ENSG00000137185.7	protein_coding	ZNF193	32	28	10	30	7	4	422	543	203	259	759	549	1115	359	925	421	1068	824	344	925	1069	224	217	681.002	850	186	180	102	121	145	298	350	1142	-0.00255213	-0.00398297	-0.0113691	0.0046896	0.00427226	0.00106338	-0.00283687	-0.00357941	0.00614242	0.00186416
ENSG00000227885.1	lincRNA	RP11-79N23.1	0	1	8	0	0	0	7	20	2	1	3	0	13	7	19	19	44	20	21	30	58	8	12	26	17	4	3	1	3	5	7	2	2	-0.000726743	-0.00177534	-0.0113665	-0.00555213	0.0141511	-0.00519218	0.00756999	0.0129959	-0.00468593	0.000491766
ENSG00000213190.2	protein_coding	MLLT11	67	61	31	52	136	34	3413.59	2803.3	935.576	822.523	2343.86	2609.04	2593.22	904.317	2473.52	3404.07	9550.17	5287.2	2736.36	6742.32	7839.05	1653.37	1621.55	6021.61	17342.7	3223.27	3364.28	184.861	286.41	246.465	507.408	1349.06	4836.54	-0.00107691	-0.00624004	-0.011365	-0.00812629	-0.0014946	-0.00726052	-0.00361422	4.47319e-05	-0.00845135	-0.00400426
ENSG00000168356.7	protein_coding	SCN11A	3	9	2	10	0	2	15	24	11	33	120	45	76	35	77	79	169	104	52	137	175	28	36	49	84	19	12	3	8	9	27	20	46	-0.00366115	-0.0044978	-0.0113603	0.00310885	0.00691264	0.00437023	-0.00558357	-0.00305831	0.00176221	0.0106928
ENSG00000224520.2	pseudogene	KRT8P45	0	2	0	0	0	1	1066.67	1020.8	331.41	1106.23	3245.13	2813.45	2046.15	690.327	2052.54	886.88	2332.53	2777.65	1328.67	4847.74	3465.87	2561.42	2426.32	8345.71	2295.97	490.175	537.044	323.471	464.04	458.458	797.64	6094.81	2755.92	0.0246263	-0.00338717	-0.0113553	-0.00973444	-0.00144427	0.0104512	0.00323549	0.00549412	0.00115242	0.00586073
ENSG00000144407.5	protein_coding	PTH2R	0	2	0	0	0	0	10	21	6	1	2	0	0	0	2	137	325	148	70	237	224	6	8	37	49	9	11	46	27	36	125	27	161	0.00603983	0.00816867	-0.0113487	-0.00255915	-0.00262601	0.00354528	-0.00344462	0.00973256	-0.00851312	-0.00257309
ENSG00000049089.9	protein_coding	COL9A2	30	2	73	41	15	0	127	262	69	342	1273	747.999	2216.99	684.999	3658.03	59	232	283.001	746.003	2215.96	2145.03	866.996	834	2496.01	903.999	128	119	479.001	546.002	578.002	1462.02	473.999	1859	0.00223833	0.00284762	-0.011341	0.00216323	0.0179562	-0.00648293	0.0135165	-0.0184604	0.01584	-0.0115242
ENSG00000267742.1	pseudogene	FAM60CP	11	23.41	0	5	0	0	1137.91	1354.19	432.988	550.159	1574.97	1064.72	1431.57	526.456	1137.98	278.537	785.848	643.328	264.219	554.856	718.909	272.752	239.467	598.011	564.706	107.224	112.273	46.5589	50	65.3327	113.832	874.9	1181.95	0.00953183	-0.011889	-0.0113282	0.0175421	-0.00251182	0.0117881	-0.00656394	-0.00352654	0.00192126	-0.00239061
ENSG00000128594.3	protein_coding	LRRC4	119	46	41	33	101	54	494	176	71	13	85	81	309	105	249	1323	3469	2371	563	2412	1532	268	254	681	1315	361	353	178	190	211	514	1178	8892.01	-0.0098951	0.00774175	-0.0113267	-0.00940371	-0.00676748	0.00198874	0.00546809	0.00393297	-0.00385916	0.0020112
ENSG00000114446.4	protein_coding	IFT57	21	25	5	19	5	10	1180	874.001	339	399	1050	1021	1280	487	1181	1204	3330.98	2853.01	888	2582.02	2518	723	723.001	2208	2628.99	751.001	755.002	391.999	527	538	1070	6261.95	6460.98	0.00617449	0.00389417	-0.0113125	-0.000332009	-0.000725117	0.00708769	-0.000397181	-0.00181857	-0.000340441	0.00593126
ENSG00000072201.9	protein_coding	LNX1	15.1699	18.3138	3.1115	21.6044	17.29	7.02205e-17	154.818	286.352	79.678	38.8543	133.931	69.2507	301.779	105.085	242.078	581.106	1465.44	977.609	250.525	669.913	664.014	280.117	333.553	643.982	546.195	136.618	124.76	121.742	189.816	209.361	351.708	3332.36	3908.14	-0.000400169	0.00549793	-0.0113019	0.00215455	-0.000292329	0.0149807	0.00504856	-0.00479132	-0.00112342	-0.0134229
ENSG00000102935.7	protein_coding	ZNF423	224	101	109	80.9999	57	38	2781.03	2642.99	924.997	962.002	2808.97	1946.01	2041	716.999	2470.99	463	1265	992.999	1012	4498.03	2936.02	1143.99	1043	2108	3104	1021	1012	68	51	36	150	468	497.001	-0.00679636	-0.01306	-0.011298	-0.00122656	0.00331993	-0.0138807	-0.00552635	-0.00114338	-0.0143903	0.00174347
ENSG00000117152.9	protein_coding	RGS4	0	2	0	2	3	8	7	10	4	32	82	85	470.999	174	478.001	865	2371.01	788.001	1888.01	3437	5168.99	146	141	1054.99	15833.7	3210.95	3353	1270	2584	2681.98	3462.98	4644.05	35211.6	0.0156282	0.0222224	-0.0112902	-0.0228057	-0.00710245	0.00581935	-0.0091788	0.00013708	0.0142844	0.00579675
ENSG00000198673.6	protein_coding	FAM19A2	2	2	0	1	0	0	37	46	17	8	21	12	71	27	55	20	74	60	71	206	127	17	14	38	369	63	83	12	13	19	37	55	48	0.00477166	-0.000528398	-0.0112833	0.00459333	-0.00294273	-0.00422822	-0.00613622	-0.0045371	-0.00147426	-0.00106743
ENSG00000160401.9	protein_coding	C9orf117	3.01769	1	2.50783e-12	0	0	0	100.665	71.963	24.1706	17.7002	84.3143	67.1367	65.6399	25.8874	52.9088	220.956	676.009	355.116	62.9624	211.646	147.074	53.363	61.4547	181.981	476.186	83.3578	86.7312	50.8906	37.1115	35.4983	129.437	214.47	814.83	0.00823254	0.000942121	-0.0112804	0.00354286	-0.000767056	-0.00325849	0.0105839	0.00374566	0.00140321	0.000362698
ENSG00000169122.7	protein_coding	FAM110B	47	11	5	7	0	15	198	199	64	76	245	187	557	194	485	281	801	381	249	797	734	166	148	457	3014	620	635	260	409	394	729	812	1939	0.00270028	0.00883572	-0.0112695	0.00619876	-0.00134916	-0.0105934	-0.00320051	-0.0018091	0.00529231	0.0233277
ENSG00000213088.4	protein_coding	DARC	0	0	0	0	7	0	2	8	0	1	5	5	43	10	57	144	396	295	32	124	95.9999	3	2	11	425.999	75	78	3	3	0	9	159	4	0.00442712	-0.00127866	-0.0112679	-0.0195591	-0.00593783	-0.00394821	0.00348061	0.000496513	0.00738086	-0.0136596
ENSG00000249437.3	protein_coding	NAIP	85.0542	229.852	61.4524	198.458	75.1976	59.8219	168.83	326.343	128.407	186.475	525.831	313.086	1361.69	544.998	723.694	738.167	1981.02	884.327	770.66	1238.46	2369.14	395.425	378.41	858.876	4908.73	1089.47	1126.66	586.587	608.545	699.928	1668.49	413.71	3862.19	-0.00805284	0.0096283	-0.0112635	-0.00504698	0.00140932	-0.0096486	-0.0111382	0.000831924	0.0121339	0.00526485
ENSG00000257008.2	protein_coding	GPR142	11	0	0	0	0	0	1	5	1	0	1	1	28	8	13	12	47	28	19	125	66	16	11	44	1574.99	278	257.001	264	204	249.001	793.003	49	731.004	0.00863636	0.019069	-0.0112547	0.00271936	-0.0106708	-0.0206856	0.00218403	-0.00691169	0.00998843	0.00308636
ENSG00000253313.1	protein_coding	C1orf210	66	46	24	31	69	23	361	506	200	90	242	174	867	289	770	447	1211	923.001	548	1673	1438	494	471	1393.99	2608.97	706.001	702.999	210	246	274	560.002	1407	2338.98	-0.00600918	0.00530697	-0.0112356	-0.00533075	-0.00332222	-0.00621501	-0.0020588	0.00133222	-0.00445684	-0.00176859
ENSG00000167383.4	protein_coding	ZNF229	8	11	0	2	10	1	687.998	521.969	158	175	554.999	542.999	712.623	256	484.001	436.959	1163.01	990.995	362	1147	1064.99	371	354.001	747	802.003	201	185	80	103	121	232	386	2113.36	0.00720147	-0.00392412	-0.0112141	-0.0010335	-0.0132535	0.00505132	-0.00406132	0.000227251	0.000306457	-0.00820956
ENSG00000159788.13	protein_coding	RGS12	21	48	16	32	67	12	880.001	1058	365	555	1718	1178	2475	868.002	2772.01	1102	3213.01	2136.99	1153	4079	3358.99	962.999	995.001	2657.98	3876.02	726	742	361	352	332	1007	2173.01	4852.01	0.00114335	-0.000454514	-0.0112085	-0.0070404	0.00142436	0.00183933	-0.00265199	0.00116081	0.00441313	-0.00599502
ENSG00000147614.3	protein_coding	ATP6V0D2	0	4	0	0	0	0	0	1	0	1	2	0	0	0	1	1	10	2.25542	15	86	34	5	4	52	16.9807	0	0	0	0	0	2	30	15.9999	-0.00197919	0.000664202	-0.0112065	-0.00156426	-0.00274514	0.0130776	0.00202318	0.00930174	-0.014097	-0.00413746
ENSG00000162614.13	protein_coding	NEXN	7	17	0	6	17	6	262.701	163.776	48	29	105.848	85.667	591.74	201.753	408.7	513.736	1270.36	662.776	372.873	590.796	1120.3	220.908	219.873	382.836	54.8648	13.8696	13.8708	11.84	12	16	45.4016	931.112	578.03	-0.0014706	-0.00698854	-0.0112011	-0.00763907	-0.0170955	0.0214842	-0.00139622	-0.000171725	-0.00221408	-0.00304883
ENSG00000169903.6	protein_coding	TM4SF4	7	57	53	91	96	58	0	0	0	0	0	0	0	0	0	9	35	41	803.997	1012	2409.01	782	729.001	3712.97	5065.97	1716	1825	2512.01	3735.05	3712.95	7089.95	9437.18	16560.8	-0.0109762	0.0437947	-0.0111828	-0.0170137	0.00179137	-0.00196675	-0.00663709	0.00230821	-0.026724	-0.00422852
ENSG00000196482.12	protein_coding	ESRRG	10	14	7	14	1	4	33	56	13	18	76	46	509.001	139	408	47	156	120	432	672.001	1128	193	180	326.999	1789	360	401	153	201	202	420	2071	1404	-0.000595729	0.00990436	-0.0111817	0.000253535	0.00486645	-0.00154513	-0.00320149	-0.0023801	-0.000851229	0.00515038
ENSG00000131982.5	pseudogene	UBE2L2	6	7	0	0	0	0	0	0	0	0	0	0	0	0	0	0	2	1	5	1	8	1	1	0	0	0	0	0	0	0	1	0	1	-0.00869056	0.000804662	-0.0111726	0.0118128	-0.0106316	0.00182251	0.000464272	0.0075808	-0.0039717	-0.000632762
ENSG00000143434.11	protein_coding	SEMA6C	5	14	3	8	13	14	739.997	1331	420.001	743	2299.96	1545.99	1552	518.999	1687	778.999	2185.01	1547.98	747	2436.96	1991.02	489	492	1803.01	4122.1	680.998	639	75	62	78	210	398.001	1031	0.00514372	-0.0098886	-0.0111654	-0.0102277	-0.000831451	-0.00504374	-0.00795392	0.0019248	-0.00218334	0.00329333
ENSG00000267800.1	pseudogene	RP11-49K24.5	1	2	1	0	0	0	4	5	0	0	1	1	10	3	9	8	21	13	8	21	23	1	1	4	9	1	1	8	1	1	9	0	13	-0.00298697	0.000233123	-0.0111639	0.00272966	0.00117878	-0.00441007	0.00454241	0.00895146	0.0050645	0.00201163
ENSG00000234531.2	3prime_overlapping_ncrna	RP11-288G11.3	3.89908	17.5172	9.03813e-08	7.29058	7.16928	0.9997	9.78144e-18	5.29338e-25	3.29972e-24	2.46614e-25	1.24525e-27	1.04595e-19	3.8351e-21	1.65512e-14	2.16468e-21	8.54615e-13	2.37414	3.67271e-15	19.0819	72.7913	89.5744	8.20334	5.62379	26.5239	19.2023	1.1682e-20	2.48948e-21	5.56004e-22	3.43499e-14	6.54116e-25	5.35275e-19	9.33234e-06	3.11142	-0.0140621	0.00150065	-0.0111412	0.000926919	-0.00379986	0.00299692	-0.0082822	0.000551406	-0.0146948	-0.00966976
ENSG00000007384.10	protein_coding	RHBDF1	44	38	5	37	0	7	1014	1524	521.001	720	2187	1730	981.001	322	1554	433	1265	1144	401	2118.02	1173	1387	1361	3746	717.999	118	96	129	159	165	381	5186.95	2701.03	0.00326246	-0.00638856	-0.0111396	0.0133832	0.00425206	0.0180267	0.00455221	-0.00819755	-0.0107851	0.0153478
ENSG00000196648.6	protein_coding	GOLGA6L9	120.599	40.0573	31	38.7069	53.1332	2.92597	520.294	1041.94	249.827	373.697	1103	603.996	1384.72	495.431	1091.19	905.607	2253.79	1148.82	531.33	1140.97	1540.14	372.887	288.218	774.553	995.074	203.659	246.251	231.621	239.512	253.638	740.031	1008.94	1328.83	-0.00447658	-0.002017	-0.0111307	0.00506636	0.00339123	-0.000879669	0.00352934	-0.00237784	0.0114719	-0.00976035
ENSG00000030419.12	protein_coding	IKZF2	47	29	2	4	14	9	84.1239	136.66	46	29	86.1109	44	975.998	325	528.614	447.244	1201	795.346	112	337.937	328	228.101	203	361	264	54	85	64	79.7919	67	168.036	772.001	1736	-0.00431334	-0.000701807	-0.0111267	0.000383235	-0.0133459	0.0101628	0.00542764	0.00555793	0.00784512	0.00342646
ENSG00000205268.6	protein_coding	PDE7A	172	167	29	118	28	44	3280.43	3516.78	1207.7	1207.73	3349.54	2584.59	4281.84	1549.35	3330.36	1316.35	3748.74	2600.38	1477.32	3810.18	4360.21	1357.39	1335.23	2718.06	2005.56	447.776	459.875	130	185	173	350	1472.29	1377.9	-0.00349222	-0.0121884	-0.0111141	0.000664283	0.000797784	0.00103662	-0.00313958	-0.00238057	-0.00595207	0.00803014
ENSG00000213626.7	protein_coding	LBH	11.0356	18	2	3.00319	7.99936	1.99984	2311.72	2331.27	865.645	909.304	2696.35	2453.49	1908.34	721.103	1486.18	4192.2	12273.9	8859.84	1144.07	3751.68	3040.1	1314.41	1242.09	2779.28	2249.72	552.54	551.794	443.605	594.045	598.015	1311.37	1932.03	7057.34	0.0130185	-0.00294476	-0.0111116	0.00188431	-0.00232802	0.00393203	0.00121697	0.00405388	0.00323435	-0.00441575
ENSG00000176973.7	protein_coding	FAM89B	34.9429	13	28.9998	13	24	16	544.792	436.426	141.736	314.178	988.634	827.022	1173.73	337.612	1123.99	746.095	2217.23	1875.92	767.533	2876.05	2164.44	475.229	479.517	1627.16	2296.65	384.39	402.672	142.796	213.313	240.658	383.988	2666.24	3110.28	-0.000668246	-0.000108648	-0.0111081	-0.00775567	0.00114482	-0.000180017	0.0106519	0.000184748	0.000466769	0.00352012
ENSG00000244522.1	antisense	MEIS1-AS1	5.01478e-21	0	0	0.5	0	0	0	0	0	0	0	0	1.35861	1.06227	9.95156e-11	4.89919	11.5881	7.87985	6.88824	6.78109	19.6031	4.69973	5.76881	15.2296	3.36327	0.5	7.68286e-40	1.7066	3.53371	1.13148	6.05896	16.0387	2.91414e-34	-0.00210206	0.00430459	-0.0111025	-0.00438164	-0.0037269	0.00282864	0.00581246	-0.0106304	-0.00183711	0.000815115
ENSG00000126970.11	protein_coding	ZC4H2	75	89	32	77	14	14	2079.98	1818.02	680.002	661	2086.99	1657.01	2882.98	1009	2615.03	539.001	1455.01	1698.01	610.001	2045.01	1767	581.999	543.999	1470.01	1714	395	473	105	144	135	280	599.999	1190	-0.00347125	-0.0103855	-0.0110949	0.00497461	0.00644441	-0.002999	-0.00482138	-0.00243072	-0.00122341	0.00502283
ENSG00000254389.2	antisense	RHPN1-AS1	7	5	1	12	0	0	63	74	34	18	82	46	50	22	41	37	107	95	35	135	79	34	31	77	116	35	35	7	13	19	21	44	164	-0.000610858	-0.0025882	-0.0110899	0.0111099	0.0074084	0.000784236	-0.00340529	-0.0101499	-0.00357797	-0.00108156
ENSG00000183496.5	protein_coding	MEX3B	4	3	4	25	4	0	536.003	494.001	169	238	755.996	561.002	315	104	149	424.999	1279.98	1058	300	1183.01	846.998	165	160	397.001	767.005	129	167	43	81	82.9999	118	217	1469.03	0.00389342	-0.00464237	-0.0110889	0.0011077	0.0116704	0.00103174	0.000251827	-0.0129292	-0.000661123	-0.0122005
ENSG00000258701.1	lincRNA	LINC00638	7	0	0	8	0	0	71	102	33	45	161	83	199	91	205	65	189	118	72	210	198	67	56	202	136	31	25	17	28	36	64	0	118	0.00548797	-0.00565027	-0.0110836	0.00259779	-0.000246963	-0.00762499	-0.0031324	-0.023751	0.00648798	0.00263696
ENSG00000211452.6	protein_coding	DIO1	3	0	4	1	0	4	1	5	3	2	2	1	4	0	5	380.001	966.999	763.999	8	16	20	0	3	11	56	10	12	1	5	0	5	6	9	-0.00450311	-0.00115088	-0.0110325	-0.0106209	0.00284359	-0.0061977	0.0117047	-0.00325411	0.00100635	0.0171152
ENSG00000139266.5	protein_coding	2009-03-01	3	24	3	7	28	0	429	572.001	160	181	531	291	818	276	788.996	435	1263	1032	394	1628.98	1078	573.999	584.001	1936.99	3408	744	763	468	524	586	1270	3775	8728.92	0.00888269	0.00970316	-0.0110233	0.000677096	0.00354421	0.00421204	-0.00235228	0.00352875	0.00233337	-0.0235068
ENSG00000130787.9	protein_coding	HIP1R	71	36	27	73	6	9	406	917.996	292	442.001	1276.01	954.003	1500	514.001	1956	559.999	1763	1387	837.998	3333.99	2363	1114	1056	3435.98	6623.19	1625	1601	1670	1902.98	1966.01	4777.03	10622.1	23159.4	0.0034333	0.01145	-0.0110132	0.00584674	0.0070347	0.00208316	0.00200016	-0.00726742	0.00324814	0.00587699
ENSG00000146001.4	pseudogene	PCDHB18	4	5	0	3	0	1	52.8277	82.6762	30.434	7.12742	36.8195	28.582	72.2569	26.4094	85.2192	78.5932	270.909	215.405	89.4041	281.432	245.613	69.5232	65.8066	94.0157	297.267	76.81	62.5484	31.6774	37.7077	30.8364	105.638	181.747	317.69	0.00360362	0.00113006	-0.0110078	0.00378073	-0.00622374	0.00409803	-0.00677979	-0.00416516	-0.00351483	0.00692856
ENSG00000118307.13	protein_coding	CASC1	0	5	1	2	0	0	1	1	2	6	17	7	19	10	13	84	256	154	16	62	60	13	17	28	53	24	19	21	13	19	64	236	694	0.00192295	0.00538697	-0.0110063	-0.00107894	0.0114491	0.0129085	-0.00020091	0.00425695	0.00695888	-0.0020079
ENSG00000226869.2	processed_transcript	LHFPL3-AS1	0	2	0	0	0	0	0	0	0	0	0	0	0	0	0	0	3	1	16	24	39	5	4	11	1	0	0	0	0	1	2	0	8	-0.00327711	0.00225931	-0.0109992	-0.00263286	-0.00272074	0.00566716	-0.00110238	0.00719131	-0.0122271	-0.00265407
ENSG00000180422.3	lincRNA	LINC00304	37	0	1	0	0	0	9	20	8	1	6	1	5	0	2	10	28	9	10	28	28	24	24	28	63	24	23	3	0	2	5	42	34	-0.000950925	0.000842548	-0.0109979	0.00829357	-0.0067575	-0.0155699	0.0199237	-0.00673758	-0.0171175	0.000828989
ENSG00000255864.1	lincRNA	RP11-444D3.1	7	2	0	10	0	0	4	9	0	4	8	16	87	28	120	6	17	22	6	17	21	1	0	2	19	2	5	1	0	0	5	0	16	-0.00491804	-0.00718777	-0.0109874	0.00759883	-0.000879087	0.000941374	-0.00815558	-0.0156927	0.0141072	0.00182064
ENSG00000197893.8	protein_coding	NRAP	0	0	0	0	6.1388e-39	0	2	0	1	0	8.21255	2	2.10392	0	1.04552	2.07715	4.22004	4.16189	42.4254	138.941	150.85	60.2715	64.8552	143.02	18.7334	3.14348	1.04477	0	2.0636	0	0	21.8461	1.04271	0.00142829	-0.000981627	-0.0109847	-0.0133339	-0.00434447	-0.000228893	0.00727403	-0.00254117	-0.0206325	-0.00949776
ENSG00000169594.8	protein_coding	BNC1	0	3	1	0	2	0	6	5	0	0	1	2	7	4	12	108	247	145	42	122	94	6	4	28	7	0	1	7	9	13	13	19	79	-0.000843913	0.00199655	-0.0109844	-0.00927778	0.00126992	0.0110291	0.00810685	0.0147488	0.00412615	-0.00898871
ENSG00000186976.10	protein_coding	EFCAB6	36	14	10	7	5	3	18	20	9	8	24	22	47	21	38	143	408	204	57	191	195	46	70	82	143	33	38	36	34	47	114	220	291	-0.00811192	0.00353463	-0.0109804	0.00442699	-0.000578256	-0.000281724	0.0065722	0.00149906	0.00197394	0.0022852
ENSG00000115290.5	protein_coding	GRB14	47	24	44	87	39	15	391	500.001	151	48	151	136	2152.99	781.999	2597.99	257	655	423	580	1190.99	1694	410.999	320	735	793.999	222	234	118	127	148	273	799	550.999	-0.00865795	-0.00187281	-0.0109787	-0.00542696	0.00427455	-0.00137931	-3.37805e-05	-0.0053905	0.00208297	0.00140263
ENSG00000164114.14	protein_coding	MAP9	90	45	32	39	14.7748	13	835	1235	384.835	419.74	1258.19	732.022	1628.49	610.763	803.315	1121.74	3088.71	1319.01	1226.75	1408.77	3357.33	779.982	752.484	1824.13	4000.53	1162.8	1146	654.369	670.962	622.934	1874.27	4346.98	8982.74	0.000857283	0.00681698	-0.0109682	0.00406413	0.00364897	-0.00115309	0.00152354	-0.00162696	0.00151854	0.0039819
ENSG00000102904.10	protein_coding	TSNAXIP1	0	3	4	2	4	0	38.9255	34	10.0283	10	50	45	74	24.7551	81.1317	146	522.892	407	101.751	329	278	129.066	122	377	553.999	110	107	52	55	48	155	117	555	0.00419652	0.00309397	-0.0109655	-0.00906962	0.0123418	0.000616483	0.000147138	0.00487467	-9.61568e-05	-0.013056
ENSG00000165238.12	protein_coding	WNK2	398	177	127	191	58	5	3320.62	5553.87	1925.94	809.167	2573.34	1382.15	1717.77	569	1796.37	2502	7032.04	2965.56	5824.76	20907.9	16162	9611.59	9187.91	16620.2	6649.99	1705	1706	1825	1894	1917	5184.01	11067.2	11005.8	0.00201453	0.00442706	-0.0109537	0.00740279	0.00654073	-0.0010308	0.00203066	-0.00324885	-0.00803486	-0.0107069
ENSG00000230847.4	pseudogene	RP11-195E2.1	13.349	9.51834	4.83185	2.58459	1.01617e-05	8.88209	8.74734	9.58608	3.32102e-09	2.95397	2.74664	5.34704e-07	36.7538	8.83531	19.6007	21.5648	73.7319	54.1098	62.197	66.8652	89.1685	17.4873	17.0367	36.2823	226.336	54.2481	44.4449	26.2906	40.7286	25.4192	66.2313	75.8902	6.81933	-0.00801267	0.00623384	-0.0109401	-0.00137648	-0.00350543	-0.00739105	-0.00153159	0.00542991	0.000104811	0.0124028
ENSG00000135111.10	protein_coding	TBX3	45	33	68	113	197	50	12	6	6	166	529.999	397	6506.04	2162.99	5985.21	230	656.002	509	725.998	1223	2017	295	290	1268.99	771	345	343.999	59	26	30	134	2537.99	4259.96	-0.0128233	-0.00132828	-0.0109349	-0.016774	0.000349154	0.00961992	0.00805319	-0.00482754	0.0146835	7.49457e-05
ENSG00000267594.2	pseudogene	CYP4F24P	0	8	0	5	0	0	0	1	0	0	0	0	1	0	1	8	16	6	19	57	51	9	7	82	358	109	104	299	327.905	340.947	977	6.6272	1013.25	0.00316741	0.0252753	-0.0109287	0.00284318	0.00439627	-0.00104652	-0.0231051	5.45116e-05	0.00522873	-0.00258933
ENSG00000011143.12	protein_coding	MKS1	6	22	0	2	13	0	697.999	669	224	264	773	592	715.999	278	776.999	336	890	828.992	239.984	963	734.96	248	258	802	1196.99	261	291.977	135	150	147	363.952	479.999	1285.95	0.00870406	-0.00327032	-0.0109255	0.0059504	-0.00905857	0.00197756	-0.0095273	0.0030649	0.00531557	-0.0184668
ENSG00000261189.1	antisense	RP3-512B11.3	0	4	0	2	0	0	23	28	7	22	60	63	134	47	141	74	178	162	80	219	244	41	55	162	168	42	43	31	27	35	65	210	127	0.00716097	-0.000449078	-0.0109237	-0.00120786	0.00420075	0.00974461	-0.00878605	-0.000755618	0.00401611	-0.00246406
ENSG00000197576.8	protein_coding	HOXA4	0	2.09693	0.0512353	0.102471	0	0	0	0	0	0	0	0	0	0	0	0.603589	5	12.0949	3	49.3314	13.4741	27.3425	19.6502	302.206	123.334	3.99997	4.68189	11	25	22	32.5245	41	101.346	-0.00107132	0.0139571	-0.0109204	-0.00247239	0.00714285	0.00371018	-0.00019785	0.00392494	-0.0128489	-0.00330243
ENSG00000259263.1	antisense	CTA-305I2.1	2	7	1	0	0	0	2	8	1	2	13	6	15	8	8	18	34	7	16	10	39	3	3	3	7	3	2	3	1	1	15	7	15	-0.00268345	-0.00210344	-0.0109101	0.0083808	0.00127372	0.000217181	0.00400225	0.0123578	0.00564717	0.000402909
ENSG00000146038.7	protein_coding	DCDC2	51	68.1975	119.322	277.65	186	40	33.6309	62.162	15	2	2.86869	7	290.433	118.549	264.42	213.35	696.508	561.115	456.258	1425.36	1373.95	1619.71	1527.75	3841.54	465.595	127.605	121.431	293.151	484.002	466.226	792.025	6308.43	4361.82	-0.0134557	0.0167856	-0.0109089	-0.01164	-0.00214729	0.0147488	0.00884484	-0.00123759	-0.01321	-0.00351212
ENSG00000257674.1	pseudogene	RP11-76E16.2	2	1	0	0	0	0	620	743	252	240	659	461	800	270	740.196	204	532.153	466.193	274	914	705	272	247	552.162	486	114	144	39	50	56	97	298	262	0.01425	-0.00913369	-0.0108974	0.00303804	-0.00495894	-0.00196791	0.00417482	0.000101703	-0.00127528	-0.000387014
ENSG00000165105.9	protein_coding	RASEF	13	14	12	17	14	0	359.535	554.331	193	10.4432	44.4572	32.4215	744.821	288.28	586.723	554.454	1494.21	585.339	487.666	1217.2	1336.91	225.165	258.94	616	93.2494	13	17	139.277	198	192	418.711	9823.89	2845.21	-0.000353585	0.00283212	-0.010892	0.00394741	0.00605499	0.0219725	0.0157959	-0.00253412	-0.00165714	-0.0164943
ENSG00000170549.3	protein_coding	IRX1	0	1	0	1	0	2	2.51932	3	1	0	1	0	1019	359	929	13	22.9998	36.5302	162	559.999	474	20	15	76	3102	953	911	405	700	666	1244	84	1347.97	0.010883	0.0208704	-0.010889	-0.0132476	-0.00135604	-0.012772	-0.0209191	-0.000445509	0.0197317	0.0126185
ENSG00000157005.3	protein_coding	SST	40	1	0	0	0	1	5	1	1	1	1	2	0	0	0	0	7	9	1153	4435	3215	206	178	671	26976	15091	14976	49547	69044	72545	143299	66472	253923	0.012513	0.040219	-0.0108888	0.00785457	-0.020218	-0.0171901	0.00652649	-0.00519083	-0.0235902	0.00463769
ENSG00000129354.7	protein_coding	AP1M2	2	11	2	3	0	0	5231.07	4831	1823.01	1774	4518.01	4057.03	2936	1151.01	3503	924.003	2457	2397.99	932.998	3814	2447.01	1380.99	1303.99	4223.01	3684	1029	1064	557.001	841.001	812	1572	3652.99	5085.97	0.0209459	-0.00380768	-0.0108837	0.0101257	0.0113311	0.00123357	-0.00208231	0.00123579	2.06945e-05	-0.00212072
ENSG00000168143.8	protein_coding	FAM83B	34	23	2	8	4	4	187	184	61	91	257	234	275	105	218	168	501	313	289	675	715	228	218	316	106	23	34	23	33	32	59	568	753	-0.00402228	-0.00410055	-0.0108719	0.00597428	-0.00668845	0.00912834	0.00332336	-0.00066071	-0.00421478	0.00246854
ENSG00000198920.5	protein_coding	KIAA0753	64	36	33	50	51	7	1388.58	1015.93	376.96	532.859	1635.97	1357.92	1685.97	587	1507.85	819.998	2413.84	1633.97	830.956	2327.58	2294.78	639.917	564.999	1612.97	1774.89	436.837	416.93	204	253.846	271	581.69	1050	2621.02	-0.00251526	-0.00378161	-0.010868	0.000204971	0.00423322	-0.0023124	0.00143935	-0.0034702	0.00328206	-0.00601377
ENSG00000243978.4	protein_coding	RGAG1	9	0	0	2	0	0	10	21	6	3	5	7	30	17	37	7	11	12	14	39	40	151	122	83.9999	108	38	35	9	11	7	12	11	89.9999	0.0029291	0.000662846	-0.0108536	0.003078	-0.00522457	-0.00774051	0.00394133	-0.0187147	-0.00757749	0.000407593
ENSG00000197653.10	protein_coding	DNAH10	23	5.14842	1.81315e-31	10.6613	11	0	7.52689	23.2298	13.5552	48.0514	115.631	81.9334	57.9839	27.5079	50.3991	69.0352	165.171	96.2875	76.6826	198.958	233.994	58.863	79.5229	66.7459	131.364	53.5267	37.2064	19.5433	15.3389	12.3589	30.3465	202.234	351.686	-0.00330476	-0.000618131	-0.0108522	0.00648591	-0.00407238	0.00181651	0.00227551	-0.0119362	0.00349291	-0.0157283
ENSG00000163046.11	protein_coding	ANKRD30BL	14	4	0	0	0	0	4	20.8938	13.9596	8	16	8.92933	8.93194	1	6	4.8084	19.7331	10.6793	5	10	17.7395	3	6	17.7519	20.3484	6.8246	9	1	0	1	5	0	6	-0.00151459	-0.00551932	-0.0108381	0.0138769	-0.0102747	-0.00982027	-0.000993039	0.003387	-0.00375424	-0.000279374
ENSG00000189431.5	pseudogene	RASSF10	0	2	0	0	0	0	67	79.9999	18	12	42	68	200	51	282	106	354	382.999	26	221	98	74	75	206	198	60	76	31	52	53	122	24	72	0.0106028	-0.0019257	-0.0108307	-0.00318242	0.000265979	0.000246837	-0.00517686	0.00764403	0.00560071	-0.00073414
ENSG00000198873.9	protein_coding	GRK5	1	14	6	13	7	12	76	173	61	39	115	79	931.002	302	971	806.001	2275.98	1712	232	859.001	675.001	139	153	536.998	725.996	138	146	62	67	85	140	807.998	2565.02	-0.00094077	-0.00105076	-0.0108221	-0.0133131	0.003799	0.0134673	-0.000805603	0.00412386	0.00609042	0.00652797
ENSG00000244226.1	pseudogene	RP11-714G12.1	4	10	0	4	1	0	1	3	0	0	1	3	16	3	1	9	36	5	9	5	21	4	2	1	0	1	0	2	0	0	11	20	5	-0.00888267	-0.0012711	-0.0108203	0.00663466	-0.00728301	0.0139571	-0.00374225	-0.00242797	0.00322079	-0.00909086
ENSG00000220744.1	pseudogene	RP3-351K20.4	0	6	0	0	0	0	9	3	2	0	3	0	20	7	4	14	30	11	8	11	41	3	0	7	6	2	1	3	0	0	3	5	2	-0.000811474	-0.00340196	-0.0108072	-0.000157898	-0.00218972	0.00653078	-0.00701862	0.0135127	-0.00131073	-0.00210007
ENSG00000221909.2	protein_coding	FAM200A	34	8	9	5	0	6	373.426	419.858	144	154	403.437	289.08	552.102	179.114	361.724	278	736.359	527.188	269.921	606.42	659.759	210	218	557	596.289	145	166	62	124	122.438	168	329	2351.16	0.00115364	-0.00145372	-0.0108036	0.0073982	0.00315654	-0.00174697	0.00759755	-0.000947345	-0.00217873	0.0175916
ENSG00000153237.13	protein_coding	CCDC148	1	1	4	4	0	0	8	16	5	14	33	10	53	12	40	50	144	64	38	78	113	33	36	72	57	12	10	20	12	16	57	55	104	0.000316118	0.000511263	-0.0107996	0.00206709	0.0126645	0.00139829	0.00652999	-0.00604945	0.00278757	0.000920151
ENSG00000171016.7	protein_coding	PYGO1	53	52	39	67	29	14	38	66	17	3	8	8	201	76	148	135	388	210	146	360	383.999	212	201	388	140	47	44	17	30	29	52	790.001	1802.01	-0.0155287	0.00351564	-0.0107941	-0.000925265	0.00183985	0.00968041	0.00522204	-0.00123298	-0.010089	-7.70349e-06
ENSG00000171004.11	protein_coding	HS6ST2	33	42	37	55	90	40	273	212	81	47	91	81	615.999	210	602.001	155	397	476	577.999	1496	1782.02	1257	1269.01	2431.01	497	111	111	29	40	43	90	1706.98	1671	-0.0121061	-0.000777597	-0.0107895	-0.0118121	-0.00172275	0.00936259	0.00631231	-0.00100576	-0.0201628	-0.00157908
ENSG00000186212.2	protein_coding	SOWAHB	0	2	0	0	0	0	27	49	16	0	4	2	30	13	59	19	63	85	61	227	187	210	214	496	70	22	23	34	43	35	59	511	994	0.00873572	0.00572365	-0.010782	-0.00401357	-0.00307525	0.0115141	0.00320101	0.00708845	-0.0158051	-0.00371946
ENSG00000172818.5	protein_coding	OVOL1	1	1	0	2	0	0	210	178	72	118	286	204	86	16.9993	78	73.1804	198.361	146.999	176.437	701.998	465.495	364.999	349.987	1181.99	210.989	27.7393	39.6261	7	20	11	20	1901	291	0.00887515	-0.00468379	-0.0107744	0.00207606	-0.00148798	0.0118506	0.00700952	-0.0109407	-0.0189645	-0.00416173
ENSG00000057704.6	protein_coding	TMCC3	14	6	24	28	1	1	179	324	91	158	442.999	375	423.001	130	303	46	147	167	783	1908.02	2257.99	1179	1202.99	2308.04	2292.95	925.996	871	571.999	690.002	699.001	1691.99	2423.02	7530.39	0.00503669	0.0147198	-0.0107708	0.004019	0.0147726	-0.00746067	0.00332587	-0.0111168	-0.00985882	-0.00107074
ENSG00000170293.4	protein_coding	CMTM8	33	16	2	14	14	11	205	327	129	37	168	95	1239	386	920.996	344	1037.99	465.999	739.996	1704.98	2141.98	527	512	993.003	2722.04	766.004	826.997	423.001	591	610.998	1274	3558.96	6522.21	0.00300865	0.0119973	-0.0107577	-0.00292279	-0.00946579	0.000573854	-0.00299283	-0.00425773	0.00107481	0.00283922
ENSG00000236078.1	lincRNA	AC095067.1	58	0	0	0	0	0	0	0	0	1	1	0	0	0	0	1	4	4	1	5	5	1	1	1	0	0	0	0	0	0	0	0	0	-0.0074116	-0.00197584	-0.0107562	0.0103654	-0.0163584	-0.00831902	0.017229	-0.0109404	-0.000809909	0.00369527
ENSG00000173950.11	protein_coding	XXYLT1	21	32	3	19	8	7	1674.01	1813.01	566.001	599.001	1966	1716.01	1516.99	495.999	1716	438	1299	1229.99	609.998	2501	1691.98	708.998	724.999	2145.01	1490	380	373	160	193	204	494	418.001	639.001	0.00357327	-0.00813052	-0.0107463	0.00283023	-0.000945851	-0.00234583	-0.00971013	-0.00209862	-0.00282589	0.00241036
ENSG00000240265.1	pseudogene	RP11-62G11.1	0	1	0	0	0	0	2	1	0	0	0	0	1	0	0	12	31	9	12	7	43	4	4	0	2	0	1	5	4	2	24	0	0	-0.000763932	0.00378597	-0.0107381	-0.00311535	-0.00202345	0.000383392	-0.00448092	0.00728708	1.99793e-05	-0.000253865
ENSG00000266010.1	lincRNA	RP11-627G18.3	10	5	1	7	5	3	0	1	0	1480	4247.03	1734.01	79	31	156	103	318	301	164	396	483	228	214	1043	332	74	59	38	59	57	126	389	192	-0.000558347	-0.00114498	-0.0107366	-0.00286016	-0.000322023	0.00480806	0.00545079	-0.00998979	0.0216658	0.00192289
ENSG00000139289.8	protein_coding	PHLDA1	77	50	25	30	40.9538	43.0347	1459.95	2032.31	811.202	129.104	365.624	236.691	76.3865	24	49.4897	1060.8	2500.16	1905.36	1949.48	4263.53	4737.02	2492.79	2434.69	6441.16	1665.44	300.167	364.719	97.9039	161.38	156.001	270.052	8811.27	7402.07	-0.00473605	0.00286026	-0.0107329	-0.00412462	-0.0061709	0.00846668	0.00929407	0.002012	-0.0393304	0.000437224
ENSG00000178498.11	protein_coding	DTX3	45	41	14	25	0	13	1853.01	2361.98	768	970.001	2806	1948	1540	519.001	2196.01	1142	3195	2340.99	836.999	3033.02	2441.01	943.001	964.001	3174.99	5896.02	1070	1130	766.999	817.999	818.998	2178.01	5126.91	14605.7	0.00855392	0.00310329	-0.0107212	0.0119592	0.00791408	0.00277123	-0.000820257	-0.00172354	-0.00202819	0.0199358
ENSG00000227188.1	antisense	RP5-1104E15.6	0	3	0	0	0	0	1	0	0	0	1	1	4	2	2	1	3	3	10	9	19	2	4	4	11	2	1	1	0	1	4	0	8	-0.00142008	0.000728478	-0.0107176	-0.00160902	-0.00137906	0.000968932	-0.00629473	0.00900995	-0.00158197	-0.00190326
ENSG00000182095.10	protein_coding	TNRC18	178	157	62	83	127	52	308	446	133	4220.99	13808.4	7896.32	7002.1	2227	7313.28	2461.99	7123.67	5306.99	3146.97	13266.8	9403.08	6218.24	5996.96	11887.8	10598.4	2968.94	2834.97	2048.03	1867.02	1949.02	6192.91	15969.8	25458.2	-0.000670667	0.00620528	-0.0107039	-0.00648964	-6.5224e-05	0.00494353	0.00509046	-0.00193712	0.0189047	0.00165269
ENSG00000205971.1	protein_coding	AC074389.6	24	0	0	0	0	0	0	0	0	2	3	1	2	0	0	1	4	1	3	7	8	3	3	1	4	2	0	0	1	0	1	0	0	-0.0046936	-0.00102424	-0.0107029	0.00743691	-0.0125539	-0.0118732	0.0120583	-0.00994642	6.62097e-05	0.00267732
ENSG00000184486.7	protein_coding	POU3F2	4	2	0	0	0	1	5	7	2	2	0	2	1	0	0	0	7	1	20	55	81	38	37	70	186	77	81	5	9	4	15	3	3	-0.000235533	0.00663877	-0.0106993	0.00315565	-0.0113197	-0.0176464	-0.00676268	0.00318721	-0.0216961	0.00549332
ENSG00000091972.13	protein_coding	CD200	26	46	5	28	17	0	2202.99	2511.99	889.001	1777	5053.03	3833.98	2135	760.999	1571.99	1019	2908	2134	1371	3195.01	3748.01	444.001	380	1275	9171.88	2487.98	2560	638	1033	992.999	1792.98	1601	12030.7	0.0104484	0.000430493	-0.0106983	0.0136814	0.00725968	-0.00523369	-0.0094293	-0.00424934	0.0110692	-0.0189072
ENSG00000000003.10	protein_coding	TSPAN6	185	92	110	80	389	132	3082.98	2375	822.999	822.999	2210.99	2511.02	5466.99	2027.01	4992.04	3288.01	9202.03	8071.07	2707.01	6979.96	7626	2379.99	2395	6850.97	2675.99	508	515.999	172	261	263	498.999	1685.99	899.001	-0.00600442	-0.0100553	-0.0106927	-0.0104194	-0.00264595	-0.00258849	0.00100584	0.000903523	-0.00319186	0.00111704
ENSG00000108590.6	protein_coding	MED31	22	12	4	4.14123	0	1.72887	293.873	212.091	73.6582	64.6773	180.897	261.776	253.83	106	254.921	176.662	476.526	418.338	162.344	414.039	451.357	121.929	106.023	317.921	508.618	127.713	143.45	84.3816	136.447	150.436	257.154	519.742	1240.19	0.00193516	0.00165618	-0.0106848	0.0113515	0.00264224	-0.00019396	0.0024918	0.000242342	0.00099154	0.0105192
ENSG00000120162.8	protein_coding	MOB3B	77	72	28	18	13	11	1024	1248	443	56	190	147	933	335	759	885	2406	1374	339	933	881	428	423	1076	266	45	42	130	166	185	387	1674	1240	-0.00599637	-0.00295755	-0.0106782	0.0051675	-0.000463665	0.0108196	0.00832523	0.00618178	-0.00505799	0.00478765
ENSG00000255397.1	pseudogene	AC022182.2	5.34621	8.1804	2	0	0	0	2095.76	1464.4	487.166	253.11	717.79	864.625	1384.4	470.748	1433.37	191.266	507.642	726.677	256.953	1160.01	755.067	170.272	156.957	708.3	408.915	70.1474	122.362	25.7427	42	43	104.955	192.622	309.748	0.0105389	-0.013802	-0.0106769	0.0108794	0.00267428	-0.00328548	0.00612248	0.0118446	-0.00193142	0.000317205
ENSG00000031003.6	protein_coding	FAM13B	45	83	25	66	51	21	731.678	726.932	261.971	319	819.524	581.999	1093.93	438.999	862.989	787.001	2150.95	1143.94	1019.99	2259.93	2854.98	1027.96	1037.99	1741	2131.99	718.988	741.003	525.001	638	616.96	1316.97	1540.62	6190.85	-0.00280874	0.00660389	-0.0106737	-0.00248644	0.00134468	-0.000202546	-0.00467557	-0.000347216	0.000732289	-0.000664565
ENSG00000233878.1	lincRNA	AC073133.1	7	3	4	0	0	0	2	0	0	0	1	1	9	2	4	5	3	7	1	10	3	7	1	5	6	2	1	2	2	4	4	3	18	-0.00618745	0.00304579	-0.0106725	0.00822673	0.00226627	-0.00509092	0.0124265	0.00901487	0.00372011	0.00216138
ENSG00000026652.9	protein_coding	AGPAT4	83	80	40	30	78	22	1873.01	2095.99	667.999	1262	3784.97	2882.99	2972.98	1016	2510.99	1785	5267.09	3932.99	1352.01	4843.9	3882.93	1213.01	1188	3196.98	5858.92	1059	1038	338.999	381	359.999	891.998	1528	3443	-0.000324775	-0.00459737	-0.010655	-0.00254581	0.000634403	-0.00645378	-0.000914559	0.00304253	0.00271522	-0.0021142
ENSG00000231242.1	lincRNA	RP11-87H9.3	0	8	0	7	0	0	2	7	2.97668e-25	0	6	0	8	8	3	10.2404	14	9	15	5	35.2335	2	1	1	23	17.2732	18	4	2	7	8	7	15	-0.00253663	0.00354085	-0.0106529	0.00217392	0.00546676	0.00623264	-0.0200471	-0.00153534	0.000843022	-0.00341776
ENSG00000215478.4	pseudogene	CES5AP1	0	0	0	1	0	2	0	0	0	1	0	0	4	0	10	5	8	10	15	31	27	8	10	58	32	9	11	0	4	2	4	0	7	-0.0012768	0.00354923	-0.0106434	-0.0160589	-0.00173213	-0.00372488	-0.00515269	-0.00790994	-0.00726262	0.0101186
ENSG00000147799.7	protein_coding	ARHGAP39	23	32	4	33	13	4	901.004	1097.01	357.999	884.002	2722	1659	980.004	334	1069	655	1848.01	1338	579	2428.03	1611	995.005	913.996	2335.98	2045.02	484	522.999	247	253	282	691.002	1736.02	3621.94	0.00392068	-0.00194319	-0.0106403	0.00366563	0.00145223	0.00397693	-0.00474748	-0.00599688	-0.000898448	-0.0038201
ENSG00000235413.3	pseudogene	RP11-414P19.1	7	3	0	0	0	0	7	5	0	7	7	6	15	4	14	9	28	25	8	20	27	7	3	4	7	3	8	8	6	9	24	4	20	0.000242944	0.000506101	-0.0106312	0.00954268	-0.00902992	-0.00237517	0.00190306	0.00343142	0.0101881	0.00155262
ENSG00000163624.5	protein_coding	CDS1	7	8	2	3	0	1	749	750	281	180	479	296	546	194	355	384	1135	601	361	977	1069	481	497	1562	1109	294	348	277	390	372	743	2712	2587	0.0103357	0.00473576	-0.0106308	0.00697825	0.003076	0.0037169	0.00272879	0.000244849	-0.00611778	0.00694374
ENSG00000115525.12	protein_coding	ST3GAL5	27	10	4	15	16	12	113	177	63	313	972.996	712.999	582.001	211	501.999	348	913.998	639.001	569	1437	1774.01	702.001	633	2759.99	1305	222	202	217	300	274	564.001	565	2700.01	0.000503875	0.00296278	-0.0106289	-0.00496048	-0.00462275	0.00060662	0.00207735	-0.00681284	0.0024522	0.00367065
ENSG00000117281.10	protein_coding	CD160	22	3	9	1	0	0	10	11	6	9	19	13	30	11	19	40	82	31	26	43	62	15	5	10	22	9	8	23	6	11	36	91	125	-0.00367494	0.000847079	-0.0106253	0.0132515	0.00698651	-0.00347521	0.0148214	0.000265364	0.00503909	0.00258608
ENSG00000226812.1	antisense	RP5-881L22.5	0	1	0	0	0	0	0	1	0	1	0	8.69021e-18	0	0	0	12	20.9173	9	4	14	9.88346	4	1	12.8613	34.7616	8.63946	8.93897	2	3.2164	17.7243	20.8351	0	11	0.00114672	0.00724431	-0.0106143	-0.00320359	-0.000931155	-0.00536851	-0.0062997	0.00625107	-0.0010696	-0.00168964
ENSG00000233029.2	lincRNA	RP11-439A17.9	6	7.99978	0	0	0	1.39276e-24	3.65737	6.67703	1.2086	2.55167	8.10003	13.0962	4.73866	5	6.57093	2.25012	9.15788	4.92854	24.132	50.8409	33.9484	18.2028	12.683	18.1168	3.9454	9.36088	4.4395	1.24185	10.3339	1.35402	6.25317	1.80741	15.4252	-0.00183806	-0.00114733	-0.0106137	0.00883104	-0.0110386	-0.00246807	-0.00242289	0.00754693	-0.00386872	0.00484695
ENSG00000100473.11	protein_coding	COCH	8	6	3	0	0	0	749.385	986.305	342.167	430.434	1214.89	1000.57	1152.6	394.268	1278.71	195.324	489.541	390.032	255.951	854.688	663.675	117.003	119.9	722.789	536.079	189.294	181.973	24.8172	28.0002	33.4181	36.3899	657.71	275.748	0.0098971	-0.0124341	-0.0106056	0.0109583	0.00412269	-0.00544513	0.00990034	0.00923827	0.000922352	0.000142626
ENSG00000184602.5	protein_coding	SNN	15	23	10	11	12	12	3049	3443	1178	905	2542	2114	2509	855	2500	1697	5080	4127	1454	5956	4219	1285	1280	4227	6096	1246	1128	222	264	279	613	2977	4574	0.00770574	-0.00616307	-0.0106047	-0.00388532	0.00173371	-0.00106245	-0.000468535	0.00320586	-0.00857838	0.00243308
ENSG00000185250.10	protein_coding	PPIL6	2	0	0	0	0	0	16.4332	28.7077	15.2363	15.2131	45.6858	24.1829	66.7993	22.7095	31.3098	395.475	1031.14	629.193	43.9668	146.956	171.012	60.0051	58.4244	125.714	278.123	77.6596	75.172	38.3233	43.6203	30.4441	105.4	873.136	1804.8	0.0110362	0.00284549	-0.0106033	-0.00255441	-0.00689894	0.00491621	0.0153879	-0.00494633	0.00398026	0.000369191
ENSG00000168283.8	protein_coding	BMI1	37	20	10	30	35	7	149.004	110	44	167.018	461.004	318.006	1042.52	350	782.018	486	1357	814.156	901	1747.4	2672.99	533	537.001	1200	2065.05	477	461.266	366	498.09	494.003	1082	5908.04	14456	-0.000338939	0.0109661	-0.0106028	-0.00350933	-0.00200588	0.0077867	0.00582787	-0.005715	0.00596279	-0.00461478
ENSG00000079462.3	protein_coding	PAFAH1B3	35	51	25	26	25	22	3776.08	2842.35	1025.63	695.883	2092.6	2305.25	2446.77	824.607	3134.04	876.015	2672.12	3161.38	1220.41	6531.53	3541.87	986.637	918.937	3640.73	4271.52	953.474	862.617	234.417	366.146	385.049	663.3	916.565	1448.01	0.00174053	-0.0065499	-0.0105945	-0.00225951	0.00303985	-0.00867875	-0.00616867	0.00315959	-0.00498147	0.00424301
ENSG00000231160.3	processed_transcript	RP11-617D20.1	23	15.1704	5	15	10.9761	2	19.3288	43.179	16.4072	1.01845	21.3411	6.81657	40.1451	14.0593	32.072	75.0733	187.927	107.76	76.1799	167.231	234.574	69.8208	90.2403	154.242	98.0765	14.297	18.0519	20.186	28.2459	25.0831	70.7302	234.424	110.66	-0.00919349	0.00270649	-0.0105917	0.00292717	-0.00174435	0.00348616	0.0011676	-0.0027216	-0.0057464	-0.00431424
ENSG00000133454.11	protein_coding	MYO18B	0	2	0	0	0	1	6	16	3	3	2	1	1	0	2	18	73	41	23	85	61	6	14	50	512.001	84	114	12	11	5	31	0	31	0.00399604	0.00511301	-0.0105862	-0.00640491	-0.00328542	-0.0125894	-0.013926	0.00988686	-0.0113638	0.00515046
ENSG00000144834.8	protein_coding	TAGLN3	0	4	0	0	0	0	77	82	25	8	26	34	88	34	128	63	153	106	399	1222	1097	12	10	152	7374	1405.99	1398	167	236	227	468	1109	3035	0.0158055	0.0132582	-0.0105803	-0.00131704	-0.000240158	-0.010594	-0.0136402	0.0101571	-0.00231806	-0.00453989
ENSG00000259969.1	sense_overlapping	RP11-999E24.3	7	2	0	0	14	0	11	24	10	53	147	82	153	48	139	128	352	179	56	109	148	34	33	68	120	24	23	7	8	9	12	7	57	0.00241216	-0.00658508	-0.0105767	-0.00185408	-0.0141487	-0.00501265	0.00452306	0.00260296	0.0118706	-0.0152309
ENSG00000233723.2	lincRNA	AC007092.1	1	8	5	4	0	1	89	87	32	90	239	182	82	23	70	68	157	105	38	78	78	17	19	46	93	19	19	1	2	0	6	1	2	-0.00337646	-0.0121619	-0.0105751	0.00358817	0.0123908	-0.00454259	-0.00533745	0.0035314	-0.00240881	0.00769263
ENSG00000105204.9	protein_coding	DYRK1B	23	13	20	16	24	10	775	795.001	265	663	1950.01	1516	1196	400	1134	1019	2676.01	2078.99	726	2645.99	1978.01	1089	1030	2469	3828.99	1066	1082	584.002	555	638.999	1748	816.998	3581.93	0.00426709	0.00331396	-0.0105703	-0.00500116	0.00466745	-0.00993866	0.000120301	-0.00136615	0.00678471	0.000945244
ENSG00000112964.9	protein_coding	GHR	8	3	1	6	18	17	15	7	0	4	11	9	402	157	242	403	1089	561	136	329	351	111	105	344	262	107	125	161	177	178	510	249	437	-0.00304188	0.00890585	-0.0105675	-0.0167592	-0.0108483	0.00290928	0.000862006	-0.00317748	0.017589	0.00802313
ENSG00000268549.1	antisense	RP11-295P9.8	19	12	0	2	2	0	6	13	3	2	8	3	34	17	10	2	8	2	18	44	41	28	28	55	21	6	8	3	3	4	15	68	27	-0.00499532	0.000137324	-0.0105621	0.0122739	-0.0121437	0.00275095	-0.00290019	-0.00303368	-0.00499414	-0.0107952
ENSG00000261015.1	sense_overlapping	RP1-90J20.11	0	3	2	3	0	0	43	97	31	31	77	48	245	82	207	145	407	204	92	334	281	49	58	273	92	8	12	20	23	19	42	69	261	0.00470942	-0.00432153	-0.0105605	-0.00212181	0.0146242	0.00993959	-4.92293e-05	0.00136957	0.00219587	-0.000949313
ENSG00000128536.11	protein_coding	CDHR3	29	26	14	5	43	11	168	262	91	102	317	226	74	23	55	1761.01	4790.03	1793	477	1522	1356	34	33	121	2658	795.001	879.001	507	547	584	1443	134	1254	-0.00150539	0.0109277	-0.0105474	-0.00334457	-0.0035655	-0.0187336	-0.00736792	0.0115985	0.0144263	-0.0012438
ENSG00000215218.3	protein_coding	UBE2QL1	1	5	0	9	0	0	79	146	46	1	0	1	44	18	48	170	471	184	218	586	702	60	52	92	1877	518	615	642	929	989	1936	1483	13287	0.0108978	0.0240141	-0.0105402	0.00659724	-0.000592997	0.00261648	-0.0145344	-0.007515	-0.00203174	-0.00296429
ENSG00000173114.7	protein_coding	LRRN3	12	21	12	26	56	34	9	8	5	0	0	2	104	32	79	1	21	13	915.008	2574	2632.98	258	237	279	342.999	185	181	78	132	127	215	231	1280	-0.0125205	0.0140376	-0.0105399	-0.0150978	-0.005625	-0.00422833	-0.00708559	0.000585782	-0.0180298	0.00093748
ENSG00000113645.8	protein_coding	WWC1	159	76	9	44	14	22	1344	1269	370	163	530	436	1402	466	1446	698.999	1886	1321	1069	3801	3096	1693.01	1628	5043.03	2023.99	741	717	826.001	1045	1016	2497.99	13163	18904.1	0.00129585	0.0097876	-0.010539	0.00398307	-0.00615145	0.00886845	0.00106081	-0.00334077	-0.00784886	0.00650477
ENSG00000167608.6	protein_coding	TMC4	8	34	5	27	9	2	211	588	211	314	1079	473	683	231	831.999	569.999	1638	1081	349	1517	1137	960.999	910.001	3588	3724.98	706.001	734	708.999	922.999	919.001	2035.99	5286.13	7317.96	0.00632018	0.0110666	-0.0105299	0.00241954	0.00564506	0.00728966	-0.00495433	-0.00240185	0.00187448	-0.00603017
ENSG00000261568.1	lincRNA	RP11-524C21.2	3	1	1	7	0	0	10	17	4	3	22	8	10	1	6	16	48	15	13	27	42	3	5	6	5	0	1	0	0	1	2	0	1	-0.00584971	-0.00826036	-0.0105254	0.00542256	0.00759067	-0.00012961	0.000826228	-0.0108708	-0.00420565	0.000617222
ENSG00000267262.1	antisense	CTC-232P5.3	8	7	10	4	0	1	0	0	0	0	0	1	3	1	2	5	19	1	4	3	15	0	2	1	1	2	2	6	3	8	22	0	6	-0.0128801	0.00654255	-0.0105228	0.00734971	0.00876284	-0.00552186	0.000285906	0.00336332	0.00853718	0.0113548
ENSG00000073711.6	protein_coding	PPP2R3A	71	73	73	59	54	46	726	922.003	292	377	969.001	594	1840	622.999	1295	1641	4644.94	2565	708	1842.99	1997	985.997	905.999	1967	1660	329	362	142	176	187	419	5715.01	4339	-0.00651643	-0.00181449	-0.0105224	-0.00615427	0.000709419	0.0103673	0.00796745	0.00107261	-0.00342433	0.0039986
ENSG00000188818.8	protein_coding	ZDHHC11	63	27	15	11	26	7	298.32	449.821	140.168	116.53	374.117	255.786	513.117	184.871	690.763	351.347	1027.06	581.694	278.653	776.163	764.66	244.35	266.009	588.144	622.769	132.613	117.816	49.8511	48.62	46.453	165.049	398.969	1241.64	-0.0064368	-0.00366063	-0.0105207	0.00167356	-0.00275555	-0.000672726	0.00593235	0.00268218	-0.00139638	-0.00200603
ENSG00000107249.15	protein_coding	GLIS3	420.001	173	132	267	103	19	15	10	5	10	37.2344	18.0943	22	10	10	70.8983	183	128	617.635	1774.44	1808.46	3212.67	3192.64	3491.95	1083.58	456	471.657	780.893	897.45	916.903	2208.32	25212.5	30336.3	-0.0113333	0.0273446	-0.0105073	0.000407236	-0.000883425	0.00706503	0.00846206	-0.00417497	-0.0176607	-0.00805243
ENSG00000240751.1	pseudogene	RP11-553D4.2	2	3	0	2	4	0	0	1	0	2	1	0	6	1	1	10	20	9	8	2	18	4	3	5	4	0	2	0	2	2	8	0	21	-0.00717777	0.0010292	-0.0104911	7.38293e-05	-0.00739331	0.00484503	-0.00310401	-0.00378753	0.00505647	-0.0114286
ENSG00000145526.6	protein_coding	CDH18	0	0	18	9	0	3	1	3	0	0	1	0	1	0	0	24	63	126	102	509.999	325	100	88	158	459	154	151	56	76	75	193	215	1664.99	-0.000782802	0.0192988	-0.010487	-0.0172366	0.0198655	-0.00468395	0.00657824	-0.00799709	-0.0188099	0.0109391
ENSG00000260418.1	lincRNA	RP3-406A7.7	5	3	0	4	0	0	11	11	3	14	32	33	47	16	37	26	76	53	27	110	87	23	15	61	64	19	16	20	24	22	62	132	173	0.00212954	0.0015304	-0.0104799	0.00865117	-0.00266213	0.0058561	-0.00251664	-0.00989337	0.00525519	-0.000375131
ENSG00000268521.1	pseudogene	VN1R83P	3	5	2	17	0	0	33	33	7	15	36	19	60	15	31	30	65	52	18	40	62	16	17	16	28	7	4	7	7	6	8	11	43	-0.00375568	-0.00392418	-0.0104759	0.00931847	0.0119916	0.00436191	-0.00411461	-0.00988473	0.00135995	-0.000268106
ENSG00000121903.9	protein_coding	ZSCAN20	14	9	11	10	4	0	171	149	63	61	199	182	278	95	240	87.0001	258	239	105	312	355	111	84	196	189	53	45	29	61	59	129	46	501	-0.00235685	-0.00257293	-0.0104737	0.00868929	0.0103122	-0.00329597	0.00381522	-0.00329096	0.00388874	-0.0101242
ENSG00000163879.8	protein_coding	DNALI1	48	47	16	33	119	28	864.999	681.999	247	574	1701	1664	1856	704	2093.99	1980	5803.99	5137.02	1269	4683.02	3450	1103	1172	3181.01	4733.03	1094	1141	625	796.999	815	1730	2858	5782.97	0.000345416	0.00419412	-0.0104731	-0.00865241	-0.00423078	-0.000646521	-0.00125387	0.000387261	0.00897068	-0.00248552
ENSG00000166704.7	protein_coding	ZNF606	41	35	29	52	56	14	607.047	713.318	279.709	289.982	806.999	532.213	1744.54	587.922	1409.47	675.108	1917.35	1222.13	676.809	1504.02	1811.31	396.502	425.059	1087.77	1478.82	341.677	392.509	187.525	176.462	198.242	505.781	630.202	2216.04	-0.00511052	-0.00228666	-0.0104728	-0.00440266	0.00293379	-0.00147413	-0.00163865	-0.00181429	0.00535361	-0.00223269
ENSG00000243113.1	pseudogene	RP11-480I12.9	7	2	0	0	0	0	131.64	95.5624	33.8713	8.97428	25.3125	23.5331	67.4193	25.0405	90.8603	17.9485	42.4045	62.6249	11.7023	132.03	34.1325	12.3383	8.7023	60.2096	31.4559	0.384457	1.97431	1	0.195298	0.585894	1.77943	3	0.00283356	0.00168717	-0.0123812	-0.0104702	0.00816691	-0.00914296	-0.00260657	0.00365964	0.00211163	-0.00375124	0.000853802
ENSG00000176532.3	protein_coding	PRR15	7	1	0	0	0	0	447	415	117	15	21	30	28	9	20	239	606	403	53	169	169	105	109	293	71	18	18	20	14	29	46	276	193	0.00805451	-0.00333717	-0.0104665	0.00695678	-0.0101149	0.00224294	0.00979689	0.00054442	-0.0120353	-0.000985607
ENSG00000139354.6	protein_coding	GAS2L3	55	61	124	218	63	20	607	724.999	267	111	318	273	973.001	316	383	100	220	227	651	1144	1828	183	193	542	6472	1663	1659	42	33	42	79	346	284	-0.0111916	-0.00183526	-0.0104629	-0.00252979	0.00687435	-0.0206929	-0.0131023	-0.00238569	-0.0143088	-0.00420629
ENSG00000154080.8	protein_coding	CHST9	59	19	41	99.9999	9	5	126	299	89	56	177	108	372	110	364.001	67	157	138	316	543.999	867.001	552	535.001	1218	2021.04	788.996	828.998	328.001	436	406.001	983.004	865.993	1905.02	-0.00461507	0.012336	-0.0104621	0.00616481	0.0101141	-0.0131255	-0.00430008	-0.010106	-0.00594632	0.000851808
ENSG00000144214.5	protein_coding	LYG1	2	0	3	0	0	0	4	2	2	2	8	5	19	7	28	25	63	40	14	67	61	14	8	53	67	9	6	3	7	4	16	20	83	0.0017199	0.00042953	-0.0104585	-0.00255715	0.0045083	-0.00683049	0.0181899	-0.000464702	0.00176194	0.00252222
ENSG00000042317.12	protein_coding	SPATA7	71	40.33	16	34	27	10	250	274.133	115.03	173.118	482	370	917.121	337.242	648.083	534	1489.4	1115.11	314.483	794.242	1000.66	228.14	220.194	782.321	944.129	252.111	277.522	147.236	184	216.578	434	1058.64	2518.02	-0.00582749	0.00158483	-0.0104573	0.00181687	-0.0005637	0.0023803	0.00122478	-0.00169457	0.0078611	0.000276365
ENSG00000263809.1	protein_coding	RPL26	11.3993	0.129348	5.7699	8.92921	0	4.00828e-25	89.2052	137.356	48.1285	76.9942	214.402	137.28	159.063	58.5583	89.4662	125.807	395.4	256.042	86.402	239.917	279.008	45.8933	33.0262	75.6088	289.86	54.8623	79.7523	13.499	0.00120128	13.4154	60.1452	44.7538	252.164	0.000102426	-0.00572931	-0.010455	0.00417556	0.0101035	-0.0061516	0.00710169	-0.0128479	-0.000427036	0.0072343
ENSG00000214562.6	protein_coding	FAM22D	4.88189	5.03423	10.5718	3	2.19549e-14	1	123.287	135.143	54.7325	93.0254	277.488	234.127	383.386	112.791	294.969	167.311	564.005	411.748	177.91	910.649	521.161	273.842	275.386	650.357	591.974	213.178	139.976	103.852	109.483	135.922	360.459	373.609	1708.03	0.00310663	0.00227624	-0.0104502	0.000107922	0.00898935	-0.00208824	0.00683378	0.00254487	0.000567364	0.00186115
ENSG00000052344.11	protein_coding	PRSS8	4.37149	29	16	14.8315	0	1	4196.78	7492.44	2517.02	1476.01	4498.33	3133	3780.31	1298	4858.29	1312	3649	3927.41	907.215	4148.96	2422.1	1939.99	1826.99	5944.18	2065.68	344	354	191	375.408	390.001	546.001	21423.1	7819.09	0.0126234	-0.00826873	-0.0104418	0.00933945	0.0176372	0.0167441	0.00676183	0.00202336	-0.0088743	0.00554609
ENSG00000261659.2	processed_transcript	LA16c-313D11.12	8.99979	0.135079	0	2.4311e-17	0	0	0.0304656	11.401	8.06967	0.727405	15.4833	13.5147	6.74217	4.41573	15.1341	6.44101	38.3252	6.5754	20.2802	52.799	17.4768	17.8375	18.284	15.136	91.0119	37.5017	38.9334	10.2041	4.32026	11.0882	41.8953	8.57302	106.494	0.00187637	0.00316521	-0.0104266	0.00745398	-0.00666211	-0.00824406	0.000498946	-0.00831222	-0.000814743	0.000251044
ENSG00000250615.1	antisense	CTC-564N23.2	22.8897	0.00178937	6.8358e-36	7.00649e-44	1.07618e-33	1.47963e-12	26.1162	23.0723	0.000725029	0.000287717	4.76389	1.24992	34.2026	15.1205	46.4954	4.97447	45.6752	47.6525	30.5936	141.968	72.0371	33.8324	44.3901	140.396	82.5768	30.9428	30.2428	9.64752	12.8003	13.2204	22.2889	126.101	122.47	-0.00145091	0.0032853	-0.0104257	0.00105187	-0.010277	-0.00636622	0.0117718	-0.00587545	-0.00565565	0.0014027
ENSG00000171877.14	protein_coding	FRMD5	47	1	7	4	0	0	556	936.001	282	85	235	128	380	114	368	153	458	339	152	474	454.001	102	105	264	516	124	119	43	53	58	130	547	385	0.004012	-0.00415114	-0.0104239	0.0139546	0.00650067	-0.00955189	0.0135026	-0.0106688	-0.00553426	0.0020171
ENSG00000232527.3	lincRNA	RP11-14N7.2	11	3	0	0.991573	0	0	44.8334	45.5519	23.9359	15.5369	54.6462	38.5272	77.7828	17.7602	67.6951	43.0633	124.15	107.344	47.1049	148.277	152.551	60.8761	66.0982	262.998	74.6409	14.4608	20.5587	83.0792	98.1237	103.119	284.762	96.6906	119.034	0.00538181	0.00254165	-0.0104192	0.011669	-0.0072646	0.000644782	0.000458296	-0.00460826	0.0049982	0.00111411
ENSG00000254786.1	pseudogene	RP11-142C4.5	0	4	1	13	0	0	0	1	0	0	0	0	20	3	18	4	7	6	1	2	2	0	2	3	1	0	0	0	0	1	0	0	0	-0.00986606	-0.00314174	-0.0104187	-0.00124422	0.0144362	0.0111005	-0.00909792	-0.0044507	0.00515969	-0.000169784
ENSG00000198169.3	protein_coding	ZNF251	42	20	16	25	14	7	242	589	198	170	523	279	682	285	657	392	971	735	353	999	1032	472	392	1078	1790	429	402	234	205	214	706	903	3087	-0.00199815	0.00385432	-0.0104142	0.00180198	0.00280247	-0.00372264	0.000483769	-0.00331369	1.97009e-05	0.000963408
ENSG00000109436.7	protein_coding	TBC1D9	33	24	21	23	36	23	21	44	15	1254	3779.01	2611	847	286	798	1262	3661	2359	883	2654	2417	1085	1050	2135	4074	1167	1152	669	813	841	1938	10554	23826	0.0016655	0.0113286	-0.0104134	-0.0071913	0.00155759	0.00584447	0.00870541	-0.00218222	0.0169228	0.00286883
ENSG00000189056.9	protein_coding	RELN	163	107	814.002	1516	1776.01	524.999	17	19	5	24	76	117	1	2	4	32	79	26	1612.01	3050	4650.04	947.004	860	1818	485.001	125	124	329.001	476.001	500.999	905	123	117	-0.0183048	0.0162636	-0.0104119	-0.00792847	-0.00341491	-0.0121417	-0.00602705	-0.0017746	-0.017368	5.92475e-05
ENSG00000141084.5	protein_coding	RANBP10	107	65	61	64	16	20	1743.01	1519	487	678.001	1977.99	1593.01	2324.99	791.002	2149.99	1104	3287.01	2252	931.002	3663.98	2658	831.998	777.998	2019	3222.02	651.999	682.001	342	467.001	447	996.003	2635.01	6092.03	-0.000850514	-0.000613997	-0.0104113	0.00348785	0.00589101	9.68176e-05	0.00151406	-0.00172373	0.0018108	0.00695544
ENSG00000154263.12	protein_coding	ABCA10	0	2	0	0	0	0	0	4.57216e-15	0	0	0	0	0	0	0	37.0043	102.151	30	13.0336	28	29.0118	3	2	4	98.0212	21.2013	19	42.0413	35.1888	42.0233	126.144	146.619	293.48	0.00350539	0.0161769	-0.0104061	-0.00249982	-0.00257256	0.00449087	-0.00233409	0.00896023	0.000455033	-0.00253588
ENSG00000218336.3	protein_coding	TENM3	86	72.6247	19	58	21	10	5180.59	6968.81	2384	869.999	2428.04	2714.95	3335.96	1140.92	2720.96	2039.99	5657.28	3519.99	2679.96	9260.26	7938.72	5099.08	5089.04	7610.98	7423.01	2690.01	2681.99	1562	1519.92	1577	4343.94	2828.02	13523.5	0.00568463	0.00123756	-0.0103937	0.00604219	0.00290573	-0.00304788	-0.00461265	-0.00295253	-0.00379284	-0.000211815
ENSG00000143061.13	protein_coding	IGSF3	31	23	9	21	29	7	2452.19	3980.27	1375.59	949.981	2731.02	1924.01	4255.33	1556.01	4347.4	1427	3987.02	3043.01	1460.85	4823.75	3881.02	2816.87	2759.98	4078	2470.99	537.999	550.999	269	338	367.936	659.955	3139.82	2531.95	0.00549214	-0.00764754	-0.0103906	-0.001674	-0.000313939	0.00243354	0.00161753	-0.00256592	-0.00343365	-0.00383727
ENSG00000268496.1	sense_intronic	CTD-2587H19.2	3	2	6	0	0	0	18	19	5	2	7	5	8	1	5	5	18	11	22	29	47	40	44	80	13	6	5	0	5	6	7	25	21	-0.00188042	-0.00121368	-0.0103867	0.00592411	0.00621586	-0.00579575	0.0143558	0.0085617	-0.0150551	-0.000734698
ENSG00000156345.11	protein_coding	CDK20	21	19	29	9	4	12	124	162	46	93	284	258	324	94	371	437.999	1217.99	1038.99	232	993.004	637	302	282	974.004	1601	321	364	232	278	276	680.998	1192	4032.04	-0.00138043	0.0081385	-0.0103857	-0.000693157	0.00557792	-0.00128202	0.00588601	0.00525104	0.00215462	0.00971455
ENSG00000233030.2	antisense	RP11-196G18.3	4	1	5	0	0	3	2.3864	2.24485	1.99998	6.21244e-33	1.0754	0.396736	2	7.54455e-07	5.25627e-22	10.444	24.4204	3	29.548	38.6671	76.6723	32.9964	30.0916	16.958	84.0418	24.9905	23.71	4	8.33315e-08	4.04372	16.2016	14.4193	47.6292	-0.00425613	0.00560416	-0.01038	-0.00253099	-5.691e-05	-0.0117616	0.0105613	0.00831395	-0.0159291	0.0124296
ENSG00000165349.7	protein_coding	SLC7A3	87	18	0	0	0	0	3801.99	4434.16	1504	1202	3615.96	2662	1823.01	702.004	1892.01	105	333.999	442.999	115	640.998	283.001	49	53	479.001	431	43	37	1	2	1	4	1	1	0.00750708	-0.0306187	-0.0103784	0.0258569	-0.0122736	-0.0132763	-0.00394688	0.00585476	0.000666286	0.00103062
ENSG00000234062.3	processed_transcript	RP11-308D16.4	3	9	1	3	0	1	19	29	10	21	66	33	101	35	87	73	232	134	36	116	115	28	28	88	104	31	26	23	20	30	56	75	164	-0.000297447	-0.000513691	-0.0103767	0.00515644	0.00313662	0.00419941	-0.0028839	0.00200169	0.00447973	0.00826679
ENSG00000130612.9	pseudogene	CYP2G1P	0	8	1	5	0	0	0	2.22226e-34	0	0	0	0	5	0	0	3	10	4.9994	4	7	11	1	1	1.29171	2	0	0	0	0	1	6	6	8.76197	-0.00883538	0.00274258	-0.0103674	0.00163677	0.0113682	0.0142033	-0.00538043	0.00335639	-0.00461625	-0.00267186
ENSG00000171811.7	protein_coding	TTC40	0	4	0	0	0	3	124	113	45	213	643.999	448	158	43	181	559	1649	947	144	591.999	436	151	138	340	519	125	123	35	32	34	86	172	395	0.0112883	-0.00525821	-0.0103625	-0.00860213	-0.00344464	0.00667863	-0.00431586	0.0117336	0.00323195	0.0104821
ENSG00000135298.8	protein_coding	BAI3	28	22	1	20	2	1	14	18	6	2	7	8	37	11	19	14	29	41	47	170	173	7	11	27	268	98	101	73	61	63	184	46	216	-0.00713366	0.00806403	-0.010362	0.0113482	-0.00295526	-0.00477462	-0.0127313	-0.0057985	0.00228022	-0.000985057
ENSG00000174428.12	protein_coding	GTF2IRD2B	41.3705	17.1128	32.226	40.7268	21.563	14.261	149.331	190.569	77.6679	116.302	332.258	292.767	635.956	232.131	677.117	592.136	1545.74	989.305	475.178	1666.56	1307.38	450.097	527.821	1188.66	1014.23	352.646	322.857	608.766	490.134	572.474	1654.43	1633.49	2810.21	-0.00339481	0.00973778	-0.0103595	-0.00328175	0.00407499	3.20388e-06	0.00372967	-0.00428294	0.00782817	0.00497566
ENSG00000223979.2	lincRNA	SMCR2	1	0	0	0	0	0	0	0	0	1	2	2	3	4	18	6	10	14	0	11	8	6	3	13	9	0	0	0	0	0	0	0	5	-0.00185615	-0.00522394	-0.0103575	-0.0033138	-0.00596284	0.00152982	0.0117819	-0.00514325	0.0049797	0.00211518
ENSG00000158163.10	protein_coding	DZIP1L	38	40	21	74	11	3	76	116	40	49	173	124	119	45	114	37	96	138	373	1557	1080	122	111	645.999	169	25	42	52	69	60	127	366	1262	-0.0101554	0.00153883	-0.0103541	0.00729135	0.00709635	0.00490297	0.000204408	-0.00593059	-0.00733989	-0.00303613
ENSG00000161149.7	pseudogene	TUBA3FP	4	31.8959	6	3	3	1	28.5566	26.3301	5.74132	9.51313	59.6022	37.4883	52.058	20.0409	58.2461	20.0778	64.1186	48.372	115.379	400.406	324.693	35.4892	31.1385	79.8542	1147.85	358.936	359.665	119.022	147.93	164.547	368.515	36.2605	500.226	-0.0016806	0.00971406	-0.0103486	0.00515626	0.00564566	-0.0136189	-0.0126258	0.0112852	0.0040886	-0.00302734
ENSG00000103260.3	protein_coding	METRN	3	10	4	18	9	3	366	524	186	143	486	334	354	125	401	942.002	2819.99	2881.01	497	1783	1376	328	302	865	2515	677	673.001	368	431	443	1178	2139	4242.99	0.00633252	0.00830251	-0.0103464	-0.00596886	0.00473282	0.00204996	-0.00533249	-0.00269253	0.00186956	-0.00320412
ENSG00000162947.4	lincRNA	AC007364.1	0	4	3	0	0	7	0	0	0	1	0	2	12	3	6	18	30	13	9	23	27	2	2	5	2	1	4	0	1	0	3	2	0	-0.0070965	-0.00170767	-0.0103449	-0.0125511	0.00369747	0.00187485	0.00110851	0.0181711	0.00213621	0.0174943
ENSG00000101938.10	protein_coding	CHRDL1	16	22	1	23	1	1	454	467	146	7	29	23	89	20	97	28	80	100	110	314	373	311	274	472.999	66	24	26	6	15	11	17	391.001	592.999	-0.00474135	-0.00326122	-0.0103445	0.00948806	-0.00153724	0.0103457	-0.00393595	-0.00690382	-0.0240024	-0.00375271
ENSG00000239523.1	lincRNA	MYLK-AS1	22	0	2	0	0	0	32.3382	15.4944	12.1297	18.6313	37.5553	27.1368	56.8084	25.1844	64.3192	18	54.9269	90.6204	28.7136	165.352	97.6507	40.4687	30	86.4325	110.292	30.5634	32.4702	15.1372	24.2613	11.3784	43.1865	21.7134	71.5612	0.00365734	-0.00140359	-0.0103401	0.00589411	-0.00169537	-0.0154241	0.0186434	-0.0054466	0.00279092	0.00397078
ENSG00000213462.4	protein_coding	ERV3-1	122.276	173.359	48	71	107	47	338.663	739.178	248.415	342.326	938.073	575.146	1605.52	613.108	1652.97	813.017	2254.07	1743.69	812.092	2188.24	2098.01	368.456	375.569	582.152	727.467	138.695	160.252	109.475	104.19	115.372	321.256	489.506	1862.9	-0.0110789	-0.00609865	-0.0103399	-0.00511229	-0.00191024	0.00438277	0.00060051	0.00204664	0.00753664	0.00256725
ENSG00000088387.13	protein_coding	DOCK9	52	38	30	66	29	4	1243	1728	585	355	1040	717.001	7386.09	2636.99	7161.95	3891.99	11412.9	9547.8	664.999	2436.01	1863	545	543	954.998	1774	463.999	516.999	378	505	482	1153	4111.01	11376.8	0.00101712	-0.00031019	-0.0103376	0.00237488	0.00623159	0.00891311	0.004755	-0.00357583	0.0121679	-0.00447309
ENSG00000005884.13	protein_coding	ITGA3	11	31	4	3	0	1	2579.01	3303.03	1093	119	366	273	628.999	196	717.999	687.001	2024.01	1633.99	557	2679	1676	1015	1031	3047.02	2549.99	616	659	976.996	1265	1310	3027.02	17545.1	23357.5	0.013782	0.0101084	-0.0103364	0.0132641	0.00295706	0.0081738	0.0026311	0.00840268	-0.0171464	0.0048231
ENSG00000145040.3	protein_coding	UCN2	0	1	0	0	0	0	3	1.29969	2	1	1	2	0	0	1	8	15	6	6	24	16.7276	49.9446	63.7593	93.9999	31	1	5.57377	2	0	2	2.61489	5	33.5764	0.00192881	0.00138004	-0.0103356	-0.00318579	-0.00149464	0.00289537	0.0009035	0.00476785	-0.0185702	-0.00419231
ENSG00000171291.4	protein_coding	ZNF439	13	13.1814	15	17	8	3	206.823	212.724	56.6945	112	290.514	208.523	674.802	211.608	426.543	303.206	856.654	535.552	301.475	844.738	877.618	175.066	194.153	478.614	541.391	119.855	151.366	123	134.616	129.465	376.306	277.421	1396.76	-0.00260197	0.000705873	-0.0103239	-0.000304986	0.00739096	0.000499578	0.00149655	-0.00120882	0.006017	0.000206263
ENSG00000248608.2	pseudogene	RP11-206P5.2	11	0	0	0	0	0	0	1	0	0	0	0	1	0	0	1	1	0	13	10	25	18	19	13	1	5	1	5	2	5	8	8	10	-0.00207079	0.00778421	-0.010318	0.00452452	-0.0119828	-0.00757593	0.011796	-0.00839448	-0.0101354	0.000889031
ENSG00000166813.10	protein_coding	KIF7	12	6	18	9	13	1	951.543	1035.07	353.425	392.367	1368.64	1025.84	1451.34	480.727	1625.8	409.955	1186.34	1040.75	357.416	1604.33	1043.4	376.965	347.725	1160.78	551.843	102.87	127.64	21	25.4796	26	62.6971	437.663	331.103	0.000820835	-0.0139704	-0.0103166	-0.0024618	0.00885976	-0.000881463	0.00999555	-0.00244966	-0.00138776	-0.00669324
ENSG00000129654.7	protein_coding	FOXJ1	0	15	22	4	29	12	149	149	39	16	52	36	381	146	437	5592	16903	11083	224	1143	663	252	223	530	1037	325	344	195	265	258	623	522	3117	0.00135508	0.00684134	-0.0103148	-0.0230434	0.00982151	0.0062448	-0.00138396	0.0186261	0.0073411	-0.000980372
ENSG00000197681.8	protein_coding	TBC1D3	71.3739	30.2145	37.0866	14.0773	0.000457516	21.1464	189.338	187.714	78.7865	233.516	718.488	471.095	587.282	203.79	777.438	385.364	1122.5	962.594	248.264	805.735	733.094	230.949	234.596	925.81	821.385	105.951	134.642	159.558	160.994	216.329	373.749	819.74	2146.26	-0.00482548	0.000837057	-0.0103117	0.00563464	0.00456803	0.00243522	0.00796454	0.0028521	0.00654059	0.019131
ENSG00000105963.8	protein_coding	ADAP1	12	1	0	0	0	0	203.391	248.751	66.5118	29.1457	115.612	85.5703	107.416	32.9945	98.7136	70.4172	247.768	237.152	84.6457	319.841	240.564	182.013	162.131	523.747	1020.45	246.279	211.28	66.9224	97.7981	99.0353	244.19	1172.24	725.268	0.0114885	0.00348745	-0.0103106	0.00870873	-0.0101941	-0.00642088	0.00733055	-0.00232899	-0.00672039	-0.00108462
ENSG00000188013.5	pseudogene	MEIS3P2	31	1	0	0	0	0	219.625	348.074	88.7968	210.699	714.322	459.913	374.853	98.4018	397.671	108.149	351.834	403.063	121.141	471.604	307.964	163.547	145.216	427.356	505.125	99.3795	97.6895	42.445	48.6625	53.7687	151.726	380.593	929.748	0.0107155	-0.00470118	-0.0103094	0.0124063	-0.0118315	-0.00449223	0.0117609	-0.00480848	0.00341034	0.00127352
ENSG00000215897.4	protein_coding	ZBTB8B	19	1	0	0	0	0	347.206	390.798	138.501	193.215	577.871	339.221	329.966	116.452	269.169	62.427	212.948	232.582	153.991	461.14	396.802	41.0161	51.9853	118.042	217.84	65.0004	69.8478	27.4456	13.2785	18.3541	55.5747	6.31659	116.59	0.00876266	-0.00964314	-0.0103054	0.0114272	-0.00971646	-0.0121506	0.00345631	-0.00274492	0.0046792	0.00196544
ENSG00000128591.11	protein_coding	FLNC	2	5	0	7	36.1738	12.7675	2804.52	2516.02	862.737	204	641.996	381.19	960	337.001	1294	1182.98	3589.94	2632.06	1539.98	6590.89	4364.93	2868.2	2769.95	6465.97	756	109	107	14	23	26.5848	48	2126.02	2209.41	0.00700947	-0.0135188	-0.0102985	-0.0194492	-0.0170929	0.0186305	0.00112193	-0.00484101	-0.0283912	-0.00647624
ENSG00000171385.5	protein_coding	KCND3	1	10	10	3	0	5	13	6	4	0	1	0	240	84	238	87	293	72	206	577.001	658	69	59	116	2420.99	819.998	841.002	831.999	677.999	722	2425.99	2413.99	15589.2	0.00412949	0.0275533	-0.0102977	-0.00288596	0.0081358	-0.00196077	-0.00302738	0.00953379	0.0041497	0.0150363
ENSG00000173452.9	protein_coding	TMEM196	15	9	1	1	9	0	1	1	0	0	0	0	4	1	1	10	16	1	75	157	231	7	10	24	1288.99	308	351	209	232	240	618	972.999	2886.05	-0.00180607	0.0267079	-0.0102861	0.00681367	-0.00746646	-0.0108352	-0.0011027	0.00333859	-0.000351346	-0.0161277
ENSG00000122787.9	protein_coding	AKR1D1	12	0	74	65	157	84	1	1	0	0	0	0	3	4	3	75	177	167	50	128	175	77	81	302	26	5	4	0	0	0	0	0	2	-0.0230785	-0.00160711	-0.0102837	-0.0351503	0.000989016	-0.0096267	0.0131479	-0.0175098	-0.0172678	0.00395738
ENSG00000182732.12	protein_coding	RGS6	0	0	0	0	0	1	12	18	12	18	61	40	168	54	216	56	174	44	195	575.999	456	28	39	70	1292	300	321	26	34	25	89	8	54	0.0112346	0.0004878	-0.0102826	-0.0139857	-0.00149518	-0.0164251	-0.00752213	-0.000491052	0.00364961	0.00835783
ENSG00000103184.7	protein_coding	SEC14L5	1	2	0	0	0	0	379	667.74	226	3	12	4	57	21	61	94	281.81	196	99.2107	301	225.851	42	37	80	1091.65	233.662	258.32	66	84	78.8465	182	45	193	0.0107719	0.00266887	-0.0102818	0.00494728	-0.00576308	-0.0134093	-0.00807698	0.00597102	-0.0102467	-0.00192096
ENSG00000110237.3	protein_coding	ARHGEF17	64	66	63	60	109	42	404.831	802.513	290.77	602	1703.04	1099.37	3061.27	1023	3375.71	1118.85	3299.55	2339.43	1298.29	4919.24	3613.12	2100.44	2103.41	4467.08	4386.03	985.801	964.605	531	595.89	624.913	1534.49	3730.72	13566.5	-0.00253781	0.0045186	-0.010275	-0.0083064	0.000663659	0.00261545	0.00322549	-6.51753e-05	0.00625192	0.000425071
ENSG00000136231.8	protein_coding	IGF2BP3	152.316	105.973	85.87	155.626	395.647	180	7081.5	9990.12	3433.7	1753.06	5078.33	3679.37	7295.94	2502.94	5430.9	1614.95	4474.17	3334.31	1264.73	3049.75	3738.19	1166.69	1130.61	3160.01	3026.42	663.191	660.333	136.823	197.429	194.521	402.092	7	8.16874	-0.00727421	-0.0180631	-0.010274	-0.00788539	0.000509922	-0.0214982	-0.0151236	0.000673903	0.000315979	0.00289164
ENSG00000100228.8	protein_coding	RAB36	54	23	8	46	32	10	44	87	39	14	42	21	205	63	276	404	1099	620	178	792	516	233	237	597	2123	539	560	448	433	453	1208	1085	3753.01	-0.00496753	0.015521	-0.0102695	-0.000743319	-0.00367798	-0.00394671	-0.00553487	-0.00590394	0.0048511	-0.001433
ENSG00000078328.15	protein_coding	RBFOX1	0	2	0	0	0	0	46	51	14	2	7	2	59	17	45	73	217	85	11	37.1764	49	2	4	37	68	16	18	3	4	3	14	0	40	0.00521346	-0.00470605	-0.0102649	-0.00250631	-0.000522769	-0.00244866	-0.00829356	0.00942686	0.00186462	-0.000935512
ENSG00000106537.7	protein_coding	TSPAN13	27	49	1	20	21	15	756.999	1097	399	237	677	446	1376	518	1034	750	1982	1115	1669	2982.01	4277	1016	1071	4734.03	6425.07	1600	1750.01	517.999	708.001	793.001	1511	18770	26917	0.00607414	0.00964517	-0.010259	-0.0017891	-0.0111967	0.00845041	-0.00611221	-0.0015798	-0.00772079	-0.000767803
ENSG00000099999.10	protein_coding	RNF215	16	5	0	0	0	0	296.045	517.036	155.118	243	834.534	584.564	353.207	105.006	467	107	347	393	84.7703	445	281	170.394	150	643.001	672.999	122.137	124	84	74.0481	56	194.29	335.919	473.122	0.0110282	-0.00478674	-0.0102509	0.0145584	-0.00945212	-0.00379252	0.00355484	0.00242838	0.00281368	-0.000142313
ENSG00000213722.4	protein_coding	DDAH2	29	22	17	18	33	21	3281.01	3136.98	993.999	2216.01	6965.2	6910.11	6081.04	1937.99	8107.02	2940.99	9206.08	10926.8	2262.98	12444.3	7015.03	2636.98	2551	10593.2	8394.22	1480	1418	280	456	441	943.997	2501.01	2339.01	0.00603053	-0.0075241	-0.0102502	-0.0066636	0.00121345	-0.00560502	-0.000231535	0.000214544	0.000197756	0.00262354
ENSG00000205560.8	protein_coding	CPT1B	10	2	0	0.999281	3	0	466.855	704.057	244.143	326.747	1019.79	797.969	574.814	171.453	1041.87	436.099	1287.77	805.333	354.123	1168.64	984.719	547.55	464.06	1884.84	3161.23	475.144	473.217	399.711	360.084	389.035	1114.95	1339.84	3798.98	0.0158927	0.00378146	-0.0102501	0.00383791	-0.00899779	-0.004116	0.00193783	-0.00654614	0.00484237	-0.0108011
ENSG00000262294.1	antisense	RP11-1260E13.2	0	1	0	0	0	0	0	0	0	0	1.87582	0	4.20765	2.8996	4.57712	1.26113	16.0552	8.84759	9.35231	24.2918	25.0786	9.32781	12.9996	23.074	11.4708	3.1865	4.71996	25.4222	30.7351	29.787	72.6291	2.82727	55.874	0.00264666	0.00989356	-0.0102461	-0.00400419	-0.00153963	0.0018242	-0.00252513	0.00535026	0.0062144	2.3696e-05
ENSG00000099338.16	protein_coding	CATSPERG	11	12	6	1	0	5	22	76	29	29	107	26	90	29	118	138	406	217.28	27	122	111	87	64	213	274	62	63	44	26	37	98	144	285	-0.00174294	0.000665479	-0.010243	0.00570426	0.002286	-0.00109101	0.00410736	0.00904797	0.000315417	0.0160087
ENSG00000185128.11	protein_coding	TBC1D3F	69.9477	30.6546	23.8897	13.3896	25.3915	21.1716	265.66	416.833	118.722	444.989	1145.99	454.626	903.085	264.331	959.385	681.052	1956.65	1100.09	387.456	1334.57	1097.93	362.17	353.507	1291.97	1472.19	300.483	261.695	203.461	290.97	224.456	647.071	368.538	2410.37	-0.00397374	0.000575853	-0.0102411	-0.00123182	-0.00136	-0.00431041	0.00338744	0.00353294	0.00953381	0.00653674
ENSG00000133740.6	protein_coding	E2F5	64.1653	42.4463	24.3275	47.2897	97.9916	22.2262	1510.66	1239.21	431.99	581.46	1732.11	1419.62	2460.92	875.95	1997.81	814.902	2117.67	1510.39	841.237	2022.05	2436.65	616.57	606.085	2236.67	2106.99	462.71	510.563	73.7974	134.624	156.894	234.785	790.337	1214.81	-0.00494552	-0.00896987	-0.0102198	-0.00575353	-0.000956068	-0.00407958	-0.00163651	-0.00197615	-0.00100186	-0.00339776
ENSG00000105251.6	protein_coding	SHD	0	2	0	0	0	0	165	280	103	15	59	46	1029	309	1366	43	146	142	57	195	179	1	2	20	413	45	40	0	0	0	0	20	2	0.00694503	-0.0182781	-0.0102024	-0.00432704	0.000484828	-0.00188172	-0.00712405	0.00802364	0.00237545	-0.0013006
ENSG00000171208.5	protein_coding	NETO2	83	15	20	48	44	26	1612.01	1873.35	632.999	481.999	1491.87	1496.01	1177.99	416	1354	643.001	1775.02	1420	1027	2424.04	2969.91	546.001	580.001	1583.67	1600	398	363.999	17	29	24	40	843.997	730.195	-0.0051686	-0.0134107	-0.0101984	-0.00612737	-0.00135487	-0.00512215	0.00286621	-0.0080044	-0.0149024	0.001256
ENSG00000174628.12	protein_coding	IQCK	13	22.0002	11	16.0334	2	9	153.126	143.73	60.7908	168.533	437.038	388.21	400.65	149.433	294.786	434.611	1117.82	763.701	294.537	618.272	764.659	264.02	249.244	736.01	609.976	146.898	168.554	96.4742	157.225	133.918	275.234	1706.84	1602.12	-0.00211353	0.00172627	-0.0101983	0.000748701	0.00517743	0.0084929	0.00252118	0.000815741	0.000925834	0.00876108
ENSG00000205517.8	protein_coding	RGL3	55	125	75	73	20	15	808.002	1843	611	664	2174.01	1041	1349	478	2143	1039	2857.99	1624	970	2745.99	2826.98	1361	1411	5005.99	7971.07	1528	1491	826	818	850.999	2474	5305.02	9231.97	0.000913257	0.00609917	-0.0101851	0.00387215	0.00845776	-0.000447668	-0.00128396	-4.27245e-05	-0.00169185	0.00214582
ENSG00000166526.12	protein_coding	ZNF3	35.7271	32.1747	23	29	18.4779	21	2616.45	2355.89	826.912	542.69	1633.68	1655.12	2892.23	1012.07	2946.09	1813.09	5197.69	4094.63	1302.82	3782.67	3501.78	1011.39	958.057	3084.61	3882.31	878.138	834.439	383.627	417.67	438.939	1148.9	1859.05	5151.85	0.00306715	-0.00248753	-0.0101844	-0.00259064	0.0029815	-0.00203071	-0.00130535	0.000672821	-0.00104113	0.00608905
ENSG00000204967.6	protein_coding	PCDHA4	0	0	0	6.20034	0	1.53808e-38	683.014	663.832	167.851	146.076	333.999	374.991	460.758	132.197	441.945	330.607	995.3	849.798	486.847	1574.64	1375.2	730.074	626.553	1386.25	3309.35	1068.29	970.825	571.452	637.029	689.076	1618.74	402.672	1283.18	0.0198588	0.00814216	-0.0101736	-0.0106503	0.00634386	-0.00929691	-0.013312	-0.0166243	-0.00289484	0.00380465
ENSG00000136490.4	protein_coding	LIMD2	11	27	4	27.8666	50.9478	15.5012	3554.25	2950.55	945.321	933.024	3202.1	3139.94	1000.66	312.811	1223.07	925.173	2646.01	2555.12	1181.97	4657.95	3230.58	989.875	957.013	4059.96	4566.86	809.573	821.088	77.9813	99.8153	119.847	232.352	465.845	490.78	0.00286327	-0.0117301	-0.0101718	-0.00835055	-0.00195334	-0.00764645	-0.0130945	-0.00170476	-0.0151545	-0.00583814
ENSG00000267573.1	pseudogene	CTC-782O7.2	0	1	0	3	0	0	10.4671	8.05765	12.3549	36.0907	40.7862	38.5341	31.4199	17.8004	30.2677	37.0018	42.6061	48.2085	45.1555	65.9904	43.5699	69.2953	59.2255	243.45	73.7048	24.0115	25.3376	3.71339	10.6781	12.558	6.21692	28.2506	12.3739	0.00493052	-0.00352803	-0.0101691	-0.0031856	0.00562408	0.00412697	-0.00771928	-0.00782124	-0.00320614	-0.00274756
ENSG00000182534.9	protein_coding	MXRA7	65	55	25	42	43	8	1045.87	1265.86	379.699	941.754	2691.52	2390.34	2110.43	711.982	2214.82	1073.83	3143.87	2512.9	2269.97	6636.54	6301.53	3683.24	3634.8	8421.85	6437.25	2006.93	2035.81	1996.23	2761.52	2774.48	5772.59	14786.8	37158.8	0.00434441	0.00760013	-0.0101676	0.00186527	0.0027208	0.00291998	0.00382163	-0.00286818	0.00384922	-0.00572907
ENSG00000269845.1	pseudogene	RP11-420K14.6	43.3918	16	8	9	0	2	45.0058	29.0138	11.8036	10.0038	15.0067	18.011	38.5781	14.4566	25.7061	16.4926	64.8279	36.0361	19.5862	42.6376	52.6579	30.2594	14.2741	19.0071	24.4188	5.43748	2	9	8	4.03401	24	51	18.0205	-0.00971523	-0.00242146	-0.0101621	0.0155059	0.00400198	0.000764734	0.00352326	-0.00137543	-0.00241231	0.0124637
ENSG00000116985.6	protein_coding	BMP8B	1	0	2	0	0	0	29.827	63.6185	18	14.4282	41.3104	18.0289	91.7203	36.2497	92.3891	824.614	2250.39	718.747	73.1465	305.453	268.714	67.4703	51.7962	111.699	558.997	164.501	128.854	68.4795	79.6797	99.4936	172.274	2474.54	5223.25	0.0113457	0.00626381	-0.0101595	-0.00438877	0.00343351	0.00540334	0.0238816	0.00040572	0.0044647	0.000766159
ENSG00000112367.6	protein_coding	FIG4	2	14	20	14	0	6	1337	1514.98	522.999	366.001	1092	852.996	1031	396	990.003	539	1513	1393	535	1562.01	1539.99	416.001	394.999	1415	2537.03	582.001	617.999	231	326	365	688.998	1069	1444.99	0.00753174	-0.000987996	-0.0101588	0.00133926	0.0180012	-0.0037792	-0.00599779	0.00294084	-0.00442347	0.015227
ENSG00000265678.1	antisense	RP11-1376P16.2	0	3.08923	0	0	0	0	2.2046	10.9357	4	5.21527	7.09735	13.0783	43.6667	19.3944	26.6159	37.136	109.849	46.4112	18.5331	46.7089	40.3896	10.443	14.4085	62.4234	89.2581	7.76785	10.3467	5.22344	5.22918	11.0925	27.8106	30.9956	96.8481	0.00525164	-0.000509027	-0.0101527	-0.00126214	-0.000638674	0.00687809	-0.00305025	0.00962048	0.00405805	-0.00182491
ENSG00000091490.6	protein_coding	SEL1L3	45	33	9	9	2	10	1757	2052.01	715.001	137	402	322.999	1725.01	600.998	1940.02	542	1584.99	1329	1183.01	3655.03	3483.97	1667.01	1624.99	4024.06	1211	280	282	576.999	1013	944.004	1669.01	12831.6	7282.82	0.00571084	0.00536187	-0.0101501	0.00573037	-0.00325867	0.010849	0.00779701	0.00341303	-0.0100919	0.00978661
ENSG00000213859.3	protein_coding	KCTD11	6	2	0	6	0	1	335.189	381	128	120.991	416	382.983	396.853	128.766	501.699	177.629	519.47	591.739	205.591	770.804	525.04	366	420.998	1134.72	1123.91	256	282	166	184.233	217.768	415	595	2075	0.0106955	0.00227158	-0.0101413	0.00326267	-0.00414651	0.00154101	-0.0047135	-0.0131428	-0.00304057	0.00720515
ENSG00000196814.10	protein_coding	FAM125B	28	27	21	51	67	37	311	363.001	130	240	722.997	513.001	1292	439.999	1423.99	454.001	1266	886.003	660.999	2590.97	1828.98	453.999	462.998	1402.01	9789.32	2033.99	2085.97	367.999	441.001	424.001	1054	789.001	1412.99	-0.00329854	0.006079	-0.0101394	-0.0106796	0.000895364	-0.0134103	-0.0106674	-0.0023838	0.00616223	0.00252126
ENSG00000254335.1	pseudogene	CDH12P1	0.554156	2.18791	0.383275	0.554156	0	0	2.22077	0.972031	5.36585	7.28223	11.2581	10.7123	31.5828	11.6674	13.9514	6.6526	29.2109	23.4366	8.03958	14.3167	44.8275	10.718	6.47326	17.1226	21.3794	19.0391	16.4999	17.271	1.11291	0.650365	32.9252	30.1322	10.2393	-0.000629119	-0.000335007	-0.010135	0.00447651	0.00540554	-0.00148274	0.000418478	0.000924748	0.00506481	-5.17339e-05
ENSG00000215029.4	protein_coding	LL0XNC01-19D8.1	2	3.70279	10.9573	2.94485	0	0	5.23944	13.1784	0.0799098	8.23884	13.3358	15.4492	39.4393	21.8952	55.7912	16.072	50.1156	64.7102	6.66229	34.5483	24.4437	2.34081	2.98037	5.018	25.9162	25.1218	15.7577	5.7668	4.98633	4.16277	12.7899	8.83486	45.9574	-0.00399905	-0.00135177	-0.010133	0.00641767	0.0159763	-0.00457655	0.00423972	0.00212479	0.0101187	0.00175483
ENSG00000198750.7	protein_coding	GATSL2	1.09955e-19	9.53359	8.99955	4.46348	0.99995	2.73228e-20	382.887	377.057	135.562	618.884	1853.75	981.668	802.915	212.821	585.95	322.497	882.739	435.438	461.629	1572.64	1394.53	336.719	421.61	751.276	1666.97	523.69	500.844	263.023	194.876	167.036	827.642	523.944	1863.03	0.00869093	0.000450091	-0.0101314	0.000304614	0.0153315	-0.00531325	-0.00362619	0.00381962	0.00623882	-0.00301063
ENSG00000163362.6	protein_coding	C1orf106	60	68	23	31	25	17	2113.22	2152.14	747.39	758.395	2119.25	1485.22	3374.24	1164.73	3710.42	1355.67	3960.29	2975.33	1496.68	5236.02	4276.45	1883.01	1793.9	5617.59	921.095	139.882	127.595	146.332	241.763	217	436.885	10215.3	3763.08	-0.000703524	-0.00866388	-0.010125	0.000189803	-0.000222141	0.0175607	0.0112368	0.000695396	-0.00603593	0.00241192
ENSG00000089116.2	protein_coding	LHX5	0	0	0	1	0	0	1	1	1	1	2	0	1	1	1	4	9	8	20	51	34	15	19	17	8	1	3	2	1	1	2	2	2	0.000606191	0.000713003	-0.0101233	-0.00773456	0.00217024	0.000531256	-0.00128119	-0.00949053	-0.0105399	-0.0016252
ENSG00000258457.1	antisense	RP11-298I3.4	3	0	0	1	0	0	12.124	15.0955	8.11249	11.0689	28	17	26	9	47.789	24.7802	49.0633	67.1723	19.0209	68.008	56.047	23.2631	15.3655	35.414	19.0041	6.00199	5.07791	5	9	5	12	0	6.01447	0.00308444	-0.00528737	-0.0101123	0.00085995	-0.00269644	-0.00731307	0.00119048	-0.0136928	0.00403598	0.00229191
ENSG00000138764.9	protein_coding	CCNG2	106	84	58	69	104	22	495	983	360	858	2494	1382	2095	790.998	1499	935.999	2710	1679.99	1136	2087	3367.97	1005	985.997	2021	1715	472	406	267	337	361	712	1782	3006.99	-0.00525329	-0.00214989	-0.0100968	-0.00236432	0.00189042	0.000976702	0.00217635	-0.00108873	0.00670883	-0.00303891
ENSG00000157514.12	protein_coding	TSC22D3	16	2	0	8	2	4	369.001	448	140	47	170	139	565.999	199	481.001	528.999	1491.99	1327	493.999	1647.99	1410.98	348	334	1118	1518.99	487	544.999	499.001	792.001	800	1454	1127	5715.09	0.0103897	0.0104909	-0.0100946	-0.00308692	-0.0131972	0.000177058	-0.00446388	-0.0131926	0.00413939	0.00576003
ENSG00000086991.8	protein_coding	NOX4	23	10	2	0	12	0	106	80	28	27	86	89	48	10	40	26	67	50	45	145	129	32	22	117	53	10	12	10	13	8	33	0	10	-0.00304189	-0.00633749	-0.0100944	0.00944235	-0.00753392	-0.0152579	0.00408816	0.0117949	0.00265249	-0.0139549
ENSG00000112981.3	protein_coding	NME5	2	4	0	0	1	1	7	9	2	17	63	30	78	36	54	152	399	283	51	152	187	50	52	124	272	71	68	40	55	64	128	285	296	0.00468507	0.00352851	-0.0100876	-0.00356914	-0.0125018	0.00283317	0.00169838	0.00764286	0.00992967	0.000235028
ENSG00000010810.11	protein_coding	FYN	22	47	28	51	39	10	2010	2439.01	781.999	543	1704	1266	3006	1060	3192	1627	4692.98	3280	1459	4724.02	3995	1530	1532	4242.96	4245.02	845	874.002	419	545	575	1204	3829.01	8062.03	0.00299805	-0.000148589	-0.0100866	-0.00328225	0.00623029	0.00362474	-0.00103831	-0.000336196	-0.00223114	-0.00429633
ENSG00000265273.1	pseudogene	PGDP1	5	1	0	1.02783	0	0	1522	954	241	174	601	919	786	273	802	216	611	762	208	1037	663	251	221	707	768	133	144	52	76	82	137	302	640	0.0130946	-0.00857572	-0.0100827	0.00606549	-0.00294187	-0.000857543	0.000482235	-0.0098249	-0.00270213	-0.000422624
ENSG00000178184.11	protein_coding	PARD6G	11	8	3	8	11	5	718.398	889.05	293.384	433.532	1248.09	868.629	1117.14	383.343	1212.93	412.988	1142.17	1012.63	413.545	1527.25	1157.85	376.747	408.764	1019.06	898.324	151.515	155.832	36.7623	43	37	87.9668	169.44	453.553	0.00196369	-0.0116172	-0.0100757	-0.00474675	-0.0012965	-0.000972342	-0.00012605	-0.00276793	-0.00131341	0.000132133
ENSG00000223949.1	antisense	RP11-24J23.2	12	11	1	12	0	0	4	15	5	7	17	9	60	22	25	13	20	3	17	17	94	10	9	5	4	7	2	8	2	2	22	21	449	-0.00620301	-0.0010473	-0.0100732	0.0163548	0.00527444	0.00845809	-0.00169933	-0.00763724	0.00361214	-0.000284527
ENSG00000129757.8	protein_coding	CDKN1C	13	31	10	58	23	16	328	418	165	577	1797	1115	629	238	589	762.001	1991	1246	1553.01	2510.99	3904.01	2670	2551	6029.03	9666.1	1774	1654	1307	2055.99	2248	3618	3668	24079.2	0.0043277	0.0129716	-0.0100702	-0.00505773	0.00402435	0.00270881	-0.00597375	-0.00519024	-0.000464087	0.000212527
ENSG00000224509.1	antisense	AC010884.1	0	3	0	0	0	0	1	0	0	1	0	3	5	6	6	4	13	10	3	9	6	3	1	1	4	0	0	0	0	0	0	7	0	-0.00273685	-0.00507494	-0.010065	-0.00214363	-0.00172573	0.0105101	-8.11325e-05	0.00912323	0.0025788	-0.00124019
ENSG00000196659.8	protein_coding	TTC30B	3.67533	4.53789	1	0.00021923	12.5839	0	287.524	256.259	106.828	119.206	291.961	208.703	390.8	110.934	307.452	327.807	952.937	869.789	160.687	541.696	470.499	169.16	173.694	317.505	491.004	133.651	111.96	64.4544	89.5643	85.588	198.498	177.858	860.864	0.00574521	-0.00266174	-0.0100429	-0.000717244	-0.00185761	-0.00158877	0.00436553	0.00416982	0.00572247	-0.0159466
ENSG00000269577.1	protein_coding	AL450386.1	4	7	0	0	0	0	1	7	1	0	0	0	5	4	2	2	5	0	12	18	45	2	3	0	14	8	5	30	14	18	72	3	2	-0.00198524	0.00785674	-0.0100429	0.0120767	-0.00900359	-0.00788775	-0.00864392	0.00905994	0.00299851	0.000338529
ENSG00000113100.5	protein_coding	CDH9	0	0	1	1	0	0	0	3	1	0	0	0	1	0	0	0	4	0	13	24	40	9	4	9	8	5	6	0	0	0	1	0	0	-0.00388521	0.00120472	-0.0100417	-0.00729184	0.0102845	-0.0109809	-0.00100142	-0.00596766	-0.0196716	-0.00216505
ENSG00000179240.4	protein_coding	RP11-111M22.2	55	7	10	7	0	5	114	254	88	62	199	92	415	135	344	140	317	344	119	458	312	77	64	109	399	84	106	71	109	89	185	86	490	-0.00236049	-0.000583442	-0.0100368	0.0104052	0.00354329	-0.00732918	0.00446749	-0.00334268	0.00478335	0.0186753
ENSG00000213971.2	processed_transcript	RP11-15H20.6	52	40	20.7893	33.994	41	21	316	293	96	294.999	820	497	1475	522	1221	426	1150	608	371	1017	1188	237	268	536	767	210	221	108	73	79	320	173.766	558	-0.00824941	-0.00500802	-0.0100364	-0.00297298	0.000146333	-0.00303965	-0.0030127	-0.000102921	0.0107761	0.00329651
ENSG00000234678.1	antisense	RP11-465N4.4	2	5	0	0	0	0	12.757	31.0395	7.75894	8.49918	27.658	17.485	37.0116	11.6051	22.2845	20.5259	60.7791	69.2396	20.8444	105.083	80.4612	51.1049	36.094	150.502	83.7247	25.8166	17.952	31.832	41.024	27.4679	85.3484	107.842	225.044	0.00557057	0.00248948	-0.0100317	0.00819249	-0.00665455	0.00256077	0.000683839	0.00660986	0.000450719	-0.00117141
ENSG00000188010.8	protein_coding	MORN2	1	9	0	0	14	0	187	129	45.6031	91.0001	248.945	272	183	76	192	322.688	904.997	640.189	204.01	496.016	566.003	133.915	144	456.624	648.772	161	181	66	101.037	116.001	166.001	628.227	1277.07	0.00898746	0.000224497	-0.0100309	-0.00159753	-0.011444	0.00319029	0.000100481	0.0110102	0.00465761	-0.018947
ENSG00000197054.6	protein_coding	ZNF763	7.66362	16.275	4.78966	5	0	4	51.9968	73.7871	27.964	41.9272	102	65.8735	151.995	51.9992	88	79.9999	201.729	167.881	54.7991	148.999	188.944	52.9353	54.9189	138.999	154.777	37	35.9977	26	22.9412	17	66.6722	60.7203	167.224	-0.00317724	-0.00212274	-0.0100177	0.00687644	0.00527337	0.00164787	-0.00283831	0.00433692	0.000110835	0.0141917
ENSG00000143340.6	protein_coding	FAM163A	18	8	0	0	0	0	3	5	0	1	1	0	0	0	1	20	64	62	2	7	8	0	1	3	144	61	64	15	10	8	42	145	1177	-0.000877045	0.0119667	-0.010015	0.016135	-0.0132603	-0.00236105	0.00197676	0.00732377	0.000480385	-0.0015939
ENSG00000131437.10	protein_coding	KIF3A	25	32	7	35	22	2	924.999	1096	357	438	1292	1051	1382	483	1030	960.003	2640.97	1546	829	1699	2500.99	491	451	1018	4503.98	1102	1159	591.001	589.999	647	1628	2529.99	10095.2	0.00494828	0.00565718	-0.0100148	0.00433099	0.0033091	-0.000387489	-0.00584973	-0.00420415	0.00724093	-0.00902111
ENSG00000163637.7	protein_coding	PRICKLE2	116.718	70	33	20	93	21.8067	167	360.114	104.048	62	156.631	103	4803.36	1690.82	4093.03	563.946	1450.19	732.107	639.175	1434.91	1732.64	260.252	227	433.956	3548.15	901.984	875.532	545.885	718.611	732.516	1533	1063.94	7367.7	-0.00504359	0.00950712	-0.0100075	-0.00397728	-0.00430193	-0.00723151	-0.00218311	0.00617038	0.0208899	4.91924e-05
ENSG00000163053.6	protein_coding	SLC16A14	0	42	6	23	0	0	148	214	67	12	36	21	102	40	112	77	231	308	69	232	199	21	23	46	209	43	40	21	6	17	39	1025	403	-0.000774681	-0.00106023	-0.0100022	0.00742992	0.0226916	0.0169032	-0.0116112	0.00530664	-0.00788285	-0.00523142
ENSG00000258734.2	pseudogene	RP11-112J1.3	2	0	0	0	0	0	151	132	32	78	227	265	393	153	457	105	307	349	126	467	349	119	110	489	308	47	49	22	34	33	60	188	122	0.0120215	-0.00607745	-0.0100008	-0.00174454	-0.00536024	-0.00292435	0.0104113	-0.00646741	0.00373565	0.00153189
ENSG00000006042.6	protein_coding	TMEM98	34	39	38	46	58	46	2371	1813	565	1112	3224.96	3371.98	6100.85	2149.99	6809	2009	5558.1	5224.05	1988	6856.92	5547.96	1782.01	1810.01	5664.01	3766	785.002	799	282	428	426	834.999	2473.02	1489	0.000187611	-0.00630594	-0.00999853	-0.00950443	0.00271987	-0.00201517	-0.00135631	-7.15488e-05	0.00269363	0.00471004
ENSG00000230205.1	lincRNA	RP11-631F7.2	3	9	0	2	0	0	0	0	0	0	0	1	0	0	0	0	0	0	6	9	15	1	2	0	1	0	0	1	1	1	10	0	0	-0.0090913	0.00406173	-0.0099958	0.0127113	-0.00413367	0.00154261	-0.0104142	-0.000846074	-0.0025145	-0.00105171
ENSG00000109163.6	protein_coding	GNRHR	2	1	0	0	0	0	7	7	3	1	9	2	22	6	4	12	23	8	8	4	29	5	4	4	14	2	5	4	3	4	12	0	0	0.000491062	-0.00273611	-0.00999274	0.00498942	-0.0061439	-0.00857315	-0.00242909	0.00228929	0.0048324	0.00141613
ENSG00000256087.2	protein_coding	ZNF432	30	30	8	7	24	11	479.771	456.582	154.279	519.501	1478.25	1107.57	2980.18	1087.33	1765.98	712.255	1966.99	1482.68	676.469	1595.58	1913.09	397.81	412.557	1070.78	1175.26	270.514	270.492	212.374	154.303	210.966	534.796	1346.95	4026.5	0.000864331	-0.0038066	-0.00999036	-0.00259812	-0.00410172	0.00537302	0.00475453	0.00508453	0.0142655	0.00190736
ENSG00000167523.9	protein_coding	C16orf55	3	6	0	8	14	1	452	402	115	137	373	366	610	207	737	475	1225	878.001	295	1128	988.998	221	241	759	997.002	216	220	112	130	143	331	467	957.999	0.0065721	-0.00183359	-0.00998998	-0.00576084	-0.00869731	0.00439479	-0.00935047	-0.00690483	0.0040644	-0.00948296
ENSG00000169957.8	protein_coding	ZNF768	69	28	63	8	57	6	1889.61	1922.94	643.844	739.78	2235.33	1383.97	2367.96	806.997	2394.79	916.757	2605.44	2314.12	1229.9	5045.72	3421.79	1495	1396.99	4579.81	3817.41	950	925.861	308.97	397.906	445.001	908.668	3506.43	7753.67	0.00315074	-0.00122795	-0.00998806	-0.00035716	0.00168866	-0.00564372	0.0115905	0.00572368	-0.00254823	-0.00812775
ENSG00000233198.2	protein_coding	RNF224	0	7	0	0	0	0	6	23	7	5	15	5	32	11	35	39	85	50	12	84	76	32	22	68	534	176	151	226	184	210	687	5	75	0.00935537	0.0106127	-0.00998643	0.0029802	0.000793282	-0.00888889	-0.0175297	0.0133993	0.0117837	-0.000908363
ENSG00000149179.8	protein_coding	C11orf49	44	24	21	19	38	7	1297	1594	564	514	1614.01	1303	1566	529	1749	1107	3163.99	2361.01	833	3048.99	2357	889	932.998	2575.99	3813.01	1011	1078	395	577.999	577	1284	2409.99	4326.02	0.00330204	0.00154071	-0.00998596	-0.000673325	0.00191217	-0.00582129	0.00200446	-3.20671e-05	0.00129259	-0.00478593
ENSG00000173947.9	protein_coding	PIFO	0	4	1	0	0	1	159	265	77	31	83	65	199	87	253	709.997	1914.99	1293	79	344	279	102	103	226	303	95	77	25	42	53	111	650.001	1690	0.00953981	-0.00212474	-0.0099825	-0.00707761	0.00416577	0.0112925	0.0058055	0.0160017	0.00044075	0.00666204
ENSG00000235470.1	antisense	RP11-225H22.5	0	1	0	0	0	0	0	0	0	0	0	0	0	0	0	0	0	0	3	7	7	15	13	14	83	20	15	0	0	0	6	12	5	-0.00107827	0.0064684	-0.00998124	-0.00297683	-0.00134162	-0.00542072	-0.00414429	0.0040162	-0.0196328	-0.00506398
ENSG00000256713.2	protein_coding	PGA5	0	1.41297	0	0	0	0	28.9969	21.8572	2.11733	0.295588	6.48204	6.20472	34.22	15.2288	17.5904	43.601	274.405	62.1608	24.4159	73.9756	47.9703	5.37659e-06	3.4409	2.80283	16.728	0.237917	7.44149	1	0	0	0	10.2005	43.1813	0.00261769	-0.00827823	-0.00998017	-0.00397193	-0.0015541	0.00798892	0.000205567	0.00797158	-0.00149205	-0.00174662
ENSG00000132386.5	protein_coding	SERPINF1	25	14	75	159	493.001	246	664.998	642	227	60	205	224	735.998	247	732	3282.98	9354.21	7805.92	703.999	2308.98	2033.99	1102	1134	2585.99	1157	175	166	21	22	15	84	6131.83	3491	-0.0106281	-0.00443583	-0.0099789	-0.0240053	-0.00190924	0.0155632	0.0144192	-0.00491017	-0.0207623	-0.00151611
ENSG00000139263.7	protein_coding	LRIG3	68	98	71	79	89	44	207	217	90	6316.85	18693.6	12703.8	1804	633.002	1266.01	927	2486	2052.01	1024	4260.05	2904.04	1369	1319	4191.02	3248.02	687.998	702.999	494	583	585.999	1435	2902.03	2938.98	-0.00385339	0.00209569	-0.00997558	-0.00531998	0.00379208	3.5249e-05	0.00113594	-0.00162349	0.0158116	0.00245734
ENSG00000236114.1	pseudogene	RP11-517P14.7	0	3	0	0	0	0	0	0	0	0	0	0	0	0	1	5	27	8	0	4	7	5	3	1	3	4	0	4	2	0	7	7	2	-0.00225327	0.00483753	-0.00996679	-0.00068469	-0.00188545	0.00695883	-0.00252108	0.0099911	-0.00111316	-0.00204302
ENSG00000258010.2	antisense	RP11-210M15.1	1	4	6	3	0	0	2	1	0	0	0	0	1	1	3	2	5	3	5	7	9	1	3	1	8	3	0	9	6	4	19	0	6	-0.00861478	0.00595136	-0.00996199	0.00681622	0.0124807	-0.00407309	-0.000966221	0.00248866	0.00141398	0.00131297
ENSG00000159239.7	protein_coding	C2orf81	11	0	0	5	0	0	86	108	42.7746	49.8519	116	51	192	72	184	252.004	701.001	591.109	91	404.88	234	102	90.0001	240	651	137	134.047	142	148	155	367.864	452.012	1883.01	0.0101799	0.00433453	-0.00995842	0.00392993	-0.00357103	-0.000607836	0.0054186	-0.0218063	0.00745811	0.00182619
ENSG00000229770.1	antisense	CTA-796E4.4	0	2	0	0	0	0	0	0	0	0	0	0	0	0	0	4	6	1	3	6	8	1	0	1	26	5	5	0	1	1	2	0	6	-0.00223754	0.00490687	-0.00995749	-0.00155758	-0.00136862	-0.00439471	-0.00799742	0.00848668	-0.0039869	-0.00268205
ENSG00000164743.4	protein_coding	C8orf48	0	2	0	0	0	0	44	35	14	24	68	68	65	25	70	74	194	146	61	113	123	31	40	90	84	22	22	9	7	14	23	8	104	0.00814793	-0.00483535	-0.00995091	-0.00195243	0.000479482	0.00195376	-0.00377898	0.00728637	0.00230712	-0.0016161
ENSG00000176734.3	processed_transcript	TRIL	1.41002	4.93506	0	0.705009	0	0.705009	140.833	116.244	37.3655	28.9054	100.497	77.551	140.74	42.3006	125.492	55.4962	100.701	109.148	204.822	697.459	461.412	75.989	78.227	184.799	51.832	23.9703	28.2004	23.0635	29.6104	45.2658	116.225	31.0819	179.586	0.0054522	-0.00306628	-0.00995043	0.00345784	-0.00549988	0.00298501	-0.00575157	0.00076414	-0.00202186	0.0061871
ENSG00000153993.9	protein_coding	SEMA3D	40	28	39	73	64	10	392	510	199	127	363	655	1165	395	652	151	396	324	308	1004	816.001	933.999	948.001	1181	372	115	127	56	81	86	204	85	156	-0.00997444	-0.00572214	-0.00994645	-0.00300121	0.00523065	-0.00399098	-0.00109053	-0.00517479	-0.00521345	-0.00544578
ENSG00000255189.1	pseudogene	GLYATL1P1	0	2	0	0	1	1	0	0	1	1	0	0	138	42	79	13	62	16	3	6	13	3	1	2	5	2	2	0	2	0	4	0	0	-0.00361321	-0.00466044	-0.00993079	-0.0136801	-0.00717553	0.00245755	-0.00593769	0.0105023	0.0140983	0.0016077
ENSG00000203952.5	protein_coding	CCDC160	1	0	1	4	0	0	17	53	20	12	54	37	46	17	29	68	202	104	48	71	142	38	35	141	73	16	15	3	2	2	9	116	27	0.00250671	-0.00548345	-0.00992904	-0.0020107	0.00842313	-9.28096e-05	0.00905041	-0.0147582	-0.0059473	1.31088e-05
ENSG00000224660.1	lincRNA	SH3BP5-AS1	24.3932	72.6584	10.624	27.7664	10.6225	21.6538	104.341	130.04	55.7294	100.604	278.066	220.17	430.125	160.061	384.262	375.471	1091.88	708.22	475.595	1331.92	1354.52	353.96	384.991	954.239	1058.48	235.484	251.37	360.692	332.652	331.409	1035.35	1343.24	7345.68	-0.00367879	0.0097585	-0.0099287	0.000236308	-0.000536339	0.00836345	-0.0031712	0.00278149	0.0028321	0.00835297
ENSG00000091656.11	protein_coding	ZFHX4	87	93	146	267	267	157	140	197	66	206	547.003	450	183	68	101	555.998	1566.99	726	476	1077.99	1270	384	361	339	424.001	117	110	27	42	29	106	63	274	-0.0177708	-0.00423622	-0.00992764	-0.00910148	-0.000470156	-0.00239622	-0.00222613	0.000320241	-0.00381154	0.00132918
ENSG00000145244.7	protein_coding	CORIN	0	0	3	0	0	0	2	8	1	3	15	6	27	8	8	35	122	33	56	214	199	16	11	74	159	63	71	14	13	18	30	60	227	0.00594159	0.00437884	-0.00992591	-0.00931707	0.011057	-0.00681396	0.0108718	0.00331882	0.000153297	0.00012772
ENSG00000114115.5	protein_coding	RBP1	48	78	28	119	101	92	889.002	642.999	221	741.001	2075	2764.96	1274.99	474.001	1576	4404.03	12255	14841.5	2669.99	14413.8	7354.91	2295.01	2243.02	8596.93	18240.7	2520.02	2653.97	1261	2182.04	2248	3673.03	12175.7	6356.74	-0.000415889	0.00823488	-0.00992414	-0.00991282	-0.00127716	0.00220679	-0.00236574	-0.00180626	0.00382223	0.00300906
ENSG00000064042.13	protein_coding	LIMCH1	9	30	10	8	2	6	103	115	39	16	55	64	254	86	219	78	220	178	820.999	1406	2307.01	789	823.001	1136	1859	834	814.999	910	1020	1041	2614.99	6178.03	22463.2	0.0038399	0.0214905	-0.00992373	0.00220025	0.00334128	0.00272029	-0.000338513	0.00538983	-0.00955858	0.004109
ENSG00000265840.1	antisense	AC010761.10	0	0.311043	4.6111e-12	0	0	0	0.0581799	28.4307	5.62361	1.75915	19.566	0.107235	16.5136	23.8101	20.2261	137.808	452.29	18.8573	80.247	1.508	308.815	3.97316	0.00315963	64.0887	1.1935	0.000320322	9.96829e-15	8.65625e-13	0.00265803	8.20018e-05	7.05965e-08	478.682	5.74487e-05	0.00106715	-0.00680109	-0.00990667	-0.00615886	0.00443697	0.0137295	0.01251	0.00755851	-8.11864e-05	-0.000630253
ENSG00000148225.10	protein_coding	WDR31	6	1	0	2	0	0	12	38	9	47	135	76	182	46	145	80	210	157	56	200	181	55	60	86	181	40	61	71	69	60	177	308	501	0.00670489	0.00189987	-0.00990559	0.00686228	-0.00345436	0.00327463	0.00210889	-0.0111793	0.0101352	0.000903167
ENSG00000259549.1	antisense	RP11-115K3.1	1	0	0	0	0	0	0	0	0	3	4	6	18	6	24	6	13	10	11	21	39	3	8	25	19	3	8	2	6	4	11	20	30	0.00246342	0.00200563	-0.00988683	-0.00294199	-0.00560963	-0.00139127	0.00993906	-0.00583133	0.0099806	0.00199642
ENSG00000229492.1	pseudogene	AC004019.10	0	9	0	0	0	0	8	6	6	6	10	5	17	6	4	12	19	7	6	3	10	9	6	9	20	4	4	0	0	1	2	0	3	0.000150049	-0.00699871	-0.00988072	0.00344116	0.000202868	0.00148874	-0.0107675	0.013815	-0.00299061	-0.0034072
ENSG00000119242.4	protein_coding	CCDC92	61	52	89	77	84.9999	58	40	44	29	1390.16	4165.78	2949.96	1871	644.997	1879.55	1299	3558.03	2545.02	1212	4672.89	3552.03	1019.01	1030.47	2659.02	2889.02	738.002	800.002	692.001	850.762	907	2027.01	7138	14673.3	-0.0034671	0.00816384	-0.00987673	-0.00913952	0.00296622	0.00729987	0.00745143	-0.00264499	0.0214974	0.00476702
ENSG00000181143.10	protein_coding	MUC16	81	6	0	0	0	2	84	136	43	16	54	25	1971	736	1992	225	663	685	213	452	515	107	113	35	22	12	4	1613	1789	1889	4264	316	120	0.00779941	0.00605216	-0.00987448	0.0129455	-0.0207259	0.00346043	0.00566003	0.00458629	0.0379739	0.0204748
ENSG00000143126.6	protein_coding	CELSR2	51	76	53	107	49	29	2188	2999	1004	517.001	1712	1165	6203.07	2032	6823.07	2411.01	7060.07	4735.01	1909.01	8154.1	5519.99	1994	1939	3106.99	9438.81	2817.01	2899.01	1651.99	1722	1707	4832	2940.02	6363.98	0.00143235	0.00295103	-0.00987441	-0.00342146	0.00454944	-0.00373561	-0.00574496	-0.00025523	0.00315012	0.0029411
ENSG00000162543.5	protein_coding	UBXN10	0	6	2	0	0	0	42	58	16	52	155	102	92	34	127	341	910	773	73	273	234	69	59	166	594	130	123	111	104	86	279	942	2699	0.0104629	0.00464508	-0.0098743	1.74512e-05	0.00987974	0.00800519	0.00544316	0.0161974	0.00729893	-0.00195439
ENSG00000064547.9	protein_coding	LPAR2	48	81	28	37	32	18	1822	2386.01	839.005	872.999	2462.03	1983	1523	505.999	2244	932.001	2570.03	2028.02	663.001	2451.02	1796	1178	1151	3225	3201.97	386	413.001	81	109	121	218	2662.97	1888.01	-0.0021574	-0.00978206	-0.00987364	0.000229771	0.00293471	0.00263465	0.00151834	0.0012511	-0.0112745	-0.000462987
ENSG00000234996.2	processed_transcript	RP11-480I12.7	4.61131e-17	1.31752e-17	0	0	0	0	126.36	153.438	45.1286	9.02572	30.6875	23.4669	133.581	55.9595	119.14	18.0515	68.5955	61.3751	34.2977	129.97	93.8675	21.6617	34.2977	66.7904	50.5441	19.6155	9.02569	6.58758e-18	1.8047	5.41411	7.22057	1.97628e-17	9.99717	0.00590836	-0.0102702	-0.00987272	0.000411241	-0.00404751	-0.00660649	-0.00016573	0.000704422	-0.00440732	2.52606e-05
ENSG00000179909.11	protein_coding	ZNF154	90	89	44	107	151	43	1047	1035	380	446.999	1260	835.998	1430.99	521.001	1420.01	804	2339.01	1645.01	697.002	2314	2115.99	508	539.999	1193	2123.99	516.999	501.999	144	153	139	454.001	409	1327.01	-0.0085245	-0.0050531	-0.00987218	-0.00598604	-0.000510297	-0.00633407	-0.00566421	-0.00028922	0.000417797	-0.00112768
ENSG00000196123.8	protein_coding	KIAA0895L	76	95	57	97	29	22	747.891	1433.38	502.538	370.456	1106.5	797.922	990.384	326.4	1631.17	759.617	2168.17	1641.89	726.656	2958.33	2091	1046.35	1044.87	3314.11	5576.51	998.304	997.395	946.984	933.428	971.113	2597.41	2411.55	5725.09	-0.00157159	0.00763519	-0.00986818	0.00222651	0.00522238	-0.00421469	-0.00397088	-0.0010701	-0.00158358	0.00352371
ENSG00000181378.9	protein_coding	CCDC108	3	1	0	6	0	0	9	20	5	29	59	28.101	58	27.1756	51.1784	150.53	475.223	292.217	23	83.075	64.0505	8	12	37	208.414	53	48.3157	41.1503	46.1365	57.3003	63.0585	138	623.697	0.00469756	0.00240201	-0.00985686	0.0049837	-7.19623e-05	0.00508601	-0.00252052	-0.0138942	0.0119992	0.000341172
ENSG00000197321.9	protein_coding	SVIL	101	60	64	67.3736	68	23	910.011	1319.85	416.346	749.392	2247.66	1414.85	2567.04	896.415	2151.68	846.3	2271.66	1497.64	2571.64	7875.38	7218.16	5735.91	5559.21	11934.5	3271.91	803.841	874.837	597.14	738.052	761.877	1678.38	11183	6024.54	-0.0010358	0.00366049	-0.00985271	-0.00234522	0.00219683	0.00253732	0.00510091	-0.00275214	-0.000911826	-0.00140008
ENSG00000154118.8	protein_coding	JPH3	5	4	0	3	0	0	1933.02	2705.95	860.995	1009.99	3137.02	1952	1459	440	1625.01	667	1899.01	1611	384	1953.99	1225	692.999	623	1658.99	2588.99	698	665.999	375	469	444.001	1134	748	5662.9	0.0201318	-0.00337835	-0.00985032	0.0111359	0.000169265	-0.00161665	-0.00696281	-0.00802255	0.00392672	-0.00143628
ENSG00000122778.5	protein_coding	KIAA1549	306	146	167	137	79	35	1786.01	2205.9	833.911	976.004	2723.05	1596	2897.98	981.998	2315	1300.99	3468.05	2014.01	1591	4769.94	4480.94	1373	1338	2268.01	4787.92	1524.01	1580	437.001	472.632	508.999	1165	2363	2690.01	-0.00339241	-0.00151154	-0.00984593	-0.000540193	0.00317428	-0.0076525	-0.00347457	-0.000944093	0.000116033	0.000941239
ENSG00000188176.7	protein_coding	SMTNL2	0	0	0	2	0	0	79	157	56	4	15	6	248	71	228	42	136	123	31	131	124	43	39	96	248	108	113	5	5	5	13	8	28	0.00802787	-0.0054622	-0.00984516	-0.00836241	0.00459983	-0.00551024	-0.00756167	-0.0109219	-0.0056065	-0.00125227
ENSG00000159388.5	protein_coding	BTG2	29	12	28	71	94	19	135	383	131	1155	3149.96	1911.99	2780	1001	2062.01	1669.99	4415.97	3107.01	1824.01	4131	5052.01	1923.99	1913.01	4683.97	4628.98	1000	1063	246	454	418	738.002	65114	51583.6	0.00107702	0.00342785	-0.00983984	-0.0137304	0.00313185	0.00968177	0.0121019	-0.0104358	0.00769219	-0.00486349
ENSG00000187772.6	protein_coding	LIN28B	50	60	38	81	319	120	7371	7218	2683	1586	4529.9	3435	6085.87	2157	3922	829	2331	1815	1374	2770.92	3735	409	417	1512	1548	375	327	3	8	8	14	0	3	-0.0099777	-0.0287145	-0.0098306	-0.0113802	0.000226155	-0.0191077	-0.0155272	0.00121055	-0.00641871	0.000997582
ENSG00000168118.7	protein_coding	RAB4A	22.9051	52	32.1343	62.0507	32.3876	15.8711	1055.49	1231	457	280.837	886.578	756	1740.01	611	1521.01	990.997	2692	1960.99	1039	2032.99	2847.8	883.999	919.746	2683.98	1620	453	396	244	384.999	397	674.999	4353.98	4359.85	-0.00150709	0.000594377	-0.00982878	-0.00394106	0.00562286	0.00868987	0.00123371	-0.000194821	-0.00401028	-0.000438495
ENSG00000069188.12	protein_coding	SDK2	2	24	5	38	49	38	100	280	96	91	275	130	932	310	929.002	230	739	493	367.999	1216	1073	596	574	811.999	3304.98	910.002	918.003	61	74	82	193	201	2072.01	-0.00369506	0.00124451	-0.00982807	-0.0181525	0.000138525	-0.00369865	-0.0170871	-0.000289884	-0.00687735	0.000320537
ENSG00000196812.4	protein_coding	ZSCAN16	4	9	0	5	19	1	268.764	157.305	70.3145	45.6156	129.749	116.738	460.433	154.037	352.047	209.902	546.996	486.638	251.225	646.067	646.098	116.374	133.657	382.583	560.055	103.433	115.104	36.3373	49.4859	53.6322	87.4082	131.239	418.57	0.00222396	-0.00337548	-0.00982672	-0.00462987	-0.0115338	0.00332139	-0.0094662	-0.00280349	0.00130135	-0.0113373
ENSG00000128833.8	protein_coding	MYO5C	41	57	24	70	25	13	1443.07	1064.31	361.485	221.598	575.894	583.842	1109.32	377.857	869.702	631.521	1895.38	1255.46	922.497	2693.78	2674.77	889.872	938.944	1695.14	1828.57	799.939	765.677	407.675	543.647	565.095	1275.84	5944.87	4670.77	-0.000941959	0.00636473	-0.00982341	0.00110763	0.00351064	0.00310834	-0.00176576	-0.00222084	-0.00699168	-0.000449658
ENSG00000141570.6	protein_coding	CBX8	6	3	3	5	16	3	50	54	18	51	137	144	433	129	511.999	188	496.999	516.999	234	901.002	626.001	213	244	576	1198	273	274	98	144	145	306	260	1012	0.0015184	0.00381224	-0.0098222	-0.00966385	-0.00159624	-0.00629417	0.00101029	-0.00337788	0.00506999	-0.00355723
ENSG00000146049.1	protein_coding	KAAG1	9.44607e-24	3.80249	3.67838	15.3495	0	2.75472e-21	1.36909	3.83798	1.53768e-07	0	3.13131	0	3.56704	1.45075	6.57935	2.65015	12.4942	7.88205	2.74339	43.6246	22.0391	19.2965	21.2388	77.5531	10.4035	1.3951	4.56931	8.84875	2.7159e-16	1.77257	9.97413	55.8169	52.1291	-0.0079726	0.00465247	-0.00982183	0.00110729	0.0121666	0.00864517	-0.000676062	-0.00740157	-0.012535	0.00390229
ENSG00000182463.8	protein_coding	TSHZ2	39	111	24.4119	44	166.914	69	29.4899	61.5868	17.4756	6.55334	17.4756	9.83001	38.2251	7.64556	19.66	785.303	2101.88	989.992	353.03	805.67	961.918	476.988	495.677	1142.82	2056.84	453.56	474.063	578	482	443.001	1559	2321.49	6918.95	-0.0103418	0.020582	-0.00982039	-0.0103157	-0.00674494	0.00319077	-0.00234955	0.00564217	-0.00652567	-0.00161162
ENSG00000112218.6	protein_coding	GPR63	11	4	3	1	0	0	357	371.999	151	60	225	134	277	93	281	68	180	116	105	361.999	250	35	30	115	93.0001	15	19	5	10	8	21	100	98	0.00209658	-0.00933355	-0.00981864	0.0121482	0.00511467	-0.00209283	0.0077437	0.000380208	-0.00324964	0.000633492
ENSG00000154479.8	protein_coding	CCDC173	1	0	1	3	0	0	28	18	7	12	32	23	46	16	38	137	389	214	41	109	140	28	37	72	94	20	10	8	10	11	37	90	391.999	0.00380386	-0.0012117	-0.0098154	-0.00239066	0.0075291	0.00234381	0.011045	-0.0129295	0.00107147	0.00101363
ENSG00000176595.3	protein_coding	KBTBD11	15	30	2	6	25	3	390	602	185	169	528	383	1103	358	898	400	1218	828	407	1198	1146	382	361	1017	1437	368	368	175	214	226	536	1408	3375	0.00272163	0.00153776	-0.00980455	-0.00017163	-0.00650574	0.00326981	-0.00276205	0.00445073	0.00305839	-0.00809766
ENSG00000231688.1	pseudogene	RPL21P43	3	0	0	0	0	0	0	0	1	0	1	0	5	1	3	7	18	19	5	9	13	2	2	0	1	1	1	5	3	3	8	0	8	-0.00110889	0.0028271	-0.00980254	0.000474478	-0.00796882	-0.00543288	0.0069867	-0.00427817	0.00921079	0.00336356
ENSG00000109794.9	protein_coding	FAM149A	18	11.1899	0	4	0	0	411.286	475.239	157.315	39	122.4	89.8762	65.4847	14.8379	58.9799	435.69	1330.3	725.702	75.3092	337.66	261.44	168.477	150.247	337.33	295.247	85.1719	71	250.991	318.289	309.222	756.997	1875.66	3663.95	0.00853989	0.0076458	-0.00979952	0.0183983	-0.00701118	0.0130491	-1.63631e-05	-0.00472377	0.000325278	-0.00149614
ENSG00000227500.5	protein_coding	SCAMP4	91.767	39.971	1.38685	16.4355	21.2481	3.65515	1647.47	2834.92	989.178	987.409	3277.02	1754.16	2366.02	781.597	2684.76	1094.87	3121.57	2024.24	1171.77	4487.08	3491.58	1852.77	1780.58	4741.91	5614.83	1525.96	1574.85	885.856	939.757	967.834	2468.08	6716.58	14498.8	0.00936794	0.00249557	-0.00978004	0.00824245	-0.00894166	0.00218673	-0.00237355	-0.00474644	0.000921178	-0.00659463
ENSG00000139971.11	protein_coding	C14orf37	20	21.2356	1	15	33	3	398.649	577.749	184.982	647.796	1846.31	1157.1	1489.16	567.999	1517.6	658.258	1844.97	1331.31	336.012	1050.5	952.132	211.163	243.138	374.119	713.389	172	200.389	44.7988	50.6682	53.0003	154	215.014	1259.97	5.25199e-05	-0.0109671	-0.00977648	-0.00062884	-0.00570473	0.00455507	-0.00489293	-0.00360152	0.014519	-0.00802713
ENSG00000164675.6	protein_coding	IQUB	3	11	1	8	3	0	6.58274	14.0078	10	9.0009	30.4961	21	36.5965	7	15.0195	99.0004	229.242	99.0003	23.0168	49.3286	39.0394	16.0001	22.0001	33	43.0017	13	14.0001	21.007	8	14.0036	37.833	82.0043	178.737	-0.00379476	0.000819959	-0.00977398	0.00609328	0.00395137	0.00728841	-0.00295909	-0.00182905	0.00432672	-0.011555
ENSG00000157240.2	protein_coding	FZD1	54	21	8	15	43	8	75	104	24	67	219	145	1240	390	962	251	788	449	297	1314	1000	333	331	1007	2170	614	600	335	511	515	973	2558	2865	-0.00197497	0.0108698	-0.00977211	-0.00232885	-0.00596538	-0.00359641	0.000897978	-0.0019093	0.0110424	-0.00359308
ENSG00000077092.14	protein_coding	RARB	12	11	11	10	29	11	12	12	6	525.999	1470.01	737	1737	643.002	1279	1342	3748.96	3098.98	41	369	149	62	69	402	234	19	29	53	99	78	187	22	228	-0.00533156	-0.00884124	-0.00976007	-0.0104907	0.00212702	0.006257	0.00556854	0.00184303	0.0400666	0.00545553
ENSG00000074219.9	protein_coding	TEAD2	227.802	148.04	73.4157	136.943	159	68	5275	4445	1545	3121.03	9166.88	7952.11	8341.86	2834.03	9010.24	3050.99	8679	7654.99	3065.99	10539	8482.16	2771.02	2656.97	8329.04	4229.95	593.999	631.002	97	153	142	241	2858.02	1642	-0.00460292	-0.0147467	-0.00975509	-0.00595507	-0.000478629	-0.00014892	0.00126859	-0.00131308	-0.00825284	-0.000403741
ENSG00000213891.3	pseudogene	RPL3P6	1	17	0	18	0	5	1	1.00002	0	1	9.00014	0	19	4	4	16	42	6	20	10	33	3	1	0	0	2	4	4	1	0	8	10.0002	5.00007	-0.010511	-3.99657e-05	-0.00975306	0.00272964	-0.00305696	0.0153674	-0.0183081	-0.00442751	0.00554772	0.0138811
ENSG00000184194.5	protein_coding	GPR173	57	39	25	21	49	11	591	1032	363	342	996	433	1462	480	1562	537	1558	1197	511	1790	1345	443	480	969	2356	647	677	307	294	319	752	381	3253	-0.00241592	0.000746056	-0.00974453	-0.000182985	0.000807132	-0.0095828	-0.00291074	0.0026051	0.00604193	-0.00279703
ENSG00000139946.5	protein_coding	PELI2	29	81	13	18	21	12	364	634	199	95	285	103	801	283	522	474	1202	657.999	714	1556	1966	276	278	681	2597.99	679	661	199	157	189	496	9863.93	6711.98	-0.00232977	0.00683076	-0.00973504	0.000533785	-0.00164941	0.00561291	-7.99466e-05	0.00553455	-0.0077612	-0.00150098
ENSG00000162989.3	protein_coding	KCNJ3	39	76.6343	12	75.017	7	3	6	3	1	80.7971	210.387	59.8191	307.08	109.173	237.711	3	14	5	345.611	960.969	1006.77	268.913	215.01	871.748	486.08	216.415	248.129	839.987	877.811	866.96	2317.1	394.196	2684.26	-0.00638777	0.0190253	-0.00973175	0.0117017	0.00666376	-0.00254469	-0.0104642	-0.00689362	0.0141781	0.000833824
ENSG00000215513.5	pseudogene	PI4KAP1	73.4045	83.8867	34.1489	39.5993	63.4898	26.6677	221.904	517.576	199.115	333.854	880.187	453.71	859.795	309.328	1127.08	572.075	1484.44	978.56	628.111	1472.86	1476.89	597.933	573.605	2746.73	2679.05	351.005	395.498	184.055	183.291	171.144	386.79	2511.24	7108.79	-0.00657778	0.00230059	-0.00973018	-0.00302716	-0.00111719	0.00455638	0.00438528	0.00134026	-0.00343363	-0.00105811
ENSG00000228035.1	antisense	RP4-663N10.1	0	4	0	0	0	0	0	0	0	0	0	0	3	1	0	4	8	3	1	3	7	2	1	3	18	2	3	1	1	1	1	10	21	-0.00203582	0.00511015	-0.00972309	-0.000259633	-0.00198511	0.00577362	-0.00419905	0.0106991	-0.00228177	-0.00307006
ENSG00000235381.1	antisense	RP11-477D19.2	57	7	8	13	6	1	150.938	176.566	57.7149	62.4347	181.945	112.18	239.237	83.7072	204.87	101.107	222.847	164.771	103.184	249.578	258.151	87.7232	90.2324	180.365	276.525	86.718	102.451	56.5748	49.6657	51.1022	132.236	44.0572	78.322	-0.00523662	-0.00203147	-0.0097191	0.00828424	0.00184827	-0.0106613	0.00196741	-0.00769275	0.00348588	-0.00191279
ENSG00000134698.10	protein_coding	EIF2C4	39	35	37	63	20	13	770	1151	401	683	1890	1238	3104.01	1084	2374.01	1037	2723	1783	779	2264	2359	637	649	1551	1806	487	488	250	269	256	676	3566.01	4395.99	-0.000942317	-0.00279423	-0.00971731	-0.000392491	0.00746962	0.00569803	0.00328372	-0.00373589	0.00581717	0.00287632
ENSG00000240758.1	pseudogene	RP11-155G14.5	1	1	0	2	0	0	21.324	31.1903	6.38929	10.9767	28.7946	12.7762	94.2338	35.9167	105.91	31.3757	75.4293	62.6261	28.1421	56.1607	55.7915	15.3219	12.3458	46.3368	43.4808	8.59253	8.2036	4.00002	5.28672	7	14	5.64397	136.409	0.00293669	-0.00447209	-0.00971464	0.00302894	-0.000855493	0.00311774	-0.00253979	-0.00825553	0.00420819	0.000149972
ENSG00000134504.8	protein_coding	KCTD1	78	50	25	54	26	12	521	623	198	119	348	222	497	185	410	422	1100	950.998	390	1454	1073	345	384	844.871	734	182	178	139	178	218	360	1410	2310.8	-0.00736095	0.00183112	-0.00969964	0.00333368	0.00124272	0.00399221	0.00201923	-0.00222743	-0.00520758	0.000198971
ENSG00000121068.9	protein_coding	TBX2	2	2	9	7	2	3	0	0	0	1	1	2	1143	410	1289	32	138	28	61	197	226	44	38	107	117	62	41	81	54	57	195	1207.01	4035.95	-0.00402956	0.0105513	-0.00969952	-0.0123194	0.00648954	0.0132136	0.0130188	-0.0039978	0.0209177	0.00712809
ENSG00000253218.1	pseudogene	KLF3P1	37	2	2	0	0	1	2	2	0	1	3	3	13	2	7	9	20	9	8	9	19	2	4	3	1	0	1	5	1	1	8	9	5	-0.00776054	-0.000753612	-0.00969477	0.00930931	-0.00821724	-0.00316746	0.017059	0.00443057	0.0063338	0.0127599
ENSG00000148200.11	protein_coding	NR6A1	190	176	102	76	355	99	4511.02	4685.01	1710.01	4408.98	12704.3	7792.13	10201.8	3757.01	9848.08	6384.99	17615.5	12229.8	2664	8022.15	7258.09	1003	977.999	2654.01	2329.99	353	358	41	67	49	133	739	589	-0.00731275	-0.0204735	-0.00969174	-0.00778214	-0.00122273	-0.00268351	-4.98288e-05	0.00197226	-0.00383479	-4.43985e-05
ENSG00000135596.13	protein_coding	MICAL1	11.1905	38	11	5	6	19	3862.41	5364.22	1840.71	767.757	2167.13	1155.3	1874.21	607.137	2422.51	2456.91	7049.22	5184.7	1721.01	6702.15	4954.42	2026.18	2095.09	8884.44	16685.2	2507.77	2454.72	633.362	677.575	778.942	1889.51	3261.42	7528.92	0.0104771	0.000378128	-0.00968653	-0.00197917	0.00104722	-0.00298541	-0.00307861	0.0112641	-0.00944326	0.00825586
ENSG00000135116.5	protein_coding	HRK	1	0	0	11	0	1	137	191	77	12	51	66	81	24	35	96	331	125	154	379	424	481	463	631	176	53	72	9	16	14	30	318	846	0.00634338	-0.00203135	-0.00968339	-0.00643869	-0.00114926	0.00702844	0.0022232	-0.0230473	-0.020931	0.00554063
ENSG00000154928.12	protein_coding	EPHB1	1	3	0	0	0	0	335.999	362.999	141	16	29	26	34	12	33	20	63	29	70	348	198	155	146	181	176	57	61	21	15	17	50	25	71	0.00792164	-0.00293815	-0.00968236	0.00716785	-0.00532663	-0.0063802	-0.00382699	0.00543636	-0.0158758	-0.00283657
ENSG00000262877.2	processed_transcript	RP11-1055B8.4	0.488264	11.2168	5.97168	4.0464e-25	7.21205e-23	0	0	1.09176e-11	0.325843	11.4555	4.84577e-08	3.57288	34.0419	9.75764	83.4514	0.0265341	17.6727	17.7785	0.696634	26.4214	4.54644	13.5346	10.3589	57.7015	27.9474	5.19475	7.01837	4.52317	8.60929e-06	6.09385	6.77017e-10	273.629	17.1843	-0.00631084	0.0010796	-0.00968145	0.00357297	0.00827646	0.00573127	0.00786678	0.0109246	0.00330061	-0.0075739
ENSG00000198734.6	protein_coding	F5	70	13	50	77	610.999	303	2	5	5	0	2	0	2	0	1	2	3	3	2617.02	4188.85	7416.98	1815.01	1712.01	2294	257	163	151	265.999	340	299	667.999	1243	909.001	-0.0175277	0.0250887	-0.00968075	-0.016466	-0.00876283	-0.00848474	0.00386686	-0.00804378	-0.0386557	-0.00180565
ENSG00000204175.4	protein_coding	GPRIN2	28	17	8	18	0	1	303	805	280	278	815.999	383	797	289	901.999	200	575.001	536	154	472	424	96	95	554.001	1732	358	366	136	192	224	451	1287.01	667	0.00287097	5.63175e-06	-0.00967607	0.0158494	0.0105288	-0.00469368	-0.00390055	-0.00529727	0.00556094	0.00893197
ENSG00000177082.8	protein_coding	WDR73	48	31	12	40	27	30	1115	894.001	318	466	1394	1155	1589	547.001	1654	1060	3093.01	2200	882.998	2768.02	2491.01	733	667	2298	2766.99	579	593	500	511	508	1440	1174	3969	0.000297436	0.00175863	-0.00967442	-0.00354518	-0.00192489	-0.00150213	-0.00419274	-0.00306504	0.00589288	0.00729842
ENSG00000212864.2	protein_coding	RNF208	9	6	1	0	8	0	168	224	96.9999	124	398.001	182	240	93.9999	304	207	543.997	354	194	675.998	545.996	240	208	590.001	864.002	317	305	146	182	148	383.001	743.003	2172.02	0.00828691	0.00352383	-0.00967222	0.00446251	-0.00591719	-0.00695164	0.00791509	0.00922725	0.00298573	-0.0145076
ENSG00000269345.1	pseudogene	VN1R85P	1	1	0	0	0	0	94	106	38	35	107	58	168	66	80	46	126	83	43	93	139	30	22	44	69	22	21	8	9	8	15	13	2	0.0066899	-0.00824981	-0.00966479	0.00363547	-0.00424148	-0.0060137	-0.000827314	0.00185762	0.00327225	0.00050715
ENSG00000174502.14	protein_coding	SLC26A9	0	0	3	0	0	0	1	0	0	0	3	2	0	0	0	10	22	19	49	180	124	74	93	290	46	7	5	8	5	8	20	1629.01	531	0.00314488	0.0116615	-0.00965995	-0.00965025	0.00824153	0.00795749	0.0231861	0.00199016	-0.0201976	-0.00312555
ENSG00000180998.7	protein_coding	GPR137C	14	25	12	22	40	19	148	249	90	82	240	130	577.001	200	354.999	222	695.002	358	303	542.001	865	194	174	438	748.002	195	183	28	25	21	58	51	181	-0.00885507	-0.00467119	-0.00965846	-0.00829786	2.91894e-05	-0.00512068	-0.00735347	0.00209111	-0.00256287	7.23423e-05
ENSG00000102290.16	protein_coding	PCDH11X	0	9	5	5	0	0	419.112	567.184	220.969	11.0868	41.2319	28.9927	14.4914	6.82432	5.16308	42	127.309	68.2267	26.3253	116.835	108.159	18.8785	25	24	30.1105	5.92378	10	0	0.0921308	0.0109434	4.62577	0	3.45297e-08	-0.00189071	-0.0126107	-0.00965731	0.00471301	0.0197937	-0.00342314	-0.0119805	0.00680054	-0.0195414	-0.00392352
ENSG00000203965.7	protein_coding	EFCAB7	24	5	14	4	17	2	144	163	46	69	201	170	390.557	149.538	239.125	320	892.999	619	273	522.018	725.846	129	116	317	713.998	164	181	103	120.769	116.861	273	271	858.999	-0.00176635	0.00134024	-0.009653	-0.00189924	0.00128399	-0.00836124	0.00917061	0.000952299	0.0068613	-0.00411431
ENSG00000100321.10	protein_coding	SYNGR1	26	50	14	96	7	14	499	813.999	292	329	1000	597	891.001	277	1108	273	813	898	710	2590	2179	932	878	2434	3462.99	733.001	786	546	606	610	1614	2415.99	6968.02	0.00093735	0.00835991	-0.00965152	0.00334601	0.00629798	0.000926727	-0.00800057	-0.00540653	-0.00450403	0.00613496
ENSG00000155657.18	protein_coding	TTN	487.795	508.652	86.5256	172.607	130.8	110	541.924	759.859	271.164	2168.46	6007.21	2332.26	3460.56	1163.58	3014.34	1109.55	3178.65	1647.07	3260.39	7211.38	9347.68	2044.45	2067.59	2102.49	668.935	229.918	248.279	371.304	366.538	375.389	994.807	2344.17	1549.34	-0.00776149	-0.00477266	-0.00965132	-0.00481514	-0.000647168	0.00693085	0.00349908	-0.00150012	0.0121711	0.00548195
ENSG00000256232.1	lincRNA	RP11-771K4.1	0	3	0	0	0	0	52	38	16	162	530	460	527	175	658	139	462	315	32	123	88	9	9	68	4	0	0	0	0	1	0	1	6	0.00489779	-0.0218579	-0.00965126	-0.00200246	0.00105813	0.0158804	0.00289597	0.00838771	0.0144727	0.000661726
ENSG00000264469.1	lincRNA	RP11-173M1.8	2	2	0	2	0	0	89	63	16	42	120	80	82	27	66	68	171	107	48	158	159	25	31	113	161	36	39	11	21	28	47	90	100	0.00549592	-0.00290215	-0.00964684	0.00623062	-0.00125643	0.00164967	-0.00364356	-0.00714818	0.00163633	-0.000977955
ENSG00000168614.12	protein_coding	NBPF9	86.2023	64.4951	39.6534	56.1791	31.2595	31.5327	211.72	300.111	98.9759	547.208	1448.8	879.726	945.123	347.489	1070.95	665.826	1826.19	1378.66	719.842	1884.92	1952.41	576.124	531.406	1524.16	1767.03	362.106	381.261	345.619	436.193	393.95	983.857	2714.14	4577.5	-0.00515402	0.00479218	-0.00964376	-0.000626638	0.00194871	0.00422867	0.00307501	-0.00143489	0.0086418	0.00666965
ENSG00000235893.4	pseudogene	RP11-460E7.8	15.4508	13.3086	5.30601e-08	0.934535	2.40788	2.55268e-09	55.397	36.5922	8.87081	23.6059	62.698	42.4714	71.7374	45.1824	50.149	58.7114	232.582	179.258	61.1631	171.307	153.356	32.1413	19.6926	40.8847	100.656	13.5682	34.561	62.0795	68.5355	80.1762	186.72	17.9689	79.4812	-0.00141621	0.000840723	-0.00964074	0.0085332	-0.00717736	-0.00390379	-0.00217614	0.00665496	0.0111751	-0.00166781
ENSG00000183454.9	protein_coding	GRIN2A	35	15	0	8	46	0	105	185	78	24	82	35	950.998	347	855.001	21	75	103	136	400	343	327	314	348	158	69	64	49	42	36	130	180	2370.98	-0.00102983	-0.00190598	-0.0096387	0.00697226	-0.0159682	0.00647168	-0.00262633	-0.00889306	0.00272468	-0.0242432
ENSG00000069966.14	protein_coding	GNB5	13	16.8161	3	26	0	1	1355	1429.01	514	329.236	973.579	661.884	403.511	126.53	394	307.741	959.811	852.297	424.715	1576.43	1188.56	925.538	914.25	1755.15	1785.15	437.35	462.24	492.428	545.434	596.482	1249.73	3105.01	4625.27	0.0092539	0.00616425	-0.00962511	0.0140086	0.00854443	0.0043222	-0.00499832	-0.00856213	-0.0118221	0.00543485
ENSG00000154370.8	protein_coding	TRIM11	7	8	0	3	0	5	1124	1049	379	308	1028	817	1019	320	1196	644.999	1889.01	1549	367	1488	1111	412	396	1528	1469.99	321	337	140	203	239	458	2196.01	4002.08	0.012641	-0.00273322	-0.00961779	0.00287489	-0.00870928	0.00995187	-0.00343378	-0.00288045	-0.00293229	0.013388
ENSG00000165730.10	protein_coding	STOX1	7	10	2	1	11	2	238.999	181	68	62	162	131	435	158	230	241.001	635.002	467	136	394	354	103	95.9999	265.999	165	41	59	10	17	15	35	100	80	-0.00131518	-0.00756312	-0.00961045	-0.00280905	-0.00514197	-4.60582e-05	0.00240838	0.0076071	0.00118564	-0.00415568
ENSG00000145675.10	protein_coding	PIK3R1	45	34	63	159	185	78	273	532	179	272	769.998	602.998	3528.03	1313	2371.99	1243	3504.01	1984.99	1001	2612.99	2701.02	1704	1625.01	3126.96	1867	480	477.999	381	526.001	548	1044	3429.98	5113.03	-0.0058889	0.00403196	-0.00960401	-0.0146026	-6.77539e-06	0.00678464	0.00418359	-0.00344462	0.00767065	0.0021017
ENSG00000263235.1	sense_overlapping	RP11-461A8.4	0	3	0	4	0	0	41.0432	27.8911	7.42697	10.6772	42.4616	9.45815	42.8425	24.6226	24.9781	28.414	83.2401	53.2252	34.2335	158.487	123.912	58.6042	40.469	116.536	115.314	28.639	32.5826	17.5293	18.9463	23.7037	46.2333	47.6949	133.207	0.00519037	0.000453424	-0.0096029	-1.53412e-05	0.00541621	0.00705731	-0.0116501	-0.00442672	-0.00280379	-0.00319172
ENSG00000148948.3	protein_coding	LRRC4C	3	12	11	2	16	5	11	17	2	0	4	3	24	10	36	58	196	201	21	102	63	17	18	26	419.999	245	296	48	41	55	157	20	32	-0.00723593	0.00856443	-0.0096002	-0.00815783	0.00173191	-0.0152034	-0.00653121	0.0131372	0.00171919	-0.00145949
ENSG00000182809.6	protein_coding	CRIP2	10	6	0	2	0	3	152	251	86	25	90	79	145	51	245	373	907.001	574.001	357	1498	1115	346	329	1061	3168.02	1131	1079	1414	1946	2025	4021	6592.08	21035.4	0.0141414	0.0206083	-0.00959943	0.00507375	-0.0109738	0.00279001	-0.00394293	-0.00314925	-0.00213469	0.0105847
ENSG00000223500.1	pseudogene	AC083862.6	5	5	0	15	0	0	4	5	3	1	4	1	1	0	1	2	6	1	2	6	5	5	4	11	5	2	3	0	0	0	7	0	18	-0.00769223	-0.00149156	-0.00959692	0.0129951	5.98542e-05	0.0016591	-0.0124663	-0.0139447	-0.0131613	-0.00318067
ENSG00000182208.8	protein_coding	MOB2	1	13	0	5	0	0	752.001	630.999	186	266	813.001	794	611	177	646.999	260	832.001	909.001	272	1232	761	203	208	796	1004	199	239	188	256	253	589	1659.01	3403.99	0.0133204	0.000694064	-0.00959337	0.0106804	0.0016028	0.0116329	-0.00900697	-0.00305865	0.00318618	-0.00306716
ENSG00000187634.6	protein_coding	SAMD11	1.62368	23.0235	5.56981	16.5621	13.5808	8.47586	2.25985	19.5398	5.55334	95.3684	230.09	252.319	979.473	302.606	1418.95	7.79297	23.7359	19.4415	543.004	766.985	1487.17	543.776	545.925	1654.76	1021.44	530.359	535.2	108.914	158.014	156.819	400.957	867.159	4146.16	-0.0013541	0.00808124	-0.00958981	-0.0089521	0.00499073	0.00271987	-0.00815133	-0.000230546	0.000865333	-0.000694877
ENSG00000250763.1	processed_transcript	RP11-974F13.6	27	49	43	22	44	16	176	323	122	189	476	200	1441	546	617	483	1251	530	719	878	1919	213	195	315	2521	629	654	386	337	337	999	522	1790	-0.0049719	0.00597278	-0.0095876	-0.00333727	0.00443696	-0.0101114	-0.00674583	0.00640775	0.0136263	0.000575585
ENSG00000228446.2	pseudogene	AC073052.1	5	12	0	0	0	0	0	6	0	3	6	0	12	0	3	5	9	3	3	14	13	0	0	5	2	1	3	1	3	3	11	7	10	-0.00412654	0.00239896	-0.00957683	0.0139319	-0.00897425	0.00180787	-0.0031337	0.0106449	0.00796413	-0.000143703
ENSG00000106462.6	protein_coding	EZH2	47	61	15	53	76	37	2589.01	1801	602.001	407	1060	1092	2810.01	928	2483.99	697	2103	1979.01	975.999	3460.02	2790.99	550	537	2041	1221	181	186	63	72	73	153	876.001	418	-0.00611373	-0.0131396	-0.00957502	-0.00694459	-0.00397118	0.00322922	-0.00346467	-0.000334775	-0.00657764	0.00096128
ENSG00000240057.1	antisense	RP11-572M11.4	14	2	0	0	0	0	14.9841	16.243	2.3239	5.58261	12.7844	10.3714	18.6771	1.11727	24.2183	11.3274	21.5371	20.929	7.77078	36.8144	33.1603	9.24708	5.40153	22.8131	39.7169	6.92442	9.7098	5.89029	7.60996	18.6479	16.4729	16	14.596	0.00148113	-0.000407195	-0.00957313	0.0118936	-0.0108833	-0.00634095	0.00407466	0.000513098	0.00158005	0.00101817
ENSG00000179294.5	protein_coding	C17orf96	0	4	5	5	6	0	36	40	18	70	212	121	380	138	450	187	596	496	118	606	336	98	102	405	177	26	20	6	19	22	36	651	427	0.00223407	-0.00491275	-0.00956977	-0.00919593	0.0145039	0.0130239	0.00527945	0.00170015	0.00402905	-0.0143405
ENSG00000224216.1	antisense	RP13-228J13.1	0	7.99996	4	9.99995	0	0	3.4414	17	2.99998	5.99997	26.6834	15.3345	31.9943	13.9998	34.9998	14.9999	52.9894	39.9998	15	33.9356	59.9997	5	5.43615	14.1686	8.11891	3.99998	9.99995	2.72391	6	9.99995	9.65076	4.17972	20.7817	-0.00332639	-0.00268717	-0.00956848	0.00243847	0.0201551	0.00628564	-0.00867028	0.000863966	0.00500931	-0.00122223
ENSG00000249610.1	antisense	CTC-441N14.1	1	0	0	0	0	0	0	0	0	0	0	0	0	0	0	9.09521	36.8102	8.62751	2	2	1	0	0	1	3	0	1	0	0	0	0	0	4.03719e-13	-0.00399269	-0.000351119	-0.0095655	-0.00170279	-0.00683413	-0.00403497	0.00715102	-0.00284376	0.000826085	0.00126173
ENSG00000205865.4	antisense	FAM99B	0	0	0	2	0	0	0	0	0	0	0	0	0	0	0	0.0059969	2.17951	1.35164e-09	6.90299	13.7959	5.70602	4.02185	6.21223	12.7275	4.73714	3.67544	1.37608e-09	0	0	0	0	5.37668	0	-0.00342895	0.00206995	-0.00956068	-0.00748275	0.00263546	0.000821811	-0.00172007	-0.0120309	-0.0161188	-0.00296254
ENSG00000164604.7	protein_coding	GPR85	0	0	0	1	0	0	5	11	2	0	0	0	11	5	5	14	31	15	16	30	31	13	8	21	78	38	17	8	6	22	26	4	34	0.00387684	0.00552634	-0.00955917	-0.00796169	0.0018144	-0.00426334	-0.00569212	-0.00791522	-0.00624128	-0.00102859
ENSG00000096654.11	protein_coding	ZNF184	34	15	16	19	15	7	550.998	533.001	200	150	431.999	351	869.008	291	485	454.999	1311.98	1134	427	806	1082	205	221.999	639.998	444	105	119	48	112	93	155	436	1695.03	-0.00436825	-0.00457015	-0.00955799	-0.00036128	0.00192031	0.002491	0.00571136	-0.00189794	0.000435477	0.00147001
ENSG00000152433.10	protein_coding	ZNF547	0	1	0	0	0	0	109.417	58.6678	18.6354	25.2719	75.4171	64.0174	123.221	38.2973	82.2357	110.369	343.62	219.477	109.86	286.458	283.95	58.444	62.3605	205.606	325.293	68.2207	72.7151	29.0704	63.2056	53.4029	90.3884	30.4559	576.614	0.0115808	-0.000613586	-0.00955449	-0.00341167	0.000337632	0.000264142	-0.00256802	0.00521697	0.00204621	-0.00150389
ENSG00000152154.6	protein_coding	TMEM178A	18	13	0	14	19	1	179.378	182.052	57	12	44	28	193.256	56	230.443	120.132	349	345	74.0992	397.001	209	163	162	617.933	271.704	52.6502	49	20	27.7774	37.0041	78	193	1118.04	-0.00219437	-0.00108105	-0.00954852	0.00200783	-0.0142273	0.00854568	-0.00668895	-0.00909841	-0.00604201	-0.0118602
ENSG00000140873.11	protein_coding	ADAMTS18	5	0	2	4	0	0	2	13	1	617.652	1759.29	1216.28	2854.51	1004.71	1785.45	12	23	30	212.905	709.392	607.481	191	142.936	433.917	80.5321	32	32	77	69.8633	63	210.918	42	207.789	0.00706304	-0.00694352	-0.0095477	0.000955157	0.0115908	-0.00297157	0.0117539	-0.02	0.0323125	0.00629517
ENSG00000079482.11	protein_coding	OPHN1	14	13	4	9	2	0	244.769	449	148.861	74	238.564	109.846	377.613	132	233.675	185	560.391	340	141.596	409	419	109	129	250	360.7	87	89	152	166	158.824	384	454.697	893.516	0.00164904	0.00149121	-0.00954467	0.0123005	0.0059433	0.0011962	4.51994e-05	-0.00240702	0.00504833	-0.00887602
ENSG00000257040.1	protein_coding	C14ORF57	5	3	1	0	0	0	0	0	0	0	3	1	3	0	0	1	11	0	2	4	22	0	0	0	0	1	1	2	0	0	3	0	0	-0.00832654	0.000774377	-0.00954339	0.0101909	-0.00054233	-0.00845018	0.00380919	0.00823214	0.00603353	0.00168485
ENSG00000120094.6	protein_coding	HOXB1	0	0	0	1	0	0	2	2	2	0	0	0	0	0	0	67	180	297	4	4	1	0	0	3	18	2	2	0	0	0	3	0	1	-0.00126823	-0.0013396	-0.0095403	-0.00779604	0.00176744	-0.00132245	-0.00387401	-0.00587841	-0.00474317	-0.000979045
ENSG00000040608.9	protein_coding	RTN4R	5	4	0	0	0	0	1379.98	1918.01	740.997	629.999	1800.02	1541.98	521.999	167	590.004	144	431.002	443.998	353	1525	927.996	596.001	636.996	1229.98	802.997	160	156	43	55	56	103	494	543	0.0155305	-0.0119428	-0.0095397	0.011422	-0.00578166	-0.00277909	0.00245572	0.00261897	-0.0141468	-0.00304343
ENSG00000103248.12	protein_coding	MTHFSD	22	22	2	12	1	4	317	515	164	228	610	366	725	271	755.999	274	733	578	285	923.997	827.999	259	243	660	618	114	121	150	184	174	455	546	1655	0.00129815	-0.00101109	-0.0095377	0.00738637	-0.00178615	0.00533258	-0.00354342	-0.002081	0.00490698	0.00651979
ENSG00000186187.7	protein_coding	ZNRF1	95.0723	64.9997	48.9544	39.1173	55.6829	21.9998	1780.99	1808	636	597	1886	1357	1983.79	647.731	2027	768.973	2303.94	1693	1197.99	4078.69	3296.71	961.688	957.922	2887.9	4495.6	961.27	1040.54	266.965	380	371.996	884.921	1760	5379.02	-0.0016032	-0.00116578	-0.0095347	-0.000473234	0.00167835	-0.00622057	-0.000492213	0.000957893	-0.00384525	-0.000848892
ENSG00000113532.7	protein_coding	ST8SIA4	15	12	5	0	0	7	2	7	0	401	1176	1212	24	12	19	48	130	81	164	528	525	48	69	191	410	77	58	102	134	131	213	53	377	0.00085498	0.00391764	-0.00953183	0.00731007	-0.000713711	-0.00857389	0.00707094	0.0134476	0.0170558	0.0195057
ENSG00000070778.8	protein_coding	PTPN21	22	68.67	45	54	44	13	1016	910.868	304.97	450.882	1484	1124	1745.88	609.758	1619.91	931.998	2573.62	1508.89	737.516	2657.73	2152.35	1380.87	1382.8	2408.69	2490.85	619.889	652.478	337.764	418	431.422	930.998	4987.25	5287.89	-0.000905419	0.00225674	-0.00953094	-0.0032571	0.0073924	0.00577961	0.00101763	0.00105386	-0.000211897	-0.00367127
ENSG00000173253.10	protein_coding	DMRT2	0	1	0	0	0	0	0	0	0	0	0	0	17	11	17	17	20	25	1	2	1	1	1	2	14	4	4	2	3	2	3	10	18	0.000232638	0.00321933	-0.00952908	-0.00496222	-0.00155352	0.00550874	-0.000525021	0.00642987	0.011833	0.000192176
ENSG00000130224.10	protein_coding	LRCH2	23	20	4	17	13	3	254.001	341	114	20	67	58	283.001	95	206	193	525	323	250	497.003	776.996	131	114	399.999	1555.02	415.001	468.002	118	135	151	329.001	587.001	2199.99	-0.00220978	0.00598265	-0.00952617	0.00324613	-0.00188793	-0.00559091	-0.00732598	-0.00220312	-0.00462545	-0.00490923
ENSG00000170624.8	protein_coding	SGCD	2	5	4	3	38	6	2	2	5	6	20	6	0	0	0	52	153	39	386	650	944	23	22	109	7599.98	1891	1911	122	104	119	403	94	435	-0.00262681	0.0193952	-0.00952511	-0.0130454	-0.00234648	-0.0282334	-0.0135485	0.00488766	-0.0122296	-0.0100197
ENSG00000219481.4	lincRNA	NBPF1	102.595	187.418	53.1121	92.1502	143.036	38.4878	1329.77	1238.65	400.651	531.921	1562.26	1168.04	2449.27	852.644	2029.76	1274.17	3610.18	2546.66	1549.43	4757.94	4110.25	1014.87	1026.69	2518.6	4348.72	970.193	1025.21	646.12	920.351	884.085	1771.56	1848.13	5647.32	-0.00347628	0.00344164	-0.00951523	-0.00437407	-0.000240982	-0.00379829	-0.00408587	0.000984591	0.00573295	-0.00111265
ENSG00000180263.9	protein_coding	FGD6	223	132	71	65	85	25	3033.99	4120.02	1446	2364	6971.94	4068.01	19397.1	6794.1	15851.8	1546	4262.98	2606.99	2861.99	5162.97	7808.99	1520	1470.99	3245.01	3175.01	672	699.001	212	279	284	614	1706.99	3104.02	-0.00223069	-0.0104749	-0.00950552	1.54114e-05	0.00221291	-0.00316765	7.94105e-05	-0.000121909	0.000595807	-0.00156992
ENSG00000226153.1	pseudogene	RP3-389A20.5	5	6	0	0	0	0	1	2	2	0	0	0	0	1	0	6	20	6	0	9	11	2	1	0	0	0	1	1	3	3	6	0	6	-0.00528245	0.00223961	-0.00950461	0.0124773	-0.0100624	0.0011503	-0.00101629	0.00889202	-0.000260752	0.000248546
ENSG00000214198.3	pseudogene	RP11-642P15.1	1	9	0	0	0	0	16	9.19641	3	18	23.9205	21.6003	16	8.92854	16	14	34.325	23.6003	12.6829	38.418	44	11	10	17	38.0642	22.5088	12.5914	5.69727	10.6674	14.2649	21.5992	13	99.8256	0.00286073	-0.00049388	-0.00950328	0.00982454	-0.00503291	0.000682035	-0.00448889	0.00991236	0.00362649	-0.00162198
ENSG00000085185.10	protein_coding	BCORL1	63	74	60	92	333	118	171	360.001	132	808.999	2370.02	1261.01	2320	826	1951	846.002	2461.01	1816.01	777.998	3081.04	2176.01	978.996	1036	2545	2746.99	596.999	572	149	225	227	434	1948.01	5452.98	-0.00791281	-0.00138479	-0.00949448	-0.0122728	-0.000947765	0.00315	0.00248241	-0.000880193	0.00742538	0.00040503
ENSG00000178401.9	protein_coding	DNAJC22	0	1	10	10	14	7	3	3	2	5	25	32	223	75	235	23	88	41	426	1631.99	1215.01	979.999	944.999	3586.96	569	103	102	162	199	220	442	1102.01	860.997	0.000736676	0.0117833	-0.00947979	-0.0254913	0.0103721	0.00561687	0.00532744	-0.00480248	-0.00858096	-0.00054899
ENSG00000162738.5	protein_coding	VANGL2	209	157	137	191	114	28	4664	5217	1844	3088	8490	5342	6010	2110	6792	1811	5002	4173	2436	8536	6812	2454	2531	5561	4547	924	899	286	389	370	836	1878	1652	-0.00239643	-0.0092807	-0.00947886	-0.000784141	0.00385713	-0.00647034	-0.00302933	-0.0017301	-0.00169722	-0.00252269
ENSG00000083842.8	protein_coding	ZNF8	44	13	12	1.58798e-11	16.9991	0	549.839	578.402	207.221	176.512	490.17	382.69	744.298	263.646	627.639	203.247	586.009	409.326	209.347	655.107	674.528	166.981	160.59	330.222	598.006	156.792	161.864	87.013	73.4704	81.58	222.824	507.422	1412.17	0.00136383	-0.00374558	-0.0094783	0.0108539	5.03246e-05	-0.00812735	0.013265	0.00833582	0.0048123	-0.0159163
ENSG00000146411.5	protein_coding	SLC2A12	4	22	13	3	7	2	173	385	127	68	173	117	321	121	178	1147	3130	1806	195	391	521	123	96	234	317	59	76	92	136	106	269	869	3164	-0.000144195	0.000496182	-0.00947298	-0.000747443	0.00555305	0.0112638	0.00770408	0.0135032	0.00640684	-0.00243259
ENSG00000188316.8	protein_coding	ENO4	0	8	0	1	1	0	23.6195	24.763	13.5884	9.38851	43.291	26.1009	65.1796	12.6449	28.4649	105.253	337.24	197.908	32.1904	104.428	101.081	17.0035	33.0333	39.1004	150.566	30.2841	40.8289	17.132	10.0153	10.761	61.1951	61	91.9068	0.00398154	-0.000985008	-0.00947069	-0.00208337	0.000246555	0.00727533	-0.0114145	0.00617684	0.00309658	-0.0113662
ENSG00000198429.5	protein_coding	ZNF69	40.6703	54	24	40	11	12	381.876	429.959	166	237	725.846	464.289	442.403	144.414	339.996	242.289	610.621	453.523	280.641	796.799	846.267	247.402	281.665	414.323	303.535	71	88	52	50.572	68	134.602	144.151	269.801	-0.00897394	-0.00555086	-0.00946934	0.00536516	0.00569236	0.000233792	-0.0028814	-0.000196571	-0.00224483	0.00516524
ENSG00000228452.1	antisense	RP5-994D16.9	6	3	0	0	0	0	9.10329	10.3475	4.18264	3	4.19295	5.69149	11.4499	3.40641	8.44244	9.82643	23.3199	12.6746	2.36091	23.0662	18.2069	8.10305	7.61028	12.8441	40.5335	10.6797	6.4751	2	3.74648	1.40576	19.2824	4.93257	71.6668	0.000695418	-0.000707727	-0.0094605	0.0102873	-0.00878042	-0.00365937	0.00118351	0.00392312	-0.00167564	-0.000478642
ENSG00000173914.5	protein_coding	RBM4B	38.8005	23.7831	23.5105	38.9979	25.2885	21.7036	771.036	622.477	222.078	377.944	1038.49	962.651	1409.89	530.775	1534.48	667.25	1724	1517.34	723.485	2360.08	1867.66	510.261	485.252	1338.75	1721.04	342.023	371.669	250.798	331.736	376.44	757.146	786.541	2645.3	-0.00226595	-0.000252429	-0.00945878	-0.00386719	0.00276432	-0.00180762	-0.000495209	-0.00272616	0.00661886	0.00600032
ENSG00000172014.11	protein_coding	ANKRD20A4	1.18503	2	1.54039e-11	9.0507e-10	0.338378	0	3.2885e-07	10.7476	3.01412e-05	4.62106	17.6404	7.23505	46.8929	16.7829	76.0906	46.5518	117.617	77.1084	64.5972	95.5308	173.99	19.7441	11.7135	27.1773	56.372	14.5211	15.3051	81.2525	39.9767	31.0182	164.276	381.623	242.933	0.00151096	0.00625845	-0.00945446	-1.34021e-05	-0.000108101	0.00484656	0.00695727	0.000641471	0.0132735	-0.00622303
ENSG00000187905.6	protein_coding	AC002472.13	0	2.58077e-41	0	0	0	0	2	2.07394	0	0	1	0	4.80021e-32	0	0	13.6065	21.3774	7.3915	7.20795	18.5709	14.4627	0	4.07307	1	170.867	28.5989	25.5282	2.10717	2.078	1.01438	10.3569	0	59.0827	0.00199193	0.00662255	-0.00945222	-0.00411937	-0.000846695	-0.0100268	-0.00712024	0.00463767	-0.00499583	-0.00225803
ENSG00000167434.5	protein_coding	CA4	6	0	0	0	0	0	69	152	42	0	0	0	78	42	123	0	1	0	32	129	86	960.004	973.999	978.999	75	56	66	5	18	17	16	731.001	770.999	0.00679927	0.00523093	-0.00944854	0.00151436	-0.0114679	-0.00264915	0.0148801	-0.00931281	-0.0361779	-0.00305118
[truncated: 23,114 more rows]
