# Supplementary material for: Laser Capture and Deep Sequencing Reveals the Transcriptomic Programmes Regulating the Onset of Pancreas and Liver Differentiation in Human Embryos
Source: Stem Cell Reports. 2017 Oct 19;9(5):1387–94. doi: 10.1016/j.stemcr.2017.09.018 (PMC5830993; doi:10.1016/j.stemcr.2017.09.018)
Supplement: Table S6. Gene Ontology Terms and the Genes Underlying Them from the Extremes of PC3 [file mmc7.xlsx]

## Sheet: Supplemental Table S6
Supplemental Table S6. Gene Ontology (GO) terms and the genes underlying them from the extremes of PC3
Most enriched GO terms amongst genes with high and low loadings on PC3. The Wilcoxon test was applied sequentially using the 'elimination' algorithm ('elimWilcoxGreater' for high loadings and 'elimWilcoxLesser' for low loadings) to reduce multiple testing, implemented in the topGO package. Each ontology (BP, CC, MF) was tested separately and results are combined here (results <0.0001 shown).
High loadings
GO term	elimWilcoxGreater	ontology	description	significant gene examples
GO:0055114	4.41279e-21	BP	oxidation-reduction process	CYP51A1, MPO, IYD, STAB1, ALOX5, RETSAT, CP, PDIA5, ME1, MTHFD2, GPR116, MAOB, CYBRD1, P4HA2, DHRS9, PTGS2, ADCY2, PGM1, HSD17B2, PIR, BLVRB, PTGS1, HMOX1, NCF4, PYGL, PCK2, CYP3A5, IMPDH1, PHYH, HTATIP2, CPT1A, LOX, GNB4, STEAP3, MTHFD1L, ITPR2, SARDH, NR1D1, GNG11, STEAP4, SRD5A3, ADCY4, EGLN3, ACSS2, GFPT2, G6PC, DMGDH, KL, LOXL2, LDHA, CYP2J2, MRAP2, ALDH1L2, STAB2, ALDOB, MYC, CYP19A1, KHK, …
GO:0070062	9.10606e-21	CC	extracellular vesicular exosome	FGR, CD38, SLC4A1, MPO, ABCB4, SCIN, ST3GAL1, CD9, CLDN11, MVP, SERPINB1, C8B, EHD2, CD44, PHF15, CP, LY75, ITIH1, MYLK, PFKP, PPAP2A, ACSL4, MAOB, CYBRD1, SCARB1, CDHR2, ACAT1, ICAM3, ACTN2, BPIFB2, CEACAM1, PGM1, CPB2, PTPRC, PKP1, NID2, SULT2B1, F11, LTBP4, BLVRB, ICAM1, APOH, XYLB, NANS, C19orf77, FKBP5, DDT, GGT1, LGALS1, TSPO, PYGL, PCK2, CD40, MXRA5, MCF2, PLP2, TIMP1, ACP5, NME3, CA2, NDR…
GO:0005759	3.3273e-11	CC	mitochondrial matrix	OTC, OAT, ACAT1, PCK2, PPIF, AGXT2, SARDH, MRPS12, DMGDH, HADH, ACSS1, ALAS2, AK4, IDH3A, PYCR1, PDE2A
GO:0005739	1.11628e-10	CC	mitochondrion	FGR, MPO, OTC, ELN, BCAT1, DGAT2, CASP8, OAT, ME1, MTHFD2, IDI1, ACSL4, MAOB, ACAT1, SLC25A43, PGR, GCKR, MMP2, GCAT, TSPO, PCK2, ASB9, NME3, PHYH, PPIF, ALDOC, CRYAB, CPT1A, TCIRG1, ELK3, OAS2, AGXT2, ABCB6, AGMAT, ACOT2, IFIT3, MTHFD1L, SARDH, MRPS12, ASS1, XAF1, DMGDH, LDHA, ECHDC3, ALDH1L2, BCL2L10, HADH, SLC25A47, DEGS1, ALDH1L1, SLC25A48, LACTB2, SLC25A25, FOXO1, LRRK1, ACSS1, PPARGC1B, PPP…
GO:0005743	6.06068e-10	CC	mitochondrial inner membrane	FGR, OTC, MAOB, ACAT1, SLC25A43, PPIF, CPT1A, HADH, SLC25A47, SLC25A48, SLC25A25, ALAS2, SLC9B2, LDHD, LYN
GO:0005887	1.75453e-09	CC	integral component of plasma membrane	PLXND1, SLC4A1, ABCB4, SCN4A, TENM1, CD9, STAB1, HFE, TYROBP, ATP1A2, C8B, ABCC2, CD44, LY75, TIE1, PPAP2A, ABCC9, TRPC5, SCARB1, ICAM3, ITGA8, CEACAM1, PTPRC, IL12RB2, TRAF5, SLC15A1, ICAM1, KCNK6, NCF4, CSF2RB, CD40, NTSR1, SLC52A3, GABRE, FLT1, SLC1A5, CD33, CAV1, PTPRZ1, TFR2, ENG, ICAM2, MPP2, MMD, TCIRG1, FZD10, SLC17A2, SLC29A1, NPR3, ITGA4, IL1R1, SLC1A4, KCNC4, CD48, LRMP, SLC17A5, TEK, …
GO:0009897	7.28794e-09	CC	external side of plasma membrane	CD9, CD4, CD44, MCAM, PTPRC, IL12RB2, ICAM1, GGT5, GGT1, CD40, CD33, ENG, CXCL12, VWF, CD86, ITGA4, CD48, CR2, KDR, ANO1, SERPINE2, STAB2, TLR4, ENPEP, TNFRSF11A, IL2RG, THY1, ROBO4, TNFRSF14, VCAM1, ANPEP, SLC22A11, PCSK9, GYPA, FGG, CD34, CD19, BTLA, RTN4RL2, HLA-DRB1, L1CAM, FCGR3A, ITGA1
GO:0006955	2.15452e-08	BP	immune response	FGR, CD38, CX3CL1, TENM1, CD4, BTK, HFE, TYROBP, C8B, CD44, TNFRSF1B, LCP2, PIK3CB, LY75, CASP8, SP100, IFI35, BCL3, ICAM3, ADCY2, PTPRC, MMP2, ICAM1, IRAK3, UNC13D, PLA2G3, LGALS1, HMOX1, NCF4, CD40, TRIB3, HCK, TLR8, FOXF1, JAK3, PIK3CG, TRIM14, CXCL12, ICAM2, CCL2, DHX58, BST1, UNC93B1, OAS3, OAS2, VNN1, TFEB, POLR3G, FGF1, PDGFRB, HRG, CD86, IL1A, ITGA4, IL1R1, IL18R1, PRG4, CR2, FGF23, IFIT3…
GO:0020037	3.32415e-08	MF	heme binding	CYP51A1, MPO, GUCY1B3, PTGS2, PTGS1, HMOX1, CYP3A5, STC2, HRG, ABCB6, NR1D1, HBZ, CYP2J2, CYP19A1, DUOX2, CYP3A7, CYGB, NOS3, CYBB, CYP4F11, CYP4F12, CYP4F3, HBA2, HBA1, HBG1
GO:0006805	5.96716e-08	BP	xenobiotic metabolic process	CYP51A1, MAOB, SULT2B1, PTGS1, GGT1, PON3, CYP3A5, ACSS2, CYP2J2, CYP19A1, RORC, NCEH1, MAT1A, ACSS1, CYP3A7, HPGDS, CYP4F11, NQO1, CYP4F12, CYP4F3, AKR1C1, ADH4, PAPSS2, GSTA1, GSTA2
GO:0005506	2.09305e-07	MF	iron ion binding	CYP51A1, ALOX5, P4HA2, ACP5, CYP3A5, EGLN3, HBZ, CYP2J2, CYP19A1, CYP3A7, CYGB, NOS3, PAH, CYP4F11, CYP4F12, CYP4F3, AGMO, HBA2, HBA1, HBG1
GO:0030593	2.27116e-07	BP	neutrophil chemotaxis	CX3CL1, PIK3CG, CCL2, THBS4, SPP1, NCKAP1L, PREX1, IL1B, MPP1, VAV3, VAV1, ITGA9, ITGB2, NOD2, PDE4B, ITGA1
GO:0006954	2.49088e-07	BP	inflammatory response	CX3CL1, STAB1, BTK, ALOX5, C8B, CD44, TNFRSF1B, HDAC9, LY75, GAL, PTGS2, MGLL, UNC13D, PTGS1, GGT5, GGT1, HMOX1, CD40, HCK, TLR8, ACP5, FOXF1, PIK3CG, SERPINE1, RARRES2, LIPA, CCL2, VNN1, KNG1, HYAL1, IL1A, IL1R1, SERPINC1, SPP1, TEK, CD97, PLP1, NMI, TNFAIP6, C4BPA, C4BPB, IL1B, C3, STAT5A, CFP, EMR2, TICAM1, ZFP36, APOL3, ASS1, F12, CHI3L1, KL, CD180, NT5E, EDNRB, IL1RN, TLR4, IL33, IER3, CASP1…
GO:0060337	2.98186e-07	BP	type I interferon signaling pathway	SP100, IFI35, OAS3, OAS2, IFIT3, IFIT2, IRF5, XAF1, USP18, IFITM2, IFITM1, PSMB8, HLA-E
GO:0030168	6.41371e-07	BP	platelet activation	CD9, HGF, LCP2, PIK3CB, MGLL, APBB1IP, ACTN2, CD40, TIMP1, PIK3CG, HSPB1, SERPINE1, COL1A1, VWF, KNG1, HRG, PLEK, SRGN, ITPR2, F13A1, TUBA4A, RAC2, VAV3, SERPINE2, TLR4, TRPC6, EGF, PIK3R5, VAV1, LEFTY2, ITPR1, SLC7A11, GNA14, ALB, F2RL2, COL1A2, NOS3, PRKCB, COL3A1, FGG, A2M, LYN, ITGB3
GO:0019825	7.58179e-07	MF	oxygen binding	CYP3A5, HBZ, CYP19A1, CYP3A7, CYGB, ALB, HBA2, HBA1, HBG1
GO:0003735	7.58844e-07	MF	structural constituent of ribosome	MRPS12
GO:0005615	9.68973e-07	CC	extracellular space	TFPI, SLC4A1, MPO, CX3CL1, CD9, DCN, ALOX5, HGF, SERPINB1, C8B, CP, ITIH1, MTHFD2, GAL, CPB2, MMP2, F11, LTBP4, ICAM1, APOH, GGT1, PLA2G3, LGALS1, HMOX1, CD40, TIMP1, FLT1, CA2, NAMPT, PON3, HSPB1, PCOLCE, SERPINE1, OGN, ENG, CXCL12, LGALS3BP, CCL2, COL1A1, OAS3, LOX, THBS4, FGF1, STC2, KNG1, HRG, HYAL1, IL1A, PRG4, SERPINC1, MUC5B, ARG1, SPP1, FGF23, TGFBI, A1BG, TNFSF10, FMOD, SRGN, CD97, SERPI…
GO:0072562	1.00399e-06	CC	blood microparticle	SLC4A1, CP, ITIH1, ENG, LGALS3BP, KNG1, HRG, SERPINC1, A1BG, C4BPA, F13A1, C3, IGJ, FCN3, AHSG, STOM, C1QC, ALB, FGG, HSPA6, C1QB, A2M, ZBTB38, CPN2, C1S, HBA2, HBA1, C4B, ORM1, CFB
GO:0005789	1.04628e-06	CC	endoplasmic reticulum membrane	CYP51A1, CD4, RETSAT, DGAT2, PDIA5, ACSL4, GUCY2C, DHRS9, PTGS2, MGLL, HSD17B2, JPH4, PTGS1, FKBP5, DERL3, KDELR3, HMOX1, PNPLA3, TLR8, PLP2, JPH1, FKBP14, CYP3A5, UNC93B1, RASGRF2, AADAC, REEP6, LRMP, SEC16B, ITPR2, SRD5A3, G6PC, FKBP11, IL15RA, CYP2J2, MRAP2, CYP19A1, DEGS1, ITPR1, TMED6, EDA, CYP3A7, ERAP2, ACSL6, VKORC1, TMC8, CYP4F11, LRRC33, SHISA3, TMEM173, ATL3, CYP4F12, TRDN, INSIG1, CYP…
GO:0045766	1.38282e-06	BP	positive regulation of angiogenesis	CX3CL1, HDAC9, PTGS2, HMOX1, FLT1, HSPB1, SERPINE1, SEMA5A, FGF1, HYAL1, IL1A, TEK, IL1B, C3, KDR, ADM2, ANGPTL3, CHI3L1, ETS1, FGF2, SFRP2, NODAL, NOS3, PRKCB, CX3CR1, LRG1, CD34, TNFSF12, AQP1
GO:0015671	1.42928e-06	BP	oxygen transport	HBZ, MYC, CYGB, HBA2, HBA1, HBG1
GO:0005777	1.56044e-06	CC	peroxisome	IDI1, ACSL4, PHYH, NUDT7, ACSL6, PIPOX, TMEM173
GO:0050729	2.20112e-06	BP	positive regulation of inflammatory response	CX3CL1, PTGS2, PIK3CG, SERPINE1, IL1B, C3, STAT5A, TLR4, IL33, TNFRSF11A, NLRP12, ADORA2B, PDE2A, ZP3, TGM2
GO:0071222	2.56833e-06	BP	cellular response to lipopolysaccharide	TNFRSF1B, SCARB1, ICAM1, CD40, HCK, SERPINE1, CCL2, CD86, ARG1, IL1B, NR1D1, TICAM1, ASS1, CD180, EDNRB, TLR4, IL24, NOS3, CX3CR1, CD14, TRIB1, PDE4B, LYN
GO:0006958	2.92721e-06	BP	complement activation, classical pathway	C8B, CR2, C4BPA, C4BPB, C3, C1QC, C2, C1QB, C1S, CFI, C4B
GO:0051607	3.24068e-06	BP	defense response to virus	CD4, ABCC9, PTPRC, UNC13D, CD40, HCK, TLR8, DHX58, UNC93B1, OAS3, OAS2, POLR3G, CD86, IFIT3, IFIT2, TICAM1, IRF5, BST2, TRIM22, DOCK2, HERC5, PM20D1, IFI16, MB21D1, DDIT4, BNIP3, TMEM173, IFITM2, IFITM1, MICB, TRIM15, APOBEC3G, APOBEC3C
GO:0045087	3.29356e-06	BP	innate immune response	FGR, CD4, BTK, TYROBP, C8B, CD44, LCP2, PIK3CB, CASP8, SP100, IFI35, ADCY2, MMP2, ICAM1, IRAK3, UNC13D, TRIB3, HCK, TLR8, JAK3, PIK3CG, TRIM14, CCL2, DHX58, UNC93B1, OAS3, OAS2, VNN1, POLR3G, FGF1, PDGFRB, CD86, CR2, FGF23, IFIT3, IFIT2, ITPR2, C4BPA, C4BPB, MT2A, C3, NR1D1, STAT5A, CFP, TICAM1, IRF5, ADCY4, BST2, ASS1, F12, NFATC1, IGJ, XAF1, KL, CD180, VAV3, KLB, TLR4, CASP1, HERC5, FGF2, EGF, …
GO:1901606	4.55085e-06	BP	alpha-amino acid catabolic process	OTC, HAL, GCAT, AGXT2, ARG1, SARDH, DMGDH, ALDH1L2, AMDHD1, ALDH1L1, FTCD, NOS3, PAH, PIPOX, AFMID, TAT
GO:0055085	5.24763e-06	BP	transmembrane transport	SLC4A1, ABCB4, SCN4A, SLC38A5, ATP1A2, FHL1, ABCC2, CP, ABCC9, GAL, CYBRD1, TRPC5, SCARB1, ACTN2, SLC25A43, ADCY2, TRPM3, GCKR, SLC15A1, TESC, FXYD5, JPH4, KCNK6, HMOX1, SLCO4A1, SLC17A9, PLP2, GABRE, CA2, JPH1, SLC1A5, CXCL12, PPIF, CCL2, CPT1A, SLC1A2, TCIRG1, SLC17A2, SLC29A1, RASGRF2, PDGFRB, STEAP3, ABCB6, SLC1A4, KCNC4, SLC17A5, ITPR2, ATP8A1, ATP1B2, ADCY4, EPO, G6PC, ANO1, SLC6A11, UNC79,…
GO:0005344	5.82723e-06	MF	oxygen transporter activity	HBZ, CYGB, HBA2, HBA1, HBG1
GO:0048029	6.12867e-06	MF	monosaccharide binding	P4HA2, PYGL, ENG, PHYH, GALK1, MRC1, EGLN3, ALDOB, COLEC12, COLEC10
GO:0005783	6.24843e-06	CC	endoplasmic reticulum	CYP51A1, TFPI, TENM1, CD4, RETSAT, COL23A1, DGAT2, PDIA5, ACSL4, GUCY2C, P4HA2, DHRS9, PTGS2, MGLL, ITGA8, COL16A1, HSD17B2, SULT2B1, JPH4, PTGS1, FKBP5, DERL3, GGT1, KDELR3, HMOX1, PNPLA3, MLC1, NTSR1, TLR8, PLP2, JPH1, CAV1, FKBP14, CYP3A5, COL1A1, UNC93B1, VWF, OAS2, THBS4, RASGRF2, STC2, AADAC, REEP6, ABCB6, LRMP, IFIT2, SEC16B, ITPR2, COL10A1, ATP8A1, SRD5A3, ASS1, G6PC, CHI3L1, PDZD2, FKBP1…
GO:0042611	6.29961e-06	CC	MHC protein complex	HFE, HLA-DRB1, HLA-DRA, HLA-E, HLA-DPA1
GO:0046629	7.57973e-06	BP	gamma-delta T cell activation	NCKAP1L, STAT5A, RORC, NOD2, GIMAP5, MICB
GO:0016021	7.73031e-06	CC	integral component of membrane	CYP51A1, PLXND1, CD38, SLC4A1, ABCB4, CX3CL1, SCN4A, ST3GAL1, TENM1, IYD, CD9, STAB1, CD4, HFE, TYROBP, CLDN11, MVP, SLC38A5, ATP1A2, GPR124, C8B, ABCC2, CD44, TNFRSF1B, COL23A1, LY75, DGAT2, GLP2R, TIE1, PPAP2A, SYT1, ACSL4, GPR116, ABCC9, MAOB, GUCY2C, CYBRD1, CDH19, TRPC5, SCARB1, DHRS9, CDHR2, CA12, SCARF1, ICAM3, MCAM, SLC25A43, ITGA8, ADCY2, ITM2A, CEACAM1, PTPRC, IL12RB2, TRAF5, TRPM3, HSD…
GO:0005833	1.05469e-05	CC	hemoglobin complex	HBZ, AHSP, HBA2, HBA1, HBG1
GO:0009109	1.13927e-05	BP	coenzyme catabolic process	ALDH1L2, NUDT7, ALDH1L1, CBR3, CYP4F11
GO:0052689	1.20532e-05	MF	carboxylic ester hydrolase activity	MGLL, PLA2G3, PNPLA3, PON3, LIPA, AADAC, ACOT2, RGN, PLA1A, NCEH1, ASPG
GO:0030169	1.244e-05	MF	low-density lipoprotein particle binding	STAB1, SCARB1, SCARF1, STAB2, SORL1, COLEC12, PCSK9
GO:0006536	1.67234e-05	BP	glutamate metabolic process	NR1H4, HAL, GGT1, AMDHD1, FTCD, CD34, TAT
GO:0005829	1.77566e-05	CC	cytosol	FGR, BTK, ALOX5, FHL1, ARHGAP31, LCP2, PIK3CB, BCAT1, GUCY1B3, CASP8, MYLK, ME1, PDE4A, KIF26A, PFKP, IDI1, IFI35, MOCOS, APBB1IP, ACTN2, PGM1, TRAF5, HAL, GCKR, SULT2B1, ARHGAP4, BLVRB, NANS, HMOX1, NCF4, PYGL, TRIB3, HCK, MCF2, ACP5, CA2, NDRG1, SYDE1, JAK3, NAMPT, PIK3CG, HSPB1, IMPDH1, PALD1, GALK1, ALDOC, CRYAB, GLI1, SH2B3, OAS3, OAS2, RASGRF2, POLR3G, FGF1, CISH, ABHD14B, IL1A, PLEK, EPAS1…
GO:0001659	1.86832e-05	BP	temperature homeostasis	PTGS2, IL1A, IL1B, NR1D1, EDNRB, IL1RN, TNFRSF11A, FOXO1, ADORA1, ADRB2, GIMAP5
GO:0012507	1.99155e-05	CC	ER to Golgi transport vesicle membrane	HLA-DRB1, HLA-DRA, HLA-E, HLA-DPA1
GO:0032755	2.29024e-05	BP	positive regulation of interleukin-6 production	IL1B, TICAM1, TLR4, IL33, IL6R, NOD2, ADORA2B
GO:0004601	2.33038e-05	MF	peroxidase activity	MPO, IYD, PTGS2, PTGS1, DUOX2, CYGB, HBA2, HBA1
GO:0004896	2.39396e-05	MF	cytokine receptor activity	IL12RB2, CSF2RB, IL1R1, IL18R1, CCRL1, IL15RA, IL22RA1, CCBP2, IL2RG, IL6R, CX3CR1, CMKLR1, CSF2RA
GO:0033628	2.50104e-05	BP	regulation of cell adhesion mediated by integrin	TESC, PIK3CG, SERPINE1, HRG, NCKAP1L, SFRP2, RET, DPP4, LYN
GO:0098542	2.95753e-05	BP	defense response to other organism	FGR, MPO, STAB1, CD4, BCL3, ABCC9, PTPRC, UNC13D, CD40, HCK, TLR8, ACP5, SERPINE1, DHX58, UNC93B1, OAS3, OAS2, POLR3G, HRG, CD86, IFIT3, IFIT2, CFP, TICAM1, VGF, IRF5, BST2, TRIM22, IGJ, DOCK2, STAB2, TLR4, HERC5, IL22RA1, TNFAIP8, TNFRSF14, ADAMTS4, IL6R, PM20D1, IFI16, MB21D1, NOD2, BATF2, DDIT4, CLEC7A, BNIP3, SSC5D, TMEM173, IFITM2, IFITM1, S100A14, MICB, TRIM15, APOBEC3G, APOBEC3C
GO:0031663	3.23015e-05	BP	lipopolysaccharide-mediated signaling pathway	SCARB1, HCK, CCL2, IL1B, TICAM1, CD180, TLR4, NOS3, TRIB1, LYN
GO:1990267	3.37856e-05	BP	response to transition metal nanoparticle	OTC, PTGS2, ICAM1, CA2, IL1A, ARG1, MT1G, MT2A, ASS1, LOXL2, ANK2, S100B, VCAM1, ALB, SLC18A2, MT1E, MT1X, MT1F, TAT, MT1H, MT1M, AQP1
GO:0006112	3.5192e-05	BP	energy reserve metabolic process	GPR116, ADCY2, PGM1, PYGL, GNB4, ITPR2, NR1D1, GNG11, ADCY4, GFPT2, G6PC, KL, MRAP2, MYC, KHK, CACNA1A, PKLR, ITPR1, PID1, KCNB1, ADCY9, SLC2A2, GNG4, ENPP1, GCGR
GO:0032490	3.63377e-05	BP	detection of molecule of bacterial origin	SCARB1, TLR4, NOD2, TLR1, SSC5D, C4B
GO:0006084	3.87674e-05	BP	acetyl-CoA metabolic process	ACSS2, NUDT7, ACSS1, PIPOX
GO:0032729	4.03707e-05	BP	positive regulation of interferon-gamma production	BCL3, IL12RB2, IL18R1, SASH3, IL1B, TLR4, PDE4B, ZP3, HLA-DPA1
GO:0018279	4.33175e-05	BP	protein N-linked glycosylation via asparagine	DERL3, MAN1C1, SRD5A3, GFPT2, MANEA
GO:0002281	4.59297e-05	BP	macrophage activation involved in immune response	TYROBP, TLR8, TICAM1, NOD2, CX3CR1
GO:0007159	4.72035e-05	BP	leukocyte cell-cell adhesion	CD44, ICAM1, CXCL12, ITGA4, IL1B, RAC2, ASS1, CHST4, CCL28, ITGB2, VCAM1, L1CAM
GO:0071294	5.05037e-05	BP	cellular response to zinc ion	MT1G, MT2A, MT1E, MT1X, MT1F, MT1H, MT1M
GO:0006094	5.69698e-05	BP	gluconeogenesis	PGM1, PCK2, ALDOC, PCK1, NR1D1, G6PC, ALDOB, RBP4, FOXO1
GO:0050660	6.39964e-05	MF	flavin adenine dinucleotide binding	MAOB, NOS3, CYBB, LDHD
GO:0060333	7.20258e-05	BP	interferon-gamma-mediated signaling pathway	CD44, SP100, ICAM1, HCK, OAS3, OAS2, MT2A, IRF5, VCAM1, HLA-DRB1, HLA-DRA, HLA-E, IFI30, HLA-DPA1
GO:0030449	7.56827e-05	BP	regulation of complement activation	C8B, C4BPA, C4BPB, C3, CFP, C2, A2M, CFI, C4B, CFB
GO:0032496	8.19717e-05	BP	response to lipopolysaccharide	MPO, DCN, NR1H4, TNFRSF1B, CASP8, MAOB, SCARB1, PTGS2, IL12RB2, ICAM1, IRAK3, CSF2RB, CD40, HCK, ACP5, SERPINE1, CCL2, CD86, MUC5B, ARG1, IL1B, NR1D1, TICAM1, EPO, ASS1, CD180, EDNRB, IL1RN, TLR4, CASP1, TNFRSF11A, PTGIR, VCAM1, IL24, NOS3, NOD2, CX3CR1, CD14, TRIB1, PDE4B, PALM3, S100A14, LYN
GO:0051591	8.33971e-05	BP	response to cAMP	COL1A1, TEK, ITPR2, VGF, ASS1, DUOX2, PKLR, PPARGC1B, STC1, JUNB, WT1, AQP1
GO:0042605	9.0796e-05	MF	peptide antigen binding	HFE, HLA-DRB1, HLA-DRA, HLA-E, HLA-DPA1
GO:0005518	9.232e-05	MF	collagen binding	DCN, CD44, NID2, PCOLCE, ASPN, VWF, TGFBI, SRGN, LUM, ITGA9, ABI3BP, DDR2, PCOLCE2, PODN, COL14A1, ITGA1
GO:0006631	9.90714e-05	BP	fatty acid metabolic process	ALOX5, ACSL4, PTGS2, MGLL, PTGS1, GGT5, GGT1, PLA2G3, TRIB3, CAV1, PHYH, CPT1A, ACOT2, PLP1, C3, STAT5A, ACSS2, ANGPTL3, CYP2J2, HADH, DEGS1, AKR1C2, ACSS1, CBR1, HPGDS, ACSL6, MID1IP1, CYP4F12, INSIG1, CYP4F3, AGMO, AKR1C3, APOC2, APOC2
Low loadings
GO term	elimWilcoxLesser	ontology	description	significant gene examples
GO:0003677	4.78133e-34	MF	DNA binding	ISL1, IKZF2, NFE2L3, DLX3, PITX1, POLB, TEAD2, FOSL2, RARB, RFX3, GRHL2, MECOM, RFX2, EBF4, LHX5, PCBP4, ZFHX4, H2AFY2, HNF4A, KLF5, ZNF423, TOX3, HOXA1, HOXA2, HOXA3, GLIS3, RAI1, HNF1B, ZBTB16, CUX2, SIM1, HES1, IFT57, FOXP1, IRF6, PROX1, TNP1, TGIF2, ONECUT2, HOXB3, SMAD9, TBX2, ZSCAN20, NEUROG3, NFE2, SOX21, SOX9, FOXA2, NKX2-2, FOXA1, FOXJ1, MNX1, GATA5, CASZ1, LIN28A, E2F5, MEIS2, SOX3, PHC…
GO:0006355	6.90053e-34	BP	regulation of transcription, DNA-templated	ITGA3, ISL1, IKZF2, LMO3, DKK3, NFE2L3, DLX3, PITX1, TEAD2, FOSL2, RARB, RFX3, GRHL2, MECOM, RFX2, EBF4, LHX5, SLC26A3, ZFHX4, H2AFY2, HNF4A, JAG1, CHRDL1, KLF5, FGF9, ZNF423, CRYM, TOX3, DYRK1B, HOXA1, HOXA2, HOXA3, GLIS3, RAI1, MED31, HNF1B, ZBTB16, BCL7A, CUX2, ING4, KHDRBS2, SIM1, WWC1, HES1, IFT57, FOXP1, EFEMP1, ID2, ID3, IRF6, PROX1, TNP1, TGIF2, ONECUT2, SFRP5, HOXB3, SMAD9, TBX2, ZSCAN20…
GO:0005634	4.42862e-19	CC	nucleus	SKAP2, FYN, ISL1, BIRC3, PLEKHO1, IKZF2, NFE2L3, CAMK2B, DLX3, NAV3, PITX1, POLB, TEAD2, CELSR1, FOSL2, RARB, SPAG6, MAP2, RBFOX1, EPHA6, RFX3, GRHL2, MECOM, NOX4, RFX2, ARHGAP28, EBF4, LHX5, ZFHX4, ANGPT2, TEKT2, H2AFY2, YPEL1, HNF4A, PAK7, KLF5, ZNF423, CRYM, TOX3, CALB1, SPAG1, TUBB4A, DMPK, DYRK1B, ADAP1, HOXA1, HOXA2, HOXA3, GLIS3, CCNJ, RAI1, MED31, HNF1B, CPE, ZBTB16, CUX2, ING4, RSPH4A, P…
GO:0042384	9.99434e-17	BP	cilium assembly	MKS1, RFX3, NEURL, RSPH4A, NME5, IFT57, ONECUT2, IFT81, FOXJ1, KIF3A, CELSR2, SPEF2, HYDIN, DZIP1L, RSPH1, KIF27, DNAAF3, TCTN2, ONECUT1, KIF24, IFT140, TTC30B
GO:0003700	1.17608e-13	MF	sequence-specific DNA binding transcription factor activity	NFE2L3, DLX3, PITX1, TEAD2, FOSL2, RARB, RFX3, MECOM, SLC26A3, HNF4A, KLF5, HOXA2, HOXA3, GLIS3, HNF1B, ZBTB16, SIM1, HES1, FOXP1, ID3, IRF6, PROX1, TGIF2, ONECUT2, HOXB3, SMAD9, TBX2, ZSCAN20, NEUROG3, NFE2, SOX21, SOX9, FOXA2, NKX2-2, ID1, FOXA1, FOXJ1, MNX1, GATA5, E2F5, MEIS2, SOX3, TBX3, EHF, ELF5, GATA4, LMX1B, FOXP4, ZNF193, PDX1, ZFHX3, GATA6, MEIS1, NR6A1, NKX6-2, HMGA2, ZNF117, TSC22D3,…
GO:0003777	1.14616e-08	MF	microtubule motor activity	DNAH9, DNAH6, KIF21B, DNAH7, KIF3A, KIF12, DNALI1, KIF27, KIF7, DYNLRB2, DNAH12, KIF24, DNAH10
GO:0042073	1.33968e-08	BP	intraciliary transport	IFT57, IFT81, IFT140, TTC30B
GO:0005813	1.9588e-08	CC	centrosome	MKS1, CSPP1, IFT57, ID2, CCDC92, ODF2L, IFT81, RABL5, KIF3A, MTUS2, PLK2, DZIP1L, KIF24, IFT140, KIAA0753
GO:0003351	6.16613e-08	BP	epithelial cilium movement	SPA17, RFX3, NME5, CCDC40, KIF27
GO:0036064	7.10793e-08	CC	ciliary basal body	MKS1, IFT57, DZIP1L, PIFO, IFT140
GO:0045665	1.2822e-07	BP	negative regulation of neuron differentiation	ISL1, JAG1, HOXA2, HES1, ID2, SOX9, FOXA2, NKX2-2, SOX3, MEIS1, ID4, SOX2, DLL1
GO:0031018	3.21867e-07	BP	endocrine pancreas development	RFX3, HNF4A, HNF1B, HES1, ONECUT2, NEUROG3, SOX9, FOXA2, NKX2-2, SMO, MNX1, PDX1, GATA6, NKX6-2, NEUROD1, NKX6-1, PTF1A, ONECUT1, RFX6, ONECUT3
GO:0005930	4.35224e-07	CC	axoneme	DNAH9, SPAG6, EFHC1, RSPH4A, DNAH6, DNAH7, CCDC164, DNALI1, IFT140
GO:0007224	2.22176e-06	BP	smoothened signaling pathway	HHAT, FGF9, HES1, IFT57, FOXA2, NKX2-2, SMO, FOXA1, KIF3A, PDX1, GPR161, GPC3, IHH, NKX6-1, IQUB, SHH, KIF27, KIF7, TCTN2, WNT7B, TCTN1, GPC2, KCTD11
GO:0005003	4.30651e-06	MF	ephrin receptor activity	EPHA6, EPHB6, EFNB3, EPHA4, EPHB2, EPHA7, EPHB1, EFNA4
GO:0000122	4.51785e-06	BP	negative regulation of transcription from RNA polymerase II promoter	ISL1, NFE2L3, RARB, H2AFY2, KLF5, FGF9, CRYM, HOXA2, GLIS3, HNF1B, CUX2, WWC1, HES1, ID2, ID3, PROX1, TGIF2, HOXB3, TBX2, NEUROG3, FOXA2, BMP2, ID1, SMO, AJUBA, FOXA1, FOXJ1, CDKN1C, MEIS2, SOX3, TBX3, FOXP4, PDX1, ZFHX3, GATA6, CBX8, PRDM16, OSR1, TAGLN3, NR6A1, ANKRD1, NKX6-2, HMGA2, HHEX, TSC22D3, NKX6-1, HEY1, SHH, CDX2, DACH1, BMI1, ZFPM2, ID4, OVOL1, CBX2, NR2F1, SOX11, GATA2, MAPK15, SOX2,…
GO:0031514	5.24954e-06	CC	motile cilium	SPA17, SPAG6, SLC26A3, TEKT2, CATSPERG, RSPH4A, NME5, IFT81, NPHP1, SPEF2, SPAG17, RSPH1, IQUB
GO:0003148	7.10447e-06	BP	outflow tract septum morphogenesis	ISL1, RARB, TBX2, GATA6, ZFPM2
GO:0048713	7.78301e-06	BP	regulation of oligodendrocyte differentiation	HES1, ID2, NKX2-2, TENM4, SHH, ID4
GO:0008270	8.54531e-06	MF	zinc ion binding	ISL1, BIRC3, LMO3, ADAMTS6, LIMCH1, LNX1, RARB, CPXM1, LHX5, ZFHX4, CPA1, MMP11, RNF215, HNF4A, CALB1, ADAP1, NEURL, RAI1, CPE, ING4, PRICKLE4, AJUBA, ZSWIM6, GATA5, LIN28A, TRIM45, PHC2, MICAL1, ADAMTS7, LIMD2, GATA4, LMX1B, PRICKLE1, MARCH9, ZFHX3, GATA6, ADAMTS16, ADAMTS19, TRIM50, NR6A1, ZNF214, ASAP2, ZNF117, CPA2, TRIM17, TRIM46, PRICKLE2, ADAMTS9, SHH, ZNF3, BMI1, BMP1, CXXC4, ZFPM2, LONRF…
GO:0070286	1.07113e-05	BP	axonemal dynein complex assembly	TEKT2, SPAG1, CCDC40, CCDC164, DNAAF3
GO:0005929	1.38972e-05	CC	cilium	PROM1, DNAH9, MKS1, SPA17, SPAG6, SLC26A3, TEKT2, EFHC1, CATSPERG, DNAL4, TUBB4A, RSPH4A, NME5, IFT57, DNAH6, DNAH7, IFT81, RABL5, SMO, TTLL9, KIF3A, TTLL7, CCDC40, GPR161, NPHP1, SPEF2, SPAG17, CDK20, HYDIN, CCDC164, DZIP1L, RSPH1, DHRS3, PCDP1, DNALI1, IQUB, KIF27, KIF7, TCTN2, PIFO, ADCY6, DNAH12, IFT140, TTC30B, DNAH10, TCTN1
GO:0009952	1.80218e-05	BP	anterior/posterior pattern specification	PPP2R3A, SEMA3C, CELSR1, HOXA1, HOXA2, HNF1B, ZBTB16, HES1, WLS, HOXB3, FOXA2, BMP2, SMO, KIF3A, TBX3, GDF11, GATA4, CELSR2, OSR1, GPC3, CRB2, HHEX, TTN, BTG2, NEUROD1, HEY1, SHH, CDX2, HOXB2, NR2F2, HOXA4, DLL1
GO:0046872	2.14291e-05	MF	metal ion binding	ITGA3, ARSD, FYN, ISL1, NRXN3, BIRC3, IKZF2, EFCAB1, CDH10, LMO3, ADAMTS6, ATP9A, CDH3, LIMCH1, POLB, LNX1, PPP2R3A, CELSR1, RARB, CDH17, SCGN, MOXD1, CDH7, LRP2, MECOM, EBF4, CPXM1, LHX5, HEPH, TF, ZFHX4, CPA1, ANGPT2, CRTAC1, EFHC1, MMP11, RNF215, GALNTL1, HNF4A, JAG1, PCDH11X, KLF5, ZNF423, CALB1, DMPK, ADAP1, SUSD1, GLIS3, SPOCK2, NEURL, RAI1, TBC1D9, CPE, ZBTB16, ING4, SMOC2, PCDHB2, CDH9, P…
GO:0030992	2.2313e-05	CC	intraciliary transport particle B	IFT57, IFT81, RABL5, TTC30B
GO:0005871	2.36063e-05	CC	kinesin complex	KIF21B, KIF3A, KIF12, KIF27, KIF7, KIF24
GO:0045893	2.66157e-05	BP	positive regulation of transcription, DNA-templated	ISL1, IKZF2, DLX3, PITX1, RARB, RFX3, MECOM, LHX5, HNF4A, JAG1, KLF5, ZNF423, TOX3, DYRK1B, HOXA1, HOXA2, GLIS3, RAI1, HNF1B, ZBTB16, HES1, ID2, IRF6, PROX1, ONECUT2, SMAD9, NEUROG3, NFE2, SOX9, FOXA2, NKX2-2, BMP2, SMO, FOXA1, FOXJ1, CDKN1C, GATA5, E2F5, MEIS2, C12orf39, TBX3, EHF, ELF5, GATA4, LMX1B, PDX1, GATA6, PRDM16, CYR61, OSR1, MEIS1, NR6A1, ANKRD1, HMGA2, NPAS3, BMP3, HHEX, FZD7, GRIP1, …
GO:0003682	4.08528e-05	MF	chromatin binding	ISL1, DLX3, H2AFY2, TOX3, ZSCAN20, NEUROG3, SOX9, NKX2-2, AJUBA, GATA4, PDX1, GATA6, MEIS1, HMGA2, HHEX, NEUROD1, NKX6-1, PTF1A, BAHCC1, CBX2, GATA2, SOX2, TNRC18, MITF
GO:0072148	4.25711e-05	BP	epithelial cell fate commitment	HES1, PROX1, NKX2-2, GATA4, NEUROD1, NR2F2
GO:0021904	4.45327e-05	BP	dorsal/ventral neural tube patterning	FOXA2, SMO, FOXA1, MNX1, KIF3A, GPR161, SHH, TCTN1
GO:0001764	4.49178e-05	BP	neuron migration	ITGA3, FYN, CELSR1, DCX, NRCAM, FZD3, ZSWIM6, MNX1, CHL1, LMX1B, TUBB2B, CELSR2, GFRA3, DCDC2, NTRK2, GPM6A, SPOCK1, CCKAR, NKX6-1, NR2F1, GPR173, FLRT2, NR2F2, DCC, RELN, GPR56
GO:2000738	4.59297e-05	BP	positive regulation of stem cell differentiation	TGFB2, SOX9, GATA4, GATA6, TACSTD2
GO:0017147	5.86291e-05	MF	Wnt-protein binding	FZD3, WLS, SFRP5, SMO, FZD7, FZD1, FRZB, FZD2
GO:0008017	6.07115e-05	MF	microtubule binding	REEP1, POLB, CAPN6, DCX, MAP2, KIF21B, KIF3A, MTUS2, KIF12, GAS2L3, KIF27, KIF7, KIF24
GO:0000086	6.49863e-05	BP	G2/M transition of mitotic cell cycle	TUBB4A, AJUBA, CHMP4C
GO:0045687	8.08674e-05	BP	positive regulation of glial cell differentiation	HES1, ID2, NKX2-2, BMP2, NKX6-2, TENM4, NKX6-1, SHH
GO:0001947	8.91024e-05	BP	heart looping	IFT57, TBX2, SMO, TBX3, GATA4, CCDC40, IHH, SHH, DLL1
GO:0005874	9.36573e-05	CC	microtubule	SARM1, DNAH9, POLB, CAPN6, DCX, SPAG6, MAP2, SCTR, TEKT2, DNAL4, CSPP1, TUBB4A, DNAH6, KIF21B, DNAH7, TTLL9, KIF3A, MTUS2, KIF12, TUBB2B, LRRC49, GAS2L3, RANBP10, SPAG17, PBXIP1, MAP9, KIF27, HID1, DYNLRB2, DNAH12, KIF24, DNAH10, TUBB3
