# Supplementary material for: Laser Capture and Deep Sequencing Reveals the Transcriptomic Programmes Regulating the Onset of Pancreas and Liver Differentiation in Human Embryos
Source: Stem Cell Reports. 2017 Oct 19;9(5):1387–94. doi: 10.1016/j.stemcr.2017.09.018 (PMC5830993; doi:10.1016/j.stemcr.2017.09.018)
Supplement: Table S7. Human Embryonic Transcription Factor Assembly and Transcriptional Regulatory Networks of Dorsal Pancreatic Bud and Hepatic Cords [file mmc8.xlsx]

## Sheet: Supplemental Table S7 (A)
Supplemental Table S7 (A). Human Embryonic Transcription Factor Assembly
Transcripton factors were identified by KEGG, the Genecard database and GO annotations. Complete assemblies of transcription factors are shown for each cell-type where the mean standardized read count is >10.
	DORSAL PANCREAS							HEPATIC CORDS							HEPATOBILIARY PRIMORDIUM
	Gene name	Mean standardized read count (>10)						Gene name	Mean standardized read count (>10)						Gene name	Mean standardized read count (>10)
	ZFP36L1	3600.08						PEG3	970.975						ZFP36L1	2631.35
	GTF2I	1886.82						HMGA1	857.155						PROX1	1129.48
	ONECUT2	1523.89						ZFP36L1	853.625						GTF2I	1075.13
	HMGA1	1222.57						CREB3L2	617.33						CREB3L2	697.16
	HMGA2	1139.84						GTF2I	543.195						EP300	687.44
	ZFHX3	891.74						PROX1	494.79						HMGA2	666.62
	EP300	825.17						NFAT5	490.065						NFAT5	639.425
	PROX1	802.33						HMGA2	478.49						HMGA1	638.665
	PDX1	753.36						SREBF2	392.235						SOX9	598.335
	CREBBP	709.84						EP300	374.585						ONECUT1	549.21
	SOX9	617.805						YBX1	365.235						ZNF207	539.225
	ONECUT1	616.15						NR2F2	360.68						ONECUT2	538.75
	MEIS1	528.505						ZNF207	340.285						CREBBP	500.855
	NFAT5	503.625						HNF4A	287.12						ZNF319	481.95
	PBX1	503.335						KLF3	266.395						ZKSCAN1	462.105
	HNF1B	468.515						CREBBP	263.92						FOXP4	455.78
	ZNF462	459.375						NFATC3	238.095						KLF3	453.04
	RBPJ	443.28						HIF1A	231.675						ZNF91	429.31
	ZNF91	441.66						EPAS1	218.63						NR2F2	420.71
	ZNF618	427.03						ZFHX3	192.3						ZFHX3	396.28
	KLF3	419.395						ZNF91	185.045						PBX1	393.55
	ZNF609	409.18						EGR1	182.585						ID2	385.28
	MAML3	407.18						ZNF638	179.115						PEG3	384.735
	ZNF292	401.845						NFE2L2	177.765						ONECUT3	375.77
	ID2	395.215						PBX2	176.375						ZFP36L2	358.16
	ZNF207	384.55						FOXN3	174.475						ZNF609	355.785
	ZNF608	382.785						SP1	171.99						TCF12	340.055
	ZFP36L2	372.635						REST	163.915						MAML3	335.835
	SREBF2	364.27						ZFHX4	163.495						ZNF638	329.405
	ZNF638	361.555						ZDHHC9	163.405						TCF7L2	320.7
	SETBP1	342.41						TCF12	163.16						ZNF292	316.96
	GLIS3	339.635						GATA4	159.01						BAZ2B	293.77
	NR5A2	319.3						TCF7L2	155.42						SP1	291.25
	FOXP4	319.145						NR6A1	153.935						REST	284.44
	ZKSCAN1	317.635						ZFP36	153.83						ZFHX4	282.3
	BAZ2B	314.315						ZNF292	153.525						GLIS3	268.89
	TCF7L2	296.07						ZNF609	150.59						NR5A2	263.175
	ZNF532	290.075						POU2F1	149.97						SREBF2	262.02
	FOXA1	276.305						ZEB2	149.27						SOX4	261.195
	ZNF703	259.14						PBX1	149.21						TEAD1	253.92
	GATA4	257.015						KLF12	147.485						ID3	252.08
	CUX1	253.27						ATF5	146.94						ZNF618	247.18
	SP3	251.63						FOXA1	146.04						ATF7	247.125
	MAML2	250.11						ATF4	144.965						SETBP	245.915
	CREB3L2	248.395						ETV5	144.65						PBX2	238.64
	ZNF704	246.325						ZNF587	141.915						TFDP2	233.965
	TCF12	244.435						FOXP4	141.335						HNF1B	231.965
	TEAD1	243.57						NR5A2	136.445						HIF1A	230.915
	HIF1A	232.27						ZKSCAN1	132.11						ZNF445	229.04
	CTNND2	228.315						ONECUT2	130.665						ZNF608	228.86
	STAT1	226.81						SP3	129.995						HNF4A	228.75
	ZNF587	225.44						ERF	126.955						STAT1	226.69
	ATF7	223.7						CNBP	126.25						CUX1	222.845
	GATA6	221.52						SSRP1	126.17						ZNF532	214.355
	SOX11	219.67						TEAD1	125.575						POU2F1	213.315
	ID3	217.13						XBP1	124.91						ZNF33A	209.125
	REST	215.675						AHR	124.83						FOXA1	205.495
	ONECUT3	211.8						ZCCHC2	124.73						ZNF827	198.015
	ATRX	209.695						ZNF655	124.5						ZNF462	190.575
	TEAD2	208.265						CREB3L3	122.33						CTNND2	189.685
	JUN	207.64						SOX13	122.26						JUN	188.645
	PBX2	206.855						ATF7	121.35						JUND	187.945
	ZNF664	206.575						ZNF664	120.93						GATA6	187.26
	NR6A1	206.445						CLOCK	116.295						RBPJ	184
	KLF5	203.17						ATRX	114.94						ZNF516	182.5
	POU2F1	201.35						SOX5	114.825						ZNF664	178.995
	ZNF827	198.6						SALL1	114.5						ZNF24	176.255
	FOXO3	197.285						SREBF1	114.415						MAML2	173.62
	ZNF254	192.77						ZNF24	113.145						NFATC3	173.305
	TCF7L1	189.71						ELK4	111.165						ZNF254	165.69
	TCF3	183.475						PPARA	108.005						ZNF644	163.9
	ZNF445	183.115						NFYA	105.605						MAML1	163.425
	ZNF423	177.4						FOXM1	105.545						ERF	163.27
	SOX4	176.12						ZNF652	105.36						ATRX	161.99
	NKX6-1	171.91						ZNF608	103.665						ZNF587	161.67
	ZNF655	169.955						ZNF644	103.665						GATA4	158.245
	UBP1	167.88						MLXIPL	103.355						FOXN3	157.95
	FOXJ3	167.84						ZNF445	103.33						HIVEP1	156.285
	ZNF124	167.75						UBP1	102.82						ZNF704	153.06
	ZNF24	165.29						MAML3	102.495						ZNF655	152.815
	SP1	160.645						MEF2A	102.27						NR2F1	152.6
	SIM1	159.99						ZNF33A	101.68						CUX2	152.49
	TFDP2	152.865						TCF4	101.61						TCF7L1	148.57
	ZNF33A	152.05						FOXN2	100.55						TCF3	144.545
	ZNF451	148.585						FOXO3	99.705						YBX1	143.755
	MAML1	148.25						ZNF532	99.21						ELK4	140.325
	ZNF746	146.215						ATF6	98.835						TEAD2	139.865
	ZNF644	143.51						ID2	98.005						ZNF423	138.425
	ZNF319	140.945						NFATC2	97.47						ETV1	136.33
	HIVEP1	137.26						ETS1	96.25						PDX1	135.695
	ZNF43	137.11						CUX1	96.12						ZNF43	135.34
	JUND	136.57						TP53	95.825						ZNF160	135.29
	GRHL2	132.08						ETV1	94.745						SP3	134.665
	ZNF160	130.01						ZNF592	94.415						NR6A1	130.555
	MLXIP	128.12						MAML1	93.95						HES1	128.01
	PEG3	125.83						SCML1	93.2						SOX6	126.2
	ZNF217	124.785						ZNF516	90.395						HIF3A	124.7
	ASXL3	124.135						GTF3A	89.465						ZNF124	124.26
	CLOCK	123.855						ZNF451	88.87						PRDM16	123.96
	CUX2	122.735						ZFP36L2	88.155						TBX3	122.38
	CREB1	121.58						YY1	86.925						ZNF652	120.385
	ZNF493	119.58						ZNF618	86.835						SNAI1	118.275
	ATF4	119.43						HIVEP1	86.44						ZNF592	116.56
	ZNF192	118.94						TSHZ2	85.78						SOX11	115.74
	HIF3A	118.51						ZNF217	85.665						TCF4	114.795
	HES1	118.235						NFE2L1	85.27						HHEX	113.665
	ZNF117	118.11						ELK3	84.79						SSRP1	111.535
	ZNF431	116.35						JUND	84.47						STAT2	110.93
	MBTD1	115.685						TEAD2	83.21						ZNF217	109.915
	ZNF516	114.2						STAT6	81.655						ZNF451	108.185
	YBX1	113.885						TBX3	81.58						KLF12	107.805
	FOXK1	113.01						BAZ2B	80.64						MEF2A	107.135
	ZNF83	111.03						CREB1	80.5						ATF4	107.03
	ZNF592	110.545						STAT2	80.43						ZNF192	106.815
	ELK4	110.165						FOXJ3	80.175						ZNF280D	106.805
	ZNF280D	109.895						ZEB1	79.72						ZNF84	106.7
	ZNF295	109.325						ONECUT1	78.535						MTF2	105.02
	CNBP	108.605						ATF6B	78.17						FOXO3	104.745
	NFATC3	108.56						ATF2	77.665						ZNF260	103.55
	ZNF507	106.915						RELA	76.875						SOX5	103.26
	NR2F2	105.53						MLXIP	76.61						ZDHHC9	99.91
	NFYA	104.715						TCF3	76.445						RFX3	99.04
	ZNF714	104.315						FOXO1	75.665						ZNF154	98.515
	RFX6	103.44						ZNF562	75.345						YY1	98.245
	ATF6	102.34						SETBP	75.05						UBP1	97.835
	ZNF503	102.195						RB1	74.185						FOXK1	94.275
	ZFHX4	100.315						ZNF192	72.83						FOXJ3	94.12
	ZNF260	100.13						FOXK1	72.415						ZNF562	93.585
	ZNF326	100.065						MYC	71.82						ZNF362	93.195
	ZNF154	99.15						RBPJ	71.35						ZNF493	93.18
	ZNF84	97.36						ZNF507	71.05						CLOCK	92.855
	ZNF562	96.75						RORA	70.5						MEIS2	89.445
	ZNF195	95.69						NR2F1	70.25						ZNF512	89.085
	ZNF558	92.285						BHLHE40	70						NFE2L1	88.555
	ZNF652	91.23						ZNF148	69.59						ZNF793	88.415
	ZNF814	90.62						ZNF318	68.71						SOX13	87.94
	NR2F1	90.455						MYBL2	67.47						ZNF814	87.185
	NFE2L1	89.65						ZNF254	67.085						ETV5	85.33
	FOXJ2	89.34						ZNF518B	65.805						AHR	83.935
	TCF4	89.03						ZNF154	65.59						ZNF585B	82.925
	NFE2L2	88.665						HAND2	65.185						ZNF117	79.705
	TSHZ2	88.29						ZNF704	64.8						ZNF318	78.415
	MEIS2	87.935						NFX1	63.975						ZNF146	78.32
	ELF1	87.225						HNF1A	62.35						TP53	78.25
	ZNF334	87.11						FOXJ2	61.33						ZNF431	78
	ZNF687	86.91						ZNF587B	61.055						KLF6	77.75
	ZNF384	86.08						ZNF121	60.815						ZNF506	77.565
	ZNF66P	85.275						MZF1	60.67						ZNF521	76.075
	PRDM	85.205						ZNF710	60.515						ELF1	76.05
	FOXN3	84.735						STAT3	60.445						ASXL3	75.645
	FOXA2	84.425						ZNF814	60.43						ZNF770	74.28
	HIVEP2	84.235						ZNF512B	59.635						NFE2L2	74.095
	ZNF793	83.5						RARA	59.22						FOXA2	73.93
	STAT2	82.75						TFDP1	58.71						NR2C2	73.25
	FOXK2	82.53						ZNF146	58.415						ZNF148	73.25
	HNF4A	80.795						ZNF512	58.29						MXI1	72.72
	ZNF318	80.6						ARNT	58.035						ZNF83	72.67
	ETV4	79.39						KLF13	57.855						ZNF780B	70.85
	MYBL2	79.165						ZNF362	57.54						CREB1	70.585
	FOXP2	78						HIF3A	57.53						ATF6	70.185
	ZNF498	77.915						MXD4	57.085						ATF2	69.715
	THRB	77.695						ZNF764	56.97						ZNF33B	69.47
	ARNT	77.195						ZNF384	56.855						ZCCHC2	69.25
	ZNF574	77.165						ZNF280D	56.54						ZNF721	68.98
	PKNOX2	77						FOXK2	56.33						FOXM1	68.055
	ZNF528	76.435						UBTF	56.09						MXD4	67.665
	HKR1	76.32						RBL2	55.555						ZNF334	67.185
	ZNF506	76.095						TFDP2	55.52						KLF5	66.85
	ZNF506	76.095						ZNF506	55.26						ZFP14	66.75
	ATF2	75.88						ZNF585B	55.23						ZNF529	66.415
	ZNF362	75.585						SP2	54.69						ZNF528	65.815
	RFX3	75.085						HHEX	53.835						NFYA	65.67
	ZNF585B	74.97						ZNF407	53.53						ZSCAN2	65.645
	TP53	74.75						ZNF275	53.395						ZNF384	65.585
	ZNF518B	74.445						ZNF124	52.975						ZNF253	65.09
	NFYC	74.21						FOXP2	52.85						ZNF507	64.75
	ELF3	74.105						NFYC	52.425						RBL2	64.725
	NR2C2	73.945						KLF6	52.375						ZNF746	64.27
	MYC	73.685						TCF7L1	52.355						ZNF121	64.1
	ZNF721	73.52						MXD1	51.33						ZNF275	63.335
	ZNF100	73.415						ZNF561	50.83						SREBF1	63.32
	ZNF708	73.175						LDB2	50.79						ZNF281	62.84
	ZNF407	73.035						ZNF746	50.705						BACH1	62.83
	ZNF26	72.81						ELF1	50.59						ZNF236	62.38
	ERF	71.75						GATA6	50.18						ZNF561	62.35
	ZNF496	71.67						ZNF160	50.025						IKZF4	62.155
	NR3C1	71.54						MEF2D	49.685						MEIS1	61.83
	ZNF253	71						MAX	49.585						SALL1	61.815
	ZNF226	70.92						ZNF496	49.405						PKNOX2	61.43
	ZSCAN30	70.585						MXI1	49.25						ZNF587B	61.37
	UBTF	70.585						SOX12	48.995						ZNF662	61.215
	HOXB3	69.78						MAF	48.57						ZNF518B	61.17
	ZNF587B	69.035						ELF2	48.325						RB1	60.085
	ZBTB5	68.45						ZNF43	48.21						MZF1	59.87
	MZF1	68.36						NR3C1	47.825						ZNF286A	58.905
	ZSCAN29	67.73						RXRA	47.825						MLXIP	58.8
	SOX6	67.67						ONECUT3	47.675						ZNF444	58.8
	ZNF761	67.375						ZNF92	47.675						ZNF677	58.765
	FOXM1	66.33						NFIL3	47.66						XBP1	58.6
	ZNF700	66.06						MAML2	47.585						ZNF768	58.415
	ZNF512	65.92						PBX3	47.305						ZNF611	58.345
	E2F8	65.695						ZNF286A	47.165						STAT5B	58.25
	ZNF238	65						ZNF236	46.705						MBTD1	58.215
	RORA	64.665						ZNF770	46.58						ZNF37A	58.17
	ZNF44	64.13						KLF7	46.17						ZNF764	57.935
	ZNF141	64.09						SOX9	46.14						ZNF687	57.36
	ZNF800	64.06						ZNF334	46.1						ZNF844	57
	ZNF764	63.355						GLI3	45.62						SOX12	56.85
	RBL2	63.35						ZNF143	45.57						GRHL2	56.63
	ZNF92	63.295						GCFC2	44.835						HKR1	56.585
	IKZF4	62.715						THRB	44.795						ZNF708	56.585
	ZFHX2	62.06						ZNF721	44.24						ELF2	56.29
	ZNF385B	61.965						STAT1	44.105						MLXIPL	56.265
	ZNF93	61.83						E2F3	43.81						ETV4	56.19
	ZNF148	61.73						ZNF195	43.75						ZNF460	56
	ZNF33B	61.3						ZNF260	43.555						ZKSCAN2	55.665
	MXI1	61.235						ZNF444	43.225						ZFP36	55.65
	ZNF146	61.08						ZNF138	42.42						NR2F6	55.605
	ZNF142	60.875						ZNF623	42.36						ZNF606	55.55
	YY1	60.805						NFKB1	42.12						ZNF639	55.095
	ZNF138	60.805						CEBPG	41.855						GCFC2	54.83
	ZNF711	60.71						SOX6	41.835						ATF5	54.775
	ZNF770	60.21						ZNF431	41.5						ZFHX2	54.195
	AHR	60.15						SNAI2	41.245						PBX3	54.155
	BACH1	59.98						BACH1	41						ZNF800	54.155
	TSHZ3	59.895						TONSL	40.965						ZEB2	53.475
	BACH2	59.63						JUN	40.885						ZNF395	53.44
	SSRP1	59.615						MEF2C	40.87						ZNF621	53.43
	ZNF780B	59.5						ZNF141	40.495						GLIS2	52.855
	ZNF131	59.085						PHF1	40.325						ZNF280C	52.79
	ZNF22	58.915						MEIS2	40.22						FOXP2	52.73
	ZNF720	58.545						ZNF514	39.75						ZNF714	52.415
	E2F5	58.465						KLF10	39.665						STAT3	52.235
	MNX1	58.435						ZNF140	39.325						ZNF248	52.215
	ZFP14	58.395						ZNF724P	39.18						NFIL3	52
	ZNF521	58.335						ZNF678	38.825						SRF	51.735
	NFATC2	58.245						ZNF480	38.575						CNBP	51.485
	KLF7	58.21						STAT5B	38.31						ZNF678	51.135
	ZNF529	57.75						E2F5	38.27						ZNF358	51.035
	RARA	57.17						ZNF462	38.165						ZNF280B	51
	ZNF135	57.13						ETS2	38.09						ZNF614	51
	PPARA	56.915						ZNF93	38.085						FOXO1	50.5
	SOX5	56.36						RUNX1	38.03						RXRA	50.15
	MEF2D	56.205						ZNF800	38.015						ZNF711	49.835
	RELA	56.085						ETV4	37.87						KLF7	49.43
	ATF6B	55.94						ZNF662	37.75						ZNF12	49.215
	ZNF460	55.44						GLIS3	37.515						E2F5	49.055
	CSRP2	55.375						SOX4	37.5						ZNF710	48.46
	ZNF471	55.31						ZNF423	37.325						ARNT	48.335
	ZNF397	55.26						SNAI1	36.715						ZNF574	48.335
	ZNF121	55.18						ZNF780A	36.495						ZNF641	48.335
	ELF2	54.92						ZNF585A	36.425						ZNF552	48.19
	ZNF281	54.445						PPARD	36.41						HNF1A	47.99
	ZDHHC9	53.63						ASXL3	35.955						ID1	47.975
	RXRA	53.5						ZNF12	35.95						NFATC2	47.915
	ZNF69	53.435						ZNF395	35.785						EGR1	47.87
	ZNF791	53.33						ZNF460	35.665						ZNF589	47.35
	ZNF678	52.66						ZNF268	35.665						ZNF326	47.33
	ZNF629	51.995						MAFG	35.52						ZNF135	47.075
	GLI3	51.915						HKR1	34.97						TSHZ2	47.045
	ZNF677	51.78						AEBP2	34.75						MXD1	46.915
	ZNF768	51.715						ZNF37A	34.39						ZNF140	46.5
	ZNF776	51.655						ZNF320	34.385						ZNF676	46.385
	ID4	51.25						ZNF440	34.26						NFYC	46.195
	ZNF730	50.87						HOXB3	34.08						ZNF138	45.835
	RB1	50.415						ZNF621	33.875						ZNF417	45.82
	ZNF444	50.415						TAL1	33.81						ARNT2	45.535
	E2F7	50.405						MTF2	33.635						ZNF605	45.165
	ZNF623	50.065						ZNF711	33.16						PPARA	45.15
	STAT6	49.525						ZKSCAN2	33.105						ZNF629	45.015
	ZNF844	49.5						ZNF100	33.065						TSHZ1	44.945
	MEF2A	49.48						ZNF521	33.065						ZNF134	44.75
	MXD4	49.06						ZFP14	33.055						SP2	44.565
	MECOM	48.585						MYCN	32.81						ZNF737	44.515
	ZNF107	48.505						ZNF83	32.38						PPARD	44.38
	KLF6	48.5						ZNF358	31.97						ZNF789	44.38
	SOX13	48.37						ZFP90	31.9						ZFPM2	44.31
	ZNF391	47.6						PHF19	31.89						SCML1	44.245
	ZNF544	47.59						ZNF107	31.89						TEAD3	44.19
	TSHZ1	47.515						ZNF33B	31.855						RELA	44.165
	ZNF561	47.04						NR2C2	31.76						ZNF69	44.085
	THRA	46.895						RXRB	31.76						ZNF706	43.915
	ZNF398	46.75						ZNF529	31.75						CREB3L3	43.71
	MTF2	46.735						ZNF84	31.535						ZNF852	43.455
	ZNF738	46.56						RFX3	31.475						MEF2D	43.37
	ZNF236	46.475						ZNF639	31.415						ZNF498	43.285
	ZNF611	46.38						ZNF714	31.25						ZNF550	43.13
	TFCP2	46.11						TFE3	31.245						ZNF28	43.01
	ETV5	46.01						RPA1	31.24						ZNF717	42.915
	SP2	45.915						ZBTB7B	31						ZNF300	42.915
	ZNF559	45.58						NFIB	30.89						ZNF585A	42.665
	NR2F6	45.32						ZNF850	30.755						HIVEP2	42.565
	ZNF717	45.265						ZNF654	30.74						ZEB1	42.305
	FOSL2	45.095						ZNF544	30.625						ZNF471	42.225
	ZSCAN18	45.07						ZNF142	30.45						ZNF703	42.01
	ZNF649	44.995						ZNF780B	30.31						ZNF107	42
	ZNF395	44.665						IKZF4	30.16						ZNF772	42
	ZNF850	44.66						ZNF131	30.15						PHF1	41.945
	MXD1	44.27						ZNF700	30.12						ZNF74	41.89
	ZNF585A	44.195						HSF1	29.31						MAX	41.8
	NFKB1	44.165						RFX5	29.185						ZNF720	41.415
	ZNF282	43.855						ZNF629	29.09						ZSCAN30	41.275
	MAX	42.92						E2F1	28.625						MAFG	41.165
	TBX3	42.835						ZNF326	28.625						ZNF496	41.165
	ZKSCAN2	42.8						ZNF248	28.45						ZNF407	40.975
	ZNF675	42.33						IRF3	28.375						ZNF295	40.76
	ZNF680	42.3						ZNF519	28.35						ZNF429	40.76
	TEAD3	42.265						MEIS1	27.99						ZNF142	40.75
	ZNF606	42.18						ZNF687	27.85						ZBTB5	39.93
	ZNF134	41.78						ZNF295	27.835						ZNF780A	39.9
	ZNF268	41.675						ZNF415	27.8						ATF6B	39.75
	ZNF219	41.415						RBL1	27.645						ZNF627	39.5
	ZNF662	41.415						RBAK	27.635						ZNF675	39.475
	IKZF2	41.355						CTNND2	27.495						RORA	39.43
	E2F3	41						ZNF134	27.385						ZNF391	38.75
	CDX2	40.725						ZNF844	27.37						GABPB2	38.705
	ZNF429	40.695						ZNF747	27.37						SP4	38.64
	STAT3	40.525						ZNF793	27.32						CEBPG	38.58
	MNT	39.835						ZNF253	27.095						ZNF558	38.58
	PHF1	39.415						CSRP2	27.075						ZNF226	38.58
	KLF12	39.25						ZNF189	26.88						ETV3	38.225
	ZNF480	39.085						MNT	26.755						RUNX1	38.03
	ZNF480	39.085						TEAD3	26.725						ZNF736	37.8
	ZNF167	39.075						ATF1	26.56						RARA	37.735
	ZNF37A	38.89						SRF	26.495						ZNF701	37.7
	CSRP1	38.45						ZNF827	26.495						E2F3	37.64
	ZNF626	38.26						CXXC1	26.415						ZBTB2	37.535
	STAT5B	38.13						MBTD1	26.41						ZNF791	37.165
	ZNF280C	38.13						ZNF510	26.41						ZNF85	37.06
	ZNF3	37.99						ZNF317	26.085						ZNF100	36.975
	ZNF324	37.915						ZNF28	26.07						ZNF700	36.96
	ZNF512B	37.915						HNF1B	26.03						ZNF3	36.815
	ETV6	37.88						ZNF276	26.02						ZNF841	36.795
	ZNF737	37.35						TBP	25.91						ZNF22	36.58
	ID1	37.18						USF2	25.835						ZNF514	36.5
	ZFPM2	37.135						ETV3	25.83						FOXN2	36.335
	ZNF12	37.03						ZNF703	25.71						ZNF480	36.22
	HHEX	36.66						ZNF558	25.57						ZNF7	36.22
	ARNT2	36.585						ZNF626	25.545						HAND2	36.215
	ZNF641	36.555						ZSCAN29	25.5						IRF2	36.18
	IRF6	36.555						TCF7	25.495						ELF3	35.92
	ZNF641	36.555						ZNF574	25.255						ZNF141	35.905
	ZNF785	36.455						NFKBIA	25.2						ZNF446	35.585
	RBL1	36.25						ZNF791	25.08						ZNF320	35.5
	ZNF706	36.16						IRF2	24.83						ZNF92	35.165
	SOX12	36.075						NR2F6	24.655						NFX1	35.135
	ZNF765	35.83						KLF15	24.575						ZNF660	34.88
	ZNF140	35.705						FOXA2	24.55						ZNF626	34.835
	HOXA2	35.685						ZNF580	24.42						ZNF345	34.75
	ZNF177	35.665						ZNF605	24.3						UBTF	34.33
	ZNF280B	35.455						IKZF5	24.17						NFKB1	33.68
	ZNF275	35.43						ZNF281	24.16						ZNF512B	33.68
	ZNF519	35.15						ZNF799	24.085						ZNF277	33.52
	ZNF510	35.085						ZFPM2	23.98						ELK3	33.5
	ZNF440	35.04						ZNF259	23.95						ZNF93	33.365
	ZNF676	34.75						IRF8	23.935						RXRB	33.195
	ZFP28	34.665						TFAP4	23.91						ZNF724P	33.095
	RFX2	34.615						HNF4G	23.825						IRF3	32.885
	GCFC2	34.51						ZNF498	23.72						ZNF26	32.885
	NFIL3	34.5						ZNF473	23.08						ZSCAN29	32.665
	ZNF614	34.245						ZNF782	23.06						MNT	32.56
	ZNF430	34.12						NR2C1	22.795						ZNF44	32.085
	RXRB	33.85						NR1H4	22.59						ZNF850	31.955
	ZNF432	33.795						ZNF550	22.555						ZNF235	31.87
	ZNF621	33.695						ZNF606	22.545						ETS1	31.845
	SP4	33.55						ZSCAN30	22.455						ZNF302	31.535
	XBP1	33.4						GABPB2	22.43						ZNF646	31.375
	ZNF193	33.33						E2F8	22.42						TFCP2	31.145
	ZNF251	33.33						CSRP1	22.39						ZNF131	31.135
	PPARD	33.085						ZNF646	22.33						ID4	30.845
	ZNF286A	32.93						ID3	22.295						ZFP1	30.835
	HNF1A	32.855						FOXQ1	22.215						KLF13	30.775
	TFDP1	32.795						ZNF697	22.205						ZNF397	30.585
	NR2C1	32.62						ZNF197	22.165						ZNF765	30.585
	ZNF654	32.61						GABPB1	22.085						ZNF398	30.56
	ZNF813	32.585						ZNF708	22.075						ZNF568	30.415
	NFE2L3	32.5						FOXF1	22.07						ZNF197	30.29
	ZNF639	32.5						ZNF70	21.92						NPAS2	30.14
	ZNF670	32.41						ZNF589	21.895						ZNF730	30.08
	ZNF605	32.355						ZNF417	21.86						ZNF317	29.975
	ETV3	32.345						LHX2	21.855						ZNF486	29.78
	ZNF331	32.12						HLF	21.56						ZNF167	29.71
	ZNF846	32.12						ZNF717	21.5						ZNF510	29.585
	ZNF331	32.12						ZNF677	21.445						ZNF667	29.585
	ZNF724P	31.735						ZNF76	21.315						ZNF654	29.5
	RBAK	31.575						ZBTB5	21.24						ZFP28	29.165
	ZNF300	31.515						ZNF442	21.13						EPAS1	28.95
	ZNF302	31.5						ZNF22	21.075						RBL1	28.95
	ZNF789	31.445						ZNF202	21.075						ZNF195	28.835
	TCF7	31.36						ZNF167	21.025						ZNF251	28.58
	ZNF577	30.835						ZNF730	20.965						LHX4	28.5
	ZNF552	30.81						NFIA	20.835						ZNF333	28.5
	ZNF829	30.8						HES1	20.83						ZNF519	28.38
	ZNF468	30.23						ZNF85	20.725						MLX	27.79
	AEBP2	29.835						E2F7	20.665						ZNF443	27.605
	ZNF564	29.67						ELF4	20.555						ZNF346	27.455
	RBPJL	29.65						ZNF680	20.535						ZNF354C	27.455
	RFX5	29.6						E2F4	20.33						ZNF782	27.165
	ZNF8	29.56						ZNF528	20.33						ZNF559	26.97
	ELK1	29.5						SNAPC4	20.315						FOXJ2	26.83
	ZNF514	29.415						ZNF280C	19.835						ZNF813	26.79
	ZNF589	29.25						LEF1	19.76						ZNF571	26.64
	ZIK1	29.07						ZNF331	19.655						FOXK2	26.55
	ZNF438	29						ZNF586	19.565						BACH2	26.205
	NR4A2	28.925						ZNF391	19.465						ZNF193	26.165
	HNF4G	28.62						IKZF1	19.29						ZNF484	26.085
	NR1D2	28.61						TAF1C	19.215						STAT6	26
	GABPB1	28.475						ZNF675	19.16						ZNF189	25.975
	NFATC4	28.475						ZNF493	19.02						HSF1	25.97
	ZNF865	28.25						ZNF280B	18.985						ZNF555	25.785
	ZNF692	28.105						ZNF468	18.835						NFATC4	25.75
	ZNF713	28.08						ZNF330	18.7						ZNF440	25.46
	ZNF627	27.995						GABPA	18.645						ZNF238	25.415
	FOXN2	27.865						NR0B2	18.62						ZNF354A	25.415
	KLF8	27.75						ZNF772	18.58						ZNF441	25.415
	ZNF263	27.595						TEAD4	18.51						ZNF808	25.335
	ZNF320	27.415						ZNF274	18.51						ZNF747	25.17
	ZNF417	27.405						ZNF706	18.49						CSRP2	25.165
	ZNF473	27.36						ZNF117	18.465						ZNF184	25.165
	PBX3	27.33						MLX	18.455						ZNF557	25.145
	ZNF410	27.26						ZNF526	18.39						ZNF544	24.83
	ZNF266	27.045						NR4A1	18.265						ZNF202	24.83
	ZNF689	27.03						ZKSCAN5	18.25						ZNF776	24.56
	SREBF1	26.885						ZFP1	18.22						ZFP82	24.395
	ZNF75A	26.88						ZNF720	18.22						ZNF227	24.37
	HSF1	26.745						NFIC	18.205						ZNF219	24.225
	ZSCAN22	26.745						IRF9	18.15						ZNF543	24.03
	ZNF436	26.5						ZNF768	18.145						THRA	24
	NFIC	26.385						TFCP2	18.13						ZNF354B	23.975
	ZNF550	26.265						PPARG	18.13						ZNF41	23.585
	RPA1	26.215						ZNF135	18						ZNF649	23.55
	GABPA	26.215						ZNF429	18						STAT4	23.375
	ZNF184	26.105						CREB3	17.835						RBAK	23.2
	MEIS3	26.05						SOX7	17.78						ZNF48	23.2
	ZNF71	25.835						ZNF789	17.71						ZNF439	23.2
	ZNF891	25.83						ZNF615	17.71						ZNF846	23.165
	NFYB	25.78						ZNF430	17.67						ZNF274	23.165
	ZNF358	25.77						KLF11	17.42						ZNF331	22.745
	ZNF718	25.75						ZNF713	17.42						AEBP2	22.67
	ZNF772	25.715						THRA	17.38						KLF11	22.5
	ZNF354A	25.535						ZNF335	17.34						ZBTB7A	22.475
	NFX1	25.5						LHX4	17.23						NFIC	22.33
	ZFP1	25.5						JUNB	17.19						ZNF503	22.33
	ZNF90	25.475						ZNF559	17.165						ZNF680	22.33
	TFAP4	25.41						ZNF302	17.14						IKZF5	22.245
	ZNF681	25.215						ZNF226	17.08						ZSCAN18	22.2
	FOXO1	25.135						FOSL2	16.835						NFIB	21.915
	ZNF525	25.125						ZFPM1	16.83						ZNF268	21.89
	ZNF197	24.835						ZNF101	16.83						ZNF570	21.84
	ZNF613	24.81						ZNF81	16.82						ZNF616	21.75
	ZNF782	24.71						ZNF3	16.77						BHLHE40	21.67
	ZNF337	24.51						ZNF398	16.08						GABPB1	21.665
	ZNF571	24.445						ZNF238	15.905						ZNF426	21.665
	ZNF567	24.33						ZNF300	15.865						FOXJ1	21.515
	ZNF862	23.805						ZNF441	15.865						ZBTB7B	21.5
	ZNF551	23.7						ZNF564	15.855						ZNF615	21.5
	GTF3A	23.625						CREB3L4	15.845						ZNF839	21.495
	ZNF211	23.415						ZNF552	15.78						ZNF880	21.44
	ZBTB7A	23.33						ZNF277	15.75						ZNF76	21.365
	TONSL	23.195						TSHZ1	15.745						SNAPC4	21.115
	ZNF433	23.17						TSHZ3	15.725						ZNF673	21
	ZNF346	22.915						ZNF611	15.585						ZKSCAN5	20.915
	ZNF85	22.855						ZNF620	15.58						ZNF224	20.875
	ZNF780A	22.835						ZSCAN21	15.485						ZNF266	20.835
	MXD3	22.83						ELK1	15.32						CXXC1	20.785
	HOXB2	22.77						ZNF830	15.29						NFYB	20.785
	ZNF174	22.75						ZNF649	15.285						ZNF410	20.75
	ZNF250	22.745						ZFHX2	15.16						ZNF689	20.75
	ZNF418	22.71						ZNF846	15.12						E2F8	20.64
	ZNF274	22.13						HIVEP2	14.985						GLI3	20.535
	ZNF646	22.12						ZNF467	14.845						ZNF430	20.495
	PTF1A	21.915						ZNF90	14.78						ZNF865	20.495
	ZNF259	21.765						ZNF808	14.7						ZNF891	20.495
	GLIS2	21.5						FLI1	14.685						TCF7	20.495
	ZNF182	21.5						ZNF785	14.58						MXD3	19.345
	SNAPC4	21.475						KLF2	14.51						ETV6	19.25
	ZNF48	21.435						NFYB	14.48						ZNF66P	19.085
	ZNF486	21.415						FOXN4	14.475						ZNF90	19.07
	IRF2	21.245						ZSCAN2	14.47						ZNF586	19.035
	E2F1	21.03						ZNF266	14.355						ZNF600	19.035
	ZNF557	20.945						ETV6	14.245						ZNF415	18.83
	ZNF248	20.915						FOXJ1	14.21						SOX10	18.78
	ZNF214	20.89						ZNF776	14.095						ZNF567	18.78
	HOXC4	20.83						ZNF136	14.065						ZNF548	18.75
	HSF2	20.83						ZNF548	14.03						ZNF101	18.75
	ZNF747	20.83						ZNF691	14						ZNF175	18.36
	ZFP90	20.58						ZNF792	13.975						ZNF434	18.36
	ZNF697	20.555						ZNFX1	13.92						ZFP30	18.165
	GABPB2	20.545						HIVEP3	13.91						ZNF473	18.165
	ZNF415	20.495						ZNF672	13.91						NR3C1	18
	TFE3	20.435						ZNF676	13.75						ZNF829	17.915
	ZNF264	20.435						ZNF673	13.74						ZNF264	17.915
	ZNF267	20.25						ZFP82	13.725						ZNF182	17.75
	HEY1	20.14						NR1D2	13.67						NR2C1	17.72
	ZNF345	20.08						RARB	13.67						ZNF624	17.58
	ZNF580	20						ZNF765	13.515						ZNF623	17.495
	TBP	19.995						ZNF682	13.505						ZNF81	17.415
	ZNF660	19.725						ZNF26	13.41						E2F4	17.36
	RFX1	19.71						ZNF227	13.405						KLF2	17.085
	ZNF852	19.68						FOXA3	13.38						ZNF738	17.035
	ZNF792	19.665						ZNF341	13.33						ZNF180	17.035
	ZNF667	19.58						ZNF232	13.26						TSHZ3	17
	MYB	19.365						ZNF740	13.24						ZNF416	16.995
	ZNF277	19.365						ZNF273	13.21						USF2	16.995
	ETV1	19.25						ZNF614	13.185						ZNF75D	16.86
	ZNF710	19.02						ZBTB7A	13.17						ZNF620	16.64
	ZSCAN2	18.915						ZNF736	13.17						ZNF438	16.63
	ZNF774	18.915						ZIM2	13.13						ATF1	16.5
	ZKSCAN5	18.835						ZNF641	13.125						ZNF577	16.5
	ZNF286B	18.78						ZNF443	13.12						ZNF382	16.5
	PHF19	18.745						ZNF695	12.915						MAF	16.42
	ZEB2	18.58						ZNF470	12.915						MYC	16.415
	CXXC1	18.46						ZNF426	12.915						ELK1	16.25
	ZNF343	18.46						ZNF74	12.91						ZNF259	16.25
	ATF1	18.26						E2F6	12.83						ZNF566	16.225
	ZNF555	18.26						ZNF865	12.82						ZNF551	16.165
	SOX10	18.26						ZNF813	12.8						TFDP1	15.995
	ZNF555	18.26						ZNF571	12.75						OLIG3	15.915
	ZNF354B	18.2						ZNF434	12.75						ZNF16	15.865
	ZNF502	18.2						ZFP28	12.655						ZNF75A	15.835
	ZNF443	18.195						ZNF2	12.63						ZNF45	15.835
	ZNF586	18.13						ZNF385A	12.58						ZNF143	15.61
	ZSCAN23	18.02						ZNF7	12.52						ZNF697	15.585
	SRF	17.88						ZNF432	12.46						ZNF449	15.585
	ZNF442	17.865						ZNF410	12.43						ZNF610	15.585
	ZNF600	17.85						ZNF14	12.39						ZNF804B	15.585
	ZNF257	17.85						ZNF343	12.335						ZNF490	15.565
	ZCCHC2	17.665						ZNF577	12.33						ISL1	15.51
	ZNF28	17.665						POU6F1	12.29						ZNF136	15.51
	ZNF484	17.64						ZNF549	12.255						RARB	15.5
	ZNF671	17.52						ZNF701	12.22						ZSCAN20	15.5
	ZSCAN21	17.475						ARNT2	12.165						ZNF208	15.48
	ZNF607	17.45						ZNF397	12.165						ZNF211	15.47
	ZNF492	17.085						ZNF627	12.165						TFE3	15.335
	ZNF14	16.995						ZNF346	12.16						POU6F2	15.25
	ZNF45	16.87						ZNF567	12.14						ZNF286B	14.98
	NFIB	16.695						ZNF347	12.115						ZIK1	14.925
	ZNF276	16.695						ZNF841	12.115						ZNF177	14.915
	SCML1	16.6						CEBPD	12.02						TFAP4	14.86
	ZNF81	16.465						ZNF525	11.975						ZNF513	14.67
	MLX	16.24						ZNF681	11.75						ZNF594	14.62
	ZNF808	16.185						ZNF75A	11.695						ESRRG	14.44
	ZNF419	16.07						ZNF787	11.67						ZNF212	14.44
	ELK3	16						ZNF692	11.585						ZNF565	14.415
	ZNF880	15.995						REL	11.58						ZNF433	14.33
	ZNF233	15.955						FOS	11.58						ZNF468	14.22
	ZNF335	15.95						ZNF784	11.575						MYBL2	14.08
	E2F2	15.915						GFI1B	11.5						ZNF766	14.01
	ZNF385A	15.75						ZBTB2	11.43						THRB	13.835
	CREB3L4	15.71						ZNF527	11.405						ZNF682	13.835
	ZNF202	15.7						ZNF333	11.4						ZNF691	13.835
	ZNF615	15.665						RFX6	11.28						ZNF853	13.835
	ZNF446	15.58						ZNF354C	11.205						ZNF681	13.81
	ZNF527	15.565						GRHL1	11.115						FOXF1	13.75
	ZNF594	15.51						KLF16	11.095						ZNF442	13.75
	ZNF778	15.465						ZNF583	11.08						ZNF233	13.75
	ZNF845	15.415						ZNF737	11.08						NFE2L3	13.665
	ZBTB7B	15.36						NFATC4	11.06						ELF4	13.5
	ZNF439	15.22						GATA3	11.045						ZFP112	13.5
	E2F6	15.08						ZNF175	11						ZNF792	13.5
	ZNF543	15.08						ZNF660	10.94						ZNF335	13.5
	ZNF76	15.065						HSF2	10.915						ZNF781	13.5
	CEBPG	15						TBX18	10.835						RPA1	13.415
	IRF3	14.915						ZNF726	10.73						TONSL	12.995
	ZNF490	14.755						RFX1	10.595						HNF4G	12.995
	CREB5	14.58						ZNF44	10.595						HOXA3	12.935
	MEF2C	14.505						ZNF576	10.585						NR0B2	12.915
	ZNF347	14.5						ZNF607	10.46						IRF9	12.91
	ZNF726	14.44						SP4	10.225						GLI2	12.87
	ZNF20	14.405						ZNF829	10.225						ZNF785	12.87
	ZNF548	14.335						GLIS2	10.165						ZNF607	12.87
	ZNF333	14.33						NR1D1	10.11						ZNF267	12.705
	ZNF763	14.33						ZNF75D	10						ZNF862	12.69
	ZNF213	14.065						BCL3	9.96						ZNF580	12.69
	ZNF749	14.045													ZNF483	12.69
	ZFP30	14.03													ZNF692	12.58
	HOXA1	14.03													ZNF773	12.58
	ZNF483	14.02													ZNF273	12.495
	ZNF549	14.01													ZNF470	12.415
	ESRRG	14													ZNF257	12.335
	EHF	14													FOXA3	12.33
	ZNF625	13.825													ZNF329	12.255
	TEF	13.77													ZNF583	12.255
	ZNF227	13.58													ETS2	12.17
	ZNF732	13.5													REL	12.165
	CREB3L1	13.415													ZNF517	12.165
	LMX1B	13.415													KLF10	12.06
	ZFP36	13.335													TBX2	12.06
	ZBTB2	13.31													ZNF788	11.995
	ZNF382	13.31													ZNF32	11.915
	ZNF469	13.31													NR1D2	11.87
	ZNF317	13.205													ZNF628	11.87
	ZNF568	13.2													FOXO4	11.865
	EPAS1	13.19													ZNF713	11.745
	RARB	13.05													ZNF350	11.665
	ZNF766	13.05													ZNF619	11.665
	STAT4	13.04													TAF1C	11.615
	ZNF526	13.04													HIVEP3	11.525
	SOX2	12.915													RFX6	11.4
	ELF4	12.915													ZNF284	11.325
	ZNF530	12.915													ZNF799	11.225
	KLF10	12.76													KLF15	11.2
	ZNF101	12.76													ZKSCAN4	11.17
	ZNF175	12.75													NFKB2	11.17
	ZNF350	12.75													ZNF432	11.17
	ZNF175	12.75													ZNF546	11.17
	ZNF511	12.75													ZNF454	11.165
	ZNF235	12.725													ZNF777	11.165
	ZSCAN20	12.645													TFAP2E	11.085
	ZNF322	12.565													ZNF823	11.035
	ZNF143	12.51													E2F7	11.025
	ZNF709	12.49													KLF8	11.025
	ZNF189	12.415													ZNF35	11.025
	NFKBIA	12.415													ZNF564	11.015
	IKZF5	12.415													ZNF8	10.96
	ZNF616	12.33													ZNF385B	10.89
	ZNF619	12.33													USF1	10.835
	ZNF736	12.285													ZNF436	10.835
	HOXA3	12.025													RFX2	10.745
	RFX4	11.915													GTF3A	10.7
	ZNF773	11.87													ZNF10	10.585
	ZNF329	11.83													ZNF232	10.585
	MITF	11.75													ZNF418	10.575
	ZNF839	11.665													ZNF304	10.415
	GLI2	11.64													ZNF511	10.385
	ZNF570	11.615													ZNF263	10.36
	ZFPM1	11.51													HSF2	10.335
	ZNF823	11.51													ZNF428	10.25
	ETS1	11.465													RFX5	10.17
	ZNF566	11.465													ZFPM1	10.165
	ZNF441	11.465													ZNF805	10.165
	CREB3	11.415													ZNF573	10.165
	ZNF74	11.39													HOXB3	10.085
	KLF13	11.2													CSRP1	10.085
	E2F4	11.085													ZNF525	10.085
	HEYL	11.085													ZNF394	10
	ZFP82	11.08													MEF2C	9.995
	ZNF16	10.995
	ZNF229	10.965
	ZNF434	10.965
	EGR1	10.89
	ZNF487P	10.64
	ZNF17	10.585
	ZNF695	10.445
	MAFG	10.415
	ZNF7	10.415
	ZNF699	10.415
	ZNF740	10.415
	ZNF783	10.4
	ZNF10	10.38
	CREM	10.26
	ZNF273	10.065
	ZNF682	10.06
	ZNF234	10
	ZNF232	10

## Sheet: Supplemental Table S7 (B)
Supplemental Table S7 (B). Transcriptional regulatory networks of dorsal pancreatic bud and hepatic cords
The 1,000 genes most differentially expressed in dorsal pancreas (logFC >0) or hepatic cords (logFC <0) were loaded into Cytoscape (version 3.2.1.) and used as queries to the iRegulon plug-in, to decipher transcriptional regulatory networks in sets of co-expressed genes (version 1.3, build 1024; Janky et al. 2014). Each dataset was filtered for transcription factors annotated on KEGG (http://www.…
	PANCREAS MOTIF ANALYSIS
Most highly expressed transcription factor for motif	Other transcription factors expressed in the pancreatic bud capable of binding the motif	Number of genes with motif / TF bound (out of 1,000)
SOX9	SOX11, SOX4, SOX6, SOX5, SOX13, SOX12, SOX10, SOX2	380
RORA	None	438
TIA1	METTL3, E2F6, PRKAA2, PRKAA1, MARK2, MARK3, MARK1, MARK4	285
	LIVER TF BINDING ANALYSIS
Most highly expressed transcription factor for motif	Number of genes with TF bound (out of 1,000)	Target genes
EP300	506	AKR1D1, CPS1, SLC6A11, A2M, FST, LGR5, APOA2, AMDHD1, GPC3, SERPINA5, FGB, FGA, HNF4A, NR0B2, ETFB, SNTB1, ACSL4, AMICA1, AMBP, FGG, APOB, AFP, ITIH2, PAH, PCK1, APOA1, ATAD2, PSMD1, POR, EFNA1, IRS1, SERPINA1, AHSG, DHCR24, AGT, CLDN1, LYZ, APOH, TF, C8A, CP, FABP1, HEG1, ADCY9, GGT1, CSF3R, SEC63, ABCD3, RPS6KA3, OTC, RGN, AHCY, SLC38A3, FTL, IGFBP1, SERPINA11, C3, NR1H4, EPAS1, MAN1A1, ALDH2, …
HNF4A	487	HAAO, PSMD1, AFP, PTP4A1, CTAGE5, MAN1A1, MLXIPL, PECR, CIDEB, AFMID, POR, APOB, PUS10, FGG, AGXT, AHCY, PLG, GLRX, AGMAT, AHSG, SEPP1, ACOX2, AMBP, AGT, NID1, ITIH1, C3, INHBE, ETFB, CP, ASS1, APOH, SLC17A2, ITGB2, AP1M1, CLDN1, CFB, HINT1, PYGL, C1orf168, PCYT2, ASGR1, HGD, APOA1, HMOX1, HSPD1, HSPE1, NFATC3, RTN4RL2, NR0B2, EGLN1, IQGAP2, SEC23A, MGST2, ANKS4B, IQSEC1, NCOA4, SLC39A14, APOC3, …
HNF4G	428	POR, PSMD1, HAAO, NR0B2, PUS10, SEPP1, APOC3, APOB, MLXIPL, AHCY, APOA1, APOA2, CTAGE5, AGT, AGMAT, GAMT, AMBP, AFP, PTP4A1, HNF4A, CP, ACOX2, SERPINF1, AHSG, ASGR1, EEF1B2, HSPD1, HSPE1, PCK1, FGG, FTL, INHBE, CIDEB, NFATC3, APOM, PIK3R2, ASGR2, ISOC1, SIAH2, ETFB, PCYT2, MAF, GGT1, MGST2, PECR, QPRT, C3, CSF3R, AMICA1, CBS, GSN, AP1M1, SNTB1, EFNA1, CLDN1, APOH, PLG, AFMID, CREB3L3, SLC35D1, HM…
NFIC	410	A2M, IGFBP1, AFP, SNTB1, FGA, FGG, C10orf10, ALB, LYZ, IRS1, FST, ITIH2, NR0B2, AHSG, APOB, AMBP, PSMD1, HNF4A, APOA2, PCK1, TMEM37, IER3, CP, FGB, C8orf4, ITGB5, LGR5, LDLR, PEBP1, EPAS1, SEPP1, SARDH, PUS10, ACSL4, FABP1, RPS6KA3, TINF2, ETFB, C8A, POR, AKT1S1, GSN, TFPI, TF, SLC17A2, C4BPB, CPS1, ASGR1, MBNL3, SLC38A2, ATAD2, APOH, P4HB, VSNL1, UBC, SERPINA1, MAN1A1, F2, BHLHE40, PTP4A1, SEC63…
FOXA1	481	FST, SEPP1, A2M, TF, FGB, IGFBP1, HNF4A, SMARCA1, NR0B2, SNTB1, ACSL4, DHCR24, FGG, AFP, FURIN, ELL2, FGA, CLDN1, SERPINA1, CSF3R, FABP1, ATAD2, SERPIND1, TMED9, CPS1, SLC17A9, RTN4RL2, GPR126, EFNA1, PAH, AHCY, IRS1, SERPINF1, HEG1, SLC17A2, MT2A, SLC6A11, AHSG, RGN, GGT1, ETS2, ITIH2, SEMA4G, C2, SERPINA6, EGLN1, PPAP2B, AMBP, C4BPB, APOB, MAN1A1, CP, ETFB, NFIA, IQSEC1, ACP2, LGR5, GANAB, ABCD…
FOXA2	388	SLC17A2, PPAP2B, C2, AGFG2, RTN4RL2, SERPINF1, TF, FST, LGR5, APOA2, SERPINA1, AHCY, GPR126, STOM, SERPIND1, FGA, IGFBP1, CSF3R, TMED9, SEC63, SMARCA1, GGT1, APOH, KLB, CLDN1, SNTB1, ACSL4, FURIN, HEG1, SEPP1, FABP1, SLC1A4, ITIH2, ELL2, SLC6A11, RGN, A2M, IRS1, ABCD3, SERPINA5, ETS2, FGB, EFNA1, HNF4A, NR0B2, CPS1, ETFB, DHCR24, FGG, AFP, ATAD2, MAT1A, CP, NCOA4, PAH, GOT1, NFIA, SERPINA6, ARG1,…
CEBPD	396	DBI, COTL1, CSF3R, APOB, FTL, SPRY4, IGFBP1, SLC38A2, TF, SEC23A, KHK, SLC43A3, RBP4, IDI1, CTSB, HDLBP, HAAO, C3, ATP2B2, FOXQ1, C2, POR, HSPD1, HSPE1, PCK2, EIF4A1, JUNB, PRDX1, HNF4A, CREB3L3, LYRM1, UBB, INHBE, PRRG4, PSMD1, APOC3, HSD17B11, OGDH, ECE2, PGP, ALG3, SNTB1, FST, CLTC, AHSG, IER3, PA2G4, ASGR1, SLC25A25, APOA2, RPL26, APOA1, NDUFS7, UBC, FURIN, P4HB, ASGR2, FOXN2, CD68, AP1M1, ST…
RXRA	328	ABCC6P1, ITGB2, FGG, APOA2, IGFBP1, PLG, NR0B2, PCK1, FST, TF, AGT, ORM1, IRS1, EFNA1, SNTB1, POR, A2M, SLC39A14, FABP1, SERPINA5, SLC38A3, FGA, TMEM37, AFP, PYGL, APOC1, ETFB, C3, FASN, HSD17B4, ATP2B2, MLXIPL, HNF4A, ITIH1, SERPINE1, F2, LGR5, FGB, CSF3R, ACP2, AMBP, BHLHE40, MST1P2, ITIH2, ACACA, CD14, SREBF1, PAH, SEMA4G, GSN, ALDH4A1, AMDHD1, PCK2, SERPINA11, TMBIM6, CLDN1, APOB, CP, ACADVL,…
